# Supplementary material for: Flavones enrich rhizosphere Pseudomonas to enhance nitrogen utilization and secondary root growth in Populus
Source: Nat Commun. 2025 Feb 7;16:1461. doi: 10.1038/s41467-025-56226-w (PMC11805958; doi:10.1038/s41467-025-56226-w)
Supplement: Supplementary file 4 — Supplementary Data 1 [file 41467_2025_56226_MOESM4_ESM.xlsx]

## Sheet: Sheet1
Supplementary Data 1. The eleven growth phenotypes of nine poplar species.
indix	Pto-M-1	Pto-M-2	Pto-M-3	84K-1	84K-2	84K-3	Pal-Y_1	Pal-Y-2	Pal-Y-3	LM50-1	LM50-2	LM50-3	H3-1-1	H3-1-2	H3-1-3	107-1	107-2	107-3	Pot-M-1	Pot-M-2	Pot-M-3	Psz-Z-1	Psz-Z-2	Psz-Z-3	Peu-1	Peu-2	Peu-3
height (cm)	130.86	126.12	132.76	113.98	117.97	110.04	106.99	109.25	104.73	106.28	111.49	112.97	79.13	83.06	80.26	57.27	57.12	59.65	73.8	69.51	59.59	57.7	64.02	63.57	27.92	25.42	27.71
ground-diameter (mm)	9.47	9.12	9.19	7.93	8.16	7.84	7.67	7.72	7.43	8.41	9.07	8.92	7.47	7.74	7.9	5.24	5.85	5.99	4.75	4.47	4.12	5.13	5.26	5.06	2.47	2.13	2.35
shoot-biomass (g)	33.19	32.36	34.72	33.95	34.69	32.18	28.98	29.12	27.8	42.17	40.57	41.31	19.65	21.46	20.84	10.53	10.98	11.73	8.79	8.84	6.29	9.41	10.07	10.63	2.89	3.05	2.92
root-length (cm)	38.3	36.7	39.1	39.6	41.5	38.2	42.8	44.3	42.6	46.4	47.8	48.5	33.3	34.9	35.1	35.7	37.4	34.6	29.6	27.2	25.2	32.6	34.7	31.3	29.2	32.9	29.5
root-biomass (g)	15.1	13.68	14.94	11.25	11.59	10.47	14.42	13.25	13.84	15.28	16.93	15.07	12.93	13.58	13.95	5.97	6.71	7.05	6.72	6.16	5.8	5.14	5.49	4.86	0.55	0.61	0.53
leaf-width (cm)	8.77	8.92	8.64	8.6	8.75	8.67	6.6	6.73	6.89	9.97	9.71	10.08	7.42	7.51	7.35	6.3	6.34	6.47	2.37	2.14	1.95	2.87	2.82	2.97	0.43	0.42	0.42
leaf-length (cm)	8.07	8.15	7.89	9.57	9.69	9.6	9.13	9.17	9.34	10.3	9.98	10.49	7.43	7.54	7.39	6.47	6.49	6.63	8.07	7.71	7.17	9.57	9.51	9.64	3.33	3.3	3.39
chlorophyll-content (SPAD)	34.8	35.9	36.4	34.8	34.9	33.2	31.9	31.4	30.5	35.7	37.4	38.3	29.1	31.2	30.1	26.6	26.4	27	27.6	29.6	29.7	35.7	35.7	35.6	31	31.1	33.1
leaf-number	31	32	34	31	32	30	30	32	31	33	32	33	32	34	33	30	30	29	16	18	16	18	18	19	36	43	31
leaf-area (cm2)	53.08	54.52	51.13	61.73	63.59	62.42	45.19	46.29	48.26	77.02	72.68	79.3	41.35	42.47	40.74	30.57	30.86	32.17	14.34	12.37	10.49	20.6	20.11	21.47	1.07	1.04	1.07
leaf-nitrogen-content (%)	2.59	2.68	2.73	2.78	2.71	2.77	2.64	2.52	2.58	2.72	2.76	2.81	2.49	2.46	2.54	2.42	2.4	2.49	2.6	2.57	2.54	2.29	2.32	2.3	2.93	2.95	3.02
