# Supplementary material for: Flavones enrich rhizosphere Pseudomonas to enhance nitrogen utilization and secondary root growth in Populus
Source: Nat Commun. 2025 Feb 7;16:1461. doi: 10.1038/s41467-025-56226-w (PMC11805958; doi:10.1038/s41467-025-56226-w)
Supplement: Supplementary file 5 — Supplementary Data 2 [file 41467_2025_56226_MOESM5_ESM.xlsx]

## Sheet: Sheet1
Supplementary Data 2. The specific marker taxa analysis of rhizosphere microorganisms in different sections.
Biomarkernames	Method	Log10AverageAbundance	EnrichedGroups	LDA	pvalue	padj
D_0__Bacteria.D_1__Proteobacteria.D_2__Gammaproteobacteria	LEfSe	5.67838	Leuce	5.14706	7.7744e-05	0.00295638
D_0__Bacteria.D_1__Proteobacteria	LEfSe	5.83872	Leuce	4.82096	8.8239e-05	0.00295638
D_0__Bacteria.D_1__Proteobacteria.D_2__Gammaproteobacteria.D_3__Betaproteobacteriales	LEfSe	5.32687	Tacamahaca	4.79227	0.00208948	0.0123165
D_0__Bacteria.D_1__Proteobacteria.D_2__Gammaproteobacteria.D_3__Betaproteobacteriales.D_4__Burkholderiaceae	LEfSe	5.21179	Tacamahaca	4.74912	0.00433764	0.0195574
D_0__Bacteria.D_1__Proteobacteria.D_2__Gammaproteobacteria.D_3__Pseudomonadales.D_4__Pseudomonadaceae	LEfSe	5.13916	Leuce	4.73693	0.000111583	0.00295638
D_0__Bacteria.D_1__Proteobacteria.D_2__Gammaproteobacteria.D_3__Pseudomonadales.D_4__Pseudomonadaceae.D_5__Pseudomonas	LEfSe	5.13902	Leuce	4.73686	0.000111583	0.00295638
D_0__Bacteria.D_1__Proteobacteria.D_2__Gammaproteobacteria.D_3__Pseudomonadales	LEfSe	5.14086	Leuce	4.73667	0.000111583	0.00295638
D_0__Bacteria.D_1__Proteobacteria.D_2__Alphaproteobacteria	LEfSe	5.4542	Turanga	4.71884	0.00048787	0.00478559
D_0__Bacteria.D_1__Proteobacteria.D_2__Gammaproteobacteria.D_3__Betaproteobacteriales.D_4__Burkholderiaceae.D_5__Hydrogenophaga	LEfSe	4.91765	Tacamahaca	4.53575	0.00580245	0.0231918
D_0__Bacteria.D_1__Actinobacteria	LEfSe	5.10128	Aigeiros	4.52127	0.000101163	0.00295638
D_0__Bacteria.D_1__Bacteroidetes.D_2__Bacteroidia.D_3__Flavobacteriales	LEfSe	4.79991	Leuce	4.48468	0.00058744	0.00539186
D_0__Bacteria.D_1__Bacteroidetes.D_2__Bacteroidia.D_3__Flavobacteriales.D_4__Flavobacteriaceae	LEfSe	4.783	Leuce	4.47717	0.00172949	0.0109748
D_0__Bacteria.D_1__Bacteroidetes.D_2__Bacteroidia.D_3__Flavobacteriales.D_4__Flavobacteriaceae.D_5__Flavobacterium	LEfSe	4.7745	Leuce	4.46895	0.00172949	0.0109748
D_0__Bacteria.D_1__Bacteroidetes.D_2__Bacteroidia	LEfSe	5.06825	Leuce	4.44986	0.00193927	0.0118043
D_0__Bacteria.D_1__Bacteroidetes	LEfSe	5.07671	Leuce	4.448	0.00184628	0.0114773
D_0__Bacteria.D_1__Proteobacteria.D_2__Alphaproteobacteria.D_3__Rhizobiales	LEfSe	5.14544	Turanga	4.36612	0.00948022	0.0337454
D_0__Bacteria.D_1__Proteobacteria.D_2__Deltaproteobacteria	LEfSe	4.87861	Turanga	4.33739	6.98514e-05	0.00295638
D_0__Bacteria.D_1__Actinobacteria.D_2__Actinobacteria	LEfSe	4.8976	Aigeiros	4.33359	0.000403318	0.00444553
D_0__Bacteria.D_1__Proteobacteria.D_2__Gammaproteobacteria.D_3__Cellvibrionales.D_4__Cellvibrionaceae	LEfSe	4.66725	Leuce	4.28936	8.23555e-05	0.00295638
D_0__Bacteria.D_1__Proteobacteria.D_2__Deltaproteobacteria.D_3__Myxococcales	LEfSe	4.80907	Turanga	4.2884	6.65674e-05	0.00295638
D_0__Bacteria.D_1__Proteobacteria.D_2__Gammaproteobacteria.D_3__Cellvibrionales.D_4__Cellvibrionaceae.D_5__Cellvibrio	LEfSe	4.665	Leuce	4.28767	8.04994e-05	0.00295638
D_0__Bacteria.D_1__Proteobacteria.D_2__Gammaproteobacteria.D_3__Cellvibrionales	LEfSe	4.67125	Leuce	4.28665	7.57512e-05	0.00295638
D_0__Bacteria.D_1__Actinobacteria.D_2__Actinobacteria.D_3__Micrococcales	LEfSe	4.70715	Aigeiros	4.2653	5.59185e-05	0.00295638
D_0__Bacteria.D_1__Proteobacteria.D_2__Gammaproteobacteria.D_3__Enterobacteriales	LEfSe	4.6659	Aigeiros	4.26444	0.00101402	0.0076423
D_0__Bacteria.D_1__Proteobacteria.D_2__Gammaproteobacteria.D_3__Enterobacteriales.D_4__Enterobacteriaceae	LEfSe	4.6659	Aigeiros	4.26444	0.00101402	0.0076423
D_0__Bacteria.D_1__Actinobacteria.D_2__Actinobacteria.D_3__Micrococcales.D_4__Micrococcaceae	LEfSe	4.64397	Aigeiros	4.23829	6.32766e-05	0.00295638
D_0__Bacteria.D_1__Acidobacteria	LEfSe	4.81974	Turanga	4.20923	7.35293e-05	0.00295638
D_0__Bacteria.D_1__Gemmatimonadetes	LEfSe	4.77028	Turanga	4.20847	0.000105409	0.00295638
D_0__Bacteria.D_1__Actinobacteria.D_2__Actinobacteria.D_3__Micrococcales.D_4__Micrococcaceae.D_5__Pseudarthrobacter	LEfSe	4.61014	Aigeiros	4.20405	6.32766e-05	0.00295638
D_0__Bacteria.D_1__Gemmatimonadetes.D_2__Gemmatimonadetes	LEfSe	4.71827	Turanga	4.18118	9.57452e-05	0.00295638
D_0__Bacteria.D_1__Gemmatimonadetes.D_2__Gemmatimonadetes.D_3__Gemmatimonadales	LEfSe	4.71827	Turanga	4.18118	9.57452e-05	0.00295638
D_0__Bacteria.D_1__Gemmatimonadetes.D_2__Gemmatimonadetes.D_3__Gemmatimonadales.D_4__Gemmatimonadaceae	LEfSe	4.71827	Turanga	4.18118	9.57452e-05	0.00295638
D_0__Bacteria.D_1__Proteobacteria.D_2__Deltaproteobacteria.D_3__Myxococcales.D_4__BIrii41	LEfSe	4.60083	Turanga	4.17226	6.15753e-05	0.00295638
D_0__Bacteria.D_1__Proteobacteria.D_2__Gammaproteobacteria.D_3__Betaproteobacteriales.D_4__Burkholderiaceae.D_5__Acidovorax	LEfSe	4.50901	Leuce	4.1504	0.000436546	0.00457928
D_0__Bacteria.D_1__Proteobacteria.D_2__Alphaproteobacteria.D_3__Caulobacterales	LEfSe	4.61297	Turanga	4.14912	4.31663e-05	0.00295638
D_0__Bacteria.D_1__Proteobacteria.D_2__Gammaproteobacteria.D_3__Xanthomonadales.D_4__Xanthomonadaceae	LEfSe	4.64071	Leuce	4.10514	0.000229328	0.00368358
D_0__Bacteria.D_1__Verrucomicrobia	LEfSe	4.64014	Turanga	4.09056	0.00326597	0.0159573
D_0__Bacteria.D_1__Verrucomicrobia.D_2__Verrucomicrobiae	LEfSe	4.64014	Turanga	4.09056	0.00326597	0.0159573
D_0__Bacteria.D_1__Proteobacteria.D_2__Alphaproteobacteria.D_3__Caulobacterales.D_4__Caulobacteraceae	LEfSe	4.50742	Turanga	4.06593	0.000123852	0.00299496
D_0__Bacteria.D_1__Proteobacteria.D_2__Deltaproteobacteria.D_3__Myxococcales.D_4__BIrii41.D_5__unculturedbacterium	LEfSe	4.45066	Turanga	4.05875	6.31164e-05	0.00295638
D_0__Bacteria.D_1__Proteobacteria.D_2__Gammaproteobacteria.D_3__Enterobacteriales.D_4__Enterobacteriaceae.D_5__Enterobacter	LEfSe	4.44692	Aigeiros	4.04288	0.000979142	0.00750389
D_0__Bacteria.D_1__Proteobacteria.D_2__Alphaproteobacteria.D_3__Rhizobiales.D_4__Xanthobacteraceae	LEfSe	4.53194	Turanga	4.04159	7.29263e-05	0.00295638
D_0__Bacteria.D_1__Verrucomicrobia.D_2__Verrucomicrobiae.D_3__Opitutales.D_4__Opitutaceae	LEfSe	4.47512	Turanga	4.02326	0.001597	0.0102543
D_0__Bacteria.D_1__Verrucomicrobia.D_2__Verrucomicrobiae.D_3__Opitutales	LEfSe	4.47651	Turanga	4.02256	0.00144546	0.0098799
D_0__Bacteria.D_1__Proteobacteria.D_2__Alphaproteobacteria.D_3__Rhizobiales.D_4__Rhizobiaceae	LEfSe	4.75079	Leuce	3.99248	0.00081366	0.00645403
D_0__Bacteria.D_1__Proteobacteria.D_2__Gammaproteobacteria.D_3__Alteromonadales	LEfSe	4.39328	Leuce	3.97334	0.000282322	0.00370666
D_0__Bacteria.D_1__Proteobacteria.D_2__Gammaproteobacteria.D_3__Alteromonadales.D_4__Alteromonadaceae	LEfSe	4.39304	Leuce	3.97328	0.000282322	0.00370666
D_0__Bacteria.D_1__Proteobacteria.D_2__Gammaproteobacteria.D_3__Alteromonadales.D_4__Alteromonadaceae.D_5__Rheinheimera	LEfSe	4.39251	Leuce	3.97269	0.000282322	0.00370666
D_0__Bacteria.D_1__Proteobacteria.D_2__Gammaproteobacteria.D_3__Xanthomonadales	LEfSe	4.69415	Leuce	3.96367	0.000335246	0.00419298
D_0__Bacteria.D_1__Proteobacteria.D_2__Alphaproteobacteria.D_3__Micropepsales	LEfSe	4.31761	Turanga	3.96248	6.94983e-05	0.00295638
D_0__Bacteria.D_1__Proteobacteria.D_2__Alphaproteobacteria.D_3__Micropepsales.D_4__Micropepsaceae	LEfSe	4.31761	Turanga	3.96248	6.94983e-05	0.00295638
D_0__Bacteria.D_1__Chloroflexi	LEfSe	4.50141	Aigeiros	3.94369	0.000134798	0.00310291
D_0__Bacteria.D_1__Bacteroidetes.D_2__Bacteroidia.D_3__Chitinophagales	LEfSe	4.62528	Turanga	3.89754	0.013449	0.043205
D_0__Bacteria.D_1__Proteobacteria.D_2__Alphaproteobacteria.D_3__Rhizobiales.D_4__Devosiaceae	LEfSe	4.54522	Turanga	3.87478	0.00566133	0.0227694
D_0__Bacteria.D_1__Bacteroidetes.D_2__Bacteroidia.D_3__Chitinophagales.D_4__Chitinophagaceae	LEfSe	4.52827	Turanga	3.86633	0.00645393	0.0252033
D_0__Bacteria.D_1__Proteobacteria.D_2__Gammaproteobacteria.D_3__Xanthomonadales.D_4__Xanthomonadaceae.D_5__Pseudoxanthomonas	LEfSe	4.30039	Leuce	3.85301	0.000188013	0.00340466
D_0__Bacteria.D_1__Proteobacteria.D_2__Alphaproteobacteria.D_3__Rhizobiales.D_4__Rhizobiaceae.D_5__Allorhizobium_Neorhizobium_Pararhizobium_Rhizobium	LEfSe	4.52149	Leuce	3.85057	0.000313814	0.00403251
D_0__Bacteria.D_1__Actinobacteria.D_2__Acidimicrobiia	LEfSe	4.40759	Aigeiros	3.82287	0.000109694	0.00295638
D_0__Bacteria.D_1__Firmicutes.D_2__Bacilli.D_3__Bacillales	LEfSe	4.32494	Aigeiros	3.81357	0.00035836	0.00428634
D_0__Bacteria.D_1__Firmicutes.D_2__Bacilli	LEfSe	4.32582	Aigeiros	3.81258	0.00035836	0.00428634
D_0__Bacteria.D_1__Acidobacteria.D_2__Subgroup6	LEfSe	4.43685	Aigeiros	3.79982	6.09153e-05	0.00295638
D_0__Bacteria.D_1__Firmicutes	LEfSe	4.37799	Aigeiros	3.79318	0.00567879	0.0228039
D_0__Bacteria.D_1__Proteobacteria.D_2__Alphaproteobacteria.D_3__Rhizobiales.D_4__Devosiaceae.D_5__Devosia	LEfSe	4.50346	Turanga	3.79248	0.00866441	0.0313186
D_0__Bacteria.D_1__Verrucomicrobia.D_2__Verrucomicrobiae.D_3__Opitutales.D_4__Opitutaceae.D_5__Opitutus	LEfSe	4.11438	Turanga	3.76548	0.000271854	0.00370666
D_0__Bacteria.D_1__Firmicutes.D_2__Bacilli.D_3__Bacillales.D_4__Bacillaceae	LEfSe	4.21277	Aigeiros	3.73705	0.000358585	0.00428634
D_0__Bacteria.D_1__Firmicutes.D_2__Bacilli.D_3__Bacillales.D_4__Bacillaceae.D_5__Bacillus	LEfSe	4.20663	Aigeiros	3.73122	0.000405096	0.00444553
D_0__Bacteria.D_1__Proteobacteria.D_2__Alphaproteobacteria.D_3__Sphingomonadales.D_4__Sphingomonadaceae.D_5__Sphingomonas	LEfSe	4.3365	Turanga	3.71254	0.000156269	0.00317034
D_0__Bacteria.D_1__Bacteroidetes.D_2__Bacteroidia.D_3__Cytophagales.D_4__Microscillaceae	LEfSe	4.3554	Turanga	3.70365	0.00146086	0.0099061
D_0__Bacteria.D_1__Proteobacteria.D_2__Gammaproteobacteria.D_3__Betaproteobacteriales.D_4__Nitrosomonadaceae	LEfSe	4.41223	Aigeiros	3.69304	6.65674e-05	0.00295638
D_0__Bacteria.D_1__Proteobacteria.D_2__Gammaproteobacteria.D_3__Enterobacteriales.D_4__Enterobacteriaceae.Other	LEfSe	4.06294	Aigeiros	3.6805	0.0148961	0.0462244
D_0__Bacteria.D_1__Proteobacteria.D_2__Alphaproteobacteria.D_3__Caulobacterales.D_4__Caulobacteraceae.D_5__Phenylobacterium	LEfSe	4.08477	Turanga	3.67568	8.00927e-05	0.00295638
D_0__Bacteria.D_1__Acidobacteria.D_2__Blastocatellia_Subgroup4_	LEfSe	4.31685	Aigeiros	3.66826	0.000401548	0.00444553
D_0__Bacteria.D_1__Verrucomicrobia.D_2__Verrucomicrobiae.D_3__Opitutales.D_4__Opitutaceae.D_5__Lacunisphaera	LEfSe	4.03556	Turanga	3.64587	0.000239974	0.00370666
D_0__Bacteria.D_1__Proteobacteria.D_2__Alphaproteobacteria.D_3__Rhizobiales.D_4__Xanthobacteraceae.D_5__Pseudolabrys	LEfSe	4.09682	Turanga	3.64108	8.91372e-05	0.00295638
D_0__Bacteria.D_1__Proteobacteria.D_2__Alphaproteobacteria.D_3__Sphingomonadales	LEfSe	4.62603	Tacamahaca	3.6403	0.00391008	0.0180736
D_0__Bacteria.D_1__Proteobacteria.D_2__Alphaproteobacteria.D_3__Sphingomonadales.D_4__Sphingomonadaceae	LEfSe	4.62603	Tacamahaca	3.6403	0.00391008	0.0180736
D_0__Bacteria.D_1__Acidobacteria.D_2__Acidobacteriia	LEfSe	4.08916	Turanga	3.62327	0.000122529	0.00299496
D_0__Bacteria.D_1__Acidobacteria.D_2__Subgroup6.D_3__unculturedbacterium	LEfSe	4.22957	Aigeiros	3.59604	5.84192e-05	0.00295638
D_0__Bacteria.D_1__Acidobacteria.D_2__Subgroup6.D_3__unculturedbacterium.D_4__unculturedbacterium	LEfSe	4.22957	Aigeiros	3.59604	5.84192e-05	0.00295638
D_0__Bacteria.D_1__Acidobacteria.D_2__Subgroup6.D_3__unculturedbacterium.D_4__unculturedbacterium.D_5__unculturedbacterium	LEfSe	4.22957	Aigeiros	3.59604	5.84192e-05	0.00295638
D_0__Bacteria.D_1__Proteobacteria.D_2__Gammaproteobacteria.D_3__Betaproteobacteriales.D_4__Burkholderiaceae.D_5__Mitsuaria	LEfSe	3.87354	Tacamahaca	3.58786	0.0100228	0.0347635
D_0__Bacteria.D_1__Acidobacteria.D_2__Acidobacteriia.D_3__Solibacterales	LEfSe	4.00509	Turanga	3.54407	8.48966e-05	0.00295638
D_0__Bacteria.D_1__Acidobacteria.D_2__Acidobacteriia.D_3__Solibacterales.D_4__Solibacteraceae_Subgroup3_	LEfSe	4.00509	Turanga	3.54407	8.48966e-05	0.00295638
D_0__Bacteria.D_1__Proteobacteria.D_2__Gammaproteobacteria.D_3__Betaproteobacteriales.D_4__Nitrosomonadaceae.D_5__MND1	LEfSe	4.243	Aigeiros	3.53728	8.14737e-05	0.00295638
D_0__Bacteria.D_1__Proteobacteria.D_2__Deltaproteobacteria.D_3__Myxococcales.D_4__BIrii41.D_5__metagenome	LEfSe	3.9099	Turanga	3.53721	6.31564e-05	0.00295638
D_0__Bacteria.D_1__Proteobacteria.D_2__Gammaproteobacteria.D_3__Xanthomonadales.D_4__Rhodanobacteraceae	LEfSe	4.08539	Turanga	3.5306	7.35293e-05	0.00295638
D_0__Bacteria.D_1__Proteobacteria.D_2__Alphaproteobacteria.D_3__Caulobacterales.D_4__Caulobacteraceae.D_5__Asticcacaulis	LEfSe	3.90963	Turanga	3.53024	0.0038264	0.0178701
D_0__Bacteria.D_1__Actinobacteria.D_2__Thermoleophilia	LEfSe	4.18499	Aigeiros	3.5128	0.000502163	0.00483086
D_0__Bacteria.D_1__Acidobacteria.D_2__Blastocatellia_Subgroup4_.D_3__Pyrinomonadales	LEfSe	4.09062	Aigeiros	3.48161	0.000505642	0.00483086
D_0__Bacteria.D_1__Acidobacteria.D_2__Blastocatellia_Subgroup4_.D_3__Pyrinomonadales.D_4__Pyrinomonadaceae	LEfSe	4.09062	Aigeiros	3.48161	0.000505642	0.00483086
D_0__Bacteria.D_1__Acidobacteria.D_2__Blastocatellia_Subgroup4_.D_3__Pyrinomonadales.D_4__Pyrinomonadaceae.D_5__RB41	LEfSe	4.09062	Aigeiros	3.48161	0.000505642	0.00483086
D_0__Bacteria.D_1__Proteobacteria.D_2__Alphaproteobacteria.D_3__Rhizobiales.D_4__RhizobialesIncertaeSedis	LEfSe	3.95873	Turanga	3.45652	0.000122529	0.00299496
D_0__Bacteria.D_1__Cyanobacteria.D_2__Oxyphotobacteria	LEfSe	3.79362	Turanga	3.44853	0.00999828	0.0347635
D_0__Bacteria.D_1__Verrucomicrobia.D_2__Verrucomicrobiae.D_3__Verrucomicrobiales.D_4__Rubritaleaceae	LEfSe	3.8327	Aigeiros	3.44401	0.00729756	0.0274996
D_0__Bacteria.D_1__Verrucomicrobia.D_2__Verrucomicrobiae.D_3__Verrucomicrobiales.D_4__Rubritaleaceae.D_5__Luteolibacter	LEfSe	3.8327	Aigeiros	3.44401	0.00729756	0.0274996
D_0__Bacteria.D_1__Cyanobacteria.D_2__Oxyphotobacteria.D_3__Chloroplast	LEfSe	3.77552	Turanga	3.4298	0.00999828	0.0347635
D_0__Bacteria.D_1__Gemmatimonadetes.D_2__Gemmatimonadetes.D_3__Gemmatimonadales.D_4__Gemmatimonadaceae.D_5__Gemmatimonas	LEfSe	3.82033	Turanga	3.42641	7.29263e-05	0.00295638
D_0__Bacteria.D_1__Verrucomicrobia.D_2__Verrucomicrobiae.D_3__Verrucomicrobiales	LEfSe	3.93333	Aigeiros	3.4166	0.00905494	0.0324112
D_0__Bacteria.D_1__Proteobacteria.D_2__Gammaproteobacteria.D_3__Enterobacteriales.D_4__Enterobacteriaceae.D_5__Lelliottia	LEfSe	3.75386	Aigeiros	3.40487	0.00191054	0.0116629
D_0__Bacteria.D_1__Proteobacteria.D_2__Alphaproteobacteria.D_3__Micropepsales.D_4__Micropepsaceae.D_5__Micropepsis	LEfSe	3.7263	Turanga	3.40267	0.00152981	0.0101606
D_0__Bacteria.D_1__Proteobacteria.D_2__Gammaproteobacteria.D_3__Xanthomonadales.D_4__Rhodanobacteraceae.D_5__Luteibacter	LEfSe	3.71937	Turanga	3.40016	0.0131254	0.0424565
D_0__Bacteria.D_1__Proteobacteria.D_2__Gammaproteobacteria.D_3__Betaproteobacteriales.D_4__Burkholderiaceae.D_5__Ramlibacter	LEfSe	3.92055	Turanga	3.39792	8.6634e-05	0.00295638
D_0__Bacteria.D_1__Chloroflexi.D_2__Chloroflexia	LEfSe	3.89325	Aigeiros	3.39267	0.000273227	0.00370666
D_0__Bacteria.D_1__Proteobacteria.D_2__Alphaproteobacteria.D_3__Caulobacterales.D_4__Hyphomonadaceae	LEfSe	3.94611	Turanga	3.39075	4.84816e-05	0.00295638
D_0__Bacteria.D_1__Proteobacteria.D_2__Alphaproteobacteria.D_3__Caulobacterales.D_4__Caulobacteraceae.D_5__Caulobacter	LEfSe	3.83192	Turanga	3.38589	0.00021805	0.00354676
D_0__Bacteria.D_1__Proteobacteria.D_2__Alphaproteobacteria.D_3__Rhizobiales.D_4__RhizobialesIncertaeSedis.D_5__Bauldia	LEfSe	3.80805	Turanga	3.38283	0.000342925	0.0042371
D_0__Bacteria.D_1__Bacteroidetes.D_2__Bacteroidia.D_3__Sphingobacteriales	LEfSe	3.8668	Turanga	3.37545	0.0157142	0.048047
D_0__Bacteria.D_1__Actinobacteria.D_2__Acidimicrobiia.D_3__Microtrichales	LEfSe	4.01061	Aigeiros	3.37395	0.000238617	0.00370666
D_0__Bacteria.D_1__Proteobacteria.D_2__Alphaproteobacteria.D_3__Rhizobiales.D_4__Rhizobiaceae.D_5__Shinella	LEfSe	3.86896	Leuce	3.37285	0.000117745	0.00299496
D_0__Bacteria.D_1__Bacteroidetes.D_2__Bacteroidia.D_3__Chitinophagales.D_4__Chitinophagaceae.D_5__Parasegetibacter	LEfSe	3.73023	Tacamahaca	3.3723	0.00148473	0.0100052
D_0__Bacteria.D_1__Proteobacteria.D_2__Gammaproteobacteria.D_3__Betaproteobacteriales.D_4__Rhodocyclaceae	LEfSe	3.90584	Tacamahaca	3.34824	0.00120327	0.00863803
D_0__Bacteria.D_1__Actinobacteria.D_2__Thermoleophilia.D_3__Solirubrobacterales	LEfSe	3.97052	Turanga	3.33407	0.000169101	0.00326759
D_0__Bacteria.D_1__Verrucomicrobia.D_2__Verrucomicrobiae.D_3__Pedosphaerales	LEfSe	3.93443	Turanga	3.3305	0.0119789	0.039718
D_0__Bacteria.D_1__Verrucomicrobia.D_2__Verrucomicrobiae.D_3__Pedosphaerales.D_4__Pedosphaeraceae	LEfSe	3.93443	Turanga	3.3305	0.0119789	0.039718
D_0__Bacteria.D_1__Bacteroidetes.D_2__Bacteroidia.D_3__Cytophagales.D_4__Cyclobacteriaceae.D_5__Algoriphagus	LEfSe	3.6975	Leuce	3.32233	0.00152695	0.0101606
D_0__Bacteria.D_1__Patescibacteria	LEfSe	3.87616	Leuce	3.32007	0.000393305	0.00444553
D_0__Bacteria.D_1__Cyanobacteria.D_2__Oxyphotobacteria.D_3__Chloroplast.Other	LEfSe	3.65311	Turanga	3.31464	0.00436989	0.0195997
D_0__Bacteria.D_1__Cyanobacteria.D_2__Oxyphotobacteria.D_3__Chloroplast.Other.Other	LEfSe	3.65311	Turanga	3.31464	0.00436989	0.0195997
D_0__Bacteria.D_1__Proteobacteria.D_2__Alphaproteobacteria.D_3__Sphingomonadales.D_4__Sphingomonadaceae.D_5__Sphingobium	LEfSe	3.78545	Tacamahaca	3.31257	0.00140198	0.00973805
D_0__Bacteria.D_1__Chloroflexi.D_2__KD4_96	LEfSe	3.83125	Aigeiros	3.30139	0.000164989	0.00321228
D_0__Bacteria.D_1__Proteobacteria.D_2__Gammaproteobacteria.D_3__Betaproteobacteriales.D_4__Burkholderiaceae.D_5__Curvibacter	LEfSe	3.71093	Tacamahaca	3.29048	0.0121851	0.0399946
D_0__Bacteria.D_1__Patescibacteria.D_2__Saccharimonadia	LEfSe	3.80823	Leuce	3.28985	0.000185422	0.00340466
D_0__Bacteria.D_1__Patescibacteria.D_2__Saccharimonadia.D_3__Saccharimonadales	LEfSe	3.80823	Leuce	3.28985	0.000185422	0.00340466
D_0__Bacteria.D_1__Proteobacteria.D_2__Alphaproteobacteria.D_3__Sphingomonadales.D_4__Sphingomonadaceae.D_5__Novosphingobium	LEfSe	3.93877	Tacamahaca	3.28903	0.00101338	0.0076423
D_0__Bacteria.D_1__Bacteroidetes.D_2__Bacteroidia.D_3__Cytophagales.D_4__Cyclobacteriaceae	LEfSe	3.73942	Leuce	3.28159	0.00540582	0.0221932
D_0__Bacteria.D_1__Verrucomicrobia.D_2__Verrucomicrobiae.D_3__Pedosphaerales.D_4__Pedosphaeraceae.D_5__unculturedbacterium	LEfSe	3.77953	Turanga	3.26606	0.00242238	0.0137126
D_0__Bacteria.D_1__Chloroflexi.D_2__Anaerolineae	LEfSe	3.88293	Tacamahaca	3.26602	0.000333353	0.00419298
D_0__Bacteria.D_1__Chloroflexi.D_2__KD4_96.D_3__unculturedbacterium	LEfSe	3.79336	Aigeiros	3.26523	0.000159963	0.00317034
D_0__Bacteria.D_1__Chloroflexi.D_2__KD4_96.D_3__unculturedbacterium.D_4__unculturedbacterium	LEfSe	3.79336	Aigeiros	3.26523	0.000159963	0.00317034
D_0__Bacteria.D_1__Chloroflexi.D_2__KD4_96.D_3__unculturedbacterium.D_4__unculturedbacterium.D_5__unculturedbacterium	LEfSe	3.79336	Aigeiros	3.26523	0.000159963	0.00317034
D_0__Bacteria.D_1__Proteobacteria.D_2__Gammaproteobacteria.D_3__Xanthomonadales.D_4__Xanthomonadaceae.D_5__Lysobacter	LEfSe	3.86178	Leuce	3.25573	0.0117904	0.0394549
D_0__Bacteria.D_1__Proteobacteria.D_2__Alphaproteobacteria.D_3__Rhodobacterales	LEfSe	3.65986	Tacamahaca	3.23098	0.00294868	0.015036
D_0__Bacteria.D_1__Proteobacteria.D_2__Alphaproteobacteria.D_3__Rhodobacterales.D_4__Rhodobacteraceae	LEfSe	3.65986	Tacamahaca	3.23098	0.00294868	0.015036
D_0__Bacteria.D_1__Actinobacteria.D_2__Acidimicrobiia.D_3__Actinomarinales	LEfSe	3.79336	Aigeiros	3.22554	0.00113611	0.00824803
D_0__Bacteria.D_1__Proteobacteria.D_2__Deltaproteobacteria.D_3__Myxococcales.D_4__bacteriap25	LEfSe	3.83187	Aigeiros	3.22512	5.13301e-05	0.00295638
D_0__Bacteria.D_1__Bacteroidetes.D_2__Bacteroidia.D_3__Sphingobacteriales.D_4__Sphingobacteriaceae	LEfSe	3.63669	Turanga	3.2247	0.00239397	0.0136118
D_0__Bacteria.D_1__Proteobacteria.D_2__Alphaproteobacteria.D_3__Caulobacterales.D_4__Hyphomonadaceae.D_5__SWB02	LEfSe	3.75624	Turanga	3.22439	5.59185e-05	0.00295638
D_0__Bacteria.D_1__Actinobacteria.D_2__Thermoleophilia.D_3__Solirubrobacterales.D_4__Solirubrobacteraceae	LEfSe	3.80818	Turanga	3.22326	9.10185e-05	0.00295638
D_0__Bacteria.D_1__Actinobacteria.D_2__Acidimicrobiia.D_3__IMCC26256	LEfSe	3.74498	Aigeiros	3.22189	5.1624e-05	0.00295638
D_0__Bacteria.D_1__Firmicutes.D_2__Bacilli.D_3__Bacillales.D_4__Paenibacillaceae	LEfSe	3.59556	Turanga	3.2103	0.000281966	0.00370666
D_0__Bacteria.D_1__Actinobacteria.D_2__Thermoleophilia.D_3__Solirubrobacterales.D_4__Solirubrobacteraceae.D_5__Conexibacter	LEfSe	3.59126	Turanga	3.20396	0.000235628	0.00370666
D_0__Bacteria.D_1__Bacteroidetes.D_2__Ignavibacteria	LEfSe	3.67722	Tacamahaca	3.19938	0.00587793	0.0234569
D_0__Bacteria.D_1__Acidobacteria.D_2__Subgroup6.D_3__unculturedAcidobacteriabacterium	LEfSe	3.76496	Turanga	3.19385	6.09153e-05	0.00295638
D_0__Bacteria.D_1__Acidobacteria.D_2__Subgroup6.D_3__unculturedAcidobacteriabacterium.D_4__unculturedAcidobacteriabacterium	LEfSe	3.76496	Turanga	3.19385	6.09153e-05	0.00295638
D_0__Bacteria.D_1__Acidobacteria.D_2__Subgroup6.D_3__unculturedAcidobacteriabacterium.D_4__unculturedAcidobacteriabacterium.D_5__unculturedAcidobacteriabacterium	LEfSe	3.76496	Turanga	3.19385	6.09153e-05	0.00295638
D_0__Bacteria.D_1__Actinobacteria.D_2__Thermoleophilia.D_3__Gaiellales	LEfSe	3.83533	Aigeiros	3.19081	0.00240142	0.0136239
D_0__Bacteria.D_1__Proteobacteria.D_2__Deltaproteobacteria.D_3__Myxococcales.D_4__Sandaracinaceae	LEfSe	3.80343	Aigeiros	3.15589	0.000408676	0.00444553
D_0__Bacteria.D_1__Acidobacteria.D_2__Acidobacteriia.D_3__Solibacterales.D_4__Solibacteraceae_Subgroup3_.D_5__Bryobacter	LEfSe	3.67518	Turanga	3.15483	9.52015e-05	0.00295638
D_0__Bacteria.D_1__Nitrospirae	LEfSe	3.72501	Aigeiros	3.15119	0.000648201	0.00564908
D_0__Bacteria.D_1__Nitrospirae.D_2__Nitrospira	LEfSe	3.72501	Aigeiros	3.15119	0.000648201	0.00564908
D_0__Bacteria.D_1__Nitrospirae.D_2__Nitrospira.D_3__Nitrospirales	LEfSe	3.72501	Aigeiros	3.15119	0.000648201	0.00564908
D_0__Bacteria.D_1__Nitrospirae.D_2__Nitrospira.D_3__Nitrospirales.D_4__Nitrospiraceae	LEfSe	3.72501	Aigeiros	3.15119	0.000648201	0.00564908
D_0__Bacteria.D_1__Nitrospirae.D_2__Nitrospira.D_3__Nitrospirales.D_4__Nitrospiraceae.D_5__Nitrospira	LEfSe	3.72501	Aigeiros	3.15119	0.000648201	0.00564908
D_0__Bacteria.D_1__Patescibacteria.D_2__Saccharimonadia.D_3__Saccharimonadales.D_4__unculturedbacterium	LEfSe	3.69595	Leuce	3.149	0.000160367	0.00317034
D_0__Bacteria.D_1__Patescibacteria.D_2__Saccharimonadia.D_3__Saccharimonadales.D_4__unculturedbacterium.D_5__unculturedbacterium	LEfSe	3.69595	Leuce	3.149	0.000160367	0.00317034
D_0__Bacteria.D_1__Proteobacteria.D_2__Gammaproteobacteria.D_3__Steroidobacterales	LEfSe	3.9518	Aigeiros	3.14684	0.000194897	0.00344405
D_0__Bacteria.D_1__Proteobacteria.D_2__Alphaproteobacteria.D_3__Rickettsiales.D_4__SM2D12.Other	LEfSe	3.49159	Leuce	3.14617	7.62325e-05	0.00295638
D_0__Bacteria.D_1__Acidobacteria.D_2__Blastocatellia_Subgroup4_.D_3__Blastocatellales	LEfSe	3.85871	Turanga	3.12615	0.000572528	0.0053119
D_0__Bacteria.D_1__Acidobacteria.D_2__Blastocatellia_Subgroup4_.D_3__Blastocatellales.D_4__Blastocatellaceae	LEfSe	3.85871	Turanga	3.12615	0.000572528	0.0053119
D_0__Bacteria.D_1__Chloroflexi.D_2__Anaerolineae.D_3__SBR1031	LEfSe	3.6751	Tacamahaca	3.12353	0.000172333	0.00328072
D_0__Bacteria.D_1__Chloroflexi.D_2__Chloroflexia.D_3__Thermomicrobiales	LEfSe	3.6347	Turanga	3.12199	0.000491251	0.00479692
D_0__Bacteria.D_1__Actinobacteria.D_2__Acidimicrobiia.D_3__Actinomarinales.D_4__uncultured.D_5__unculturedbacterium	LEfSe	3.70416	Aigeiros	3.11681	0.00263568	0.0142642
D_0__Bacteria.D_1__Proteobacteria.D_2__Deltaproteobacteria.D_3__Myxococcales.D_4__Haliangiaceae	LEfSe	3.82665	Aigeiros	3.11127	0.000159459	0.00317034
D_0__Bacteria.D_1__Proteobacteria.D_2__Deltaproteobacteria.D_3__Myxococcales.D_4__Haliangiaceae.D_5__Haliangium	LEfSe	3.82665	Aigeiros	3.11127	0.000159459	0.00317034
D_0__Bacteria.D_1__Acidobacteria.D_2__Acidobacteriia.D_3__Solibacterales.D_4__Solibacteraceae_Subgroup3_.D_5__CandidatusSolibacter	LEfSe	3.50658	Turanga	3.11035	8.17839e-05	0.00295638
D_0__Bacteria.D_1__Actinobacteria.D_2__MB_A2_108	LEfSe	3.65493	Aigeiros	3.10989	8.60873e-05	0.00295638
D_0__Bacteria.D_1__Bacteroidetes.D_2__Bacteroidia.D_3__Chitinophagales.D_4__Saprospiraceae	LEfSe	3.76776	Aigeiros	3.10909	0.00108412	0.00800631
D_0__Bacteria.D_1__Proteobacteria.D_2__Alphaproteobacteria.D_3__Rhodospirillales	LEfSe	3.61199	Turanga	3.10784	0.000135224	0.00310291
D_0__Bacteria.D_1__Proteobacteria.D_2__Gammaproteobacteria.D_3__Steroidobacterales.D_4__Steroidobacteraceae	LEfSe	3.91216	Aigeiros	3.10703	0.000189442	0.00340466
D_0__Bacteria.D_1__Proteobacteria.D_2__Gammaproteobacteria.D_3__GammaproteobacteriaIncertaeSedis	LEfSe	3.76002	Aigeiros	3.10636	0.000142234	0.00315122
D_0__Bacteria.D_1__Proteobacteria.D_2__Gammaproteobacteria.D_3__GammaproteobacteriaIncertaeSedis.D_4__UnknownFamily	LEfSe	3.76002	Aigeiros	3.10636	0.000142234	0.00315122
D_0__Bacteria.D_1__Proteobacteria.D_2__Alphaproteobacteria.D_3__Reyranellales	LEfSe	3.63831	Turanga	3.10228	6.98514e-05	0.00295638
D_0__Bacteria.D_1__Proteobacteria.D_2__Alphaproteobacteria.D_3__Reyranellales.D_4__Reyranellaceae	LEfSe	3.63831	Turanga	3.10228	6.98514e-05	0.00295638
D_0__Bacteria.D_1__Actinobacteria.D_2__MB_A2_108.D_3__unculturedbacterium	LEfSe	3.64358	Aigeiros	3.1011	0.000101548	0.00295638
D_0__Bacteria.D_1__Actinobacteria.D_2__MB_A2_108.D_3__unculturedbacterium.D_4__unculturedbacterium	LEfSe	3.64358	Aigeiros	3.1011	0.000101548	0.00295638
D_0__Bacteria.D_1__Actinobacteria.D_2__MB_A2_108.D_3__unculturedbacterium.D_4__unculturedbacterium.D_5__unculturedbacterium	LEfSe	3.64358	Aigeiros	3.1011	0.000101548	0.00295638
D_0__Bacteria.D_1__Chloroflexi.D_2__Anaerolineae.D_3__SBR1031.D_4__A4b	LEfSe	3.6433	Tacamahaca	3.10022	0.000215453	0.00354676
D_0__Bacteria.D_1__Bacteroidetes.D_2__Bacteroidia.D_3__Chitinophagales.D_4__Chitinophagaceae.D_5__Flavitalea	LEfSe	3.57788	Turanga	3.09354	0.00048787	0.00478559
D_0__Bacteria.D_1__Chloroflexi.D_2__Chloroflexia.D_3__Chloroflexales	LEfSe	3.53631	Aigeiros	3.0889	0.000125825	0.00299496
D_0__Bacteria.D_1__Proteobacteria.D_2__Alphaproteobacteria.D_3__Rhizobiales.D_4__Rhizobiaceae.D_5___Rhizobium_sphaerophysaegroup	LEfSe	3.47075	Leuce	3.08874	0.000127023	0.00299496
D_0__Bacteria.D_1__Proteobacteria.D_2__Gammaproteobacteria.D_3__Betaproteobacteriales.D_4__Methylophilaceae.D_5__MM2	LEfSe	3.51359	Aigeiros	3.08418	0.0144941	0.0455935
D_0__Bacteria.D_1__Actinobacteria.D_2__Acidimicrobiia.D_3__IMCC26256.D_4__unculturedbacterium	LEfSe	3.60071	Aigeiros	3.08135	5.76465e-05	0.00295638
D_0__Bacteria.D_1__Actinobacteria.D_2__Acidimicrobiia.D_3__IMCC26256.D_4__unculturedbacterium.D_5__unculturedbacterium	LEfSe	3.60071	Aigeiros	3.08135	5.76465e-05	0.00295638
D_0__Bacteria.D_1__Proteobacteria.D_2__Gammaproteobacteria.D_3__Betaproteobacteriales.D_4__Burkholderiaceae.D_5__Achromobacter	LEfSe	3.46542	Turanga	3.07648	0.0114502	0.038564
D_0__Bacteria.D_1__Proteobacteria.D_2__Gammaproteobacteria.D_3__GammaproteobacteriaIncertaeSedis.D_4__UnknownFamily.D_5__Acidibacter	LEfSe	3.71557	Aigeiros	3.06748	0.000103953	0.00295638
D_0__Bacteria.D_1__Bacteroidetes.D_2__Bacteroidia.D_3__Chitinophagales.D_4__Chitinophagaceae.D_5__Flavihumibacter	LEfSe	3.40447	Tacamahaca	3.06478	0.000145506	0.00316235
D_0__Bacteria.D_1__Proteobacteria.D_2__Alphaproteobacteria.D_3__uncultured.D_4__unculturedbacterium	LEfSe	3.84081	Tacamahaca	3.05751	0.000184954	0.00340466
D_0__Bacteria.D_1__Proteobacteria.D_2__Alphaproteobacteria.D_3__uncultured.D_4__unculturedbacterium.D_5__unculturedbacterium	LEfSe	3.84081	Tacamahaca	3.05751	0.000184954	0.00340466
D_0__Bacteria.D_1__Proteobacteria.D_2__Gammaproteobacteria.D_3__Betaproteobacteriales.D_4__Rhodocyclaceae.D_5__Azoarcus	LEfSe	3.67087	Tacamahaca	3.05668	0.000264257	0.00370666
D_0__Bacteria.D_1__Proteobacteria.D_2__Alphaproteobacteria.D_3__Rhizobiales.D_4__Hyphomicrobiaceae	LEfSe	3.66089	Turanga	3.05628	0.00010448	0.00295638
D_0__Bacteria.D_1__Cyanobacteria.D_2__Melainabacteria	LEfSe	3.45333	Turanga	3.05421	0.00708131	0.0269215
D_0__Bacteria.D_1__Acidobacteria.D_2__Thermoanaerobaculia	LEfSe	3.52949	Aigeiros	3.05055	0.000200382	0.00344405
D_0__Bacteria.D_1__Acidobacteria.D_2__Thermoanaerobaculia.D_3__Thermoanaerobaculales	LEfSe	3.52949	Aigeiros	3.05055	0.000200382	0.00344405
D_0__Bacteria.D_1__Acidobacteria.D_2__Thermoanaerobaculia.D_3__Thermoanaerobaculales.D_4__Thermoanaerobaculaceae	LEfSe	3.52949	Aigeiros	3.05055	0.000200382	0.00344405
D_0__Bacteria.D_1__Acidobacteria.D_2__Thermoanaerobaculia.D_3__Thermoanaerobaculales.D_4__Thermoanaerobaculaceae.D_5__Subgroup10	LEfSe	3.52949	Aigeiros	3.05055	0.000200382	0.00344405
D_0__Bacteria.D_1__Actinobacteria.D_2__Acidimicrobiia.D_3__Microtrichales.D_4__Iamiaceae	LEfSe	3.66496	Aigeiros	3.03989	0.000356561	0.00428634
D_0__Bacteria.D_1__Actinobacteria.D_2__Acidimicrobiia.D_3__Microtrichales.D_4__Iamiaceae.D_5__Iamia	LEfSe	3.66496	Aigeiros	3.03989	0.000356561	0.00428634
D_0__Bacteria.D_1__Proteobacteria.D_2__Alphaproteobacteria.D_3__Rickettsiales.D_4__SM2D12	LEfSe	3.55697	Leuce	3.03762	0.000109764	0.00295638
D_0__Bacteria.D_1__Firmicutes.D_2__Bacilli.D_3__Bacillales.D_4__Paenibacillaceae.D_5__Paenibacillus	LEfSe	3.40852	Turanga	3.03302	0.000394791	0.00444553
D_0__Bacteria.D_1__Proteobacteria.D_2__Alphaproteobacteria.D_3__Rhizobiales.D_4__Rhizobiaceae.D_5__Pseudaminobacter	LEfSe	3.40278	Turanga	3.02991	0.00285694	0.0148031
D_0__Bacteria.D_1__Proteobacteria.D_2__Alphaproteobacteria.D_3__Reyranellales.D_4__Reyranellaceae.D_5__Reyranella	LEfSe	3.51367	Turanga	3.02735	0.000215725	0.00354676
D_0__Bacteria.D_1__Proteobacteria.D_2__Gammaproteobacteria.D_3__Betaproteobacteriales.D_4__TRA3_20	LEfSe	3.9344	Tacamahaca	3.02673	0.000756197	0.00620035
D_0__Bacteria.D_1__Armatimonadetes	LEfSe	3.62926	Turanga	3.02552	0.000585234	0.00539086
D_0__Bacteria.D_1__Bacteroidetes.D_2__Bacteroidia.D_3__Chitinophagales.D_4__Chitinophagaceae.D_5__Terrimonas	LEfSe	3.73117	Leuce	3.01846	0.0030509	0.0153141
D_0__Bacteria.D_1__Proteobacteria.D_2__Alphaproteobacteria.D_3__Rhizobiales.D_4__Xanthobacteraceae.D_5__Afipia	LEfSe	3.38637	Turanga	3.00427	0.00143023	0.0098799
D_0__Bacteria.D_1__Proteobacteria.D_2__Gammaproteobacteria.D_3__Diplorickettsiales	LEfSe	3.78757	Turanga	3.00313	0.0163964	0.0490852
D_0__Bacteria.D_1__Proteobacteria.D_2__Gammaproteobacteria.D_3__Diplorickettsiales.D_4__Diplorickettsiaceae	LEfSe	3.78757	Turanga	3.00313	0.0163964	0.0490852
D_0__Bacteria.D_1__Rokubacteria	LEfSe	3.6152	Aigeiros	2.99923	0.000102776	0.00295638
D_0__Bacteria.D_1__Rokubacteria.D_2__NC10	LEfSe	3.6152	Aigeiros	2.99923	0.000102776	0.00295638
D_0__Bacteria.D_1__Cyanobacteria.D_2__Melainabacteria.D_3__Obscuribacterales.D_4__unculturedbacterium	LEfSe	3.39007	Turanga	2.99617	0.00504535	0.0214678
D_0__Bacteria.D_1__Cyanobacteria.D_2__Melainabacteria.D_3__Obscuribacterales.D_4__unculturedbacterium.D_5__unculturedbacterium	LEfSe	3.39007	Turanga	2.99617	0.00504535	0.0214678
D_0__Bacteria.D_1__Actinobacteria.D_2__Thermoleophilia.D_3__Gaiellales.D_4__uncultured.D_5__unculturedbacterium	LEfSe	3.64075	Aigeiros	2.9959	0.00206111	0.0122356
D_0__Bacteria.D_1__Rokubacteria.D_2__NC10.D_3__Rokubacteriales.D_4__unculturedbacterium	LEfSe	3.61276	Aigeiros	2.99565	0.000109764	0.00295638
D_0__Bacteria.D_1__Rokubacteria.D_2__NC10.D_3__Rokubacteriales.D_4__unculturedbacterium.D_5__unculturedbacterium	LEfSe	3.61276	Aigeiros	2.99565	0.000109764	0.00295638
D_0__Bacteria.D_1__Rokubacteria.D_2__NC10.D_3__Rokubacteriales	LEfSe	3.61303	Aigeiros	2.99564	0.000109764	0.00295638
D_0__Bacteria.D_1__Cyanobacteria.D_2__Melainabacteria.D_3__Obscuribacterales	LEfSe	3.39205	Turanga	2.99513	0.00573146	0.0229795
D_0__Bacteria.D_1__Actinobacteria.D_2__Actinobacteria.D_3__Micrococcales.D_4__Microbacteriaceae	LEfSe	3.75444	Turanga	2.9923	0.00459106	0.0201849
D_0__Bacteria.D_1__Armatimonadetes.D_2__Fimbriimonadia	LEfSe	3.6007	Turanga	2.99096	0.000690982	0.00580335
D_0__Bacteria.D_1__Armatimonadetes.D_2__Fimbriimonadia.D_3__Fimbriimonadales	LEfSe	3.6007	Turanga	2.99096	0.000690982	0.00580335
D_0__Bacteria.D_1__Actinobacteria.D_2__Actinobacteria.D_3__Micrococcales.D_4__Micrococcaceae.D_5__Paenarthrobacter	LEfSe	3.36486	Aigeiros	2.98947	5.97299e-05	0.00295638
D_0__Bacteria.D_1__Firmicutes.D_2__Bacilli.D_3__Bacillales.D_4__Alicyclobacillaceae	LEfSe	3.35994	Turanga	2.98016	0.000409705	0.00444553
D_0__Bacteria.D_1__Firmicutes.D_2__Bacilli.D_3__Bacillales.D_4__Alicyclobacillaceae.D_5__Tumebacillus	LEfSe	3.35994	Turanga	2.98016	0.000409705	0.00444553
D_0__Bacteria.D_1__Chloroflexi.D_2__Anaerolineae.D_3__SBR1031.D_4__A4b.D_5__unculturedbacterium	LEfSe	3.50965	Tacamahaca	2.97886	0.000145598	0.00316235
D_0__Bacteria.D_1__Chloroflexi.D_2__Chloroflexia.D_3__Chloroflexales.D_4__Roseiflexaceae	LEfSe	3.4293	Aigeiros	2.9785	0.000139917	0.00315122
D_0__Bacteria.D_1__Armatimonadetes.D_2__Fimbriimonadia.D_3__Fimbriimonadales.D_4__Fimbriimonadaceae	LEfSe	3.49855	Turanga	2.96731	0.0018578	0.0114773
D_0__Bacteria.D_1__Proteobacteria.D_2__Deltaproteobacteria.D_3__Bdellovibrionales.D_4__Bdellovibrionaceae	LEfSe	3.55947	Turanga	2.95904	0.000739342	0.00612938
D_0__Bacteria.D_1__Proteobacteria.D_2__Alphaproteobacteria.D_3__Rickettsiales	LEfSe	3.62857	Leuce	2.95842	0.000217912	0.00354676
D_0__Bacteria.D_1__Actinobacteria.D_2__Actinobacteria.D_3__Frankiales	LEfSe	3.54906	Aigeiros	2.9554	0.000332725	0.00419298
D_0__Bacteria.D_1__Acidobacteria.D_2__Subgroup6.Other	LEfSe	3.59738	Aigeiros	2.95445	5.11352e-05	0.00295638
D_0__Bacteria.D_1__Acidobacteria.D_2__Subgroup6.Other.Other	LEfSe	3.59738	Aigeiros	2.95445	5.11352e-05	0.00295638
D_0__Bacteria.D_1__Acidobacteria.D_2__Subgroup6.Other.Other.Other	LEfSe	3.59738	Aigeiros	2.95445	5.11352e-05	0.00295638
D_0__Bacteria.D_1__Chloroflexi.D_2__Gitt_GS_136	LEfSe	3.40104	Aigeiros	2.94462	0.000447373	0.00463608
D_0__Bacteria.D_1__Bacteroidetes.D_2__Ignavibacteria.D_3__OPB56.D_4__unculturedbacterium	LEfSe	3.44033	Turanga	2.94412	9.96388e-05	0.00295638
D_0__Bacteria.D_1__Bacteroidetes.D_2__Ignavibacteria.D_3__OPB56.D_4__unculturedbacterium.D_5__unculturedbacterium	LEfSe	3.44033	Turanga	2.94412	9.96388e-05	0.00295638
D_0__Bacteria.D_1__Bacteroidetes.D_2__Ignavibacteria.D_3__OPB56	LEfSe	3.44561	Turanga	2.93729	0.000102128	0.00295638
D_0__Bacteria.D_1__Bacteroidetes.D_2__Bacteroidia.D_3__Sphingobacteriales.D_4__Sphingobacteriaceae.D_5__Pedobacter	LEfSe	3.34228	Turanga	2.93326	0.00106001	0.0079099
D_0__Bacteria.D_1__Proteobacteria.D_2__Alphaproteobacteria.D_3__Rhizobiales.D_4__Xanthobacteraceae.D_5__Bradyrhizobium	LEfSe	3.51777	Turanga	2.931	7.38561e-05	0.00295638
D_0__Bacteria.D_1__Proteobacteria.D_2__Deltaproteobacteria.D_3__Bdellovibrionales	LEfSe	3.59206	Turanga	2.92051	0.0018578	0.0114773
D_0__Bacteria.D_1__Actinobacteria.D_2__Actinobacteria.D_3__Micromonosporales	LEfSe	3.68782	Tacamahaca	2.91338	0.00182344	0.0114021
D_0__Bacteria.D_1__Actinobacteria.D_2__Actinobacteria.D_3__Micromonosporales.D_4__Micromonosporaceae	LEfSe	3.68782	Tacamahaca	2.91338	0.00182344	0.0114021
D_0__Bacteria.D_1__Chloroflexi.D_2__Gitt_GS_136.D_3__unculturedbacterium	LEfSe	3.36758	Aigeiros	2.90581	0.000468949	0.00467131
D_0__Bacteria.D_1__Chloroflexi.D_2__Gitt_GS_136.D_3__unculturedbacterium.D_4__unculturedbacterium	LEfSe	3.36758	Aigeiros	2.90581	0.000468949	0.00467131
D_0__Bacteria.D_1__Chloroflexi.D_2__Gitt_GS_136.D_3__unculturedbacterium.D_4__unculturedbacterium.D_5__unculturedbacterium	LEfSe	3.36758	Aigeiros	2.90581	0.000468949	0.00467131
D_0__Bacteria.D_1__Proteobacteria.D_2__Alphaproteobacteria.D_3__Caulobacterales.D_4__Hyphomonadaceae.D_5__Hirschia	LEfSe	3.48899	Turanga	2.8924	0.000215046	0.00354676
D_0__Bacteria.D_1__Proteobacteria.D_2__Deltaproteobacteria.D_3__Myxococcales.D_4__bacteriap25.D_5__unculturedbacterium	LEfSe	3.45988	Aigeiros	2.88475	5.88653e-05	0.00295638
D_0__Bacteria.D_1__Bacteroidetes.D_2__Bacteroidia.D_3__Cytophagales.D_4__Spirosomaceae	LEfSe	3.48128	Turanga	2.88314	0.00175771	0.0111264
D_0__Bacteria.D_1__Proteobacteria.D_2__Gammaproteobacteria.D_3__Xanthomonadales.D_4__Xanthomonadaceae.D_5__Luteimonas	LEfSe	3.55356	Leuce	2.88291	0.00103256	0.0077593
D_0__Bacteria.D_1__Bacteroidetes.D_2__Bacteroidia.D_3__Chitinophagales.D_4__Chitinophagaceae.D_5__Flavisolibacter	LEfSe	3.44674	Turanga	2.8806	0.0039685	0.0182452
D_0__Bacteria.D_1__Chloroflexi.D_2__Dehalococcoidia	LEfSe	3.44692	Aigeiros	2.88046	0.000367026	0.00436693
D_0__Bacteria.D_1__Gemmatimonadetes.D_2__S0134terrestrialgroup	LEfSe	3.5178	Aigeiros	2.87899	0.00599481	0.0237025
D_0__Bacteria.D_1__Proteobacteria.D_2__Gammaproteobacteria.D_3__Betaproteobacteriales.D_4__Nitrosomonadaceae.D_5__IS_44	LEfSe	3.48946	Aigeiros	2.87431	0.000590394	0.00539969
D_0__Bacteria.D_1__Proteobacteria.D_2__Deltaproteobacteria.D_3__Bdellovibrionales.D_4__Bdellovibrionaceae.D_5__Bdellovibrio	LEfSe	3.41275	Turanga	2.86987	0.00711618	0.0270141
D_0__Bacteria.D_1__Actinobacteria.D_2__Acidimicrobiia.D_3__Microtrichales.D_4__uncultured.D_5__unculturedbacterium	LEfSe	3.42576	Aigeiros	2.86532	0.000156565	0.00317034
D_0__Bacteria.D_1__Bacteroidetes.D_2__Bacteroidia.D_3__Flavobacteriales.D_4__Weeksellaceae.D_5__Chryseobacterium	LEfSe	3.17038	Turanga	2.8637	0.00272821	0.0144481
D_0__Bacteria.D_1__Acidobacteria.D_2__Acidobacteriia.D_3__Solibacterales.D_4__Solibacteraceae_Subgroup3_.D_5__Paludibaculum	LEfSe	3.22607	Turanga	2.86325	0.00435105	0.0195835
D_0__Bacteria.D_1__Chloroflexi.D_2__Dehalococcoidia.D_3__S085	LEfSe	3.42168	Aigeiros	2.86226	0.000279668	0.00370666
D_0__Bacteria.D_1__Bacteroidetes.D_2__Bacteroidia.D_3__Flavobacteriales.D_4__Weeksellaceae	LEfSe	3.17366	Turanga	2.86052	0.0011069	0.00805876
D_0__Bacteria.D_1__Actinobacteria.D_2__Acidimicrobiia.D_3__uncultured.D_4__unculturedbacterium	LEfSe	3.40903	Aigeiros	2.85756	0.000245944	0.00370666
D_0__Bacteria.D_1__Actinobacteria.D_2__Acidimicrobiia.D_3__uncultured.D_4__unculturedbacterium.D_5__unculturedbacterium	LEfSe	3.40903	Aigeiros	2.85756	0.000245944	0.00370666
D_0__Bacteria.D_1__Chloroflexi.D_2__TK10	LEfSe	3.41624	Aigeiros	2.85483	0.000121372	0.00299496
D_0__Bacteria.D_1__Gemmatimonadetes.D_2__S0134terrestrialgroup.D_3__unculturedbacterium	LEfSe	3.48762	Aigeiros	2.85343	0.00816946	0.0301819
D_0__Bacteria.D_1__Gemmatimonadetes.D_2__S0134terrestrialgroup.D_3__unculturedbacterium.D_4__unculturedbacterium	LEfSe	3.48762	Aigeiros	2.85343	0.00816946	0.0301819
D_0__Bacteria.D_1__Gemmatimonadetes.D_2__S0134terrestrialgroup.D_3__unculturedbacterium.D_4__unculturedbacterium.D_5__unculturedbacterium	LEfSe	3.48762	Aigeiros	2.85343	0.00816946	0.0301819
D_0__Bacteria.D_1__Proteobacteria.D_2__Gammaproteobacteria.D_3__Oceanospirillales.D_4__Halomonadaceae	LEfSe	3.20292	Leuce	2.84574	0.000627808	0.00562342
D_0__Bacteria.D_1__Chloroflexi.D_2__Dehalococcoidia.D_3__S085.D_4__unculturedbacterium	LEfSe	3.37151	Turanga	2.84267	0.000279668	0.00370666
D_0__Bacteria.D_1__Chloroflexi.D_2__Dehalococcoidia.D_3__S085.D_4__unculturedbacterium.D_5__unculturedbacterium	LEfSe	3.37151	Turanga	2.84267	0.000279668	0.00370666
D_0__Bacteria.D_1__Actinobacteria.D_2__Thermoleophilia.D_3__Solirubrobacterales.D_4__67_14	LEfSe	3.5117	Aigeiros	2.84259	0.005568	0.0226063
D_0__Bacteria.D_1__Proteobacteria.D_2__Gammaproteobacteria.D_3__Oceanospirillales.D_4__Halomonadaceae.D_5__Halomonas	LEfSe	3.19844	Leuce	2.8422	0.00119728	0.00863523
D_0__Bacteria.D_1__Proteobacteria.D_2__Alphaproteobacteria.D_3__Rhizobiales.D_4__Hyphomicrobiaceae.D_5__Pedomicrobium	LEfSe	3.44582	Turanga	2.83552	0.000201015	0.00344405
D_0__Bacteria.D_1__Actinobacteria.D_2__Thermoleophilia.D_3__Solirubrobacterales.D_4__Solirubrobacteraceae.D_5__Solirubrobacter	LEfSe	3.54725	Aigeiros	2.83132	0.00466242	0.0201849
D_0__Bacteria.D_1__Proteobacteria.D_2__Alphaproteobacteria.D_3__Rhizobiales.D_4__Rhizobiaceae.D_5__Ochrobactrum	LEfSe	3.1883	Turanga	2.82874	0.00196843	0.0119106
D_0__Bacteria.D_1__Proteobacteria.D_2__Gammaproteobacteria.D_3__Betaproteobacteriales.D_4__Burkholderiaceae.D_5__Methylibium	LEfSe	3.24305	Tacamahaca	2.82753	0.000189442	0.00340466
D_0__Bacteria.D_1__Proteobacteria.D_2__Alphaproteobacteria.D_3__Tistrellales	LEfSe	3.41605	Aigeiros	2.82675	0.000729682	0.00606888
D_0__Bacteria.D_1__Proteobacteria.D_2__Alphaproteobacteria.D_3__Tistrellales.D_4__Geminicoccaceae	LEfSe	3.41605	Aigeiros	2.82675	0.000729682	0.00606888
D_0__Bacteria.D_1__Acidobacteria.D_2__Acidobacteriia.D_3__Acidobacteriales	LEfSe	3.30162	Turanga	2.82103	0.000576491	0.00532943
D_0__Bacteria.D_1__Proteobacteria.D_2__Deltaproteobacteria.D_3__Desulfarculales	LEfSe	3.23605	Tacamahaca	2.81337	0.00039728	0.00444553
D_0__Bacteria.D_1__Proteobacteria.D_2__Deltaproteobacteria.D_3__Desulfarculales.D_4__Desulfarculaceae	LEfSe	3.23605	Tacamahaca	2.81337	0.00039728	0.00444553
D_0__Bacteria.D_1__Actinobacteria.D_2__Thermoleophilia.D_3__Solirubrobacterales.D_4__67_14.D_5__unculturedbacterium	LEfSe	3.45251	Aigeiros	2.80528	0.00292865	0.0150212
D_0__Bacteria.D_1__Dependentiae	LEfSe	3.31975	Aigeiros	2.78526	0.000414626	0.00444553
D_0__Bacteria.D_1__Dependentiae.D_2__Babeliae	LEfSe	3.31975	Aigeiros	2.78526	0.000414626	0.00444553
D_0__Bacteria.D_1__Dependentiae.D_2__Babeliae.D_3__Babeliales	LEfSe	3.31975	Aigeiros	2.78526	0.000414626	0.00444553
D_0__Bacteria.D_1__Proteobacteria.D_2__Gammaproteobacteria.D_3__Betaproteobacteriales.D_4__Burkholderiaceae.D_5__Variovorax	LEfSe	3.36877	Leuce	2.78124	0.00973883	0.034496
D_0__Bacteria.D_1__Proteobacteria.D_2__Gammaproteobacteria.D_3__CCD24.D_4__unculturedbacterium	LEfSe	3.40742	Aigeiros	2.77787	9.98281e-05	0.00295638
D_0__Bacteria.D_1__Proteobacteria.D_2__Gammaproteobacteria.D_3__CCD24.D_4__unculturedbacterium.D_5__unculturedbacterium	LEfSe	3.40742	Aigeiros	2.77787	9.98281e-05	0.00295638
D_0__Bacteria.D_1__Proteobacteria.D_2__Gammaproteobacteria.D_3__CCD24	LEfSe	3.41097	Aigeiros	2.77721	9.55636e-05	0.00295638
D_0__Bacteria.D_1__Actinobacteria.D_2__Actinobacteria.D_3__Micrococcales.D_4__Microbacteriaceae.Other	LEfSe	3.21156	Turanga	2.77636	0.000188369	0.00340466
D_0__Bacteria.D_1__Gemmatimonadetes.D_2__BD2_11terrestrialgroup	LEfSe	3.37643	Aigeiros	2.76892	0.000353436	0.00428634
D_0__Bacteria.D_1__Acidobacteria.D_2__Holophagae	LEfSe	3.37614	Turanga	2.76514	0.00277318	0.0145748
D_0__Bacteria.D_1__Acidobacteria.D_2__Holophagae.D_3__Subgroup7	LEfSe	3.37614	Turanga	2.76514	0.00277318	0.0145748
D_0__Bacteria.D_1__Cyanobacteria.D_2__Oxyphotobacteria.D_3__Chloroplast.D_4__unculturedbacterium	LEfSe	3.08114	Turanga	2.76432	0.0106245	0.0362616
D_0__Bacteria.D_1__Cyanobacteria.D_2__Oxyphotobacteria.D_3__Chloroplast.D_4__unculturedbacterium.D_5__unculturedbacterium	LEfSe	3.08114	Turanga	2.76432	0.0106245	0.0362616
D_0__Bacteria.D_1__Firmicutes.D_2__Bacilli.D_3__Bacillales.D_4__FamilyXII	LEfSe	3.21894	Aigeiros	2.75921	0.0018578	0.0114773
D_0__Bacteria.D_1__Firmicutes.D_2__Bacilli.D_3__Bacillales.D_4__FamilyXII.D_5__Exiguobacterium	LEfSe	3.21894	Aigeiros	2.75921	0.0018578	0.0114773
D_0__Bacteria.D_1__Bacteroidetes.D_2__Bacteroidia.D_3__Cytophagales.D_4__Spirosomaceae.D_5__Emticicia	LEfSe	3.19936	Turanga	2.75641	0.0119862	0.039718
D_0__Bacteria.D_1__Bacteroidetes.D_2__Bacteroidia.D_3__Cytophagales.D_4__Spirosomaceae.D_5__Dyadobacter	LEfSe	3.27976	Tacamahaca	2.7537	0.0013017	0.00911543
D_0__Bacteria.D_1__Proteobacteria.D_2__Gammaproteobacteria.D_3__Betaproteobacteriales.D_4__TRA3_20.D_5__unculturedbacterium	LEfSe	3.67586	Tacamahaca	2.74523	0.000639725	0.00564908
D_0__Bacteria.D_1__Proteobacteria.D_2__Gammaproteobacteria.D_3__Betaproteobacteriales.D_4__Rhodocyclaceae.D_5__Thauera	LEfSe	3.07443	Tacamahaca	2.74045	0.000253975	0.00370666
D_0__Bacteria.D_1__Proteobacteria.D_2__Alphaproteobacteria.D_3__Sphingomonadales.D_4__Sphingomonadaceae.D_5__Sphingopyxis	LEfSe	3.33542	Leuce	2.73948	0.000681951	0.00576518
D_0__Bacteria.D_1__Chloroflexi.D_2__TK10.D_3__unculturedbacterium	LEfSe	3.26826	Aigeiros	2.73604	8.10108e-05	0.00295638
D_0__Bacteria.D_1__Chloroflexi.D_2__TK10.D_3__unculturedbacterium.D_4__unculturedbacterium	LEfSe	3.26826	Aigeiros	2.73604	8.10108e-05	0.00295638
D_0__Bacteria.D_1__Chloroflexi.D_2__TK10.D_3__unculturedbacterium.D_4__unculturedbacterium.D_5__unculturedbacterium	LEfSe	3.26826	Aigeiros	2.73604	8.10108e-05	0.00295638
D_0__Bacteria.D_1__Actinobacteria.D_2__Thermoleophilia.D_3__Gaiellales.D_4__Gaiellaceae	LEfSe	3.38009	Aigeiros	2.73303	0.00267355	0.0143559
D_0__Bacteria.D_1__Actinobacteria.D_2__Thermoleophilia.D_3__Gaiellales.D_4__Gaiellaceae.D_5__Gaiella	LEfSe	3.38009	Aigeiros	2.73303	0.00267355	0.0143559
D_0__Bacteria.D_1__Gemmatimonadetes.D_2__Gemmatimonadetes.D_3__Gemmatimonadales.D_4__Gemmatimonadaceae.D_5__Gemmatirosa	LEfSe	3.18578	Turanga	2.73273	9.23531e-05	0.00295638
D_0__Bacteria.D_1__Bacteroidetes.D_2__Bacteroidia.D_3__Flavobacteriales.D_4__Crocinitomicaceae	LEfSe	3.217	Leuce	2.72343	0.000106078	0.00295638
D_0__Bacteria.D_1__Dependentiae.D_2__Babeliae.D_3__Babeliales.D_4__Vermiphilaceae	LEfSe	3.26892	Aigeiros	2.71897	0.00097304	0.00748717
D_0__Bacteria.D_1__Dependentiae.D_2__Babeliae.D_3__Babeliales.D_4__Vermiphilaceae.D_5__unculturedbacterium	LEfSe	3.26697	Aigeiros	2.71798	0.000864033	0.00679072
D_0__Bacteria.D_1__Chloroflexi.D_2__Chloroflexia.D_3__Thermomicrobiales.D_4__JG30_KF_CM45	LEfSe	3.32054	Turanga	2.71386	0.0027424	0.0144722
D_0__Bacteria.D_1__Actinobacteria.D_2__Actinobacteria.D_3__Frankiales.D_4__Geodermatophilaceae	LEfSe	3.26752	Aigeiros	2.70988	0.00201675	0.0121383
D_0__Bacteria.D_1__Proteobacteria.D_2__Alphaproteobacteria.D_3__Rhodospirillales.D_4__uncultured.D_5__unculturedbacterium	LEfSe	3.2393	Turanga	2.70696	0.0140087	0.0446086
D_0__Bacteria.D_1__Proteobacteria.D_2__Deltaproteobacteria.D_3__Myxococcales.D_4__Phaselicystidaceae	LEfSe	3.22861	Turanga	2.70576	0.000214911	0.00354676
D_0__Bacteria.D_1__Proteobacteria.D_2__Deltaproteobacteria.D_3__Myxococcales.D_4__Phaselicystidaceae.D_5__Phaselicystis	LEfSe	3.22861	Turanga	2.70576	0.000214911	0.00354676
D_0__Bacteria.D_1__Proteobacteria.D_2__Alphaproteobacteria.D_3__Rhizobiales.D_4__RhizobialesIncertaeSedis.D_5__Nordella	LEfSe	3.3993	Aigeiros	2.69946	0.00347019	0.0168376
D_0__Bacteria.D_1__Proteobacteria.D_2__Gammaproteobacteria.D_3__Betaproteobacteriales.D_4__Nitrosomonadaceae.D_5__Ellin6067	LEfSe	3.47614	Aigeiros	2.69729	0.00877657	0.0316795
D_0__Bacteria.D_1__Actinobacteria.D_2__Actinobacteria.D_3__Micrococcales.D_4__Microbacteriaceae.D_5__Leifsonia	LEfSe	3.09028	Turanga	2.69468	0.00194289	0.0118043
D_0__Bacteria.D_1__Gemmatimonadetes.D_2__AKAU4049	LEfSe	3.295	Aigeiros	2.69311	0.00252054	0.0140516
D_0__Bacteria.D_1__Bacteroidetes.D_2__Bacteroidia.D_3__Chitinophagales.D_4__uncultured.D_5__metagenome	LEfSe	3.09469	Tacamahaca	2.6926	0.00646584	0.0252033
D_0__Bacteria.D_1__Actinobacteria.D_2__Actinobacteria.D_3__Pseudonocardiales	LEfSe	3.30246	Aigeiros	2.69227	0.005568	0.0226063
D_0__Bacteria.D_1__Actinobacteria.D_2__Actinobacteria.D_3__Pseudonocardiales.D_4__Pseudonocardiaceae	LEfSe	3.30246	Aigeiros	2.69227	0.005568	0.0226063
D_0__Bacteria.D_1__Bacteroidetes.D_2__Bacteroidia.D_3__Chitinophagales.D_4__Chitinophagaceae.D_5__Niastella	LEfSe	3.26278	Turanga	2.68408	0.0131334	0.0424565
D_0__Bacteria.D_1__Proteobacteria.D_2__Gammaproteobacteria.D_3__Steroidobacterales.D_4__Steroidobacteraceae.D_5__Steroidobacter	LEfSe	3.59012	Aigeiros	2.68104	0.00594339	0.0236082
D_0__Bacteria.D_1__Proteobacteria.D_2__Gammaproteobacteria.D_3__Xanthomonadales.D_4__Rhodanobacteraceae.D_5__Rhodanobacter	LEfSe	3.34546	Turanga	2.67762	0.00250961	0.0140211
D_0__Bacteria.D_1__Chloroflexi.D_2__Chloroflexia.D_3__Thermomicrobiales.D_4__AKYG1722	LEfSe	3.14703	Turanga	2.67427	0.000268451	0.00370666
D_0__Bacteria.D_1__Proteobacteria.D_2__Alphaproteobacteria.D_3__Rhodobacterales.D_4__Rhodobacteraceae.D_5__Rhodobacter	LEfSe	3.09952	Tacamahaca	2.66849	0.001257	0.00892403
D_0__Bacteria.D_1__Bacteroidetes.D_2__Bacteroidia.D_3__Flavobacteriales.D_4__Flavobacteriaceae.D_5__Mariniflexile	LEfSe	2.98227	Leuce	2.66229	0.00154305	0.0101606
D_0__Bacteria.D_1__Acidobacteria.D_2__Acidobacteriia.D_3__Acidobacteriales.D_4__Acidobacteriaceae_Subgroup1_	LEfSe	3.04954	Turanga	2.66118	0.000254456	0.00370666
D_0__Bacteria.D_1__Proteobacteria.D_2__Deltaproteobacteria.D_3__Myxococcales.D_4__bacteriap25.D_5__uncultureddeltaproteobacterium	LEfSe	3.27532	Aigeiros	2.65308	0.000347703	0.00427558
D_0__Bacteria.D_1__Proteobacteria.D_2__Alphaproteobacteria.D_3__Rhodospirillales.D_4__Rhodospirillaceae	LEfSe	3.10819	Turanga	2.65232	6.91907e-05	0.00295638
D_0__Bacteria.D_1__Proteobacteria.D_2__Alphaproteobacteria.D_3__Caulobacterales.D_4__Caulobacteraceae.Other	LEfSe	3.10289	Turanga	2.64573	0.000109486	0.00295638
D_0__Bacteria.D_1__Proteobacteria.D_2__Gammaproteobacteria.D_3__Betaproteobacteriales.D_4__Burkholderiaceae.Other	LEfSe	3.31657	Aigeiros	2.64558	0.00237326	0.0136118
D_0__Bacteria.D_1__Proteobacteria.D_2__Deltaproteobacteria.D_3__Myxococcales.D_4__bacteriap25.Other	LEfSe	3.2718	Aigeiros	2.64229	0.000259801	0.00370666
D_0__Bacteria.D_1__Proteobacteria.D_2__Gammaproteobacteria.D_3__Betaproteobacteriales.D_4__Rhodocyclaceae.D_5__Dechloromonas	LEfSe	3.01029	Tacamahaca	2.64179	0.00158313	0.0102227
D_0__Bacteria.D_1__Gemmatimonadetes.D_2__Longimicrobia	LEfSe	3.16528	Aigeiros	2.64058	0.000122994	0.00299496
D_0__Bacteria.D_1__Gemmatimonadetes.D_2__Longimicrobia.D_3__Longimicrobiales	LEfSe	3.16528	Aigeiros	2.64058	0.000122994	0.00299496
D_0__Bacteria.D_1__Gemmatimonadetes.D_2__Longimicrobia.D_3__Longimicrobiales.D_4__Longimicrobiaceae	LEfSe	3.16528	Aigeiros	2.64058	0.000122994	0.00299496
D_0__Bacteria.D_1__Proteobacteria.D_2__Gammaproteobacteria.D_3__Betaproteobacteriales.D_4__SC_I_84	LEfSe	3.29169	Aigeiros	2.63989	0.000630173	0.00562342
D_0__Bacteria.D_1__Bacteroidetes.D_2__Bacteroidia.D_3__Flavobacteriales.D_4__Crocinitomicaceae.D_5__Fluviicola	LEfSe	3.07931	Leuce	2.6384	0.000148102	0.00317034
D_0__Bacteria.D_1__Proteobacteria.D_2__Alphaproteobacteria.D_3__Rhizobiales.D_4__KF_JG30_B3	LEfSe	3.17611	Turanga	2.63486	0.000146428	0.00316235
D_0__Bacteria.D_1__Armatimonadetes.D_2__Fimbriimonadia.D_3__Fimbriimonadales.D_4__Fimbriimonadaceae.Other	LEfSe	3.00413	Turanga	2.63347	0.00154899	0.0101606
D_0__Bacteria.D_1__Proteobacteria.D_2__Gammaproteobacteria.D_3__Betaproteobacteriales.D_4__Burkholderiaceae.D_5__Ideonella	LEfSe	3.03346	Tacamahaca	2.63307	0.00590693	0.0234997
D_0__Bacteria.D_1__Proteobacteria.D_2__Gammaproteobacteria.D_3__Betaproteobacteriales.D_4__TRA3_20.D_5__metagenome	LEfSe	3.07939	Tacamahaca	2.62986	0.00441054	0.0197132
D_0__Bacteria.D_1__Bacteroidetes.D_2__Bacteroidia.D_3__Chitinophagales.D_4__Saprospiraceae.D_5__Phaeodactylibacter	LEfSe	3.05329	Turanga	2.61951	0.00974479	0.034496
D_0__Bacteria.D_1__Proteobacteria.D_2__Alphaproteobacteria.D_3__Elsterales	LEfSe	3.20034	Turanga	2.61821	0.000225458	0.0036442
D_0__Bacteria.D_1__Proteobacteria.D_2__Alphaproteobacteria.D_3__Rhizobiales.D_4__Hyphomicrobiaceae.D_5__Hyphomicrobium	LEfSe	3.19844	Turanga	2.61793	0.000395039	0.00444553
D_0__Bacteria.D_1__Gemmatimonadetes.D_2__BD2_11terrestrialgroup.D_3__unculturedbacterium	LEfSe	3.21732	Aigeiros	2.61382	0.00039778	0.00444553
D_0__Bacteria.D_1__Gemmatimonadetes.D_2__BD2_11terrestrialgroup.D_3__unculturedbacterium.D_4__unculturedbacterium	LEfSe	3.21732	Aigeiros	2.61382	0.00039778	0.00444553
D_0__Bacteria.D_1__Gemmatimonadetes.D_2__BD2_11terrestrialgroup.D_3__unculturedbacterium.D_4__unculturedbacterium.D_5__unculturedbacterium	LEfSe	3.21732	Aigeiros	2.61382	0.00039778	0.00444553
D_0__Bacteria.D_1__Gemmatimonadetes.D_2__AKAU4049.D_3__unculturedsoilbacterium	LEfSe	3.20367	Aigeiros	2.61289	0.00464519	0.0201849
D_0__Bacteria.D_1__Gemmatimonadetes.D_2__AKAU4049.D_3__unculturedsoilbacterium.D_4__unculturedsoilbacterium	LEfSe	3.20367	Aigeiros	2.61289	0.00464519	0.0201849
D_0__Bacteria.D_1__Gemmatimonadetes.D_2__AKAU4049.D_3__unculturedsoilbacterium.D_4__unculturedsoilbacterium.D_5__unculturedsoilbacterium	LEfSe	3.20367	Aigeiros	2.61289	0.00464519	0.0201849
D_0__Bacteria.D_1__Gemmatimonadetes.D_2__Longimicrobia.D_3__Longimicrobiales.D_4__Longimicrobiaceae.D_5__unculturedbacterium	LEfSe	3.12399	Aigeiros	2.60878	0.000305627	0.00396698
D_0__Bacteria.D_1__Actinobacteria.D_2__Acidimicrobiia.D_3__Microtrichales.D_4__Ilumatobacteraceae	LEfSe	3.36523	Aigeiros	2.60781	0.00687983	0.0263898
D_0__Bacteria.D_1__Proteobacteria.D_2__Deltaproteobacteria.D_3__Oligoflexales	LEfSe	3.27931	Turanga	2.60086	0.000567166	0.0053119
D_0__Bacteria.D_1__Armatimonadetes.D_2__Fimbriimonadia.D_3__Fimbriimonadales.D_4__Fimbriimonadaceae.D_5__unculturedbacterium	LEfSe	3.24549	Tacamahaca	2.60072	0.0083722	0.0305633
D_0__Bacteria.D_1__Proteobacteria.D_2__Gammaproteobacteria.D_3__Betaproteobacteriales.D_4__Burkholderiaceae.D_5__Castellaniella	LEfSe	3.03941	Aigeiros	2.59752	0.00297806	0.0151257
D_0__Bacteria.D_1__Proteobacteria.D_2__Alphaproteobacteria.D_3__Rickettsiales.D_4__SM2D12.D_5__metagenome	LEfSe	3.02164	Tacamahaca	2.5961	7.01175e-05	0.00295638
D_0__Bacteria.D_1__Bacteroidetes.D_2__Bacteroidia.D_3__Chitinophagales.D_4__Chitinophagaceae.D_5__Pseudoflavitalea	LEfSe	2.92566	Turanga	2.5924	0.0025663	0.0142383
D_0__Bacteria.D_1__Proteobacteria.D_2__Gammaproteobacteria.D_3__Xanthomonadales.D_4__Rhodanobacteraceae.D_5__Chiayiivirga	LEfSe	2.9679	Tacamahaca	2.58504	0.00128235	0.00904391
D_0__Bacteria.D_1__Bacteroidetes.D_2__Bacteroidia.D_3__Cytophagales.D_4__Microscillaceae.D_5__Chryseolinea	LEfSe	3.17643	Tacamahaca	2.57736	0.00237916	0.0136118
D_0__Bacteria.D_1__Proteobacteria.D_2__Alphaproteobacteria.D_3__Azospirillales.D_4__uncultured.D_5__unculturedbacterium	LEfSe	3.12996	Tacamahaca	2.57471	0.000270658	0.00370666
D_0__Bacteria.D_1__Verrucomicrobia.D_2__Verrucomicrobiae.D_3__Verrucomicrobiales.D_4__Verrucomicrobiaceae	LEfSe	3.2571	Tacamahaca	2.5698	0.00627396	0.0246169
D_0__Bacteria.D_1__Proteobacteria.D_2__Gammaproteobacteria.D_3__Betaproteobacteriales.D_4__Burkholderiaceae.D_5__Comamonas	LEfSe	3.24986	Aigeiros	2.56909	0.000671773	0.00569787
D_0__Bacteria.D_1__Actinobacteria.D_2__Actinobacteria.D_3__Propionibacteriales.D_4__Propionibacteriaceae	LEfSe	3.12565	Aigeiros	2.56307	0.00159005	0.0102417
D_0__Bacteria.D_1__Proteobacteria.D_2__Gammaproteobacteria.D_3__Salinisphaerales.D_4__Solimonadaceae.D_5__Fontimonas	LEfSe	3.07924	Leuce	2.56126	0.00369162	0.0175369
D_0__Archaea.D_1__Euryarchaeota	LEfSe	3.02792	Aigeiros	2.56093	0.015337	0.0473182
D_0__Archaea.D_1__Euryarchaeota.D_2__Thermoplasmata	LEfSe	3.02792	Aigeiros	2.56093	0.0140942	0.0446086
D_0__Archaea.D_1__Euryarchaeota.D_2__Thermoplasmata.D_3__MarineGroupII	LEfSe	3.02792	Aigeiros	2.56093	0.0140942	0.0446086
D_0__Archaea.D_1__Euryarchaeota.D_2__Thermoplasmata.D_3__MarineGroupII.D_4__unculturedarchaeon	LEfSe	3.02792	Aigeiros	2.56093	0.0140942	0.0446086
D_0__Archaea.D_1__Euryarchaeota.D_2__Thermoplasmata.D_3__MarineGroupII.D_4__unculturedarchaeon.D_5__unculturedarchaeon	LEfSe	3.02792	Aigeiros	2.56093	0.0140942	0.0446086
D_0__Bacteria.D_1__Bacteroidetes.D_2__Bacteroidia.D_3__Chitinophagales.D_4__Chitinophagaceae.D_5__Lacibacter	LEfSe	3.04782	Leuce	2.55619	0.00516172	0.0217826
D_0__Bacteria.D_1__Actinobacteria.D_2__Actinobacteria.D_3__Frankiales.D_4__Geodermatophilaceae.D_5__Blastococcus	LEfSe	3.12017	Aigeiros	2.55154	0.00459673	0.0201849
D_0__Bacteria.D_1__Proteobacteria.D_2__Alphaproteobacteria.D_3__Rhizobiales.D_4__KF_JG30_B3.D_5__unculturedbacterium	LEfSe	3.10157	Turanga	2.54659	0.000128558	0.00300358
D_0__Bacteria.D_1__Verrucomicrobia.D_2__Verrucomicrobiae.D_3__Opitutales.D_4__Opitutaceae.Other	LEfSe	2.89691	Turanga	2.54157	0.00982553	0.0346863
D_0__Bacteria.D_1__Actinobacteria.D_2__Acidimicrobiia.D_3__Actinomarinales.D_4__uncultured.Other	LEfSe	3.01829	Aigeiros	2.53613	0.00159999	0.0102543
D_0__Bacteria.D_1__Actinobacteria.D_2__Actinobacteria.D_3__Propionibacteriales.D_4__Nocardioidaceae.D_5__Aeromicrobium	LEfSe	3.05926	Leuce	2.53378	0.00833637	0.0305131
D_0__Bacteria.D_1__Chloroflexi.D_2__Chloroflexia.D_3__Thermomicrobiales.D_4__Thermomicrobiaceae	LEfSe	2.91245	Turanga	2.53362	0.000415147	0.00444553
D_0__Bacteria.D_1__Proteobacteria.D_2__Alphaproteobacteria.D_3__uncultured.D_4__metagenome	LEfSe	2.95402	Turanga	2.52712	0.000274953	0.00370666
D_0__Bacteria.D_1__Proteobacteria.D_2__Alphaproteobacteria.D_3__uncultured.D_4__metagenome.D_5__metagenome	LEfSe	2.95402	Turanga	2.52712	0.000274953	0.00370666
D_0__Bacteria.D_1__Proteobacteria.D_2__Deltaproteobacteria.D_3__Myxococcales.D_4__Polyangiaceae	LEfSe	3.2287	Aigeiros	2.52086	0.000485121	0.00478559
D_0__Bacteria.D_1__Entotheonellaeota	LEfSe	3.06017	Aigeiros	2.51318	0.000762378	0.00620035
D_0__Bacteria.D_1__Entotheonellaeota.D_2__Entotheonellia	LEfSe	3.06017	Aigeiros	2.51318	0.000762378	0.00620035
D_0__Bacteria.D_1__Entotheonellaeota.D_2__Entotheonellia.D_3__Entotheonellales	LEfSe	3.06017	Aigeiros	2.51318	0.000762378	0.00620035
D_0__Bacteria.D_1__Entotheonellaeota.D_2__Entotheonellia.D_3__Entotheonellales.D_4__Entotheonellaceae	LEfSe	3.06017	Aigeiros	2.51318	0.000762378	0.00620035
D_0__Bacteria.D_1__Planctomycetes	LEfSe	3.12872	Turanga	2.51149	0.00302643	0.0152493
D_0__Bacteria.D_1__Acidobacteria.D_2__Subgroup17	LEfSe	3.02923	Aigeiros	2.5111	0.000466306	0.00467131
D_0__Bacteria.D_1__Proteobacteria.D_2__Gammaproteobacteria.D_3__Xanthomonadales.D_4__Rhodanobacteraceae.D_5__Dokdonella	LEfSe	3.14939	Tacamahaca	2.50042	0.00645393	0.0252033
D_0__Bacteria.D_1__Actinobacteria.D_2__Actinobacteria.D_3__Corynebacteriales	LEfSe	3.11891	Aigeiros	2.49961	0.0104481	0.0359458
D_0__Bacteria.D_1__Proteobacteria.D_2__Gammaproteobacteria.D_3__Betaproteobacteriales.D_4__Chromobacteriaceae	LEfSe	2.81207	Aigeiros	2.49652	0.000494625	0.00479692
D_0__Bacteria.D_1__Proteobacteria.D_2__Gammaproteobacteria.D_3__Betaproteobacteriales.D_4__Chromobacteriaceae.D_5__Vogesella	LEfSe	2.81207	Aigeiros	2.49652	0.000494625	0.00479692
D_0__Bacteria.D_1__Chlamydiae	LEfSe	2.8274	Turanga	2.49121	0.000537715	0.00508062
D_0__Bacteria.D_1__Chlamydiae.D_2__Chlamydiae	LEfSe	2.8274	Turanga	2.49121	0.000537715	0.00508062
D_0__Bacteria.D_1__Chlamydiae.D_2__Chlamydiae.D_3__Chlamydiales	LEfSe	2.8274	Turanga	2.49121	0.000537715	0.00508062
D_0__Bacteria.D_1__Chloroflexi.D_2__Chloroflexia.D_3__Thermomicrobiales.D_4__Thermomicrobiaceae.D_5__Nitrolancea	LEfSe	2.86151	Turanga	2.49087	0.000650643	0.00564908
D_0__Bacteria.D_1__Proteobacteria.D_2__Alphaproteobacteria.Other	LEfSe	2.94294	Tacamahaca	2.49035	0.000460197	0.00467131
D_0__Bacteria.D_1__Proteobacteria.D_2__Alphaproteobacteria.Other.Other	LEfSe	2.94294	Tacamahaca	2.49035	0.000460197	0.00467131
D_0__Bacteria.D_1__Proteobacteria.D_2__Alphaproteobacteria.Other.Other.Other	LEfSe	2.94294	Tacamahaca	2.49035	0.000460197	0.00467131
D_0__Bacteria.D_1__Chloroflexi.D_2__Chloroflexia.D_3__Thermomicrobiales.D_4__JG30_KF_CM45.D_5__unculturedbacterium	LEfSe	3.11893	Aigeiros	2.49005	0.00554747	0.0226063
D_0__Bacteria.D_1__Chloroflexi.D_2__Chloroflexia.D_3__Chloroflexales.D_4__Herpetosiphonaceae	LEfSe	2.85319	Tacamahaca	2.48875	0.000250164	0.00370666
D_0__Bacteria.D_1__Chloroflexi.D_2__Chloroflexia.D_3__Chloroflexales.D_4__Herpetosiphonaceae.D_5__Herpetosiphon	LEfSe	2.85319	Tacamahaca	2.48875	0.000250164	0.00370666
D_0__Bacteria.D_1__Proteobacteria.D_2__Gammaproteobacteria.D_3__PLTA13	LEfSe	3.468	Tacamahaca	2.48781	0.00373294	0.017603
D_0__Bacteria.D_1__Firmicutes.D_2__Bacilli.D_3__Bacillales.D_4__Paenibacillaceae.D_5__Ammoniphilus	LEfSe	2.86638	Turanga	2.47679	0.00109775	0.00802986
D_0__Bacteria.D_1__Proteobacteria.D_2__Gammaproteobacteria.D_3__R7C24	LEfSe	3.01926	Tacamahaca	2.47655	0.00196965	0.0119106
D_0__Bacteria.D_1__Proteobacteria.D_2__Gammaproteobacteria.D_3__Betaproteobacteriales.D_4__SC_I_84.D_5__unculturedbacterium	LEfSe	3.07719	Aigeiros	2.47643	0.00259673	0.0142642
D_0__Bacteria.D_1__Chloroflexi.D_2__Chloroflexia.D_3__Thermomicrobiales.D_4__AKYG1722.Other	LEfSe	2.91083	Turanga	2.47409	0.000377558	0.00444553
D_0__Bacteria.D_1__Proteobacteria.D_2__Gammaproteobacteria.D_3__Betaproteobacteriales.D_4__Burkholderiaceae.D_5__Pelomonas	LEfSe	2.80114	Tacamahaca	2.46775	0.00331076	0.0161149
D_0__Bacteria.D_1__Proteobacteria.D_2__Gammaproteobacteria.D_3__PLTA13.D_4__unculturedbacterium	LEfSe	3.41289	Tacamahaca	2.46665	0.00758987	0.028393
D_0__Bacteria.D_1__Proteobacteria.D_2__Gammaproteobacteria.D_3__PLTA13.D_4__unculturedbacterium.D_5__unculturedbacterium	LEfSe	3.41289	Tacamahaca	2.46665	0.00758987	0.028393
D_0__Bacteria.D_1__Actinobacteria.D_2__Acidimicrobiia.D_3__IMCC26256.Other	LEfSe	2.99601	Aigeiros	2.46342	0.000247811	0.00370666
D_0__Bacteria.D_1__Actinobacteria.D_2__Acidimicrobiia.D_3__IMCC26256.Other.Other	LEfSe	2.99601	Aigeiros	2.46342	0.000247811	0.00370666
D_0__Bacteria.D_1__Actinobacteria.D_2__Actinobacteria.D_3__Propionibacteriales.D_4__Nocardioidaceae.D_5__Kribbella	LEfSe	2.93974	Aigeiros	2.45639	0.00039778	0.00444553
D_0__Bacteria.D_1__Proteobacteria.D_2__Alphaproteobacteria.D_3__Sphingomonadales.D_4__Sphingomonadaceae.D_5__Ellin6055	LEfSe	3.24008	Turanga	2.44973	0.0140002	0.0446086
D_0__Bacteria.D_1__Proteobacteria.D_2__Gammaproteobacteria.D_3__uncultured.D_4__unculturedbacterium	LEfSe	2.85246	Aigeiros	2.44722	0.000465721	0.00467131
D_0__Bacteria.D_1__Proteobacteria.D_2__Gammaproteobacteria.D_3__uncultured.D_4__unculturedbacterium.D_5__unculturedbacterium	LEfSe	2.85246	Aigeiros	2.44722	0.000465721	0.00467131
D_0__Bacteria.D_1__Actinobacteria.D_2__Rubrobacteria	LEfSe	2.98344	Aigeiros	2.44685	0.0022723	0.0131232
D_0__Bacteria.D_1__Actinobacteria.D_2__Rubrobacteria.D_3__Rubrobacterales	LEfSe	2.98344	Aigeiros	2.44685	0.0022723	0.0131232
D_0__Bacteria.D_1__Actinobacteria.D_2__Rubrobacteria.D_3__Rubrobacterales.D_4__Rubrobacteriaceae	LEfSe	2.98344	Aigeiros	2.44685	0.0022723	0.0131232
D_0__Bacteria.D_1__Actinobacteria.D_2__Rubrobacteria.D_3__Rubrobacterales.D_4__Rubrobacteriaceae.D_5__Rubrobacter	LEfSe	2.98344	Aigeiros	2.44685	0.0022723	0.0131232
D_0__Bacteria.D_1__Proteobacteria.D_2__Gammaproteobacteria.D_3__R7C24.D_4__unculturedbacterium	LEfSe	2.99047	Tacamahaca	2.44097	0.00525802	0.0219022
D_0__Bacteria.D_1__Proteobacteria.D_2__Gammaproteobacteria.D_3__R7C24.D_4__unculturedbacterium.D_5__unculturedbacterium	LEfSe	2.99047	Tacamahaca	2.44097	0.00525802	0.0219022
D_0__Bacteria.D_1__Patescibacteria.D_2__WWE3	LEfSe	2.84389	Aigeiros	2.43747	0.00101338	0.0076423
D_0__Bacteria.D_1__Chloroflexi.D_2__Anaerolineae.D_3__Anaerolineales	LEfSe	3.07638	Aigeiros	2.43648	0.00535281	0.0220848
D_0__Bacteria.D_1__Chloroflexi.D_2__Anaerolineae.D_3__Anaerolineales.D_4__Anaerolineaceae	LEfSe	3.07638	Aigeiros	2.43648	0.00535281	0.0220848
D_0__Bacteria.D_1__Proteobacteria.D_2__Gammaproteobacteria.D_3__Salinisphaerales.D_4__Solimonadaceae.D_5__Nevskia	LEfSe	1.35347	Turanga	2.43614	0.000137944	0.0031373
D_0__Bacteria.D_1__Actinobacteria.D_2__Actinobacteria.D_3__Kineosporiales	LEfSe	2.85322	Aigeiros	2.43574	0.00026459	0.00370666
D_0__Bacteria.D_1__Actinobacteria.D_2__Actinobacteria.D_3__Kineosporiales.D_4__Kineosporiaceae	LEfSe	2.85322	Aigeiros	2.43574	0.00026459	0.00370666
D_0__Bacteria.D_1__Hydrogenedentes	LEfSe	2.82177	Tacamahaca	2.43565	6.7888e-05	0.00295638
D_0__Bacteria.D_1__Hydrogenedentes.D_2__Hydrogenedentia	LEfSe	2.82177	Tacamahaca	2.43565	6.7888e-05	0.00295638
D_0__Bacteria.D_1__Hydrogenedentes.D_2__Hydrogenedentia.D_3__Hydrogenedentiales	LEfSe	2.82177	Tacamahaca	2.43565	6.7888e-05	0.00295638
D_0__Bacteria.D_1__Hydrogenedentes.D_2__Hydrogenedentia.D_3__Hydrogenedentiales.D_4__Hydrogenedensaceae	LEfSe	2.82177	Tacamahaca	2.43565	6.7888e-05	0.00295638
D_0__Bacteria.D_1__Acidobacteria.D_2__Holophagae.D_3__Subgroup7.Other	LEfSe	2.95029	Turanga	2.43007	0.0013421	0.00934739
D_0__Bacteria.D_1__Acidobacteria.D_2__Holophagae.D_3__Subgroup7.Other.Other	LEfSe	2.95029	Turanga	2.43007	0.0013421	0.00934739
D_0__Bacteria.D_1__Patescibacteria.D_2__Saccharimonadia.D_3__Saccharimonadales.D_4__unculturedCandidatusSaccharibacteriabacterium	LEfSe	2.77042	Leuce	2.42986	0.000111583	0.00295638
D_0__Bacteria.D_1__Patescibacteria.D_2__Saccharimonadia.D_3__Saccharimonadales.D_4__unculturedCandidatusSaccharibacteriabacterium.D_5__unculturedCandidatusSaccharibacteriabacterium	LEfSe	2.77042	Leuce	2.42986	0.000111583	0.00295638
D_0__Bacteria.D_1__Proteobacteria.D_2__Gammaproteobacteria.D_3__Betaproteobacteriales.D_4__Burkholderiaceae.D_5___Polyangium_brachysporumgroup	LEfSe	2.7563	Leuce	2.42959	0.000106078	0.00295638
D_0__Bacteria.D_1__Actinobacteria.D_2__Actinobacteria.D_3__Micrococcales.D_4__Intrasporangiaceae	LEfSe	2.95625	Aigeiros	2.42864	0.0147519	0.0459545
D_0__Bacteria.D_1__Patescibacteria.D_2__WWE3.D_3__unculturedbacterium	LEfSe	2.83154	Aigeiros	2.42224	0.00144366	0.0098799
D_0__Bacteria.D_1__Patescibacteria.D_2__WWE3.D_3__unculturedbacterium.D_4__unculturedbacterium	LEfSe	2.83154	Aigeiros	2.42224	0.00144366	0.0098799
D_0__Bacteria.D_1__Patescibacteria.D_2__WWE3.D_3__unculturedbacterium.D_4__unculturedbacterium.D_5__unculturedbacterium	LEfSe	2.83154	Aigeiros	2.42224	0.00144366	0.0098799
D_0__Bacteria.D_1__Proteobacteria.D_2__Alphaproteobacteria.D_3__Rhizobiales.D_4__Beijerinckiaceae.D_5__Microvirga	LEfSe	3.05686	Turanga	2.41802	0.00778318	0.0289476
D_0__Bacteria.D_1__Proteobacteria.D_2__Gammaproteobacteria.D_3__Betaproteobacteriales.D_4__Nitrosomonadaceae.D_5__Nitrosospira	LEfSe	3.02776	Turanga	2.41543	0.0063049	0.0247006
D_0__Bacteria.D_1__Proteobacteria.D_2__Gammaproteobacteria.D_3__Betaproteobacteriales.D_4__Methylophilaceae.D_5__Methylotenera	LEfSe	2.8427	Tacamahaca	2.41214	0.000566811	0.0053119
D_0__Bacteria.D_1__Proteobacteria.D_2__Alphaproteobacteria.D_3__Rickettsiales.D_4__SM2D12.D_5__unculturedbacterium	LEfSe	2.84807	Turanga	2.40863	0.0144941	0.0455935
D_0__Bacteria.D_1__Proteobacteria.D_2__Gammaproteobacteria.D_3__Betaproteobacteriales.D_4__Burkholderiaceae.D_5__Piscinibacter	LEfSe	2.84007	Tacamahaca	2.40861	0.000658024	0.00564908
D_0__Bacteria.D_1__Actinobacteria.D_2__Actinobacteria.D_3__Corynebacteriales.D_4__Mycobacteriaceae	LEfSe	3.06382	Aigeiros	2.40654	0.0152071	0.0469738
D_0__Bacteria.D_1__Actinobacteria.D_2__Actinobacteria.D_3__Corynebacteriales.D_4__Mycobacteriaceae.D_5__Mycobacterium	LEfSe	3.06382	Aigeiros	2.40654	0.0152071	0.0469738
D_0__Bacteria.D_1__Proteobacteria.D_2__Gammaproteobacteria.D_3__Betaproteobacteriales.D_4__Burkholderiaceae.D_5__Noviherbaspirillum	LEfSe	3.06748	Turanga	2.40224	0.0110519	0.0375211
D_0__Bacteria.D_1__Bacteroidetes.D_2__Bacteroidia.D_3__Cytophagales.D_4__Cytophagaceae	LEfSe	2.82116	Turanga	2.39686	0.00509535	0.021609
D_0__Bacteria.D_1__Proteobacteria.D_2__Deltaproteobacteria.D_3__Bdellovibrionales.D_4__Bdellovibrionaceae.D_5__OM27clade	LEfSe	3.06932	Aigeiros	2.39674	0.000920951	0.00712905
D_0__Bacteria.D_1__Chloroflexi.D_2__P2_11E	LEfSe	2.97991	Aigeiros	2.38968	0.000663822	0.00564908
D_0__Bacteria.D_1__Chloroflexi.D_2__P2_11E.D_3__unculturedbacterium	LEfSe	2.97991	Aigeiros	2.38968	0.000663822	0.00564908
D_0__Bacteria.D_1__Chloroflexi.D_2__P2_11E.D_3__unculturedbacterium.D_4__unculturedbacterium	LEfSe	2.97991	Aigeiros	2.38968	0.000663822	0.00564908
D_0__Bacteria.D_1__Chloroflexi.D_2__P2_11E.D_3__unculturedbacterium.D_4__unculturedbacterium.D_5__unculturedbacterium	LEfSe	2.97991	Aigeiros	2.38968	0.000663822	0.00564908
D_0__Bacteria.D_1__Patescibacteria.D_2__Gracilibacteria	LEfSe	2.86007	Aigeiros	2.3854	0.013449	0.043205
D_0__Bacteria.D_1__Acidobacteria.D_2__Acidobacteriia.D_3__Acidobacteriales.D_4__Acidobacteriaceae_Subgroup1_.D_5__Granulicella	LEfSe	2.74946	Turanga	2.38168	0.000430825	0.00453779
D_0__Bacteria.D_1__Acidobacteria.D_2__Holophagae.D_3__Subgroup7.D_4__unculturedbacterium	LEfSe	3.028	Turanga	2.38013	0.0112837	0.0381567
D_0__Bacteria.D_1__Acidobacteria.D_2__Holophagae.D_3__Subgroup7.D_4__unculturedbacterium.D_5__unculturedbacterium	LEfSe	3.028	Turanga	2.38013	0.0112837	0.0381567
D_0__Bacteria.D_1__Proteobacteria.D_2__Deltaproteobacteria.D_3__Oligoflexales.D_4__0319_6G20	LEfSe	3.05888	Turanga	2.37434	0.00119952	0.00863523
D_0__Bacteria.D_1__Actinobacteria.D_2__Actinobacteria.D_3__Frankiales.D_4__Frankiaceae	LEfSe	2.87246	Turanga	2.37416	0.00358808	0.0171401
D_0__Bacteria.D_1__Verrucomicrobia.D_2__Verrucomicrobiae.D_3__Chthoniobacterales.D_4__Chthoniobacteraceae	LEfSe	3.0078	Turanga	2.37013	0.0046653	0.0201849
D_0__Bacteria.D_1__Proteobacteria.D_2__Alphaproteobacteria.D_3__Azospirillales.D_4__Azospirillaceae.D_5__Skermanella	LEfSe	3.03321	Turanga	2.36919	0.0107	0.0364224
D_0__Bacteria.D_1__Proteobacteria.D_2__Alphaproteobacteria.D_3__Elsterales.D_4__uncultured.D_5__unculturedbacterium	LEfSe	2.97902	Turanga	2.36804	0.000340989	0.00423353
D_0__Bacteria.D_1__Latescibacteria	LEfSe	2.9585	Aigeiros	2.36651	0.00128476	0.00904391
D_0__Bacteria.D_1__Proteobacteria.D_2__Gammaproteobacteria.D_3__Betaproteobacteriales.D_4__Methylophilaceae.D_5__Methylophilus	LEfSe	2.81806	Tacamahaca	2.36418	0.00347234	0.0168376
D_0__Bacteria.D_1__Armatimonadetes.D_2__Fimbriimonadia.D_3__Fimbriimonadales.D_4__unculturedbacterium	LEfSe	3.0375	Aigeiros	2.36231	0.00145995	0.0099061
D_0__Bacteria.D_1__Armatimonadetes.D_2__Fimbriimonadia.D_3__Fimbriimonadales.D_4__unculturedbacterium.D_5__unculturedbacterium	LEfSe	3.0375	Aigeiros	2.36231	0.00145995	0.0099061
D_0__Bacteria.D_1__Proteobacteria.D_2__Alphaproteobacteria.D_3__Rhizobiales.D_4__Xanthobacteraceae.D_5__Rhodoplanes	LEfSe	3.03129	Turanga	2.35205	0.00590693	0.0234997
D_0__Bacteria.D_1__Actinobacteria.D_2__Actinobacteria.D_3__Frankiales.D_4__Sporichthyaceae	LEfSe	2.83455	Turanga	2.34902	0.000476069	0.00472393
D_0__Bacteria.D_1__Chloroflexi.D_2__Anaerolineae.D_3__SBR1031.D_4__A4b.Other	LEfSe	2.8226	Tacamahaca	2.3482	0.000780243	0.00632563
D_0__Bacteria.D_1__Actinobacteria.D_2__Actinobacteria.D_3__Frankiales.D_4__Frankiaceae.D_5__Jatrophihabitans	LEfSe	2.80852	Turanga	2.3468	0.00227796	0.0131263
D_0__Bacteria.D_1__Latescibacteria.D_2__unculturedbacterium	LEfSe	2.87363	Aigeiros	2.34312	0.00149494	0.0100052
D_0__Bacteria.D_1__Latescibacteria.D_2__unculturedbacterium.D_3__unculturedbacterium	LEfSe	2.87363	Aigeiros	2.34312	0.00149494	0.0100052
D_0__Bacteria.D_1__Latescibacteria.D_2__unculturedbacterium.D_3__unculturedbacterium.D_4__unculturedbacterium	LEfSe	2.87363	Aigeiros	2.34312	0.00149494	0.0100052
D_0__Bacteria.D_1__Latescibacteria.D_2__unculturedbacterium.D_3__unculturedbacterium.D_4__unculturedbacterium.D_5__unculturedbacterium	LEfSe	2.87363	Aigeiros	2.34312	0.00149494	0.0100052
D_0__Bacteria.D_1__Patescibacteria.D_2__Gracilibacteria.D_3__Absconditabacteriales_SR1_	LEfSe	2.73915	Aigeiros	2.33956	0.00297622	0.0151257
D_0__Bacteria.D_1__Actinobacteria.D_2__Actinobacteria.D_3__Frankiales.D_4__Sporichthyaceae.D_5__Sporichthya	LEfSe	2.68151	Turanga	2.33901	0.000712075	0.00596102
D_0__Bacteria.D_1__Proteobacteria.D_2__Deltaproteobacteria.D_3__Myxococcales.D_4__P3OB_42	LEfSe	2.87249	Turanga	2.33728	0.000401043	0.00444553
D_0__Bacteria.D_1__Proteobacteria.D_2__Alphaproteobacteria.D_3__Rhodobacterales.D_4__Rhodobacteraceae.D_5__Paracoccus	LEfSe	2.69575	Leuce	2.32973	0.00681254	0.0262492
D_0__Bacteria.D_1__Proteobacteria.D_2__Alphaproteobacteria.D_3__Rhizobiales.D_4__Kaistiaceae	LEfSe	2.77606	Turanga	2.32756	0.00282524	0.0147879
D_0__Bacteria.D_1__Proteobacteria.D_2__Alphaproteobacteria.D_3__Rhizobiales.D_4__Kaistiaceae.D_5__Kaistia	LEfSe	2.77606	Turanga	2.32756	0.00282524	0.0147879
D_0__Bacteria.D_1__Proteobacteria.D_2__Alphaproteobacteria.D_3__Rhizobiales.D_4__D05_2.Other	LEfSe	2.69656	Turanga	2.32565	0.00355055	0.0169924
D_0__Bacteria.D_1__Verrucomicrobia.D_2__Verrucomicrobiae.D_3__Chthoniobacterales.D_4__Chthoniobacteraceae.D_5__Chthoniobacter	LEfSe	2.88922	Turanga	2.32451	0.00419539	0.0191173
D_0__Bacteria.D_1__Actinobacteria.D_2__Actinobacteria.D_3__Micrococcales.D_4__Micrococcaceae.D_5__Arthrobacter	LEfSe	2.75366	Aigeiros	2.32317	0.000372372	0.00441012
D_0__Bacteria.D_1__Proteobacteria.D_2__Alphaproteobacteria.D_3__Caulobacterales.D_4__Caulobacteraceae.D_5__Brevundimonas	LEfSe	3.21166	Turanga	2.32283	0.0038716	0.0179928
D_0__Bacteria.D_1__Cyanobacteria.D_2__Sericytochromatia.D_3__unculturedbacterium	LEfSe	2.78873	Turanga	2.31964	0.00189044	0.0115821
D_0__Bacteria.D_1__Cyanobacteria.D_2__Sericytochromatia.D_3__unculturedbacterium.D_4__unculturedbacterium	LEfSe	2.78873	Turanga	2.31964	0.00189044	0.0115821
D_0__Bacteria.D_1__Cyanobacteria.D_2__Sericytochromatia.D_3__unculturedbacterium.D_4__unculturedbacterium.D_5__unculturedbacterium	LEfSe	2.78873	Turanga	2.31964	0.00189044	0.0115821
D_0__Bacteria.D_1__Proteobacteria.D_2__Alphaproteobacteria.D_3__Sneathiellales	LEfSe	2.91222	Tacamahaca	2.31779	0.00521286	0.0218549
D_0__Bacteria.D_1__Proteobacteria.D_2__Alphaproteobacteria.D_3__Sneathiellales.D_4__Sneathiellaceae	LEfSe	2.91222	Tacamahaca	2.31779	0.00521286	0.0218549
D_0__Bacteria.D_1__Acidobacteria.D_2__Blastocatellia_Subgroup4_.D_3__Blastocatellales.D_4__Blastocatellaceae.D_5__JGI0001001_H03	LEfSe	2.95853	Aigeiros	2.31653	0.00519363	0.0218455
D_0__Bacteria.D_1__Chloroflexi.D_2__Chloroflexia.D_3__Kallotenuales	LEfSe	2.88054	Aigeiros	2.31368	0.00317033	0.0156123
D_0__Bacteria.D_1__Chloroflexi.D_2__Chloroflexia.D_3__Kallotenuales.D_4__AKIW781	LEfSe	2.88054	Aigeiros	2.31368	0.00317033	0.0156123
D_0__Bacteria.D_1__Hydrogenedentes.D_2__Hydrogenedentia.D_3__Hydrogenedentiales.D_4__Hydrogenedensaceae.D_5__metagenome	LEfSe	2.64278	Tacamahaca	2.31348	6.57402e-05	0.00295638
D_0__Bacteria.D_1__Chloroflexi.D_2__Anaerolineae.D_3__Caldilineales	LEfSe	2.94907	Aigeiros	2.31136	0.00383824	0.0178701
D_0__Bacteria.D_1__Chloroflexi.D_2__Anaerolineae.D_3__Caldilineales.D_4__Caldilineaceae	LEfSe	2.94907	Aigeiros	2.31136	0.00383824	0.0178701
D_0__Bacteria.D_1__Bacteroidetes.D_2__Bacteroidia.D_3__Sphingobacteriales.D_4__LiUU_11_161	LEfSe	1.79332	Turanga	2.31105	0.000629788	0.00562342
D_0__Bacteria.D_1__Patescibacteria.D_2__Gracilibacteria.D_3__Absconditabacteriales_SR1_.D_4__unculturedcandidatedivisionSR1bacterium	LEfSe	2.71598	Aigeiros	2.30816	0.00352429	0.0169612
D_0__Bacteria.D_1__Patescibacteria.D_2__Gracilibacteria.D_3__Absconditabacteriales_SR1_.D_4__unculturedcandidatedivisionSR1bacterium.D_5__unculturedcandidatedivisionSR1bacterium	LEfSe	2.71598	Aigeiros	2.30816	0.00352429	0.0169612
D_0__Bacteria.D_1__Bacteroidetes.D_2__Bacteroidia.D_3__Cytophagales.D_4__Cytophagaceae.D_5__Cytophaga	LEfSe	2.71148	Turanga	2.3032	0.0160517	0.0484542
D_0__Bacteria.D_1__Proteobacteria.D_2__Alphaproteobacteria.D_3__Rhodovibrionales	LEfSe	3.00471	Aigeiros	2.30282	0.00163626	0.0104607
D_0__Bacteria.D_1__Chloroflexi.D_2__Chloroflexia.D_3__Thermomicrobiales.D_4__AKYG1722.D_5__unculturedbacterium	LEfSe	2.75447	Aigeiros	2.29811	0.00189279	0.0115821
D_0__Bacteria.D_1__Actinobacteria.D_2__Actinobacteria.D_3__Micrococcales.D_4__Demequinaceae	LEfSe	2.80078	Turanga	2.29688	0.000207193	0.00352639
D_0__Bacteria.D_1__Proteobacteria.D_2__Alphaproteobacteria.D_3__Rhizobiales.D_4__Xanthobacteraceae.D_5__Pseudorhodoplanes	LEfSe	2.88487	Tacamahaca	2.29595	0.00273222	0.0144481
D_0__Bacteria.D_1__Bacteroidetes.D_2__Bacteroidia.D_3__Chitinophagales.D_4__Chitinophagaceae.D_5__Parafilimonas	LEfSe	2.61555	Turanga	2.29351	0.00259338	0.0142642
D_0__Bacteria.D_1__Cyanobacteria.D_2__Sericytochromatia	LEfSe	2.96089	Turanga	2.29223	0.00728861	0.0274996
D_0__Bacteria.D_1__Proteobacteria.D_2__Alphaproteobacteria.D_3__Acetobacterales	LEfSe	2.95091	Turanga	2.29156	0.0111196	0.037701
D_0__Bacteria.D_1__Proteobacteria.D_2__Alphaproteobacteria.D_3__Micavibrionales.D_4__uncultured.D_5__unculturedbacterium	LEfSe	3.11284	Leuce	2.28952	0.0131895	0.0425843
D_0__Bacteria.D_1__Entotheonellaeota.D_2__Entotheonellia.D_3__Entotheonellales.D_4__Entotheonellaceae.D_5__unculturedbacterium	LEfSe	2.81536	Aigeiros	2.28939	0.00142311	0.00985821
D_0__Bacteria.D_1__Proteobacteria.D_2__Deltaproteobacteria.D_3__Oligoflexales.D_4__0319_6G20.D_5__unculturedbacterium	LEfSe	2.97649	Turanga	2.289	0.00314102	0.0155838
D_0__Bacteria.D_1__Bacteroidetes.D_2__Bacteroidia.D_3__Chitinophagales.D_4__Chitinophagaceae.D_5__Taibaiella	LEfSe	2.76019	Leuce	2.28885	0.00157036	0.0102173
D_0__Bacteria.D_1__Proteobacteria.D_2__Gammaproteobacteria.D_3__Betaproteobacteriales.D_4__Burkholderiaceae.D_5__Bordetella	LEfSe	2.58442	Turanga	2.28876	0.012478	0.0405908
D_0__Bacteria.D_1__Proteobacteria.D_2__Gammaproteobacteria.D_3__Betaproteobacteriales.D_4__SC_I_84.Other	LEfSe	2.91546	Tacamahaca	2.28871	0.00426856	0.0193137
D_0__Bacteria.D_1__Proteobacteria.D_2__Gammaproteobacteria.D_3__Xanthomonadales.D_4__Rhodanobacteraceae.D_5__Frateuria	LEfSe	2.6394	Turanga	2.28745	0.000292085	0.00381045
D_0__Bacteria.D_1__Actinobacteria.D_2__Actinobacteria.D_3__Pseudonocardiales.D_4__Pseudonocardiaceae.D_5__Lechevalieria	LEfSe	2.78795	Aigeiros	2.283	0.00391008	0.0180736
D_0__Bacteria.D_1__Chlamydiae.D_2__Chlamydiae.D_3__Chlamydiales.D_4__cvE6	LEfSe	2.60335	Turanga	2.27797	0.0039685	0.0182452
D_0__Bacteria.D_1__Bacteroidetes.D_2__Bacteroidia.D_3__Chitinophagales.D_4__Chitinophagaceae.D_5__Sediminibacterium	LEfSe	2.65936	Turanga	2.27638	0.00105407	0.00789785
D_0__Bacteria.D_1__Proteobacteria.D_2__Gammaproteobacteria.D_3__Enterobacteriales.D_4__Enterobacteriaceae.D_5__Citrobacter	LEfSe	2.64076	Aigeiros	2.27593	0.00303206	0.0152493
D_0__Bacteria.D_1__Actinobacteria.D_2__Acidimicrobiia.D_3__Microtrichales.D_4__Microtrichaceae	LEfSe	2.63231	Turanga	2.2733	0.00197825	0.0119345
D_0__Bacteria.D_1__Proteobacteria.D_2__Deltaproteobacteria.D_3__NB1_j	LEfSe	2.94386	Aigeiros	2.27273	0.00895023	0.032261
D_0__Bacteria.D_1__Acidobacteria.D_2__Acidobacteriia.D_3__Acidobacteriales.D_4__Acidobacteriaceae_Subgroup1_.D_5__Edaphobacter	LEfSe	2.61485	Turanga	2.26898	0.00120779	0.00864628
D_0__Bacteria.D_1__Patescibacteria.D_2__Saccharimonadia.D_3__Saccharimonadales.Other	LEfSe	2.692	Leuce	2.26481	0.00109981	0.00802986
D_0__Bacteria.D_1__Patescibacteria.D_2__Saccharimonadia.D_3__Saccharimonadales.Other.Other	LEfSe	2.692	Leuce	2.26481	0.00109981	0.00802986
D_0__Bacteria.D_1__Actinobacteria.D_2__Acidimicrobiia.D_3__Microtrichales.D_4__Ilumatobacteraceae.D_5__Ilumatobacter	LEfSe	2.86532	Aigeiros	2.26327	0.00208948	0.0123165
D_0__Bacteria.D_1__Planctomycetes.D_2__Phycisphaerae	LEfSe	2.88026	Turanga	2.26291	0.0134	0.0431554
D_0__Bacteria.D_1__Proteobacteria.D_2__Gammaproteobacteria.D_3__Betaproteobacteriales.D_4__Chitinimonadaceae	LEfSe	2.73471	Tacamahaca	2.25989	0.000412547	0.00444553
D_0__Bacteria.D_1__Proteobacteria.D_2__Gammaproteobacteria.D_3__Betaproteobacteriales.D_4__Chitinimonadaceae.D_5__Chitinimonas	LEfSe	2.73471	Tacamahaca	2.25989	0.000412547	0.00444553
D_0__Bacteria.D_1__Proteobacteria.D_2__Deltaproteobacteria.D_3__Myxococcales.D_4__Polyangiaceae.D_5__Pajaroellobacter	LEfSe	2.89451	Aigeiros	2.25518	0.000916356	0.00711491
D_0__Bacteria.D_1__Proteobacteria.D_2__Gammaproteobacteria.D_3__Enterobacteriales.D_4__Enterobacteriaceae.D_5__Kluyvera	LEfSe	2.64932	Leuce	2.25411	0.00482033	0.0207161
D_0__Bacteria.D_1__Proteobacteria.D_2__Gammaproteobacteria.D_3__Cellvibrionales.D_4__Halieaceae	LEfSe	2.605	Tacamahaca	2.25401	0.000126383	0.00299496
D_0__Bacteria.D_1__Proteobacteria.D_2__Gammaproteobacteria.D_3__Cellvibrionales.D_4__Halieaceae.D_5__OM60_NOR5_clade	LEfSe	2.605	Tacamahaca	2.25401	0.000126383	0.00299496
D_0__Bacteria.D_1__Proteobacteria.D_2__Alphaproteobacteria.D_3__Sneathiellales.D_4__Sneathiellaceae.D_5__Ferrovibrio	LEfSe	2.82088	Tacamahaca	2.25369	0.00690523	0.0264478
D_0__Bacteria.D_1__Acidobacteria.D_2__Subgroup6.D_3__unculturedAcidobacterialesbacterium	LEfSe	2.82014	Turanga	2.24931	0.000425179	0.00449674
D_0__Bacteria.D_1__Acidobacteria.D_2__Subgroup6.D_3__unculturedAcidobacterialesbacterium.D_4__unculturedAcidobacterialesbacterium	LEfSe	2.82014	Turanga	2.24931	0.000425179	0.00449674
D_0__Bacteria.D_1__Acidobacteria.D_2__Subgroup6.D_3__unculturedAcidobacterialesbacterium.D_4__unculturedAcidobacterialesbacterium.D_5__unculturedAcidobacterialesbacterium	LEfSe	2.82014	Turanga	2.24931	0.000425179	0.00449674
D_0__Bacteria.D_1__Proteobacteria.D_2__Alphaproteobacteria.D_3__Rhizobiales.D_4__uncultured.D_5__unculturedbacterium	LEfSe	3.00872	Tacamahaca	2.2491	0.00253622	0.0141084
D_0__Bacteria.D_1__Proteobacteria.D_2__Deltaproteobacteria.D_3__Myxococcales.D_4__Archangiaceae	LEfSe	2.84275	Turanga	2.24858	0.00517446	0.0218006
D_0__Bacteria.D_1__Proteobacteria.D_2__Deltaproteobacteria.D_3__NB1_j.D_4__unculturedbacterium	LEfSe	2.90274	Aigeiros	2.24421	0.0120081	0.039718
D_0__Bacteria.D_1__Proteobacteria.D_2__Deltaproteobacteria.D_3__NB1_j.D_4__unculturedbacterium.D_5__unculturedbacterium	LEfSe	2.90274	Aigeiros	2.24421	0.0120081	0.039718
D_0__Bacteria.D_1__Proteobacteria.D_2__Deltaproteobacteria.D_3__Oligoflexales.D_4__Oligoflexaceae	LEfSe	2.87924	Turanga	2.24209	0.00556115	0.0226063
D_0__Bacteria.D_1__Proteobacteria.D_2__Alphaproteobacteria.D_3__Azospirillales.D_4__Inquilinaceae	LEfSe	2.64805	Turanga	2.2369	0.00121763	0.00866843
D_0__Bacteria.D_1__Proteobacteria.D_2__Alphaproteobacteria.D_3__Azospirillales.D_4__Inquilinaceae.D_5__Inquilinus	LEfSe	2.64805	Turanga	2.2369	0.00121763	0.00866843
D_0__Bacteria.D_1__Proteobacteria.D_2__Deltaproteobacteria.D_3__Myxococcales.D_4__P3OB_42.Other	LEfSe	2.6219	Turanga	2.23493	0.000309304	0.00399453
D_0__Bacteria.D_1__Spirochaetes.D_2__Spirochaetia	LEfSe	2.57189	Turanga	2.23246	0.00537083	0.0220848
D_0__Bacteria.D_1__Spirochaetes.D_2__Spirochaetia.D_3__Spirochaetales	LEfSe	2.57189	Turanga	2.23246	0.00537083	0.0220848
D_0__Bacteria.D_1__Spirochaetes.D_2__Spirochaetia.D_3__Spirochaetales.D_4__Spirochaetaceae	LEfSe	2.57189	Turanga	2.23246	0.00537083	0.0220848
D_0__Bacteria.D_1__Verrucomicrobia.D_2__Verrucomicrobiae.D_3__Opitutales.D_4__Opitutaceae.D_5__Alterococcus	LEfSe	2.76605	Tacamahaca	2.23046	0.0113182	0.038223
D_0__Bacteria.D_1__Acidobacteria.D_2__Blastocatellia_Subgroup4_.D_3__DS_100	LEfSe	2.70092	Aigeiros	2.22967	0.00026643	0.00370666
D_0__Bacteria.D_1__Proteobacteria.D_2__Gammaproteobacteria.D_3__Betaproteobacteriales.D_4__Rhodocyclaceae.Other	LEfSe	2.55322	Leuce	2.22622	0.000234739	0.00370666
D_0__Bacteria.D_1__Chloroflexi.D_2__JG30_KF_CM66	LEfSe	2.82434	Aigeiros	2.22609	0.00824997	0.030376
D_0__Bacteria.D_1__Chloroflexi.D_2__KD4_96.D_3__unculturedChloroflexibacterium	LEfSe	2.71871	Aigeiros	2.22103	0.00154417	0.0101606
D_0__Bacteria.D_1__Chloroflexi.D_2__KD4_96.D_3__unculturedChloroflexibacterium.D_4__unculturedChloroflexibacterium	LEfSe	2.71871	Aigeiros	2.22103	0.00154417	0.0101606
D_0__Bacteria.D_1__Chloroflexi.D_2__KD4_96.D_3__unculturedChloroflexibacterium.D_4__unculturedChloroflexibacterium.D_5__unculturedChloroflexibacterium	LEfSe	2.71871	Aigeiros	2.22103	0.00154417	0.0101606
D_0__Bacteria.D_1__Actinobacteria.D_2__Actinobacteria.D_3__Kineosporiales.D_4__Kineosporiaceae.D_5__Quadrisphaera	LEfSe	2.60198	Aigeiros	2.2206	0.00128797	0.00904391
D_0__Bacteria.D_1__Actinobacteria.D_2__Actinobacteria.D_3__Micrococcales.D_4__Microbacteriaceae.D_5__Yonghaparkia	LEfSe	1.44922	Turanga	2.22024	0.0137724	0.0440237
D_0__Bacteria.D_1__Actinobacteria.D_2__Actinobacteria.D_3__Micrococcales.D_4__Demequinaceae.D_5__Demequina	LEfSe	2.62527	Turanga	2.21762	0.000163434	0.00320629
D_0__Bacteria.D_1__Acidobacteria.D_2__Blastocatellia_Subgroup4_.D_3__11_24	LEfSe	2.84295	Aigeiros	2.21548	0.00355055	0.0169924
D_0__Bacteria.D_1__Chlamydiae.D_2__Chlamydiae.D_3__Chlamydiales.D_4__cvE6.Other	LEfSe	2.53051	Turanga	2.21139	0.00647245	0.0252033
D_0__Bacteria.D_1__Proteobacteria.D_2__Gammaproteobacteria.D_3__Betaproteobacteriales.D_4__SC_I_84.D_5__unculturedRhodocyclaceaebacterium	LEfSe	1.83208	Turanga	2.20783	0.00284613	0.0148031
D_0__Bacteria.D_1__Chloroflexi.D_2__Chloroflexia.D_3__Kallotenuales.D_4__AKIW781.D_5__unculturedbacterium	LEfSe	2.80237	Aigeiros	2.20747	0.00554405	0.0226063
D_0__Bacteria.D_1__Proteobacteria.D_2__Gammaproteobacteria.D_3__Xanthomonadales.D_4__uncultured.D_5__unculturedbacterium	LEfSe	2.56472	Turanga	2.1987	0.000172116	0.00328072
D_0__Bacteria.D_1__Bacteroidetes.D_2__Bacteroidia.D_3__Sphingobacteriales.D_4__AKYH767	LEfSe	2.75825	Aigeiros	2.19408	0.00600588	0.0237099
D_0__Bacteria.D_1__Spirochaetes.D_2__Spirochaetia.D_3__Spirochaetales.D_4__Spirochaetaceae.D_5__Spirochaeta2	LEfSe	2.34263	Turanga	2.19277	0.00061818	0.0055941
D_0__Bacteria.D_1__Acidobacteria.D_2__Acidobacteriia.D_3__Acidobacteriales.D_4__uncultured.D_5__unculturedbacterium	LEfSe	2.72966	Turanga	2.19242	0.000569305	0.0053119
D_0__Bacteria.D_1__Actinobacteria.D_2__Acidimicrobiia.D_3__Microtrichales.D_4__Ilumatobacteraceae.D_5__CL500_29marinegroup	LEfSe	2.71158	Aigeiros	2.19145	0.00213543	0.0125585
D_0__Bacteria.D_1__Proteobacteria.D_2__Alphaproteobacteria.D_3__Acetobacterales.D_4__Acetobacteraceae	LEfSe	2.85059	Tacamahaca	2.19119	0.00706393	0.0269091
D_0__Bacteria.D_1__Bacteroidetes.D_2__Rhodothermia	LEfSe	2.75001	Aigeiros	2.1911	0.0030832	0.015386
D_0__Bacteria.D_1__Bacteroidetes.D_2__Rhodothermia.D_3__Rhodothermales	LEfSe	2.75001	Aigeiros	2.1911	0.0030832	0.015386
D_0__Bacteria.D_1__Bacteroidetes.D_2__Rhodothermia.D_3__Rhodothermales.D_4__Rhodothermaceae	LEfSe	2.75001	Aigeiros	2.1911	0.0030832	0.015386
D_0__Bacteria.D_1__Actinobacteria.D_2__Actinobacteria.D_3__Streptosporangiales.D_4__Thermomonosporaceae	LEfSe	2.7016	Turanga	2.19107	0.00937066	0.033448
D_0__Bacteria.D_1__Cyanobacteria.D_2__Oxyphotobacteria.D_3__Nostocales.D_4__Phormidiaceae.D_5__TychonemaCCAP1459_11B	LEfSe	1.86471	Turanga	2.18929	0.00328666	0.0160279
D_0__Bacteria.D_1__Proteobacteria.D_2__Alphaproteobacteria.D_3__Rhizobiales.D_4__Pleomorphomonadaceae	LEfSe	2.82905	Tacamahaca	2.18805	0.00723068	0.0274083
D_0__Bacteria.D_1__Chloroflexi.D_2__TK10.D_3__metagenome	LEfSe	2.70626	Turanga	2.18711	0.00373063	0.017603
D_0__Bacteria.D_1__Chloroflexi.D_2__TK10.D_3__metagenome.D_4__metagenome	LEfSe	2.70626	Turanga	2.18711	0.00373063	0.017603
D_0__Bacteria.D_1__Chloroflexi.D_2__TK10.D_3__metagenome.D_4__metagenome.D_5__metagenome	LEfSe	2.70626	Turanga	2.18711	0.00373063	0.017603
D_0__Bacteria.D_1__Spirochaetes	LEfSe	2.62742	Turanga	2.1844	0.000990839	0.00755625
D_0__Bacteria.D_1__Proteobacteria.D_2__Alphaproteobacteria.D_3__Elsterales.D_4__uncultured.Other	LEfSe	2.71597	Turanga	2.18246	0.000336091	0.00419298
D_0__Bacteria.D_1__Proteobacteria.D_2__Alphaproteobacteria.D_3__Rhodobacterales.D_4__Rhodobacteraceae.D_5__Gemmobacter	LEfSe	2.51924	Tacamahaca	2.18206	0.000905532	0.00705217
D_0__Bacteria.D_1__Firmicutes.D_2__Bacilli.D_3__Bacillales.D_4__Planococcaceae	LEfSe	2.6894	Aigeiros	2.17987	0.00176978	0.0111479
D_0__Bacteria.D_1__Proteobacteria.D_2__Alphaproteobacteria.D_3__Rhizobiales.D_4__Pleomorphomonadaceae.D_5__Chthonobacter	LEfSe	2.82495	Tacamahaca	2.17943	0.00829051	0.0303946
D_0__Bacteria.D_1__Proteobacteria.D_2__Alphaproteobacteria.D_3__Rhizobiales.D_4__Devosiaceae.Other	LEfSe	2.49389	Turanga	2.17866	0.000158707	0.00317034
D_0__Bacteria.D_1__Proteobacteria.D_2__Deltaproteobacteria.D_3__Myxococcales.D_4__Blfdi19	LEfSe	2.8039	Aigeiros	2.17742	0.0145382	0.0456747
D_0__Bacteria.D_1__Proteobacteria.D_2__Alphaproteobacteria.D_3__Paracaedibacterales	LEfSe	2.6488	Turanga	2.17405	0.000789085	0.00633733
D_0__Bacteria.D_1__Proteobacteria.D_2__Alphaproteobacteria.D_3__Paracaedibacterales.D_4__Paracaedibacteraceae	LEfSe	2.6488	Turanga	2.17405	0.000789085	0.00633733
D_0__Bacteria.D_1__Proteobacteria.D_2__Alphaproteobacteria.D_3__Rhizobiales.D_4__Rhizobiaceae.Other	LEfSe	2.62092	Turanga	2.17329	0.003626	0.0172571
D_0__Bacteria.D_1__Acidobacteria.D_2__Subgroup5	LEfSe	2.73523	Aigeiros	2.17205	0.0072752	0.0274996
D_0__Bacteria.D_1__Patescibacteria.D_2__Saccharimonadia.D_3__Saccharimonadales.D_4__Saccharimonadaceae	LEfSe	2.53975	Leuce	2.17183	0.00291959	0.0150212
D_0__Bacteria.D_1__Actinobacteria.D_2__Actinobacteria.D_3__Propionibacteriales.D_4__Propionibacteriaceae.D_5__Microlunatus	LEfSe	2.73061	Aigeiros	2.17093	0.00680836	0.0262492
D_0__Bacteria.D_1__Actinobacteria.D_2__0319_7L14	LEfSe	2.78199	Turanga	2.16468	0.000942506	0.00727399
D_0__Bacteria.D_1__Patescibacteria.D_2__Saccharimonadia.D_3__Saccharimonadales.D_4__Saccharimonadaceae.D_5__unculturedbacterium	LEfSe	2.53302	Leuce	2.16435	0.00393918	0.0181754
D_0__Bacteria.D_1__Chloroflexi.D_2__OLB14	LEfSe	2.59793	Turanga	2.1625	0.00205216	0.0122356
D_0__Bacteria.D_1__Entotheonellaeota.D_2__Entotheonellia.D_3__Entotheonellales.D_4__Entotheonellaceae.D_5__CandidatusEntotheonella	LEfSe	2.69454	Aigeiros	2.15991	0.00225123	0.0131232
D_0__Bacteria.D_1__Proteobacteria.D_2__Alphaproteobacteria.D_3__Caulobacterales.D_4__Caulobacteraceae.D_5__PMMR1	LEfSe	2.52788	Turanga	2.15901	0.0031062	0.0154409
D_0__Bacteria.D_1__Proteobacteria.D_2__Gammaproteobacteria.D_3__GammaproteobacteriaIncertaeSedis.D_4__UnknownFamily.D_5__CandidatusOvatusbacter	LEfSe	2.57903	Turanga	2.15846	0.00900519	0.032278
D_0__Bacteria.D_1__Acidobacteria.D_2__Subgroup17.D_3__unculturedAcidobacteriabacterium	LEfSe	2.59597	Aigeiros	2.1575	0.00206239	0.0122356
D_0__Bacteria.D_1__Acidobacteria.D_2__Subgroup17.D_3__unculturedAcidobacteriabacterium.D_4__unculturedAcidobacteriabacterium	LEfSe	2.59597	Aigeiros	2.1575	0.00206239	0.0122356
D_0__Bacteria.D_1__Acidobacteria.D_2__Subgroup17.D_3__unculturedAcidobacteriabacterium.D_4__unculturedAcidobacteriabacterium.D_5__unculturedAcidobacteriabacterium	LEfSe	2.59597	Aigeiros	2.1575	0.00206239	0.0122356
D_0__Bacteria.D_1__Actinobacteria.D_2__Acidimicrobiia.D_3__uncultured.Other	LEfSe	2.76757	Aigeiros	2.15608	0.00466242	0.0201849
D_0__Bacteria.D_1__Actinobacteria.D_2__Acidimicrobiia.D_3__uncultured.Other.Other	LEfSe	2.76757	Aigeiros	2.15608	0.00466242	0.0201849
D_0__Bacteria.D_1__Bacteroidetes.D_2__Bacteroidia.D_3__Sphingobacteriales.D_4__env_OPS17.D_5__metagenome	LEfSe	2.72525	Turanga	2.15091	0.0107	0.0364224
D_0__Bacteria.D_1__Fibrobacteres	LEfSe	2.62157	Turanga	2.14451	0.00268685	0.0143559
D_0__Bacteria.D_1__Fibrobacteres.D_2__Fibrobacteria	LEfSe	2.62157	Turanga	2.14451	0.00268685	0.0143559
D_0__Bacteria.D_1__Fibrobacteres.D_2__Fibrobacteria.D_3__Fibrobacterales	LEfSe	2.62157	Turanga	2.14451	0.00268685	0.0143559
D_0__Bacteria.D_1__Fibrobacteres.D_2__Fibrobacteria.D_3__Fibrobacterales.D_4__Fibrobacteraceae	LEfSe	2.62157	Turanga	2.14451	0.00268685	0.0143559
D_0__Bacteria.D_1__Cyanobacteria.D_2__Melainabacteria.D_3__Vampirovibrionales.Other	LEfSe	2.44438	Leuce	2.1434	0.001065	0.0079099
D_0__Bacteria.D_1__Cyanobacteria.D_2__Melainabacteria.D_3__Vampirovibrionales.Other.Other	LEfSe	2.44438	Leuce	2.1434	0.001065	0.0079099
D_0__Bacteria.D_1__Actinobacteria.D_2__0319_7L14.D_3__unculturedbacterium	LEfSe	2.76146	Turanga	2.14175	0.0015577	0.0101606
D_0__Bacteria.D_1__Actinobacteria.D_2__0319_7L14.D_3__unculturedbacterium.D_4__unculturedbacterium	LEfSe	2.76146	Turanga	2.14175	0.0015577	0.0101606
D_0__Bacteria.D_1__Actinobacteria.D_2__0319_7L14.D_3__unculturedbacterium.D_4__unculturedbacterium.D_5__unculturedbacterium	LEfSe	2.76146	Turanga	2.14175	0.0015577	0.0101606
D_0__Bacteria.D_1__Proteobacteria.D_2__Gammaproteobacteria.D_3__Betaproteobacteriales.D_4__Nitrosomonadaceae.D_5__oc32	LEfSe	2.67824	Aigeiros	2.14174	0.011906	0.039718
D_0__Bacteria.D_1__Proteobacteria.D_2__Deltaproteobacteria.D_3__Bdellovibrionales.D_4__Bacteriovoracaceae.D_5__Bacteriovorax	LEfSe	1.52934	Tacamahaca	2.14159	0.00854897	0.0309885
D_0__Bacteria.D_1__Acidobacteria.D_2__Subgroup17.D_3__unculturedbacterium	LEfSe	2.69472	Aigeiros	2.13711	0.0029341	0.0150212
D_0__Bacteria.D_1__Acidobacteria.D_2__Subgroup17.D_3__unculturedbacterium.D_4__unculturedbacterium	LEfSe	2.69472	Aigeiros	2.13711	0.0029341	0.0150212
D_0__Bacteria.D_1__Acidobacteria.D_2__Subgroup17.D_3__unculturedbacterium.D_4__unculturedbacterium.D_5__unculturedbacterium	LEfSe	2.69472	Aigeiros	2.13711	0.0029341	0.0150212
D_0__Bacteria.D_1__Cyanobacteria.D_2__Oxyphotobacteria.D_3__Nostocales.D_4__Phormidiaceae	LEfSe	2.3851	Turanga	2.13686	0.00285294	0.0148031
D_0__Bacteria.D_1__Cyanobacteria.D_2__Oxyphotobacteria.D_3__Nostocales	LEfSe	2.3851	Turanga	2.13583	0.00493839	0.0211528
D_0__Bacteria.D_1__Acidobacteria.D_2__Subgroup11	LEfSe	2.58709	Aigeiros	2.13489	0.00249873	0.0139907
D_0__Bacteria.D_1__Proteobacteria.D_2__Alphaproteobacteria.D_3__Rhodospirillales.D_4__uncultured.D_5__metagenome	LEfSe	2.55898	Turanga	2.12639	0.00403775	0.0184939
D_0__Bacteria.D_1__Firmicutes.D_2__Bacilli.D_3__Bacillales.D_4__Sporolactobacillaceae	LEfSe	1.5966	Turanga	2.12549	0.00599198	0.0237025
D_0__Bacteria.D_1__Firmicutes.D_2__Bacilli.D_3__Bacillales.D_4__Sporolactobacillaceae.D_5__Pullulanibacillus	LEfSe	1.5966	Turanga	2.12549	0.00599198	0.0237025
D_0__Bacteria.D_1__Gemmatimonadetes.D_2__BD2_11terrestrialgroup.Other	LEfSe	2.6626	Aigeiros	2.12448	0.0122372	0.0400124
D_0__Bacteria.D_1__Gemmatimonadetes.D_2__BD2_11terrestrialgroup.Other.Other	LEfSe	2.6626	Aigeiros	2.12448	0.0122372	0.0400124
D_0__Bacteria.D_1__Gemmatimonadetes.D_2__BD2_11terrestrialgroup.Other.Other.Other	LEfSe	2.6626	Aigeiros	2.12448	0.0122372	0.0400124
D_0__Bacteria.D_1__Proteobacteria.D_2__Alphaproteobacteria.D_3__Rhizobiales.D_4__Devosiaceae.D_5__Pelagibacterium	LEfSe	1.57432	Leuce	2.12264	0.00496325	0.0212239
D_0__Bacteria.D_1__Actinobacteria.D_2__Actinobacteria.D_3__Streptosporangiales	LEfSe	2.78939	Aigeiros	2.12222	0.01406	0.0446086
D_0__Bacteria.D_1__Acidobacteria.D_2__Subgroup11.D_3__unculturedbacterium	LEfSe	2.57328	Aigeiros	2.12141	0.00238952	0.0136118
D_0__Bacteria.D_1__Acidobacteria.D_2__Subgroup11.D_3__unculturedbacterium.D_4__unculturedbacterium	LEfSe	2.57328	Aigeiros	2.12141	0.00238952	0.0136118
D_0__Bacteria.D_1__Acidobacteria.D_2__Subgroup11.D_3__unculturedbacterium.D_4__unculturedbacterium.D_5__unculturedbacterium	LEfSe	2.57328	Aigeiros	2.12141	0.00238952	0.0136118
D_0__Bacteria.D_1__Actinobacteria.D_2__Acidimicrobiia.D_3__IMCC26256.D_4__unculturedactinobacterium	LEfSe	2.61612	Aigeiros	2.11678	0.00349605	0.0168888
D_0__Bacteria.D_1__Actinobacteria.D_2__Acidimicrobiia.D_3__IMCC26256.D_4__unculturedactinobacterium.D_5__unculturedactinobacterium	LEfSe	2.61612	Aigeiros	2.11678	0.00349605	0.0168888
D_0__Bacteria.D_1__Proteobacteria.D_2__Deltaproteobacteria.D_3__Myxococcales.D_4__uncultured.D_5__unculturedbacterium	LEfSe	2.55574	Turanga	2.1127	0.00106799	0.0079099
D_0__Bacteria.D_1__Proteobacteria.D_2__Gammaproteobacteria.D_3__Betaproteobacteriales.D_4__Nitrosomonadaceae.D_5__mle1_7	LEfSe	2.83515	Aigeiros	2.11064	0.00661863	0.0256947
D_0__Bacteria.D_1__Armatimonadetes.D_2__Fimbriimonadia.D_3__Fimbriimonadales.D_4__Fimbriimonadaceae.D_5__Fimbriimonas	LEfSe	2.41361	Turanga	2.10868	0.0157228	0.048047
D_0__Bacteria.D_1__Cyanobacteria.D_2__Melainabacteria.D_3__Vampirovibrionales	LEfSe	2.51552	Turanga	2.1048	0.00027914	0.00370666
D_0__Bacteria.D_1__Verrucomicrobia.D_2__Verrucomicrobiae.D_3__Opitutales.D_4__Opitutaceae.D_5__Cephaloticoccus	LEfSe	2.47412	Tacamahaca	2.10403	0.0022581	0.0131232
D_0__Bacteria.D_1__Cyanobacteria.D_2__Oxyphotobacteria.D_3__Chloroplast.D_4__unculturedeukaryote	LEfSe	2.36438	Turanga	2.10311	0.00515219	0.0217782
D_0__Bacteria.D_1__Cyanobacteria.D_2__Oxyphotobacteria.D_3__Chloroplast.D_4__unculturedeukaryote.D_5__unculturedeukaryote	LEfSe	2.36438	Turanga	2.10311	0.00515219	0.0217782
D_0__Bacteria.D_1__Bacteroidetes.D_2__Bacteroidia.D_3__Chitinophagales.D_4__37_13	LEfSe	2.63396	Leuce	2.10095	0.00834659	0.0305131
D_0__Bacteria.D_1__Proteobacteria.D_2__Alphaproteobacteria.D_3__Rhizobiales.D_4__uncultured.Other	LEfSe	2.80671	Aigeiros	2.10071	0.00763189	0.028426
D_0__Bacteria.D_1__Proteobacteria.D_2__Gammaproteobacteria.D_3__Betaproteobacteriales.D_4__Burkholderiaceae.D_5__Polaromonas	LEfSe	2.56558	Tacamahaca	2.09841	0.0136304	0.0437328
D_0__Bacteria.D_1__Bacteroidetes.D_2__Bacteroidia.D_3__SM1A07.D_4__unculturedbacterium	LEfSe	1.95533	Aigeiros	2.09397	0.000327867	0.00417138
D_0__Bacteria.D_1__Bacteroidetes.D_2__Bacteroidia.D_3__SM1A07.D_4__unculturedbacterium.D_5__unculturedbacterium	LEfSe	1.95533	Aigeiros	2.09397	0.000327867	0.00417138
D_0__Bacteria.D_1__Proteobacteria.D_2__Deltaproteobacteria.D_3__Myxococcales.D_4__Nannocystaceae.Other	LEfSe	2.8689	Aigeiros	2.09221	0.0114642	0.038564
D_0__Bacteria.D_1__Chlamydiae.D_2__Chlamydiae.D_3__Chlamydiales.D_4__Simkaniaceae.Other	LEfSe	2.24358	Turanga	2.09182	0.0124299	0.0405391
D_0__Bacteria.D_1__Chloroflexi.D_2__Chloroflexia.D_3__Chloroflexales.D_4__Chloroflexaceae	LEfSe	2.48291	Aigeiros	2.09165	0.000900449	0.0070339
D_0__Bacteria.D_1__Firmicutes.D_2__Bacilli.D_3__Bacillales.D_4__Paenibacillaceae.Other	LEfSe	2.41527	Turanga	2.09048	0.000895914	0.00701981
D_0__Bacteria.D_1__Bacteroidetes.D_2__Bacteroidia.D_3__Flavobacteriales.D_4__Crocinitomicaceae.D_5__Crocinitomix	LEfSe	2.64582	Leuce	2.08992	0.000846377	0.00668393
D_0__Bacteria.D_1__Bacteroidetes.D_2__Bacteroidia.D_3__Sphingobacteriales.D_4__Sphingobacteriaceae.D_5__Pelobium	LEfSe	1.7087	Turanga	2.08893	0.000650751	0.00564908
D_0__Bacteria.D_1__Chloroflexi.D_2__Chloroflexia.D_3__Thermomicrobiales.D_4__JG30_KF_CM45.D_5__metagenome	LEfSe	2.47756	Aigeiros	2.0767	0.00126329	0.00894398
D_0__Bacteria.D_1__Firmicutes.D_2__Clostridia.D_3__Clostridiales.D_4__Peptococcaceae	LEfSe	1.45687	Aigeiros	2.06934	0.00204055	0.0122356
D_0__Bacteria.D_1__Firmicutes.D_2__Clostridia.D_3__Clostridiales.D_4__Peptococcaceae.D_5__Thermincola	LEfSe	1.42515	Aigeiros	2.06934	0.002864	0.0148098
D_0__Bacteria.D_1__Proteobacteria.D_2__Alphaproteobacteria.D_3__Rhizobiales.D_4__Rhizobiaceae.D_5__Neorhizobium	LEfSe	2.52784	Leuce	2.05332	0.00802059	0.0297874
D_0__Bacteria.D_1__Proteobacteria.D_2__Gammaproteobacteria.D_3__Nitrosococcales.D_4__Methylophagaceae	LEfSe	2.43681	Leuce	2.05177	0.00300215	0.015188
D_0__Bacteria.D_1__Proteobacteria.D_2__Gammaproteobacteria.D_3__Nitrosococcales.D_4__Methylophagaceae.D_5__Methylophaga	LEfSe	2.43681	Leuce	2.05177	0.00300215	0.015188
D_0__Bacteria.D_1__Proteobacteria.D_2__Alphaproteobacteria.D_3__Rhizobiales.D_4__Beijerinckiaceae.D_5__Methylovirgula	LEfSe	2.2136	Turanga	2.05023	0.000787046	0.00633733
D_0__Bacteria.D_1__Bacteroidetes.D_2__Bacteroidia.D_3__Cytophagales.D_4__Hymenobacteraceae	LEfSe	2.52304	Turanga	2.04983	0.0114852	0.0385841
D_0__Bacteria.D_1__Actinobacteria.D_2__Actinobacteria.D_3__Streptosporangiales.D_4__Thermomonosporaceae.D_5__Actinomadura	LEfSe	2.49115	Turanga	2.04682	0.00398078	0.0182689
D_0__Bacteria.D_1__Armatimonadetes.D_2__Fimbriimonadia.D_3__Fimbriimonadales.D_4__Fimbriimonadaceae.D_5__metagenome	LEfSe	2.55002	Turanga	2.04327	0.0101647	0.0350647
D_0__Bacteria.D_1__Chlamydiae.D_2__Chlamydiae.D_3__Chlamydiales.D_4__Simkaniaceae	LEfSe	2.34259	Turanga	2.03665	0.0082655	0.0303896
D_0__Bacteria.D_1__Proteobacteria.D_2__Gammaproteobacteria.D_3__Betaproteobacteriales.D_4__Burkholderiaceae.D_5__Pseudoduganella	LEfSe	1.70586	Turanga	2.03657	0.0114569	0.038564
D_0__Bacteria.D_1__Chloroflexi.D_2__OLB14.D_3__unculturedbacterium	LEfSe	2.41641	Turanga	2.03342	0.000809596	0.00644168
D_0__Bacteria.D_1__Chloroflexi.D_2__OLB14.D_3__unculturedbacterium.D_4__unculturedbacterium	LEfSe	2.41641	Turanga	2.03342	0.000809596	0.00644168
D_0__Bacteria.D_1__Chloroflexi.D_2__OLB14.D_3__unculturedbacterium.D_4__unculturedbacterium.D_5__unculturedbacterium	LEfSe	2.41641	Turanga	2.03342	0.000809596	0.00644168
D_0__Bacteria.D_1__Actinobacteria.D_2__Actinobacteria.D_3__Micrococcales.D_4__Intrasporangiaceae.Other	LEfSe	2.43153	Aigeiros	2.02913	0.00474658	0.0204545
D_0__Bacteria.D_1__Hydrogenedentes.D_2__Hydrogenedentia.D_3__Hydrogenedentiales.D_4__Hydrogenedensaceae.D_5__unculturedbacterium	LEfSe	2.38904	Aigeiros	2.02826	0.000594481	0.00541779
D_0__Bacteria.D_1__Acidobacteria.D_2__Blastocatellia_Subgroup4_.D_3__DS_100.D_4__unculturedbacterium	LEfSe	2.48872	Aigeiros	2.02763	0.000444851	0.00462861
D_0__Bacteria.D_1__Acidobacteria.D_2__Blastocatellia_Subgroup4_.D_3__DS_100.D_4__unculturedbacterium.D_5__unculturedbacterium	LEfSe	2.48872	Aigeiros	2.02763	0.000444851	0.00462861
D_0__Bacteria.D_1__Proteobacteria.D_2__Gammaproteobacteria.D_3__Ga0077536.D_4__metagenome	LEfSe	1.45076	Turanga	2.02661	0.00818552	0.0301819
D_0__Bacteria.D_1__Proteobacteria.D_2__Gammaproteobacteria.D_3__Ga0077536.D_4__metagenome.D_5__metagenome	LEfSe	1.45076	Turanga	2.02661	0.00818552	0.0301819
D_0__Bacteria.D_1__Proteobacteria.D_2__Alphaproteobacteria.D_3__Rhodospirillales.D_4__Magnetospiraceae	LEfSe	2.59798	Turanga	2.02556	0.00752496	0.0282323
D_0__Bacteria.D_1__Proteobacteria.D_2__Gammaproteobacteria.D_3__Betaproteobacteriales.D_4__TRA3_20.D_5__unculturedbetaproteobacterium	LEfSe	2.60287	Turanga	2.0244	0.00606156	0.0238564
D_0__Bacteria.D_1__Proteobacteria.D_2__Gammaproteobacteria.D_3__Betaproteobacteriales.D_4__B1_7BS	LEfSe	2.68709	Aigeiros	2.0172	0.0107458	0.0365301
D_0__Bacteria.D_1__Proteobacteria.D_2__Gammaproteobacteria.D_3__Betaproteobacteriales.D_4__B1_7BS.D_5__unculturedbacterium	LEfSe	2.68164	Aigeiros	2.01647	0.0093078	0.0332699
D_0__Bacteria.D_1__Proteobacteria.D_2__Alphaproteobacteria.D_3__Rickettsiales.D_4__Rickettsiaceae	LEfSe	2.396	Turanga	2.01643	0.00525823	0.0219022
D_0__Bacteria.D_1__Proteobacteria.D_2__Alphaproteobacteria.D_3__Rhodovibrionales.D_4__Kiloniellaceae.D_5__Tagaea	LEfSe	2.57071	Aigeiros	2.01537	0.00614414	0.0241444
D_0__Bacteria.D_1__Gemmatimonadetes.D_2__AKAU4049.D_3__unculturedbacterium	LEfSe	2.60141	Turanga	2.00842	0.0154211	0.0474069
D_0__Bacteria.D_1__Gemmatimonadetes.D_2__AKAU4049.D_3__unculturedbacterium.D_4__unculturedbacterium	LEfSe	2.60141	Turanga	2.00842	0.0154211	0.0474069
D_0__Bacteria.D_1__Gemmatimonadetes.D_2__AKAU4049.D_3__unculturedbacterium.D_4__unculturedbacterium.D_5__unculturedbacterium	LEfSe	2.60141	Turanga	2.00842	0.0154211	0.0474069
D_0__Bacteria.D_1__Proteobacteria.D_2__Gammaproteobacteria.D_3__Betaproteobacteriales.D_4__Neisseriaceae	LEfSe	1.95652	Turanga	2.00826	0.00176978	0.0111479
D_0__Bacteria.D_1__WS2	LEfSe	2.44273	Aigeiros	2.00181	0.00302081	0.0152493
