# Supplementary material for: Flavones enrich rhizosphere Pseudomonas to enhance nitrogen utilization and secondary root growth in Populus
Source: Nat Commun. 2025 Feb 7;16:1461. doi: 10.1038/s41467-025-56226-w (PMC11805958; doi:10.1038/s41467-025-56226-w)
Supplement: Supplementary file 6 — Supplementary Data 3 [file 41467_2025_56226_MOESM6_ESM.xlsx]

## Sheet: Sheet1
Supplementary Data 3. Genus-level relative abundance (mean) of rhizosphere microorganisms in four poplar sections.
Genera	Leuce	Aigeiros	Tacamahaca	Turanga
D_0__Archaea.D_1__Euryarchaeota.D_2__Halobacteria.D_3__Halobacteriales.D_4__Haloferacaceae.D_5__uncultured	0	0	0	1.15e-05
D_0__Archaea.D_1__Euryarchaeota.D_2__Methanobacteria.D_3__Methanobacteriales.D_4__Methanobacteriaceae.D_5__Methanobrevibacter	0	0	0	0
D_0__Archaea.D_1__Euryarchaeota.D_2__Methanomicrobia.D_3__Methanomicrobiales.D_4__Rice Cluster II.Other	0	0	0	0
D_0__Archaea.D_1__Euryarchaeota.D_2__Thermoplasmata.D_3__Marine Group II.D_4__uncultured archaeon.D_5__uncultured archaeon	0.000677372	0.00106639	0.00036	0.000476873
D_0__Archaea.D_1__Nanoarchaeaeota.D_2__Woesearchaeia.D_3__uncultured archaeon.D_4__uncultured archaeon.D_5__uncultured archaeon	0	0	0	0
D_0__Archaea.D_1__Nanoarchaeaeota.D_2__Woesearchaeia.D_3__uncultured euryarchaeote.D_4__uncultured euryarchaeote.D_5__uncultured euryarchaeote	0	0	0	5.56667e-06
D_0__Archaea.D_1__Nanoarchaeaeota.D_2__Woesearchaeia.Other.Other.Other	0	0	0	0
D_0__Archaea.D_1__Thaumarchaeota.D_2__Nitrososphaeria.D_3__Nitrosopumilales.D_4__Nitrosopumilaceae.D_5__Candidatus Nitrosotenuis	0	2.6e-06	8.78e-06	1.15e-05
D_0__Archaea.D_1__Thaumarchaeota.D_2__Nitrososphaeria.D_3__Nitrososphaerales.D_4__Nitrososphaeraceae.D_5__Candidatus Nitrocosmicus	0	5.21667e-06	2.83e-06	0
D_0__Archaea.D_1__Thaumarchaeota.D_2__Nitrososphaeria.D_3__Nitrososphaerales.D_4__Nitrososphaeraceae.D_5__Candidatus Nitrososphaera	0.000221036	0.0001287	7.91e-05	0.000170722
D_0__Archaea.D_1__Thaumarchaeota.D_2__Nitrososphaeria.D_3__Nitrososphaerales.D_4__Nitrososphaeraceae.D_5__uncultured archaeon	0.000212185	0.000528769	0.000328	0.000296568
D_0__Archaea.D_1__Thaumarchaeota.D_2__Nitrososphaeria.D_3__Nitrososphaerales.D_4__Nitrososphaeraceae.D_5__uncultured bacterium	1.91167e-05	4.55942e-05	2.62e-05	3.44e-05
D_0__Archaea.D_1__Thaumarchaeota.D_2__Nitrososphaeria.D_3__Nitrososphaerales.D_4__Nitrososphaeraceae.D_5__uncultured crenarchaeote	3.56108e-05	4.27333e-05	4.04e-05	6.82783e-05
D_0__Bacteria.D_1__Acidobacteria.D_2__AT-s3-28.D_3__uncultured bacterium.D_4__uncultured bacterium.D_5__uncultured bacterium	2.95398e-05	7.30662e-05	0.00011	5.61137e-05
D_0__Bacteria.D_1__Acidobacteria.D_2__Acidobacteriia.D_3__Acidobacteriales.D_4__Acidobacteriaceae (Subgroup 1).D_5__Acidipila	2.475e-05	3.525e-05	4.37e-05	8.4459e-05
D_0__Bacteria.D_1__Acidobacteria.D_2__Acidobacteriia.D_3__Acidobacteriales.D_4__Acidobacteriaceae (Subgroup 1).D_5__Edaphobacter	4.80653e-05	8.23115e-05	0.000129	0.000411953
D_0__Bacteria.D_1__Acidobacteria.D_2__Acidobacteriia.D_3__Acidobacteriales.D_4__Acidobacteriaceae (Subgroup 1).D_5__Granulicella	0.000103673	0.000213369	0.000212	0.000561642
D_0__Bacteria.D_1__Acidobacteria.D_2__Acidobacteriia.D_3__Acidobacteriales.D_4__Acidobacteriaceae (Subgroup 1).D_5__Occallatibacter	0	0	0	0
D_0__Bacteria.D_1__Acidobacteria.D_2__Acidobacteriia.D_3__Acidobacteriales.D_4__Acidobacteriaceae (Subgroup 1).D_5__Telmatobacter	0	3.13333e-06	0	0
D_0__Bacteria.D_1__Acidobacteria.D_2__Acidobacteriia.D_3__Acidobacteriales.D_4__Acidobacteriaceae (Subgroup 1).D_5__uncultured	4.38917e-05	6.85637e-05	7.55e-05	6.27783e-05
D_0__Bacteria.D_1__Acidobacteria.D_2__Acidobacteriia.D_3__Acidobacteriales.D_4__Acidobacteriaceae (Subgroup 1).Other	1.4e-06	0	3.22e-06	0
D_0__Bacteria.D_1__Acidobacteria.D_2__Acidobacteriia.D_3__Acidobacteriales.D_4__Koribacteraceae.D_5__Candidatus Koribacter	8.24033e-05	0.000111175	0.00017	0.000129904
D_0__Bacteria.D_1__Acidobacteria.D_2__Acidobacteriia.D_3__Acidobacteriales.D_4__uncultured.D_5__uncultured Acidobacteria bacterium	9.59266e-05	0.000224139	7.54e-05	7.3215e-05
D_0__Bacteria.D_1__Acidobacteria.D_2__Acidobacteriia.D_3__Acidobacteriales.D_4__uncultured.D_5__uncultured bacterium	0.000236112	0.000455511	0.000387	0.000536616
D_0__Bacteria.D_1__Acidobacteria.D_2__Acidobacteriia.D_3__Acidobacteriales.D_4__uncultured.Other	5.54542e-05	0.00011907	9.26e-05	0.000142162
D_0__Bacteria.D_1__Acidobacteria.D_2__Acidobacteriia.D_3__Solibacterales.D_4__Solibacteraceae (Subgroup 3).D_5__AKIW659	0	0	2.83e-06	0
D_0__Bacteria.D_1__Acidobacteria.D_2__Acidobacteriia.D_3__Solibacterales.D_4__Solibacteraceae (Subgroup 3).D_5__Bryobacter	0.00190519	0.00361707	0.00339	0.00473344
D_0__Bacteria.D_1__Acidobacteria.D_2__Acidobacteriia.D_3__Solibacterales.D_4__Solibacteraceae (Subgroup 3).D_5__Candidatus Solibacter	0.000626492	0.00126519	0.0015	0.00321056
D_0__Bacteria.D_1__Acidobacteria.D_2__Acidobacteriia.D_3__Solibacterales.D_4__Solibacteraceae (Subgroup 3).D_5__Elev-16S-1166	1.6825e-05	4.95e-05	5.19e-05	0.000112818
D_0__Bacteria.D_1__Acidobacteria.D_2__Acidobacteriia.D_3__Solibacterales.D_4__Solibacteraceae (Subgroup 3).D_5__PAUC26f	0.000305068	0.000513833	0.000476	0.000372583
D_0__Bacteria.D_1__Acidobacteria.D_2__Acidobacteriia.D_3__Solibacterales.D_4__Solibacteraceae (Subgroup 3).D_5__Paludibaculum	0.000234722	0.000470261	0.000427	0.00168293
D_0__Bacteria.D_1__Acidobacteria.D_2__Acidobacteriia.D_3__Solibacterales.D_4__Solibacteraceae (Subgroup 3).Other	5.77495e-05	0	0.000117	5.56667e-06
D_0__Bacteria.D_1__Acidobacteria.D_2__Acidobacteriia.D_3__Subgroup 12.D_4__uncultured bacterium.D_5__uncultured bacterium	9.64167e-06	2.64667e-05	2.35e-05	3.4e-05
D_0__Bacteria.D_1__Acidobacteria.D_2__Acidobacteriia.D_3__Subgroup 13.D_4__uncultured bacterium.D_5__uncultured bacterium	1.29167e-06	1.165e-05	0	0
D_0__Bacteria.D_1__Acidobacteria.D_2__Acidobacteriia.D_3__Subgroup 13.Other.Other	0	0	0	0
D_0__Bacteria.D_1__Acidobacteria.D_2__Acidobacteriia.D_3__Subgroup 2.D_4__uncultured Acidobacteria bacterium.D_5__uncultured Acidobacteria bacterium	0	0	0	0
D_0__Bacteria.D_1__Acidobacteria.D_2__Acidobacteriia.D_3__Subgroup 2.D_4__uncultured bacterium.D_5__uncultured bacterium	6.65376e-05	0.000117405	8.12e-05	0.000124373
D_0__Bacteria.D_1__Acidobacteria.D_2__Acidobacteriia.D_3__Subgroup 2.Other.Other	2.83333e-06	3.13333e-06	0	0
D_0__Bacteria.D_1__Acidobacteria.D_2__Blastocatellia (Subgroup 4).D_3__11-24.D_4__uncultured Acidobacteria bacterium.D_5__uncultured Acidobacteria bacterium	3.05887e-05	0.000110457	0.000108	5.60817e-05
D_0__Bacteria.D_1__Acidobacteria.D_2__Blastocatellia (Subgroup 4).D_3__11-24.D_4__uncultured Acidobacteriales bacterium.D_5__uncultured Acidobacteriales bacterium	1.10583e-05	2.63e-05	2.02e-05	1.67667e-05
D_0__Bacteria.D_1__Acidobacteria.D_2__Blastocatellia (Subgroup 4).D_3__11-24.D_4__uncultured bacterium.D_5__uncultured bacterium	0.000317334	0.000559798	0.000445	0.000407011
D_0__Bacteria.D_1__Acidobacteria.D_2__Blastocatellia (Subgroup 4).D_3__11-24.Other.Other	1.31667e-06	0	2.68e-06	0
D_0__Bacteria.D_1__Acidobacteria.D_2__Blastocatellia (Subgroup 4).D_3__Blastocatellales.D_4__Blastocatellaceae.D_5__Aridibacter	0.000251866	0.000372486	0.000207	0.000339887
D_0__Bacteria.D_1__Acidobacteria.D_2__Blastocatellia (Subgroup 4).D_3__Blastocatellales.D_4__Blastocatellaceae.D_5__Blastocatella	0.000129911	0.000176388	0.000145	0.000237905
D_0__Bacteria.D_1__Acidobacteria.D_2__Blastocatellia (Subgroup 4).D_3__Blastocatellales.D_4__Blastocatellaceae.D_5__JGI 0001001-H03	0.000519498	0.000908922	0.000597	0.000711669
D_0__Bacteria.D_1__Acidobacteria.D_2__Blastocatellia (Subgroup 4).D_3__Blastocatellales.D_4__Blastocatellaceae.D_5__OLB17	1.3625e-05	0	2.87e-05	5.63333e-06
D_0__Bacteria.D_1__Acidobacteria.D_2__Blastocatellia (Subgroup 4).D_3__Blastocatellales.D_4__Blastocatellaceae.D_5__Stenotrophobacter	0.00044397	0.000767888	0.000451	0.000565853
D_0__Bacteria.D_1__Acidobacteria.D_2__Blastocatellia (Subgroup 4).D_3__Blastocatellales.D_4__Blastocatellaceae.D_5__uncultured	0.00282183	0.00420956	0.00316	0.00482591
D_0__Bacteria.D_1__Acidobacteria.D_2__Blastocatellia (Subgroup 4).D_3__Blastocatellales.D_4__Blastocatellaceae.Other	0.000427135	0.000787558	0.0005	0.00049574
D_0__Bacteria.D_1__Acidobacteria.D_2__Blastocatellia (Subgroup 4).D_3__DS-100.D_4__uncultured Acidobacteria bacterium.D_5__uncultured Acidobacteria bacterium	9.51801e-05	0.000165821	9.79e-05	7.91667e-05
D_0__Bacteria.D_1__Acidobacteria.D_2__Blastocatellia (Subgroup 4).D_3__DS-100.D_4__uncultured Acidobacteriales bacterium.D_5__uncultured Acidobacteriales bacterium	2.60833e-06	1.66167e-05	8.73e-06	0
D_0__Bacteria.D_1__Acidobacteria.D_2__Blastocatellia (Subgroup 4).D_3__DS-100.D_4__uncultured bacterium.D_5__uncultured bacterium	0.00011785	0.000308118	0.000243	0.000163711
D_0__Bacteria.D_1__Acidobacteria.D_2__Blastocatellia (Subgroup 4).D_3__DS-100.Other.Other	1.09333e-05	1.17e-05	2.69e-05	5.63333e-06
D_0__Bacteria.D_1__Acidobacteria.D_2__Blastocatellia (Subgroup 4).D_3__Pyrinomonadales.D_4__Pyrinomonadaceae.D_5__RB41	0.00619272	0.0123202	0.00748	0.0121712
D_0__Bacteria.D_1__Acidobacteria.D_2__Holophagae.D_3__Subgroup 7.D_4__uncultured Acidobacteria bacterium.D_5__uncultured Acidobacteria bacterium	0.000244096	0.000385815	0.00025	0.000419153
D_0__Bacteria.D_1__Acidobacteria.D_2__Holophagae.D_3__Subgroup 7.D_4__uncultured Acidobacterium sp..D_5__uncultured Acidobacterium sp.	2.76667e-06	0	0	0
D_0__Bacteria.D_1__Acidobacteria.D_2__Holophagae.D_3__Subgroup 7.D_4__uncultured bacterium.D_5__uncultured bacterium	0.000607736	0.00105021	0.000615	0.00106659
D_0__Bacteria.D_1__Acidobacteria.D_2__Holophagae.D_3__Subgroup 7.Other.Other	0.000374748	0.000694584	0.000466	0.000891853
D_0__Bacteria.D_1__Acidobacteria.D_2__Subgroup 11.D_3__uncultured Acidobacteria bacterium.D_4__uncultured Acidobacteria bacterium.D_5__uncultured Acidobacteria bacterium	0	3.18333e-06	5.67e-06	0
D_0__Bacteria.D_1__Acidobacteria.D_2__Subgroup 11.D_3__uncultured bacterium.D_4__uncultured bacterium.D_5__uncultured bacterium	0.000150838	0.000374348	0.000174	0.000226086
D_0__Bacteria.D_1__Acidobacteria.D_2__Subgroup 11.Other.Other.Other	0	8.91667e-06	2.8e-06	0
D_0__Bacteria.D_1__Acidobacteria.D_2__Subgroup 15.D_3__uncultured Acidobacteria bacterium.D_4__uncultured Acidobacteria bacterium.D_5__uncultured Acidobacteria bacterium	1.4e-06	0	0	0
D_0__Bacteria.D_1__Acidobacteria.D_2__Subgroup 15.D_3__uncultured bacterium.D_4__uncultured bacterium.D_5__uncultured bacterium	0.000108311	0.000207851	0.000217	0.000163412
D_0__Bacteria.D_1__Acidobacteria.D_2__Subgroup 17.D_3__uncultured Acidobacteria bacterium.D_4__uncultured Acidobacteria bacterium.D_5__uncultured Acidobacteria bacterium	0.000125201	0.00039443	0.000273	0.000265001
D_0__Bacteria.D_1__Acidobacteria.D_2__Subgroup 17.D_3__uncultured Acidobacteriales bacterium.D_4__uncultured Acidobacteriales bacterium.D_5__uncultured Acidobacteriales bacterium	1.11417e-05	4.08667e-05	2.96e-05	3.37667e-05
D_0__Bacteria.D_1__Acidobacteria.D_2__Subgroup 17.D_3__uncultured bacterium.D_4__uncultured bacterium.D_5__uncultured bacterium	0.000256458	0.000495135	0.00046	0.000412215
D_0__Bacteria.D_1__Acidobacteria.D_2__Subgroup 17.Other.Other.Other	4.01e-05	0.000139195	7.32e-05	0.000111928
D_0__Bacteria.D_1__Acidobacteria.D_2__Subgroup 18.D_3__uncultured bacterium.D_4__uncultured bacterium.D_5__uncultured bacterium	2.5725e-05	7.54042e-05	5.18e-05	6.78333e-05
D_0__Bacteria.D_1__Acidobacteria.D_2__Subgroup 18.Other.Other.Other	1.2675e-05	4.97717e-05	2.89e-05	3.94333e-05
D_0__Bacteria.D_1__Acidobacteria.D_2__Subgroup 20.D_3__uncultured bacterium.D_4__uncultured bacterium.D_5__uncultured bacterium	1.385e-05	1.185e-05	2.02e-05	5.59667e-05
D_0__Bacteria.D_1__Acidobacteria.D_2__Subgroup 21.D_3__uncultured bacterium.D_4__uncultured bacterium.D_5__uncultured bacterium	2.20833e-05	1.67e-05	8.5e-06	2.85e-05
D_0__Bacteria.D_1__Acidobacteria.D_2__Subgroup 22.D_3__uncultured Acidobacteriaceae bacterium.D_4__uncultured Acidobacteriaceae bacterium.D_5__uncultured Acidobacteriaceae bacterium	0	0	2.8e-06	0
D_0__Bacteria.D_1__Acidobacteria.D_2__Subgroup 22.D_3__uncultured bacterium.D_4__uncultured bacterium.D_5__uncultured bacterium	0.000135355	0.000264271	0.000235	0.000197518
D_0__Bacteria.D_1__Acidobacteria.D_2__Subgroup 22.Other.Other.Other	0	3.13333e-06	1.12e-05	0
D_0__Bacteria.D_1__Acidobacteria.D_2__Subgroup 26.D_3__uncultured bacterium.D_4__uncultured bacterium.D_5__uncultured bacterium	1.38333e-06	2.6e-06	0	0
D_0__Bacteria.D_1__Acidobacteria.D_2__Subgroup 5.D_3__metagenome.D_4__metagenome.D_5__metagenome	4.06667e-06	2.6e-06	6.43e-06	0
D_0__Bacteria.D_1__Acidobacteria.D_2__Subgroup 5.D_3__uncultured Acidobacteria bacterium.D_4__uncultured Acidobacteria bacterium.D_5__uncultured Acidobacteria bacterium	8.99496e-05	0.000200893	0.000197	0.000164022
D_0__Bacteria.D_1__Acidobacteria.D_2__Subgroup 5.D_3__uncultured bacterium.D_4__uncultured bacterium.D_5__uncultured bacterium	0.00012344	0.000262774	0.000201	0.000270683
D_0__Bacteria.D_1__Acidobacteria.D_2__Subgroup 5.Other.Other.Other	5.26323e-05	7.72668e-05	5.85e-05	8.47333e-05
D_0__Bacteria.D_1__Acidobacteria.D_2__Subgroup 6.D_3__Unknown Order.D_4__Unknown Family.D_5__Luteitalea	8.56593e-05	0.000114234	0.000116	0.000112422
D_0__Bacteria.D_1__Acidobacteria.D_2__Subgroup 6.D_3__Unknown Order.D_4__Unknown Family.D_5__Vicinamibacter	0.000228519	0.000257559	0.000227	0.000237569
D_0__Bacteria.D_1__Acidobacteria.D_2__Subgroup 6.D_3__metagenome.D_4__metagenome.D_5__metagenome	5.30515e-05	0.000104938	0.000108	0.000123329
D_0__Bacteria.D_1__Acidobacteria.D_2__Subgroup 6.D_3__uncultured Acidobacteria bacterium.D_4__uncultured Acidobacteria bacterium.D_5__uncultured Acidobacteria bacterium	0.00277533	0.00518483	0.0039	0.0058205
D_0__Bacteria.D_1__Acidobacteria.D_2__Subgroup 6.D_3__uncultured Acidobacteriaceae bacterium.D_4__uncultured Acidobacteriaceae bacterium.D_5__uncultured Acidobacteriaceae bacterium	9.725e-06	5.9e-06	5.6e-06	1.11333e-05
D_0__Bacteria.D_1__Acidobacteria.D_2__Subgroup 6.D_3__uncultured Acidobacteriales bacterium.D_4__uncultured Acidobacteriales bacterium.D_5__uncultured Acidobacteriales bacterium	0.000327229	0.000660905	0.000515	0.000654379
D_0__Bacteria.D_1__Acidobacteria.D_2__Subgroup 6.D_3__uncultured Acidobacterium sp..D_4__uncultured Acidobacterium sp..D_5__uncultured Acidobacterium sp.	5.56445e-05	8.93813e-05	4.7e-05	6.22333e-05
D_0__Bacteria.D_1__Acidobacteria.D_2__Subgroup 6.D_3__uncultured bacterium.D_4__uncultured bacterium.D_5__uncultured bacterium	0.00923773	0.0169658	0.0125	0.0152738
D_0__Bacteria.D_1__Acidobacteria.D_2__Subgroup 6.D_3__uncultured soil bacterium.D_4__uncultured soil bacterium.D_5__uncultured soil bacterium	5.375e-06	2.76667e-06	0	0
D_0__Bacteria.D_1__Acidobacteria.D_2__Subgroup 6.Other.Other.Other	0.00213775	0.00395715	0.00284	0.00389223
D_0__Bacteria.D_1__Acidobacteria.D_2__Subgroup 9.D_3__uncultured bacterium.D_4__uncultured bacterium.D_5__uncultured bacterium	3.19559e-05	6.18652e-05	5.55e-05	1.7e-05
D_0__Bacteria.D_1__Acidobacteria.D_2__Thermoanaerobaculia.D_3__Thermoanaerobaculales.D_4__Thermoanaerobaculaceae.D_5__Subgroup 10	0.00118697	0.00338449	0.00305	0.00290922
D_0__Bacteria.D_1__Actinobacteria.D_2__0319-7L14.D_3__uncultured Actinomycetales bacterium.D_4__uncultured Actinomycetales bacterium.D_5__uncultured Actinomycetales bacterium	0	0	0	0
D_0__Bacteria.D_1__Actinobacteria.D_2__0319-7L14.D_3__uncultured actinobacterium.D_4__uncultured actinobacterium.D_5__uncultured actinobacterium	5.94167e-06	5.36667e-06	0	0
D_0__Bacteria.D_1__Actinobacteria.D_2__0319-7L14.D_3__uncultured bacterium.D_4__uncultured bacterium.D_5__uncultured bacterium	0.000322375	0.000577372	0.000439	0.000548484
D_0__Bacteria.D_1__Actinobacteria.D_2__0319-7L14.Other.Other.Other	9.925e-06	2.25833e-05	3.59e-05	2.84e-05
D_0__Bacteria.D_1__Actinobacteria.D_2__Acidimicrobiia.D_3__Acidimicrobiales.D_4__Acidimicrobiaceae.D_5__uncultured	9.55833e-06	1.21e-05	8.9e-06	5.76667e-06
D_0__Bacteria.D_1__Actinobacteria.D_2__Acidimicrobiia.D_3__Acidimicrobiales.Other.Other	0	2.76667e-06	8.57e-06	0
D_0__Bacteria.D_1__Actinobacteria.D_2__Acidimicrobiia.D_3__Actinomarinales.D_4__uncultured.D_5__uncultured actinobacterium	3.72833e-05	0.000110697	6.89e-05	2.81333e-05
D_0__Bacteria.D_1__Actinobacteria.D_2__Acidimicrobiia.D_3__Actinomarinales.D_4__uncultured.D_5__uncultured bacterium	0.00262194	0.00506007	0.00323	0.0031533
D_0__Bacteria.D_1__Actinobacteria.D_2__Acidimicrobiia.D_3__Actinomarinales.D_4__uncultured.Other	0.000389485	0.00104301	0.000618	0.000520084
D_0__Bacteria.D_1__Actinobacteria.D_2__Acidimicrobiia.D_3__IMCC26256.D_4__uncultured Acidimicrobidae bacterium.D_5__uncultured Acidimicrobidae bacterium	6.17326e-05	0.000167201	0.000117	0.000152921
D_0__Bacteria.D_1__Actinobacteria.D_2__Acidimicrobiia.D_3__IMCC26256.D_4__uncultured actinobacterium.D_5__uncultured actinobacterium	0.000172183	0.000413166	0.000256	0.000339338
D_0__Bacteria.D_1__Actinobacteria.D_2__Acidimicrobiia.D_3__IMCC26256.D_4__uncultured bacterium.D_5__uncultured bacterium	0.00159276	0.00398756	0.00299	0.00312602
D_0__Bacteria.D_1__Actinobacteria.D_2__Acidimicrobiia.D_3__IMCC26256.Other.Other	0.000408616	0.000990851	0.000805	0.000976646
D_0__Bacteria.D_1__Actinobacteria.D_2__Acidimicrobiia.D_3__Microtrichales.D_4__Iamiaceae.D_5__Iamia	0.00245509	0.00462334	0.00326	0.00318291
D_0__Bacteria.D_1__Actinobacteria.D_2__Acidimicrobiia.D_3__Microtrichales.D_4__Ilumatobacteraceae.D_5__CL500-29 marine group	0.00022335	0.000514729	0.00046	0.00041188
D_0__Bacteria.D_1__Actinobacteria.D_2__Acidimicrobiia.D_3__Microtrichales.D_4__Ilumatobacteraceae.D_5__Ilumatobacter	0.000408675	0.00073337	0.000624	0.0004802
D_0__Bacteria.D_1__Actinobacteria.D_2__Acidimicrobiia.D_3__Microtrichales.D_4__Ilumatobacteraceae.D_5__uncultured	0.000877433	0.00107054	0.000842	0.000735845
D_0__Bacteria.D_1__Actinobacteria.D_2__Acidimicrobiia.D_3__Microtrichales.D_4__Microtrichaceae.D_5__IMCC26207	8.44167e-06	2.20833e-05	4.06e-05	8.50783e-05
D_0__Bacteria.D_1__Actinobacteria.D_2__Acidimicrobiia.D_3__Microtrichales.D_4__Microtrichaceae.D_5__Sva0996 marine group	2.98333e-05	3.59667e-05	2.24e-05	1.68e-05
D_0__Bacteria.D_1__Actinobacteria.D_2__Acidimicrobiia.D_3__Microtrichales.D_4__Microtrichaceae.D_5__uncultured	4.75882e-05	0.000101903	0.000126	0.00032698
D_0__Bacteria.D_1__Actinobacteria.D_2__Acidimicrobiia.D_3__Microtrichales.D_4__uncultured.D_5__metagenome	0	2.6e-06	2.77e-06	0
D_0__Bacteria.D_1__Actinobacteria.D_2__Acidimicrobiia.D_3__Microtrichales.D_4__uncultured.D_5__uncultured Acidimicrobidae bacterium	4.22167e-05	8.54513e-05	8.56e-05	6.78e-05
D_0__Bacteria.D_1__Actinobacteria.D_2__Acidimicrobiia.D_3__Microtrichales.D_4__uncultured.D_5__uncultured Actinomycetales bacterium	1.53167e-05	2.585e-05	1.17e-05	5.56667e-06
D_0__Bacteria.D_1__Actinobacteria.D_2__Acidimicrobiia.D_3__Microtrichales.D_4__uncultured.D_5__uncultured actinobacterium	1.23083e-05	5.53333e-06	2.65e-05	0
D_0__Bacteria.D_1__Actinobacteria.D_2__Acidimicrobiia.D_3__Microtrichales.D_4__uncultured.D_5__uncultured bacterium	0.00120559	0.0026654	0.00219	0.00232214
D_0__Bacteria.D_1__Actinobacteria.D_2__Acidimicrobiia.D_3__Microtrichales.D_4__uncultured.Other	0.000160989	0.000282752	0.000242	0.000220403
D_0__Bacteria.D_1__Actinobacteria.D_2__Acidimicrobiia.D_3__Microtrichales.Other.Other	5.36333e-05	7.78198e-05	6.1e-05	6.75817e-05
D_0__Bacteria.D_1__Actinobacteria.D_2__Acidimicrobiia.D_3__uncultured.D_4__metagenome.D_5__metagenome	4.24167e-06	0	5.9e-06	5.76667e-06
D_0__Bacteria.D_1__Actinobacteria.D_2__Acidimicrobiia.D_3__uncultured.D_4__uncultured actinobacterium.D_5__uncultured actinobacterium	0.000160697	0.000316178	0.00017	0.000333894
D_0__Bacteria.D_1__Actinobacteria.D_2__Acidimicrobiia.D_3__uncultured.D_4__uncultured bacterium.D_5__uncultured bacterium	0.00107699	0.00256465	0.00134	0.00186222
D_0__Bacteria.D_1__Actinobacteria.D_2__Acidimicrobiia.D_3__uncultured.D_4__uncultured soil bacterium.D_5__uncultured soil bacterium	3.125e-06	0	5.38e-06	0
D_0__Bacteria.D_1__Actinobacteria.D_2__Acidimicrobiia.D_3__uncultured.Other.Other	0.000325113	0.000585564	0.000423	0.000491528
D_0__Bacteria.D_1__Actinobacteria.D_2__Acidimicrobiia.Other.Other.Other	1.97195e-05	6.06677e-05	4.95e-05	0.000101563
D_0__Bacteria.D_1__Actinobacteria.D_2__Actinobacteria.D_3__Actinomycetales.D_4__Actinomycetaceae.D_5__Actinomyces	5.67159e-05	3.13333e-06	0.000145	0
D_0__Bacteria.D_1__Actinobacteria.D_2__Actinobacteria.D_3__Actinomycetales.D_4__Actinomycetaceae.D_5__Flaviflexus	2.7e-06	3.34675e-05	1.25e-05	5.56667e-06
D_0__Bacteria.D_1__Actinobacteria.D_2__Actinobacteria.D_3__Bifidobacteriales.D_4__Bifidobacteriaceae.D_5__Bifidobacterium	0	0	2.83e-06	0
D_0__Bacteria.D_1__Actinobacteria.D_2__Actinobacteria.D_3__Catenulisporales.D_4__Actinospicaceae.D_5__Actinospica	1.55833e-06	3.18333e-06	0	0
D_0__Bacteria.D_1__Actinobacteria.D_2__Actinobacteria.D_3__Corynebacteriales.D_4__Corynebacteriaceae.D_5__Corynebacterium 1	7.05833e-06	2.89705e-05	0	1.14e-05
D_0__Bacteria.D_1__Actinobacteria.D_2__Actinobacteria.D_3__Corynebacteriales.D_4__Corynebacteriaceae.D_5__Lawsonella	1.34167e-06	5.21667e-06	1.4e-05	0
D_0__Bacteria.D_1__Actinobacteria.D_2__Actinobacteria.D_3__Corynebacteriales.D_4__Mycobacteriaceae.D_5__Hoyosella	0	0	0	0
D_0__Bacteria.D_1__Actinobacteria.D_2__Actinobacteria.D_3__Corynebacteriales.D_4__Mycobacteriaceae.D_5__Mycobacterium	0.000778916	0.00115829	0.000788	0.000677431
D_0__Bacteria.D_1__Actinobacteria.D_2__Actinobacteria.D_3__Corynebacteriales.D_4__Nocardiaceae.D_5__Gordonia	2.7e-06	7.81667e-06	1.19e-05	0
D_0__Bacteria.D_1__Actinobacteria.D_2__Actinobacteria.D_3__Corynebacteriales.D_4__Nocardiaceae.D_5__Nocardia	2.64059e-05	6.35495e-05	3.51e-05	2.25667e-05
D_0__Bacteria.D_1__Actinobacteria.D_2__Actinobacteria.D_3__Corynebacteriales.D_4__Nocardiaceae.D_5__Rhodococcus	1.37833e-05	5.11e-05	2.03e-05	1.15e-05
D_0__Bacteria.D_1__Actinobacteria.D_2__Actinobacteria.D_3__Frankiales.D_4__Acidothermaceae.D_5__Acidothermus	0.000119832	0.00023547	0.000222	0.000141496
D_0__Bacteria.D_1__Actinobacteria.D_2__Actinobacteria.D_3__Frankiales.D_4__Cryptosporangiaceae.D_5__Cryptosporangium	0	0	6.02e-06	5.56667e-06
D_0__Bacteria.D_1__Actinobacteria.D_2__Actinobacteria.D_3__Frankiales.D_4__Cryptosporangiaceae.D_5__Fodinicola	1.89333e-05	2.63167e-05	1.94e-05	0.000101647
D_0__Bacteria.D_1__Actinobacteria.D_2__Actinobacteria.D_3__Frankiales.D_4__Frankiaceae.D_5__Frankia	7.18323e-05	2.605e-05	9.18e-05	0.000102068
D_0__Bacteria.D_1__Actinobacteria.D_2__Actinobacteria.D_3__Frankiales.D_4__Frankiaceae.D_5__Jatrophihabitans	0.000214661	0.000332332	0.000311	0.000643457
D_0__Bacteria.D_1__Actinobacteria.D_2__Actinobacteria.D_3__Frankiales.D_4__Geodermatophilaceae.D_5__Antricoccus	1.35833e-06	0	0	5.56667e-06
D_0__Bacteria.D_1__Actinobacteria.D_2__Actinobacteria.D_3__Frankiales.D_4__Geodermatophilaceae.D_5__Blastococcus	0.000635905	0.00131877	0.0009	0.000757521
D_0__Bacteria.D_1__Actinobacteria.D_2__Actinobacteria.D_3__Frankiales.D_4__Geodermatophilaceae.D_5__Geodermatophilus	0.000142249	0.000316315	0.000167	0.000163544
D_0__Bacteria.D_1__Actinobacteria.D_2__Actinobacteria.D_3__Frankiales.D_4__Geodermatophilaceae.D_5__Modestobacter	8.04958e-05	0.000193231	0.000106	9.03687e-05
D_0__Bacteria.D_1__Actinobacteria.D_2__Actinobacteria.D_3__Frankiales.D_4__Geodermatophilaceae.Other	5.43333e-06	2.31667e-05	8.98e-06	0
D_0__Bacteria.D_1__Actinobacteria.D_2__Actinobacteria.D_3__Frankiales.D_4__Nakamurellaceae.D_5__Nakamurella	0.000112556	0.00024967	0.000188	0.000197973
D_0__Bacteria.D_1__Actinobacteria.D_2__Actinobacteria.D_3__Frankiales.D_4__Sporichthyaceae.D_5__Sporichthya	6.9794e-05	0.000133211	0.000216	0.000480296
D_0__Bacteria.D_1__Actinobacteria.D_2__Actinobacteria.D_3__Frankiales.D_4__Sporichthyaceae.D_5__uncultured	0.000169336	0.000328948	0.000237	0.000202913
D_0__Bacteria.D_1__Actinobacteria.D_2__Actinobacteria.D_3__Frankiales.D_4__Sporichthyaceae.Other	8.21667e-06	1.69667e-05	1.99e-05	0
D_0__Bacteria.D_1__Actinobacteria.D_2__Actinobacteria.D_3__Frankiales.D_4__uncultured.D_5__uncultured actinobacterium	1.42583e-05	2e-05	0	5.63333e-06
D_0__Bacteria.D_1__Actinobacteria.D_2__Actinobacteria.D_3__Frankiales.D_4__uncultured.D_5__uncultured bacterium	3.30393e-05	7.88768e-05	3.98e-05	5.70783e-05
D_0__Bacteria.D_1__Actinobacteria.D_2__Actinobacteria.D_3__Frankiales.D_4__uncultured.Other	9.54072e-05	0.000209568	0.000138	0.000101708
D_0__Bacteria.D_1__Actinobacteria.D_2__Actinobacteria.D_3__Frankiales.Other.Other	1.51e-05	3.15333e-05	1.39e-05	3.4e-05
D_0__Bacteria.D_1__Actinobacteria.D_2__Actinobacteria.D_3__Glycomycetales.D_4__Glycomycetaceae.D_5__Glycomyces	6.60299e-05	9.03333e-06	5.8e-05	3.42333e-05
D_0__Bacteria.D_1__Actinobacteria.D_2__Actinobacteria.D_3__Kineosporiales.D_4__Kineosporiaceae.D_5__Angustibacter	5.21214e-05	9.75332e-05	9.74e-05	0.00018138
D_0__Bacteria.D_1__Actinobacteria.D_2__Actinobacteria.D_3__Kineosporiales.D_4__Kineosporiaceae.D_5__Kineosporia	8.28333e-06	3.53333e-05	3.55e-05	1.12333e-05
D_0__Bacteria.D_1__Actinobacteria.D_2__Actinobacteria.D_3__Kineosporiales.D_4__Kineosporiaceae.D_5__Quadrisphaera	0.000117438	0.00039993	0.000357	0.000198643
D_0__Bacteria.D_1__Actinobacteria.D_2__Actinobacteria.D_3__Kineosporiales.D_4__Kineosporiaceae.D_5__uncultured	1.375e-05	1.98333e-05	1.37e-05	1.13333e-05
D_0__Bacteria.D_1__Actinobacteria.D_2__Actinobacteria.D_3__Kineosporiales.D_4__Kineosporiaceae.Other	3.2913e-05	0.000160578	0.000139	6.20667e-05
D_0__Bacteria.D_1__Actinobacteria.D_2__Actinobacteria.D_3__Micrococcales.D_4__Bogoriellaceae.D_5__Georgenia	4.08417e-05	9.39762e-05	2.92e-05	3.40333e-05
D_0__Bacteria.D_1__Actinobacteria.D_2__Actinobacteria.D_3__Micrococcales.D_4__Bogoriellaceae.D_5__Oceanitalea	0	1.11167e-05	0	0
D_0__Bacteria.D_1__Actinobacteria.D_2__Actinobacteria.D_3__Micrococcales.D_4__Cellulomonadaceae.D_5__Actinotalea	2.49417e-05	5.92e-05	7.31e-05	7.3302e-05
D_0__Bacteria.D_1__Actinobacteria.D_2__Actinobacteria.D_3__Micrococcales.D_4__Cellulomonadaceae.D_5__Cellulomonas	0.000119328	0.000238108	0.000147	9.5747e-05
D_0__Bacteria.D_1__Actinobacteria.D_2__Actinobacteria.D_3__Micrococcales.D_4__Cellulomonadaceae.Other	2.1025e-05	4.28e-05	1.51e-05	1.14e-05
D_0__Bacteria.D_1__Actinobacteria.D_2__Actinobacteria.D_3__Micrococcales.D_4__Demequinaceae.D_5__Demequina	8.8809e-05	0.000281282	0.000341	0.000421954
D_0__Bacteria.D_1__Actinobacteria.D_2__Actinobacteria.D_3__Micrococcales.D_4__Demequinaceae.D_5__Lysinimicrobium	0.000152299	0.000302451	0.000291	0.000191334
D_0__Bacteria.D_1__Actinobacteria.D_2__Actinobacteria.D_3__Micrococcales.D_4__Dermabacteraceae.D_5__Brachybacterium	2.83333e-06	3.13333e-06	1.48e-05	0
D_0__Bacteria.D_1__Actinobacteria.D_2__Actinobacteria.D_3__Micrococcales.D_4__Intrasporangiaceae.D_5__Aquipuribacter	0	0	2.83e-06	0
D_0__Bacteria.D_1__Actinobacteria.D_2__Actinobacteria.D_3__Micrococcales.D_4__Intrasporangiaceae.D_5__Humibacillus	1.08333e-05	1.12167e-05	3.22e-06	0
D_0__Bacteria.D_1__Actinobacteria.D_2__Actinobacteria.D_3__Micrococcales.D_4__Intrasporangiaceae.D_5__Intrasporangium	4.09864e-05	0.000103009	7.04e-05	1.69667e-05
D_0__Bacteria.D_1__Actinobacteria.D_2__Actinobacteria.D_3__Micrococcales.D_4__Intrasporangiaceae.D_5__Janibacter	6.71667e-06	2.85833e-05	1.46e-05	1.67333e-05
D_0__Bacteria.D_1__Actinobacteria.D_2__Actinobacteria.D_3__Micrococcales.D_4__Intrasporangiaceae.D_5__Knoellia	7.87387e-05	0.000127218	6.67e-05	7.36e-05
D_0__Bacteria.D_1__Actinobacteria.D_2__Actinobacteria.D_3__Micrococcales.D_4__Intrasporangiaceae.D_5__Lapillicoccus	9.66667e-06	5.07705e-05	3.86e-05	2.26333e-05
D_0__Bacteria.D_1__Actinobacteria.D_2__Actinobacteria.D_3__Micrococcales.D_4__Intrasporangiaceae.D_5__Ornithinibacter	1.38333e-06	5.46667e-06	2.68e-06	5.63333e-06
D_0__Bacteria.D_1__Actinobacteria.D_2__Actinobacteria.D_3__Micrococcales.D_4__Intrasporangiaceae.D_5__Ornithinimicrobium	4e-06	1.395e-05	2.8e-06	5.63333e-06
D_0__Bacteria.D_1__Actinobacteria.D_2__Actinobacteria.D_3__Micrococcales.D_4__Intrasporangiaceae.D_5__Oryzihumus	1.4e-06	0	5.95e-06	0
D_0__Bacteria.D_1__Actinobacteria.D_2__Actinobacteria.D_3__Micrococcales.D_4__Intrasporangiaceae.D_5__Phycicoccus	4.27917e-05	7.9324e-05	4.22e-05	5.12e-05
D_0__Bacteria.D_1__Actinobacteria.D_2__Actinobacteria.D_3__Micrococcales.D_4__Intrasporangiaceae.D_5__Terrabacter	3.90303e-05	6.59868e-05	4.19e-05	1.69667e-05
D_0__Bacteria.D_1__Actinobacteria.D_2__Actinobacteria.D_3__Micrococcales.D_4__Intrasporangiaceae.D_5__Tetrasphaera	0	1.19167e-05	2.83e-06	1.12e-05
D_0__Bacteria.D_1__Actinobacteria.D_2__Actinobacteria.D_3__Micrococcales.D_4__Intrasporangiaceae.D_5__uncultured	0.000111603	0.000136631	0.000136	0.000107753
D_0__Bacteria.D_1__Actinobacteria.D_2__Actinobacteria.D_3__Micrococcales.D_4__Intrasporangiaceae.Other	9.97994e-05	0.000270106	0.000162	7.30977e-05
D_0__Bacteria.D_1__Actinobacteria.D_2__Actinobacteria.D_3__Micrococcales.D_4__Microbacteriaceae.D_5__Agrococcus	1.51583e-05	4.06667e-05	1.5e-05	1.11333e-05
D_0__Bacteria.D_1__Actinobacteria.D_2__Actinobacteria.D_3__Micrococcales.D_4__Microbacteriaceae.D_5__Agromyces	0.000532993	0.000715646	0.000638	0.000311524
D_0__Bacteria.D_1__Actinobacteria.D_2__Actinobacteria.D_3__Micrococcales.D_4__Microbacteriaceae.D_5__Cryobacterium	1.40833e-06	5.85e-06	1.37e-05	0
D_0__Bacteria.D_1__Actinobacteria.D_2__Actinobacteria.D_3__Micrococcales.D_4__Microbacteriaceae.D_5__Galbitalea	0.00011174	0.000144913	0.000166	0.000135874
D_0__Bacteria.D_1__Actinobacteria.D_2__Actinobacteria.D_3__Micrococcales.D_4__Microbacteriaceae.D_5__Gryllotalpicola	9.65e-06	1.12833e-05	1.24e-05	2.23667e-05
D_0__Bacteria.D_1__Actinobacteria.D_2__Actinobacteria.D_3__Micrococcales.D_4__Microbacteriaceae.D_5__Humibacter	1.225e-05	1.205e-05	1.18e-05	0
D_0__Bacteria.D_1__Actinobacteria.D_2__Actinobacteria.D_3__Micrococcales.D_4__Microbacteriaceae.D_5__Leifsonia	0.000250444	0.000256968	0.000479	0.00123107
D_0__Bacteria.D_1__Actinobacteria.D_2__Actinobacteria.D_3__Micrococcales.D_4__Microbacteriaceae.D_5__Lysinimonas	0.000715263	0.000745966	0.000936	0.000563414
D_0__Bacteria.D_1__Actinobacteria.D_2__Actinobacteria.D_3__Micrococcales.D_4__Microbacteriaceae.D_5__Microbacterium	0.000804924	0.000916188	0.000805	0.000766303
D_0__Bacteria.D_1__Actinobacteria.D_2__Actinobacteria.D_3__Micrococcales.D_4__Microbacteriaceae.D_5__Microcella	1.35833e-06	0	2.77e-06	1.12333e-05
D_0__Bacteria.D_1__Actinobacteria.D_2__Actinobacteria.D_3__Micrococcales.D_4__Microbacteriaceae.D_5__Mycetocola	1.265e-05	4.68258e-05	1.46e-05	1.12e-05
D_0__Bacteria.D_1__Actinobacteria.D_2__Actinobacteria.D_3__Micrococcales.D_4__Microbacteriaceae.D_5__Naasia	5.45833e-06	8.23333e-06	2.68e-06	1.12e-05
D_0__Bacteria.D_1__Actinobacteria.D_2__Actinobacteria.D_3__Micrococcales.D_4__Microbacteriaceae.D_5__Parafrigoribacterium	2.89167e-05	3.51167e-05	2.87e-05	5.09e-05
D_0__Bacteria.D_1__Actinobacteria.D_2__Actinobacteria.D_3__Micrococcales.D_4__Microbacteriaceae.D_5__Salinibacterium	0.000210186	0.000184188	0.000352	0.000298545
D_0__Bacteria.D_1__Actinobacteria.D_2__Actinobacteria.D_3__Micrococcales.D_4__Microbacteriaceae.D_5__Yonghaparkia	2.74167e-06	2.86667e-06	6.02e-06	2.81333e-05
D_0__Bacteria.D_1__Actinobacteria.D_2__Actinobacteria.D_3__Micrococcales.D_4__Microbacteriaceae.D_5__uncultured	0.000567668	0.000891302	0.000588	0.000600701
D_0__Bacteria.D_1__Actinobacteria.D_2__Actinobacteria.D_3__Micrococcales.D_4__Microbacteriaceae.Other	0.000449617	0.000695954	0.00104	0.00162763
D_0__Bacteria.D_1__Actinobacteria.D_2__Actinobacteria.D_3__Micrococcales.D_4__Micrococcaceae.D_5__Arthrobacter	0.00013687	0.000567101	0.000209	0.000340366
D_0__Bacteria.D_1__Actinobacteria.D_2__Actinobacteria.D_3__Micrococcales.D_4__Micrococcaceae.D_5__Citricoccus	5.56667e-06	1.87667e-05	3.91e-05	1.15e-05
D_0__Bacteria.D_1__Actinobacteria.D_2__Actinobacteria.D_3__Micrococcales.D_4__Micrococcaceae.D_5__Glutamicibacter	2.84583e-05	9.15285e-05	1.92e-05	3.94333e-05
D_0__Bacteria.D_1__Actinobacteria.D_2__Actinobacteria.D_3__Micrococcales.D_4__Micrococcaceae.D_5__Kocuria	8.79729e-05	0.000201623	0.000115	0.000118057
D_0__Bacteria.D_1__Actinobacteria.D_2__Actinobacteria.D_3__Micrococcales.D_4__Micrococcaceae.D_5__Paenarthrobacter	0.000322946	0.00231667	0.00103	0.00108116
D_0__Bacteria.D_1__Actinobacteria.D_2__Actinobacteria.D_3__Micrococcales.D_4__Micrococcaceae.D_5__Paeniglutamicibacter	1.27083e-05	1.16333e-05	2.83e-06	0
D_0__Bacteria.D_1__Actinobacteria.D_2__Actinobacteria.D_3__Micrococcales.D_4__Micrococcaceae.D_5__Pseudarthrobacter	0.00882142	0.0407516	0.0143	0.0207092
D_0__Bacteria.D_1__Actinobacteria.D_2__Actinobacteria.D_3__Micrococcales.D_4__Micrococcaceae.D_5__Sinomonas	3.63333e-05	9.39443e-05	3.39e-05	4.46563e-05
D_0__Bacteria.D_1__Actinobacteria.D_2__Actinobacteria.D_3__Micrococcales.D_4__Promicromonosporaceae.D_5__Cellulosimicrobium	9.84167e-06	1.755e-05	5.67e-06	1.12333e-05
D_0__Bacteria.D_1__Actinobacteria.D_2__Actinobacteria.D_3__Micrococcales.D_4__Promicromonosporaceae.D_5__Isoptericola	8.66948e-05	9.4522e-05	5.16e-05	1.71333e-05
D_0__Bacteria.D_1__Actinobacteria.D_2__Actinobacteria.D_3__Micrococcales.D_4__Promicromonosporaceae.D_5__Myceligenerans	7.36667e-06	2.40167e-05	2.11e-05	5.76667e-06
D_0__Bacteria.D_1__Actinobacteria.D_2__Actinobacteria.D_3__Micrococcales.D_4__Promicromonosporaceae.D_5__Promicromonospora	4.28275e-05	0.000111869	7.68e-05	4.53667e-05
D_0__Bacteria.D_1__Actinobacteria.D_2__Actinobacteria.D_3__Micrococcales.Other.Other	0	0	2.8e-06	0
D_0__Bacteria.D_1__Actinobacteria.D_2__Actinobacteria.D_3__Micromonosporales.D_4__Micromonosporaceae.D_5__Actinocatenispora	1.99583e-05	4.92667e-05	2.31e-05	2.27e-05
D_0__Bacteria.D_1__Actinobacteria.D_2__Actinobacteria.D_3__Micromonosporales.D_4__Micromonosporaceae.D_5__Actinoplanes	0.0011979	0.00145074	0.00153	0.000778936
D_0__Bacteria.D_1__Actinobacteria.D_2__Actinobacteria.D_3__Micromonosporales.D_4__Micromonosporaceae.D_5__Asanoa	8.01954e-05	0.000145613	8.86e-05	0.000123712
D_0__Bacteria.D_1__Actinobacteria.D_2__Actinobacteria.D_3__Micromonosporales.D_4__Micromonosporaceae.D_5__Catellatospora	2.99667e-05	6.93008e-05	2.31e-05	5.08667e-05
D_0__Bacteria.D_1__Actinobacteria.D_2__Actinobacteria.D_3__Micromonosporales.D_4__Micromonosporaceae.D_5__Dactylosporangium	0.000104736	0.000217052	0.000249	0.000226528
D_0__Bacteria.D_1__Actinobacteria.D_2__Actinobacteria.D_3__Micromonosporales.D_4__Micromonosporaceae.D_5__Hamadaea	4.10833e-06	5.53333e-06	1.09e-05	5.63333e-06
D_0__Bacteria.D_1__Actinobacteria.D_2__Actinobacteria.D_3__Micromonosporales.D_4__Micromonosporaceae.D_5__Krasilnikovia	5.20926e-05	0.000101886	6.78e-05	7.92353e-05
D_0__Bacteria.D_1__Actinobacteria.D_2__Actinobacteria.D_3__Micromonosporales.D_4__Micromonosporaceae.D_5__Longispora	0.000114778	0.000172817	0.000235	0.000191537
D_0__Bacteria.D_1__Actinobacteria.D_2__Actinobacteria.D_3__Micromonosporales.D_4__Micromonosporaceae.D_5__Luedemannella	9.12342e-05	0.000235649	0.000167	0.000198331
D_0__Bacteria.D_1__Actinobacteria.D_2__Actinobacteria.D_3__Micromonosporales.D_4__Micromonosporaceae.D_5__Micromonospora	0.000597615	0.000713112	0.000799	0.000524451
D_0__Bacteria.D_1__Actinobacteria.D_2__Actinobacteria.D_3__Micromonosporales.D_4__Micromonosporaceae.D_5__Phytohabitans	0.000178547	0.000264514	0.00019	0.000170135
D_0__Bacteria.D_1__Actinobacteria.D_2__Actinobacteria.D_3__Micromonosporales.D_4__Micromonosporaceae.D_5__Planosporangium	1.41667e-06	0	0	0
D_0__Bacteria.D_1__Actinobacteria.D_2__Actinobacteria.D_3__Micromonosporales.D_4__Micromonosporaceae.D_5__Rhizocola	1.88583e-05	1.98833e-05	8.7e-06	3.37667e-05
D_0__Bacteria.D_1__Actinobacteria.D_2__Actinobacteria.D_3__Micromonosporales.D_4__Micromonosporaceae.D_5__Virgisporangium	0.000126546	0.000259368	0.000237	0.000196908
D_0__Bacteria.D_1__Actinobacteria.D_2__Actinobacteria.D_3__Micromonosporales.D_4__Micromonosporaceae.D_5__Xiangella	1.65083e-05	8.4e-06	8.78e-06	0
D_0__Bacteria.D_1__Actinobacteria.D_2__Actinobacteria.D_3__Micromonosporales.D_4__Micromonosporaceae.D_5__uncultured	0.000363552	0.000695937	0.000579	0.000625406
D_0__Bacteria.D_1__Actinobacteria.D_2__Actinobacteria.D_3__Micromonosporales.D_4__Micromonosporaceae.Other	0.000264423	0.000464177	0.00041	0.000452805
D_0__Bacteria.D_1__Actinobacteria.D_2__Actinobacteria.D_3__PeM15.D_4__metagenome.D_5__metagenome	1.35833e-06	1.71833e-05	8.82e-06	1.67667e-05
D_0__Bacteria.D_1__Actinobacteria.D_2__Actinobacteria.D_3__PeM15.D_4__uncultured bacterium.D_5__uncultured bacterium	1.23333e-05	5.53333e-06	1.68e-05	1.69667e-05
D_0__Bacteria.D_1__Actinobacteria.D_2__Actinobacteria.D_3__PeM15.Other.Other	5.475e-06	1.46e-05	8.47e-06	2.80667e-05
D_0__Bacteria.D_1__Actinobacteria.D_2__Actinobacteria.D_3__Propionibacteriales.D_4__Nocardioidaceae.D_5__Actinopolymorpha	0	2.93333e-06	0	0
D_0__Bacteria.D_1__Actinobacteria.D_2__Actinobacteria.D_3__Propionibacteriales.D_4__Nocardioidaceae.D_5__Aeromicrobium	0.00114618	0.000898539	0.000829	0.0004529
D_0__Bacteria.D_1__Actinobacteria.D_2__Actinobacteria.D_3__Propionibacteriales.D_4__Nocardioidaceae.D_5__Flindersiella	1.31667e-06	1.57833e-05	2.01e-05	2.27e-05
D_0__Bacteria.D_1__Actinobacteria.D_2__Actinobacteria.D_3__Propionibacteriales.D_4__Nocardioidaceae.D_5__Kribbella	0.000324109	0.000870442	0.00058	0.000531281
D_0__Bacteria.D_1__Actinobacteria.D_2__Actinobacteria.D_3__Propionibacteriales.D_4__Nocardioidaceae.D_5__Marmoricola	0.000170518	0.000221426	0.000251	0.000288878
D_0__Bacteria.D_1__Actinobacteria.D_2__Actinobacteria.D_3__Propionibacteriales.D_4__Nocardioidaceae.D_5__Nocardioides	0.00390784	0.00500212	0.00364	0.00324517
D_0__Bacteria.D_1__Actinobacteria.D_2__Actinobacteria.D_3__Propionibacteriales.D_4__Nocardioidaceae.D_5__Tenggerimyces	4.05833e-06	1.18667e-05	1.65e-05	0
D_0__Bacteria.D_1__Actinobacteria.D_2__Actinobacteria.D_3__Propionibacteriales.D_4__Propionibacteriaceae.D_5__Cutibacterium	3.76408e-05	1.17333e-05	7.26e-05	1.7e-05
D_0__Bacteria.D_1__Actinobacteria.D_2__Actinobacteria.D_3__Propionibacteriales.D_4__Propionibacteriaceae.D_5__Friedmanniella	8e-06	2.035e-05	1.43e-05	0
D_0__Bacteria.D_1__Actinobacteria.D_2__Actinobacteria.D_3__Propionibacteriales.D_4__Propionibacteriaceae.D_5__Granulicoccus	0	2.86667e-06	5.58e-06	5.76667e-06
D_0__Bacteria.D_1__Actinobacteria.D_2__Actinobacteria.D_3__Propionibacteriales.D_4__Propionibacteriaceae.D_5__Haloactinopolyspora	1.80583e-05	6.02843e-05	6.39e-05	1.72667e-05
D_0__Bacteria.D_1__Actinobacteria.D_2__Actinobacteria.D_3__Propionibacteriales.D_4__Propionibacteriaceae.D_5__Jiangella	2.09083e-05	6.57227e-05	5.41e-05	6.19687e-05
D_0__Bacteria.D_1__Actinobacteria.D_2__Actinobacteria.D_3__Propionibacteriales.D_4__Propionibacteriaceae.D_5__Luteococcus	0	0	0	0
D_0__Bacteria.D_1__Actinobacteria.D_2__Actinobacteria.D_3__Propionibacteriales.D_4__Propionibacteriaceae.D_5__Microlunatus	0.000278635	0.000537793	0.000311	0.000306092
D_0__Bacteria.D_1__Actinobacteria.D_2__Actinobacteria.D_3__Propionibacteriales.D_4__Propionibacteriaceae.D_5__Micropruina	7.24173e-05	0.00014305	0.000109	0.000113181
D_0__Bacteria.D_1__Actinobacteria.D_2__Actinobacteria.D_3__Propionibacteriales.D_4__Propionibacteriaceae.D_5__Propionibacterium	0	0	5.58e-06	0
D_0__Bacteria.D_1__Actinobacteria.D_2__Actinobacteria.D_3__Propionibacteriales.D_4__Propionibacteriaceae.D_5__uncultured	0.000196001	0.000448759	0.000263	0.00025372
D_0__Bacteria.D_1__Actinobacteria.D_2__Actinobacteria.D_3__Propionibacteriales.D_4__Propionibacteriaceae.Other	1.00333e-05	4.495e-05	3.69e-05	5.76667e-06
D_0__Bacteria.D_1__Actinobacteria.D_2__Actinobacteria.D_3__Pseudonocardiales.D_4__Pseudonocardiaceae.D_5__Actinokineospora	2.675e-06	0	5.98e-06	0
D_0__Bacteria.D_1__Actinobacteria.D_2__Actinobacteria.D_3__Pseudonocardiales.D_4__Pseudonocardiaceae.D_5__Actinomycetospora	6.925e-06	2.22333e-05	1.73e-05	1.7e-05
D_0__Bacteria.D_1__Actinobacteria.D_2__Actinobacteria.D_3__Pseudonocardiales.D_4__Pseudonocardiaceae.D_5__Actinophytocola	0.000137757	0.000228079	0.000228	0.00020954
D_0__Bacteria.D_1__Actinobacteria.D_2__Actinobacteria.D_3__Pseudonocardiales.D_4__Pseudonocardiaceae.D_5__Actinopolyspora	1.29167e-06	8.3e-06	8.42e-06	0
D_0__Bacteria.D_1__Actinobacteria.D_2__Actinobacteria.D_3__Pseudonocardiales.D_4__Pseudonocardiaceae.D_5__Amycolatopsis	1.39583e-05	3.48833e-05	3.13e-05	2.84667e-05
D_0__Bacteria.D_1__Actinobacteria.D_2__Actinobacteria.D_3__Pseudonocardiales.D_4__Pseudonocardiaceae.D_5__Crossiella	5.32239e-05	8.51082e-05	3.19e-05	1.67333e-05
D_0__Bacteria.D_1__Actinobacteria.D_2__Actinobacteria.D_3__Pseudonocardiales.D_4__Pseudonocardiaceae.D_5__Kibdelosporangium	4.27143e-05	0.000140948	7.4e-05	7.89247e-05
D_0__Bacteria.D_1__Actinobacteria.D_2__Actinobacteria.D_3__Pseudonocardiales.D_4__Pseudonocardiaceae.D_5__Lechevalieria	0.000286737	0.000613687	0.000401	0.000326586
D_0__Bacteria.D_1__Actinobacteria.D_2__Actinobacteria.D_3__Pseudonocardiales.D_4__Pseudonocardiaceae.D_5__Prauserella	0	0	0	0
D_0__Bacteria.D_1__Actinobacteria.D_2__Actinobacteria.D_3__Pseudonocardiales.D_4__Pseudonocardiaceae.D_5__Pseudonocardia	0.000512571	0.000814323	0.000649	0.000734804
D_0__Bacteria.D_1__Actinobacteria.D_2__Actinobacteria.D_3__Pseudonocardiales.D_4__Pseudonocardiaceae.D_5__Saccharopolyspora	4.24167e-06	1.10833e-05	8.88e-06	0
D_0__Bacteria.D_1__Actinobacteria.D_2__Actinobacteria.D_3__Pseudonocardiales.D_4__Pseudonocardiaceae.D_5__Saccharothrix	9.45e-06	8.08333e-06	1.25e-05	5.76667e-06
D_0__Bacteria.D_1__Actinobacteria.D_2__Actinobacteria.D_3__Pseudonocardiales.D_4__Pseudonocardiaceae.Other	1.3625e-05	3.98833e-05	1.46e-05	5.06e-05
D_0__Bacteria.D_1__Actinobacteria.D_2__Actinobacteria.D_3__Streptomycetales.D_4__Streptomycetaceae.D_5__Streptomyces	0.00840542	0.00655125	0.00625	0.00650166
D_0__Bacteria.D_1__Actinobacteria.D_2__Actinobacteria.D_3__Streptomycetales.D_4__Streptomycetaceae.Other	3.94167e-06	5.85e-06	1.12e-05	5.56667e-06
D_0__Bacteria.D_1__Actinobacteria.D_2__Actinobacteria.D_3__Streptosporangiales.D_4__Nocardiopsaceae.D_5__Lipingzhangella	0	0	0	0
D_0__Bacteria.D_1__Actinobacteria.D_2__Actinobacteria.D_3__Streptosporangiales.D_4__Nocardiopsaceae.D_5__Streptomonospora	0	0	0	0
D_0__Bacteria.D_1__Actinobacteria.D_2__Actinobacteria.D_3__Streptosporangiales.D_4__Streptosporangiaceae.D_5__Acrocarpospora	6.93333e-06	9.13333e-06	1.08e-05	1.12333e-05
D_0__Bacteria.D_1__Actinobacteria.D_2__Actinobacteria.D_3__Streptosporangiales.D_4__Streptosporangiaceae.D_5__Herbidospora	0	5.75e-06	0	0
D_0__Bacteria.D_1__Actinobacteria.D_2__Actinobacteria.D_3__Streptosporangiales.D_4__Streptosporangiaceae.D_5__Nonomuraea	0.000129469	0.000159114	0.000162	8.4658e-05
D_0__Bacteria.D_1__Actinobacteria.D_2__Actinobacteria.D_3__Streptosporangiales.D_4__Streptosporangiaceae.D_5__Planomonospora	6.85833e-06	1.23167e-05	0	1.12333e-05
D_0__Bacteria.D_1__Actinobacteria.D_2__Actinobacteria.D_3__Streptosporangiales.D_4__Streptosporangiaceae.D_5__Sphaerisporangium	4.08333e-06	1.26833e-05	5.48e-06	0
D_0__Bacteria.D_1__Actinobacteria.D_2__Actinobacteria.D_3__Streptosporangiales.D_4__Streptosporangiaceae.D_5__Streptosporangium	9.55833e-06	2.68333e-05	2.68e-06	5.56667e-06
D_0__Bacteria.D_1__Actinobacteria.D_2__Actinobacteria.D_3__Streptosporangiales.D_4__Thermomonosporaceae.D_5__Actinoallomurus	6.99141e-05	0.000137091	0.000114	5.09e-05
D_0__Bacteria.D_1__Actinobacteria.D_2__Actinobacteria.D_3__Streptosporangiales.D_4__Thermomonosporaceae.D_5__Actinocorallia	2.575e-06	2.93333e-06	8.22e-06	1.72667e-05
D_0__Bacteria.D_1__Actinobacteria.D_2__Actinobacteria.D_3__Streptosporangiales.D_4__Thermomonosporaceae.D_5__Actinomadura	9.30231e-05	0.000195314	0.000206	0.00030985
D_0__Bacteria.D_1__Actinobacteria.D_2__Actinobacteria.D_3__Streptosporangiales.D_4__Thermomonosporaceae.D_5__Spirillospora	2.5425e-05	3.03167e-05	2.25e-05	0.000107956
D_0__Bacteria.D_1__Actinobacteria.D_2__Actinobacteria.D_3__Streptosporangiales.D_4__Thermomonosporaceae.D_5__uncultured	3.89167e-06	2.76667e-06	8.7e-06	1.70667e-05
D_0__Bacteria.D_1__Actinobacteria.D_2__Actinobacteria.D_3__Streptosporangiales.D_4__Thermomonosporaceae.Other	0	0	0	0
D_0__Bacteria.D_1__Actinobacteria.D_2__Actinobacteria.Other.Other.Other	4.06667e-06	0	0	0
D_0__Bacteria.D_1__Actinobacteria.D_2__Coriobacteriia.D_3__Coriobacteriales.D_4__Atopobiaceae.D_5__Atopobium	1.34167e-06	0	8.38e-06	0
D_0__Bacteria.D_1__Actinobacteria.D_2__Coriobacteriia.D_3__Coriobacteriales.D_4__Atopobiaceae.D_5__Coriobacteriaceae UCG-002	0	0	0	0
D_0__Bacteria.D_1__Actinobacteria.D_2__Coriobacteriia.D_3__Coriobacteriales.D_4__Atopobiaceae.D_5__Olsenella	0	0	0	0
D_0__Bacteria.D_1__Actinobacteria.D_2__Coriobacteriia.D_3__Coriobacteriales.D_4__Atopobiaceae.Other	0	0	0	0
D_0__Bacteria.D_1__Actinobacteria.D_2__Coriobacteriia.D_3__Coriobacteriales.D_4__Coriobacteriales Incertae Sedis.Other	0	0	0	0
D_0__Bacteria.D_1__Actinobacteria.D_2__Coriobacteriia.D_3__Coriobacteriales.D_4__Eggerthellaceae.D_5__Enterorhabdus	1.32001e-05	0	2.55e-05	5.75407e-05
D_0__Bacteria.D_1__Actinobacteria.D_2__Coriobacteriia.D_3__Coriobacteriales.D_4__Eggerthellaceae.D_5__Parvibacter	2.64167e-06	0	0	0
D_0__Bacteria.D_1__Actinobacteria.D_2__KIST-JJY010.D_3__uncultured bacterium.D_4__uncultured bacterium.D_5__uncultured bacterium	1.29167e-06	0	0	0
D_0__Bacteria.D_1__Actinobacteria.D_2__MB-A2-108.D_3__uncultured actinobacterium.D_4__uncultured actinobacterium.D_5__uncultured actinobacterium	1.58667e-05	1.13833e-05	2.88e-05	2.26333e-05
D_0__Bacteria.D_1__Actinobacteria.D_2__MB-A2-108.D_3__uncultured bacterium.D_4__uncultured bacterium.D_5__uncultured bacterium	0.00195872	0.00440132	0.00321	0.00324874
D_0__Bacteria.D_1__Actinobacteria.D_2__MB-A2-108.Other.Other.Other	4.83458e-05	0.000105085	0.000114	6.75817e-05
D_0__Bacteria.D_1__Actinobacteria.D_2__Nitriliruptoria.D_3__Euzebyales.D_4__Euzebyaceae.D_5__Euzebya	3.42667e-05	2.5e-05	2.27e-05	2.82667e-05
D_0__Bacteria.D_1__Actinobacteria.D_2__Nitriliruptoria.D_3__Euzebyales.D_4__Euzebyaceae.D_5__uncultured	0.000131164	0.000223875	0.000199	0.000181033
D_0__Bacteria.D_1__Actinobacteria.D_2__Nitriliruptoria.D_3__Nitriliruptorales.D_4__Nitriliruptoraceae.D_5__Egicoccus	1.41667e-06	8.51667e-06	2.8e-06	0
D_0__Bacteria.D_1__Actinobacteria.D_2__Nitriliruptoria.D_3__Nitriliruptorales.D_4__Nitriliruptoraceae.D_5__uncultured bacterium	1.41417e-05	3.98167e-05	1.67e-05	1.69667e-05
D_0__Bacteria.D_1__Actinobacteria.D_2__Nitriliruptoria.D_3__Nitriliruptorales.D_4__Nitriliruptoraceae.Other	2.74167e-06	1.38333e-05	3.22e-06	1.15e-05
D_0__Bacteria.D_1__Actinobacteria.D_2__Rubrobacteria.D_3__Rubrobacterales.D_4__Rubrobacteriaceae.D_5__Rubrobacter	0.000455322	0.000962588	0.000663	0.000677359
D_0__Bacteria.D_1__Actinobacteria.D_2__Thermoleophilia.D_3__Gaiellales.D_4__Gaiellaceae.D_5__Gaiella	0.00138429	0.00239934	0.0018	0.00175826
D_0__Bacteria.D_1__Actinobacteria.D_2__Thermoleophilia.D_3__Gaiellales.D_4__uncultured.D_5__metagenome	8.45833e-06	8.81667e-06	5.48e-06	0
D_0__Bacteria.D_1__Actinobacteria.D_2__Thermoleophilia.D_3__Gaiellales.D_4__uncultured.D_5__uncultured actinobacterium	2.825e-06	1.50833e-05	0	5.56667e-06
D_0__Bacteria.D_1__Actinobacteria.D_2__Thermoleophilia.D_3__Gaiellales.D_4__uncultured.D_5__uncultured bacterium	0.00253144	0.00437268	0.00341	0.0029882
D_0__Bacteria.D_1__Actinobacteria.D_2__Thermoleophilia.D_3__Gaiellales.D_4__uncultured.Other	1.40226e-05	4.84023e-05	2.04e-05	1.13333e-05
D_0__Bacteria.D_1__Actinobacteria.D_2__Thermoleophilia.D_3__Gaiellales.Other.Other	2.80833e-06	0	3.22e-06	1.67333e-05
D_0__Bacteria.D_1__Actinobacteria.D_2__Thermoleophilia.D_3__Solirubrobacterales.D_4__67-14.D_5__uncultured actinobacterium	1.10417e-05	2.05167e-05	1.72e-05	1.14e-05
D_0__Bacteria.D_1__Actinobacteria.D_2__Thermoleophilia.D_3__Solirubrobacterales.D_4__67-14.D_5__uncultured bacterium	0.0016718	0.00283474	0.00238	0.00252397
D_0__Bacteria.D_1__Actinobacteria.D_2__Thermoleophilia.D_3__Solirubrobacterales.D_4__67-14.Other	0.000294854	0.000393354	0.00031	0.00035605
D_0__Bacteria.D_1__Actinobacteria.D_2__Thermoleophilia.D_3__Solirubrobacterales.D_4__Solirubrobacteraceae.D_5__Conexibacter	0.000711688	0.00125064	0.00146	0.00390173
D_0__Bacteria.D_1__Actinobacteria.D_2__Thermoleophilia.D_3__Solirubrobacterales.D_4__Solirubrobacteraceae.D_5__JCM 18997	2.56318e-05	2.375e-05	7.14e-05	0.000140356
D_0__Bacteria.D_1__Actinobacteria.D_2__Thermoleophilia.D_3__Solirubrobacterales.D_4__Solirubrobacteraceae.D_5__Parviterribacter	7.96667e-06	3.46667e-05	1.22e-05	5.76667e-06
D_0__Bacteria.D_1__Actinobacteria.D_2__Thermoleophilia.D_3__Solirubrobacterales.D_4__Solirubrobacteraceae.D_5__Patulibacter	1.87583e-05	4.37e-05	1.68e-05	1.13333e-05
D_0__Bacteria.D_1__Actinobacteria.D_2__Thermoleophilia.D_3__Solirubrobacterales.D_4__Solirubrobacteraceae.D_5__Solirubrobacter	0.00230452	0.00352578	0.00297	0.00229661
D_0__Bacteria.D_1__Actinobacteria.D_2__Thermoleophilia.D_3__Solirubrobacterales.D_4__Solirubrobacteraceae.D_5__uncultured	2.24583e-05	3.40667e-05	5.4e-05	3.38333e-05
D_0__Bacteria.D_1__Actinobacteria.D_2__Thermoleophilia.D_3__Solirubrobacterales.D_4__Solirubrobacteraceae.Other	4.53931e-05	2.53667e-05	6.09e-05	3.99667e-05
D_0__Bacteria.D_1__Actinobacteria.D_2__Thermoleophilia.D_3__Solirubrobacterales.Other.Other	8.35e-06	2.055e-05	6.02e-06	2.27e-05
D_0__Bacteria.D_1__Actinobacteria.D_2__Thermoleophilia.D_3__uncultured.D_4__uncultured bacterium.D_5__uncultured bacterium	0.00015315	0.000259057	0.000239	0.000236206
D_0__Bacteria.D_1__Armatimonadetes.D_2__Armatimonadia.D_3__Armatimonadales.D_4__uncultured Armatimonadetes bacterium.D_5__uncultured Armatimonadetes bacterium	1.35833e-06	5.21667e-06	0	0
D_0__Bacteria.D_1__Armatimonadetes.D_2__Armatimonadia.D_3__Armatimonadales.D_4__uncultured bacterium.D_5__uncultured bacterium	6.95833e-06	3.83667e-05	2.91e-05	2.83667e-05
D_0__Bacteria.D_1__Armatimonadetes.D_2__Chthonomonadetes.D_3__Chthonomonadales.D_4__Chthonomonadaceae.D_5__Chthonomonas	8.3e-06	1.80167e-05	1.12e-05	1.70667e-05
D_0__Bacteria.D_1__Armatimonadetes.D_2__Chthonomonadetes.D_3__Chthonomonadales.D_4__uncultured bacterium.D_5__uncultured bacterium	1.76917e-05	2.31167e-05	3.04e-05	2.81333e-05
D_0__Bacteria.D_1__Armatimonadetes.D_2__Fimbriimonadia.D_3__Fimbriimonadales.D_4__Fimbriimonadaceae.D_5__Fimbriimonas	9.50833e-06	3.84833e-05	2.55e-05	0.000259187
D_0__Bacteria.D_1__Armatimonadetes.D_2__Fimbriimonadia.D_3__Fimbriimonadales.D_4__Fimbriimonadaceae.D_5__metagenome	0.000131094	0.000204257	0.000226	0.00035483
D_0__Bacteria.D_1__Armatimonadetes.D_2__Fimbriimonadia.D_3__Fimbriimonadales.D_4__Fimbriimonadaceae.D_5__uncultured bacterium	0.000948154	0.00154464	0.00176	0.00152818
D_0__Bacteria.D_1__Armatimonadetes.D_2__Fimbriimonadia.D_3__Fimbriimonadales.D_4__Fimbriimonadaceae.Other	0.000147917	0.000256141	0.000395	0.00100954
D_0__Bacteria.D_1__Armatimonadetes.D_2__Fimbriimonadia.D_3__Fimbriimonadales.D_4__uncultured bacterium.D_5__uncultured bacterium	0.000651183	0.00109018	0.000944	0.000835747
D_0__Bacteria.D_1__Armatimonadetes.D_2__Fimbriimonadia.D_3__Fimbriimonadales.Other.Other	8.76913e-05	0	0.000229	0
D_0__Bacteria.D_1__Armatimonadetes.D_2__uncultured.D_3__metagenome.D_4__metagenome.D_5__metagenome	7.11667e-06	1.69833e-05	0	2.23667e-05
D_0__Bacteria.D_1__Armatimonadetes.D_2__uncultured.D_3__uncultured bacterium.D_4__uncultured bacterium.D_5__uncultured bacterium	6.04662e-05	9.02005e-05	0.000121	0.000152716
D_0__Bacteria.D_1__Armatimonadetes.D_2__uncultured.Other.Other.Other	7.94167e-06	2.365e-05	3.19e-05	2.23667e-05
D_0__Bacteria.D_1__BRC1.D_2__metagenome.D_3__metagenome.D_4__metagenome.D_5__metagenome	1.79833e-05	2.92333e-05	4.21e-05	5.12e-05
D_0__Bacteria.D_1__BRC1.D_2__uncultured bacterium.D_3__uncultured bacterium.D_4__uncultured bacterium.D_5__uncultured bacterium	4.12509e-05	4.4e-05	7.23e-05	7.3231e-05
D_0__Bacteria.D_1__BRC1.D_2__uncultured organism.D_3__uncultured organism.D_4__uncultured organism.D_5__uncultured organism	1.25083e-05	1.50833e-05	0	1.7e-05
D_0__Bacteria.D_1__BRC1.Other.Other.Other.Other	0	1.45667e-05	2.8e-06	0
D_0__Bacteria.D_1__Bacteroidetes.D_2__Bacteroidia.D_3__Bacteroidales.D_4__Bacteroidaceae.D_5__Bacteroides	0.000267961	0	0.000414	0.00101847
D_0__Bacteria.D_1__Bacteroidetes.D_2__Bacteroidia.D_3__Bacteroidales.D_4__Bacteroidetes BD2-2.D_5__uncultured organism	2.2775e-05	0	2.77e-06	1.13333e-05
D_0__Bacteria.D_1__Bacteroidetes.D_2__Bacteroidia.D_3__Bacteroidales.D_4__Barnesiellaceae.D_5__uncultured	0	0	0	0
D_0__Bacteria.D_1__Bacteroidetes.D_2__Bacteroidia.D_3__Bacteroidales.D_4__Marinifilaceae.D_5__Butyricimonas	2.64167e-06	0	2.27e-05	3.45243e-05
D_0__Bacteria.D_1__Bacteroidetes.D_2__Bacteroidia.D_3__Bacteroidales.D_4__Marinifilaceae.D_5__Odoribacter	0	0	0	0
D_0__Bacteria.D_1__Bacteroidetes.D_2__Bacteroidia.D_3__Bacteroidales.D_4__Muribaculaceae.D_5__Muribaculum	7.91667e-06	0	5.67e-06	2.3e-05
D_0__Bacteria.D_1__Bacteroidetes.D_2__Bacteroidia.D_3__Bacteroidales.D_4__Muribaculaceae.D_5__uncultured bacterium	0.00031748	0	0.00062	0.0012659
D_0__Bacteria.D_1__Bacteroidetes.D_2__Bacteroidia.D_3__Bacteroidales.D_4__Porphyromonadaceae.D_5__Porphyromonas	0	0	1.12e-05	0
D_0__Bacteria.D_1__Bacteroidetes.D_2__Bacteroidia.D_3__Bacteroidales.D_4__Prevotellaceae.D_5__Alloprevotella	0	0	0	0
D_0__Bacteria.D_1__Bacteroidetes.D_2__Bacteroidia.D_3__Bacteroidales.D_4__Prevotellaceae.D_5__Paraprevotella	0	0	0	0
D_0__Bacteria.D_1__Bacteroidetes.D_2__Bacteroidia.D_3__Bacteroidales.D_4__Prevotellaceae.D_5__Prevotella	0	1.43667e-05	0	0
D_0__Bacteria.D_1__Bacteroidetes.D_2__Bacteroidia.D_3__Bacteroidales.D_4__Prevotellaceae.D_5__Prevotella 6	2.68333e-06	6.36667e-06	1.12e-05	0
D_0__Bacteria.D_1__Bacteroidetes.D_2__Bacteroidia.D_3__Bacteroidales.D_4__Prevotellaceae.D_5__Prevotella 7	1.55833e-06	3.18333e-06	0	0
D_0__Bacteria.D_1__Bacteroidetes.D_2__Bacteroidia.D_3__Bacteroidales.D_4__Prevotellaceae.D_5__Prevotellaceae UCG-001	9.24008e-06	0	1.13e-05	2.87667e-05
D_0__Bacteria.D_1__Bacteroidetes.D_2__Bacteroidia.D_3__Bacteroidales.D_4__Prolixibacteraceae.D_5__WCHB1-32	0	8.61667e-06	0	0
D_0__Bacteria.D_1__Bacteroidetes.D_2__Bacteroidia.D_3__Bacteroidales.D_4__Rikenellaceae.D_5__Alistipes	1.84801e-05	0	6.23e-05	9.78193e-05
D_0__Bacteria.D_1__Bacteroidetes.D_2__Bacteroidia.D_3__Bacteroidales.D_4__Rikenellaceae.D_5__Rikenella	0	0	0	0
D_0__Bacteria.D_1__Bacteroidetes.D_2__Bacteroidia.D_3__Bacteroidales.D_4__Rikenellaceae.D_5__Rikenellaceae RC9 gut group	1.31667e-06	0	0	0
D_0__Bacteria.D_1__Bacteroidetes.D_2__Bacteroidia.D_3__Bacteroidales.D_4__Rikenellaceae.D_5__dgA-11 gut group	0	0	0	0
D_0__Bacteria.D_1__Bacteroidetes.D_2__Bacteroidia.D_3__Bacteroidales.D_4__Tannerellaceae.D_5__Parabacteroides	5.94003e-05	6.26667e-06	8.78e-05	0.000207147
D_0__Bacteria.D_1__Bacteroidetes.D_2__Bacteroidia.D_3__Bacteroidetes VC2.1 Bac22.D_4__metagenome.D_5__metagenome	7.17098e-05	7.77945e-05	6.36e-05	4.0091e-05
D_0__Bacteria.D_1__Bacteroidetes.D_2__Bacteroidia.D_3__Bacteroidetes VC2.1 Bac22.D_4__uncultured bacterium.D_5__uncultured bacterium	3.84167e-05	6.85115e-05	0.000175	0.000203942
D_0__Bacteria.D_1__Bacteroidetes.D_2__Bacteroidia.D_3__Bacteroidetes VC2.1 Bac22.Other.Other	1.68e-05	5.63333e-06	5.89e-05	1.12e-05
D_0__Bacteria.D_1__Bacteroidetes.D_2__Bacteroidia.D_3__Chitinophagales.D_4__37-13.D_5__metagenome	0.000307129	0.000146827	0.00013	0.000294237
D_0__Bacteria.D_1__Bacteroidetes.D_2__Bacteroidia.D_3__Chitinophagales.D_4__37-13.D_5__uncultured bacterium	7.85587e-05	6.58513e-05	5.61e-05	0.000130478
D_0__Bacteria.D_1__Bacteroidetes.D_2__Bacteroidia.D_3__Chitinophagales.D_4__37-13.Other	2.81667e-06	1.14833e-05	0	5.76667e-06
D_0__Bacteria.D_1__Bacteroidetes.D_2__Bacteroidia.D_3__Chitinophagales.D_4__Chitinophagaceae.D_5__Arachidicoccus	0	0	0	1.12e-05
D_0__Bacteria.D_1__Bacteroidetes.D_2__Bacteroidia.D_3__Chitinophagales.D_4__Chitinophagaceae.D_5__Chitinophaga	0.0011151	0.000962216	0.00116	0.00491441
D_0__Bacteria.D_1__Bacteroidetes.D_2__Bacteroidia.D_3__Chitinophagales.D_4__Chitinophagaceae.D_5__Cnuella	1.31667e-06	1.14167e-05	2.68e-06	1.14e-05
D_0__Bacteria.D_1__Bacteroidetes.D_2__Bacteroidia.D_3__Chitinophagales.D_4__Chitinophagaceae.D_5__Dinghuibacter	0	3.33702e-05	2.35e-05	0
D_0__Bacteria.D_1__Bacteroidetes.D_2__Bacteroidia.D_3__Chitinophagales.D_4__Chitinophagaceae.D_5__Ferruginibacter	0.000263058	0.000194714	0.000213	0.000424094
D_0__Bacteria.D_1__Bacteroidetes.D_2__Bacteroidia.D_3__Chitinophagales.D_4__Chitinophagaceae.D_5__Flaviaesturariibacter	3.15083e-05	2.34833e-05	3.25e-05	1.69667e-05
D_0__Bacteria.D_1__Bacteroidetes.D_2__Bacteroidia.D_3__Chitinophagales.D_4__Chitinophagaceae.D_5__Flavihumibacter	0.000223873	0.000489128	0.00254	0.000781555
D_0__Bacteria.D_1__Bacteroidetes.D_2__Bacteroidia.D_3__Chitinophagales.D_4__Chitinophagaceae.D_5__Flavisolibacter	0.00131125	0.00168175	0.00158	0.00279729
D_0__Bacteria.D_1__Bacteroidetes.D_2__Bacteroidia.D_3__Chitinophagales.D_4__Chitinophagaceae.D_5__Flavitalea	0.00134397	0.00191939	0.00181	0.00378337
D_0__Bacteria.D_1__Bacteroidetes.D_2__Bacteroidia.D_3__Chitinophagales.D_4__Chitinophagaceae.D_5__Lacibacter	0.00111641	0.000884372	0.000773	0.000407262
D_0__Bacteria.D_1__Bacteroidetes.D_2__Bacteroidia.D_3__Chitinophagales.D_4__Chitinophagaceae.D_5__Niabella	3.44583e-05	3.34e-05	4.74e-05	1.12e-05
D_0__Bacteria.D_1__Bacteroidetes.D_2__Bacteroidia.D_3__Chitinophagales.D_4__Chitinophagaceae.D_5__Niastella	0.0012947	0.000847256	0.00117	0.00183138
D_0__Bacteria.D_1__Bacteroidetes.D_2__Bacteroidia.D_3__Chitinophagales.D_4__Chitinophagaceae.D_5__Parafilimonas	2.47333e-05	3.50818e-05	8.78e-05	0.000412622
D_0__Bacteria.D_1__Bacteroidetes.D_2__Bacteroidia.D_3__Chitinophagales.D_4__Chitinophagaceae.D_5__Parasegetibacter	0.00537314	0.00210794	0.00477	0.000801988
D_0__Bacteria.D_1__Bacteroidetes.D_2__Bacteroidia.D_3__Chitinophagales.D_4__Chitinophagaceae.D_5__Pseudoflavitalea	0.000168768	6.895e-05	0.000169	0.000842673
D_0__Bacteria.D_1__Bacteroidetes.D_2__Bacteroidia.D_3__Chitinophagales.D_4__Chitinophagaceae.D_5__Sediminibacterium	0.000101183	7.52303e-05	0.000219	0.000456419
D_0__Bacteria.D_1__Bacteroidetes.D_2__Bacteroidia.D_3__Chitinophagales.D_4__Chitinophagaceae.D_5__Segetibacter	1.79667e-05	8.83333e-06	1.17e-05	8.48803e-05
D_0__Bacteria.D_1__Bacteroidetes.D_2__Bacteroidia.D_3__Chitinophagales.D_4__Chitinophagaceae.D_5__Taibaiella	0.000575696	0.000210362	0.000507	0.00052067
D_0__Bacteria.D_1__Bacteroidetes.D_2__Bacteroidia.D_3__Chitinophagales.D_4__Chitinophagaceae.D_5__Terrimonas	0.00538475	0.00403531	0.00331	0.00501367
D_0__Bacteria.D_1__Bacteroidetes.D_2__Bacteroidia.D_3__Chitinophagales.D_4__Chitinophagaceae.D_5__UTBCD1	1.975e-05	3.175e-05	8.22e-06	1.14e-05
D_0__Bacteria.D_1__Bacteroidetes.D_2__Bacteroidia.D_3__Chitinophagales.D_4__Chitinophagaceae.D_5__uncultured	0.00534372	0.00496581	0.00534	0.0105584
D_0__Bacteria.D_1__Bacteroidetes.D_2__Bacteroidia.D_3__Chitinophagales.D_4__Chitinophagaceae.Other	4.97188e-05	9.79568e-05	6.96e-05	5.67667e-05
D_0__Bacteria.D_1__Bacteroidetes.D_2__Bacteroidia.D_3__Chitinophagales.D_4__Saprospiraceae.D_5__Aureispira	1.50667e-05	5.63333e-06	1.97e-05	3.9023e-05
D_0__Bacteria.D_1__Bacteroidetes.D_2__Bacteroidia.D_3__Chitinophagales.D_4__Saprospiraceae.D_5__Haliscomenobacter	3.77158e-05	1.19167e-05	0	5.63333e-06
D_0__Bacteria.D_1__Bacteroidetes.D_2__Bacteroidia.D_3__Chitinophagales.D_4__Saprospiraceae.D_5__Phaeodactylibacter	0.000307519	0.000357404	0.000684	0.00113055
D_0__Bacteria.D_1__Bacteroidetes.D_2__Bacteroidia.D_3__Chitinophagales.D_4__Saprospiraceae.D_5__uncultured	0.00309611	0.00548324	0.00406	0.00449733
D_0__Bacteria.D_1__Bacteroidetes.D_2__Bacteroidia.D_3__Chitinophagales.D_4__uncultured.D_5__metagenome	0.000173958	0.000348681	0.00124	0.000436068
D_0__Bacteria.D_1__Bacteroidetes.D_2__Bacteroidia.D_3__Chitinophagales.D_4__uncultured.D_5__uncultured bacterium	0.00071453	0.000618602	0.000588	0.00167583
D_0__Bacteria.D_1__Bacteroidetes.D_2__Bacteroidia.D_3__Chitinophagales.D_4__uncultured.D_5__uncultured soil bacterium	1.10583e-05	1.795e-05	2.83e-05	1.69e-05
D_0__Bacteria.D_1__Bacteroidetes.D_2__Bacteroidia.D_3__Chitinophagales.D_4__uncultured.Other	0.000133083	0.000102103	0.000258	0.000214924
D_0__Bacteria.D_1__Bacteroidetes.D_2__Bacteroidia.D_3__Cytophagales.D_4__Amoebophilaceae.D_5__uncultured	0	0	3.12e-06	0
D_0__Bacteria.D_1__Bacteroidetes.D_2__Bacteroidia.D_3__Cytophagales.D_4__Cyclobacteriaceae.D_5__Algoriphagus	0.0049831	0.00226666	0.00272	0.000899054
D_0__Bacteria.D_1__Bacteroidetes.D_2__Bacteroidia.D_3__Cytophagales.D_4__Cyclobacteriaceae.D_5__Imperialibacter	0.000300602	0.000404691	0.000437	0.000673674
D_0__Bacteria.D_1__Bacteroidetes.D_2__Bacteroidia.D_3__Cytophagales.D_4__Cyclobacteriaceae.D_5__Marinoscillum	0.000110681	0.000139758	0.000262	0.00011848
D_0__Bacteria.D_1__Bacteroidetes.D_2__Bacteroidia.D_3__Cytophagales.D_4__Cyclobacteriaceae.D_5__uncultured	9.37383e-05	0.000137165	9.12e-05	9.08327e-05
D_0__Bacteria.D_1__Bacteroidetes.D_2__Bacteroidia.D_3__Cytophagales.D_4__Cytophagaceae.D_5__Cytophaga	0.000145151	0.000132001	0.000189	0.000514617
D_0__Bacteria.D_1__Bacteroidetes.D_2__Bacteroidia.D_3__Cytophagales.D_4__Cytophagaceae.D_5__Rhodocytophaga	1.4e-06	2.31167e-05	1.15e-05	0
D_0__Bacteria.D_1__Bacteroidetes.D_2__Bacteroidia.D_3__Cytophagales.D_4__Cytophagaceae.D_5__Sporocytophaga	4.44372e-05	0.000105808	0.000198	0.00014784
D_0__Bacteria.D_1__Bacteroidetes.D_2__Bacteroidia.D_3__Cytophagales.D_4__Hymenobacteraceae.D_5__Adhaeribacter	9.55368e-05	0.000158882	7.41e-05	0.000187402
D_0__Bacteria.D_1__Bacteroidetes.D_2__Bacteroidia.D_3__Cytophagales.D_4__Hymenobacteraceae.D_5__Hymenobacter	5.44167e-06	5.75e-06	3.12e-06	6.13217e-05
D_0__Bacteria.D_1__Bacteroidetes.D_2__Bacteroidia.D_3__Cytophagales.D_4__Hymenobacteraceae.D_5__Nibribacter	0	5.7e-06	0	1.11333e-05
D_0__Bacteria.D_1__Bacteroidetes.D_2__Bacteroidia.D_3__Cytophagales.D_4__Hymenobacteraceae.D_5__Pontibacter	4.05544e-05	8.79687e-05	4.24e-05	7.36e-05
D_0__Bacteria.D_1__Bacteroidetes.D_2__Bacteroidia.D_3__Cytophagales.D_4__MWH-CFBk5.D_5__uncultured bacterium	7.39833e-05	0.000161823	0.000147	0.000101247
D_0__Bacteria.D_1__Bacteroidetes.D_2__Bacteroidia.D_3__Cytophagales.D_4__Microscillaceae.D_5__Chryseolinea	0.000804847	0.00121161	0.0015	0.000734613
D_0__Bacteria.D_1__Bacteroidetes.D_2__Bacteroidia.D_3__Cytophagales.D_4__Microscillaceae.D_5__Ohtaekwangia	0.00300235	0.00387276	0.00462	0.00449285
D_0__Bacteria.D_1__Bacteroidetes.D_2__Bacteroidia.D_3__Cytophagales.D_4__Microscillaceae.D_5__uncultured	0.0090224	0.0124191	0.0143	0.0173659
D_0__Bacteria.D_1__Bacteroidetes.D_2__Bacteroidia.D_3__Cytophagales.D_4__Microscillaceae.Other	9.71667e-06	4.75975e-05	3.18e-05	7.3691e-05
D_0__Bacteria.D_1__Bacteroidetes.D_2__Bacteroidia.D_3__Cytophagales.D_4__Spirosomaceae.D_5__Dyadobacter	0.00172386	0.000802053	0.0019	0.00129391
D_0__Bacteria.D_1__Bacteroidetes.D_2__Bacteroidia.D_3__Cytophagales.D_4__Spirosomaceae.D_5__Emticicia	0.000462445	0.000619833	0.000711	0.00158255
D_0__Bacteria.D_1__Bacteroidetes.D_2__Bacteroidia.D_3__Cytophagales.D_4__Spirosomaceae.D_5__Larkinella	8.19167e-06	1.84e-05	5.58e-06	0
D_0__Bacteria.D_1__Bacteroidetes.D_2__Bacteroidia.D_3__Cytophagales.D_4__Spirosomaceae.D_5__Spirosoma	0	6.26667e-06	2.83e-06	8.43707e-05
D_0__Bacteria.D_1__Bacteroidetes.D_2__Bacteroidia.D_3__Cytophagales.D_4__Spirosomaceae.D_5__uncultured	6.825e-06	2.66833e-05	4.33e-05	6.8e-05
D_0__Bacteria.D_1__Bacteroidetes.D_2__Bacteroidia.D_3__Flavobacteriales.D_4__Crocinitomicaceae.D_5__Crocinitomix	0.000442409	0.00024225	0.00023	0.000339122
D_0__Bacteria.D_1__Bacteroidetes.D_2__Bacteroidia.D_3__Flavobacteriales.D_4__Crocinitomicaceae.D_5__Fluviicola	0.00120035	0.000347804	0.000377	0.000504221
D_0__Bacteria.D_1__Bacteroidetes.D_2__Bacteroidia.D_3__Flavobacteriales.D_4__Crocinitomicaceae.D_5__Salinirepens	1.29167e-06	1.40833e-05	0	5.76667e-06
D_0__Bacteria.D_1__Bacteroidetes.D_2__Bacteroidia.D_3__Flavobacteriales.D_4__Crocinitomicaceae.D_5__uncultured	0	0	0	0
D_0__Bacteria.D_1__Bacteroidetes.D_2__Bacteroidia.D_3__Flavobacteriales.D_4__Crocinitomicaceae.Other	4.10833e-06	0	1.29e-05	3.44e-05
D_0__Bacteria.D_1__Bacteroidetes.D_2__Bacteroidia.D_3__Flavobacteriales.D_4__Cryomorphaceae.D_5__uncultured	4.8131e-05	2.68667e-05	5.14e-05	3.40333e-05
D_0__Bacteria.D_1__Bacteroidetes.D_2__Bacteroidia.D_3__Flavobacteriales.D_4__Cryomorphaceae.Other	1.29167e-06	2.93333e-06	0	5.63333e-06
D_0__Bacteria.D_1__Bacteroidetes.D_2__Bacteroidia.D_3__Flavobacteriales.D_4__Flavobacteriaceae.D_5__Flavobacterium	0.0594979	0.00554842	0.000967	0.0145089
D_0__Bacteria.D_1__Bacteroidetes.D_2__Bacteroidia.D_3__Flavobacteriales.D_4__Flavobacteriaceae.D_5__Mariniflexile	0.000959986	8.57948e-05	3.25e-05	0.000101999
D_0__Bacteria.D_1__Bacteroidetes.D_2__Bacteroidia.D_3__Flavobacteriales.D_4__Flavobacteriaceae.D_5__Salinimicrobium	4.28333e-06	0	0	5.76667e-06
D_0__Bacteria.D_1__Bacteroidetes.D_2__Bacteroidia.D_3__Flavobacteriales.D_4__Flavobacteriaceae.D_5__Sediminicola	2.45333e-05	0	5.53e-06	1.12e-05
D_0__Bacteria.D_1__Bacteroidetes.D_2__Bacteroidia.D_3__Flavobacteriales.D_4__Flavobacteriaceae.D_5__Subsaxibacter	2.20333e-05	4.59517e-05	0	7.93243e-05
D_0__Bacteria.D_1__Bacteroidetes.D_2__Bacteroidia.D_3__Flavobacteriales.D_4__Flavobacteriaceae.D_5__Vitellibacter	0.000142756	1.18167e-05	0	1.69667e-05
D_0__Bacteria.D_1__Bacteroidetes.D_2__Bacteroidia.D_3__Flavobacteriales.D_4__Flavobacteriaceae.D_5__Winogradskyella	8.14167e-06	2.86667e-06	0	0
D_0__Bacteria.D_1__Bacteroidetes.D_2__Bacteroidia.D_3__Flavobacteriales.D_4__Flavobacteriaceae.D_5__Zeaxanthinibacter	1.4e-05	2.86667e-06	0	0
D_0__Bacteria.D_1__Bacteroidetes.D_2__Bacteroidia.D_3__Flavobacteriales.D_4__NS9 marine group.D_5__metagenome	0.000167382	0.000162708	0.000199	0.000147443
D_0__Bacteria.D_1__Bacteroidetes.D_2__Bacteroidia.D_3__Flavobacteriales.D_4__NS9 marine group.D_5__uncultured Bacteroidetes bacterium	5.33333e-06	0	0	0
D_0__Bacteria.D_1__Bacteroidetes.D_2__Bacteroidia.D_3__Flavobacteriales.D_4__NS9 marine group.D_5__uncultured bacterium	0.000252087	0.00019882	0.000248	0.000525934
D_0__Bacteria.D_1__Bacteroidetes.D_2__Bacteroidia.D_3__Flavobacteriales.D_4__NS9 marine group.Other	9.56667e-06	5.75e-06	8.28e-06	0
D_0__Bacteria.D_1__Bacteroidetes.D_2__Bacteroidia.D_3__Flavobacteriales.D_4__Weeksellaceae.D_5__Bergeyella	1.27339e-05	1.14833e-05	0	0
D_0__Bacteria.D_1__Bacteroidetes.D_2__Bacteroidia.D_3__Flavobacteriales.D_4__Weeksellaceae.D_5__Chryseobacterium	0.000218107	2.07833e-05	0.000211	0.00148039
D_0__Bacteria.D_1__Bacteroidetes.D_2__Bacteroidia.D_3__Flavobacteriales.D_4__Weeksellaceae.D_5__Moheibacter	4.61889e-05	9.5e-06	1.68e-05	1.12333e-05
D_0__Bacteria.D_1__Bacteroidetes.D_2__Bacteroidia.D_3__SM1A07.D_4__metagenome.D_5__metagenome	2.07667e-05	3.97393e-05	2.66e-05	5.09e-05
D_0__Bacteria.D_1__Bacteroidetes.D_2__Bacteroidia.D_3__SM1A07.D_4__uncultured bacterium.D_5__uncultured bacterium	1.37583e-05	8.99455e-05	6.43e-05	9.02257e-05
D_0__Bacteria.D_1__Bacteroidetes.D_2__Bacteroidia.D_3__SM1A07.Other.Other	4.35e-06	1.26333e-05	0	0
D_0__Bacteria.D_1__Bacteroidetes.D_2__Bacteroidia.D_3__Sphingobacteriales.D_4__AKYH767.D_5__metagenome	2.6675e-05	1.46167e-05	2.68e-06	3.36333e-05
D_0__Bacteria.D_1__Bacteroidetes.D_2__Bacteroidia.D_3__Sphingobacteriales.D_4__AKYH767.D_5__uncultured Bacteroidetes bacterium	0	0	0	0
D_0__Bacteria.D_1__Bacteroidetes.D_2__Bacteroidia.D_3__Sphingobacteriales.D_4__AKYH767.D_5__uncultured bacterium	0.000290842	0.000302406	0.000169	0.00031784
D_0__Bacteria.D_1__Bacteroidetes.D_2__Bacteroidia.D_3__Sphingobacteriales.D_4__AKYH767.Other	0.000121528	0.000198772	0.000102	0.000221647
D_0__Bacteria.D_1__Bacteroidetes.D_2__Bacteroidia.D_3__Sphingobacteriales.D_4__KD3-93.D_5__metagenome	4.09969e-05	3.16167e-05	4.09e-05	6.25243e-05
D_0__Bacteria.D_1__Bacteroidetes.D_2__Bacteroidia.D_3__Sphingobacteriales.D_4__KD3-93.D_5__uncultured Bacteroidetes bacterium	4.21667e-06	8.51667e-06	0	5.56667e-06
D_0__Bacteria.D_1__Bacteroidetes.D_2__Bacteroidia.D_3__Sphingobacteriales.D_4__KD3-93.D_5__uncultured bacterium	7.35924e-05	9.3188e-05	0.000129	0.000152512
D_0__Bacteria.D_1__Bacteroidetes.D_2__Bacteroidia.D_3__Sphingobacteriales.D_4__KD3-93.Other	1.08e-05	3.04667e-05	5.63e-06	3.37353e-05
D_0__Bacteria.D_1__Bacteroidetes.D_2__Bacteroidia.D_3__Sphingobacteriales.D_4__LiUU-11-161.D_5__metagenome	0	0	0	5.65e-05
D_0__Bacteria.D_1__Bacteroidetes.D_2__Bacteroidia.D_3__Sphingobacteriales.D_4__LiUU-11-161.Other	1.38333e-06	2.93333e-06	0	5.63333e-06
D_0__Bacteria.D_1__Bacteroidetes.D_2__Bacteroidia.D_3__Sphingobacteriales.D_4__NS11-12 marine group.D_5__metagenome	2.70448e-05	2.94667e-05	2.85e-05	3.9502e-05
D_0__Bacteria.D_1__Bacteroidetes.D_2__Bacteroidia.D_3__Sphingobacteriales.D_4__NS11-12 marine group.D_5__uncultured Bacteroidetes bacterium	6.675e-06	5.85e-06	2.77e-06	0
D_0__Bacteria.D_1__Bacteroidetes.D_2__Bacteroidia.D_3__Sphingobacteriales.D_4__NS11-12 marine group.D_5__uncultured bacterium	0.000208644	0.000282897	0.000229	0.000288986
D_0__Bacteria.D_1__Bacteroidetes.D_2__Bacteroidia.D_3__Sphingobacteriales.D_4__NS11-12 marine group.Other	0.000205329	0.000112277	0.000174	0.000129773
D_0__Bacteria.D_1__Bacteroidetes.D_2__Bacteroidia.D_3__Sphingobacteriales.D_4__Sphingobacteriaceae.D_5__Arcticibacter	9.10721e-05	0.000125904	8.01e-05	0.000147478
D_0__Bacteria.D_1__Bacteroidetes.D_2__Bacteroidia.D_3__Sphingobacteriales.D_4__Sphingobacteriaceae.D_5__Mucilaginibacter	0.000137565	0.00010163	9.69e-05	0.00152573
D_0__Bacteria.D_1__Bacteroidetes.D_2__Bacteroidia.D_3__Sphingobacteriales.D_4__Sphingobacteriaceae.D_5__Nubsella	0	2.86667e-06	0	0
D_0__Bacteria.D_1__Bacteroidetes.D_2__Bacteroidia.D_3__Sphingobacteriales.D_4__Sphingobacteriaceae.D_5__Olivibacter	4.96483e-05	5.53333e-06	8.6e-06	0
D_0__Bacteria.D_1__Bacteroidetes.D_2__Bacteroidia.D_3__Sphingobacteriales.D_4__Sphingobacteriaceae.D_5__Pedobacter	0.000919528	0.000471923	0.000528	0.00219929
D_0__Bacteria.D_1__Bacteroidetes.D_2__Bacteroidia.D_3__Sphingobacteriales.D_4__Sphingobacteriaceae.D_5__Pelobium	2.76667e-06	2.86667e-06	0	5.11333e-05
D_0__Bacteria.D_1__Bacteroidetes.D_2__Bacteroidia.D_3__Sphingobacteriales.D_4__Sphingobacteriaceae.D_5__Solitalea	0.000128534	0.000137415	0.000159	0.000164649
D_0__Bacteria.D_1__Bacteroidetes.D_2__Bacteroidia.D_3__Sphingobacteriales.D_4__Sphingobacteriaceae.D_5__Sphingobacterium	0.000194574	2.00667e-05	2.3e-05	1.14e-05
D_0__Bacteria.D_1__Bacteroidetes.D_2__Bacteroidia.D_3__Sphingobacteriales.D_4__Sphingobacteriaceae.D_5__uncultured	0.000118919	0.000131359	0.000113	0.000175806
D_0__Bacteria.D_1__Bacteroidetes.D_2__Bacteroidia.D_3__Sphingobacteriales.D_4__Sphingobacteriaceae.Other	2.48e-05	1.47667e-05	1.74e-05	5.65687e-05
D_0__Bacteria.D_1__Bacteroidetes.D_2__Bacteroidia.D_3__Sphingobacteriales.D_4__env.OPS 17.D_5__metagenome	0.000289637	0.000247298	0.00043	0.000531185
D_0__Bacteria.D_1__Bacteroidetes.D_2__Bacteroidia.D_3__Sphingobacteriales.D_4__env.OPS 17.D_5__uncultured Bacteroidetes bacterium	4.44298e-05	4.025e-05	2.96e-05	4.48483e-05
D_0__Bacteria.D_1__Bacteroidetes.D_2__Bacteroidia.D_3__Sphingobacteriales.D_4__env.OPS 17.D_5__uncultured bacterium	0.000325853	0.000365111	0.000257	0.000949454
D_0__Bacteria.D_1__Bacteroidetes.D_2__Bacteroidia.D_3__Sphingobacteriales.D_4__env.OPS 17.Other	7.85781e-05	9.13312e-05	6.25e-05	9.6774e-05
D_0__Bacteria.D_1__Bacteroidetes.D_2__Bacteroidia.D_3__Sphingobacteriales.D_4__metagenome.D_5__metagenome	1.09833e-05	1.12167e-05	2.26e-05	2.25667e-05
D_0__Bacteria.D_1__Bacteroidetes.D_2__Bacteroidia.D_3__Sphingobacteriales.Other.Other	1.51583e-05	3.435e-05	8.63e-06	3.39333e-05
D_0__Bacteria.D_1__Bacteroidetes.D_2__Ignavibacteria.D_3__Ignavibacteriales.D_4__Ignavibacteriaceae.D_5__Ignavibacterium	3.86667e-06	0	8.6e-06	0
D_0__Bacteria.D_1__Bacteroidetes.D_2__Ignavibacteria.D_3__Ignavibacteriales.D_4__PHOS-HE36.D_5__uncultured bacterium	0.000759607	2.255e-05	0.00188	4.5e-05
D_0__Bacteria.D_1__Bacteroidetes.D_2__Ignavibacteria.D_3__Ignavibacteriales.D_4__PHOS-HE36.Other	4.13333e-06	6.26667e-06	0	1.68667e-05
D_0__Bacteria.D_1__Bacteroidetes.D_2__Ignavibacteria.D_3__Ignavibacteriales.D_4__SR-FBR-L83.D_5__uncultured bacterium	1.40833e-06	0	1.45e-05	0
D_0__Bacteria.D_1__Bacteroidetes.D_2__Ignavibacteria.D_3__Ignavibacteriales.D_4__UA-50.Other	3.98333e-06	0	5.38e-06	5.63333e-06
D_0__Bacteria.D_1__Bacteroidetes.D_2__Ignavibacteria.D_3__Kryptoniales.D_4__BSV26.D_5__uncultured bacterium	8.2e-06	1.385e-05	1.36e-05	0
D_0__Bacteria.D_1__Bacteroidetes.D_2__Ignavibacteria.D_3__OPB56.D_4__uncultured bacterium.D_5__uncultured bacterium	0.00100225	0.0016961	0.00238	0.00275631
D_0__Bacteria.D_1__Bacteroidetes.D_2__Ignavibacteria.D_3__OPB56.D_4__uncultured organism.D_5__uncultured organism	3.975e-06	5.78333e-06	1.52e-05	0
D_0__Bacteria.D_1__Bacteroidetes.D_2__Ignavibacteria.D_3__OPB56.D_4__uncultured soil bacterium.D_5__uncultured soil bacterium	0	0	1.24e-05	1.11333e-05
D_0__Bacteria.D_1__Bacteroidetes.D_2__Ignavibacteria.D_3__OPB56.Other.Other	6.1511e-05	6.06758e-05	0.000153	2.25667e-05
D_0__Bacteria.D_1__Bacteroidetes.D_2__Ignavibacteria.D_3__SJA-28.D_4__uncultured bacterium.D_5__uncultured bacterium	4.7175e-05	8.7496e-05	8.71e-05	7.88363e-05
D_0__Bacteria.D_1__Bacteroidetes.D_2__Ignavibacteria.D_3__SJA-28.Other.Other	0.000135295	0	0.000177	0
D_0__Bacteria.D_1__Bacteroidetes.D_2__Rhodothermia.D_3__Balneolales.D_4__Balneolaceae.D_5__uncultured	0	0	0	0
D_0__Bacteria.D_1__Bacteroidetes.D_2__Rhodothermia.D_3__Rhodothermales.D_4__Rhodothermaceae.D_5__Rubrivirga	1.24e-05	3.17333e-05	1.72e-05	2.28333e-05
D_0__Bacteria.D_1__Bacteroidetes.D_2__Rhodothermia.D_3__Rhodothermales.D_4__Rhodothermaceae.D_5__uncultured	0.000185658	0.000361515	0.000308	0.000372881
D_0__Bacteria.D_1__Bacteroidetes.D_2__Rhodothermia.D_3__Rhodothermales.D_4__Rhodothermaceae.D_5__uncultured Bacteroidetes bacterium	6.54005e-05	0.000142444	7.36e-05	0.000113125
D_0__Bacteria.D_1__Bacteroidetes.D_2__Rhodothermia.D_3__Rhodothermales.D_4__Rhodothermaceae.Other	7.1e-06	2.66667e-05	2.28e-05	5.56667e-06
D_0__Bacteria.D_1__Chlamydiae.D_2__Chlamydiae.D_3__Chlamydiales.D_4__Criblamydiaceae.D_5__uncultured	4.16667e-06	5.78333e-06	3.12e-06	5.56667e-06
D_0__Bacteria.D_1__Chlamydiae.D_2__Chlamydiae.D_3__Chlamydiales.D_4__Parachlamydiaceae.D_5__Candidatus Protochlamydia	8.21667e-06	0	8.18e-06	1.70667e-05
D_0__Bacteria.D_1__Chlamydiae.D_2__Chlamydiae.D_3__Chlamydiales.D_4__Parachlamydiaceae.D_5__Neochlamydia	1.31667e-06	6.26667e-06	3.12e-05	5.63333e-06
D_0__Bacteria.D_1__Chlamydiae.D_2__Chlamydiae.D_3__Chlamydiales.D_4__Parachlamydiaceae.D_5__uncultured	0	0	5.58e-06	0
D_0__Bacteria.D_1__Chlamydiae.D_2__Chlamydiae.D_3__Chlamydiales.D_4__Parachlamydiaceae.Other	1.40833e-06	2.6e-06	0	2.25e-05
D_0__Bacteria.D_1__Chlamydiae.D_2__Chlamydiae.D_3__Chlamydiales.D_4__Simkaniaceae.D_5__uncultured	6.94167e-06	2.30833e-05	2.09e-05	4.48667e-05
D_0__Bacteria.D_1__Chlamydiae.D_2__Chlamydiae.D_3__Chlamydiales.D_4__Simkaniaceae.Other	8.15e-06	1.39333e-05	2.1e-05	0.000175219
D_0__Bacteria.D_1__Chlamydiae.D_2__Chlamydiae.D_3__Chlamydiales.D_4__cvE6.D_5__metagenome	0	0	0	1.15e-05
D_0__Bacteria.D_1__Chlamydiae.D_2__Chlamydiae.D_3__Chlamydiales.D_4__cvE6.D_5__uncultured bacterium	5.53333e-06	2.52333e-05	8.18e-06	5.04483e-05
D_0__Bacteria.D_1__Chlamydiae.D_2__Chlamydiae.D_3__Chlamydiales.D_4__cvE6.Other	3.1475e-05	5.95677e-05	7.16e-05	0.000339242
D_0__Bacteria.D_1__Chloroflexi.D_2__AD3.D_3__uncultured Chloroflexi bacterium.D_4__uncultured Chloroflexi bacterium.D_5__uncultured Chloroflexi bacterium	1.31667e-06	1.09e-05	0	0
D_0__Bacteria.D_1__Chloroflexi.D_2__AD3.Other.Other.Other	0	1.17e-05	3.22e-06	0
D_0__Bacteria.D_1__Chloroflexi.D_2__Anaerolineae.D_3__1-20.D_4__uncultured bacterium.D_5__uncultured bacterium	1.40833e-06	0	2.26e-05	0
D_0__Bacteria.D_1__Chloroflexi.D_2__Anaerolineae.D_3__Anaerolineales.D_4__Anaerolineaceae.D_5__Anaerolinea	1.61803e-05	0	2.8e-05	0
D_0__Bacteria.D_1__Chloroflexi.D_2__Anaerolineae.D_3__Anaerolineales.D_4__Anaerolineaceae.D_5__UTCFX1	9.08164e-05	0.000176991	0.000184	8.4602e-05
D_0__Bacteria.D_1__Chloroflexi.D_2__Anaerolineae.D_3__Anaerolineales.D_4__Anaerolineaceae.D_5__uncultured	0.000565207	0.00101529	0.000975	0.000824024
D_0__Bacteria.D_1__Chloroflexi.D_2__Anaerolineae.D_3__Ardenticatenales.D_4__Ardenticatenaceae.D_5__uncultured	0.000134731	0.000210466	0.000115	0.000221168
D_0__Bacteria.D_1__Chloroflexi.D_2__Anaerolineae.D_3__Ardenticatenales.D_4__uncultured.D_5__uncultured Chloroflexi bacterium	2.10333e-05	1.98833e-05	2.55e-05	6.23e-05
D_0__Bacteria.D_1__Chloroflexi.D_2__Anaerolineae.D_3__Ardenticatenales.D_4__uncultured.D_5__uncultured bacterium	0.000338763	0.000395875	0.000361	0.000442373
D_0__Bacteria.D_1__Chloroflexi.D_2__Anaerolineae.D_3__Ardenticatenales.D_4__uncultured.D_5__uncultured organism	5.925e-06	8.71667e-06	1.17e-05	1.71333e-05
D_0__Bacteria.D_1__Chloroflexi.D_2__Anaerolineae.D_3__Ardenticatenales.D_4__uncultured.Other	2.8975e-05	2.05667e-05	2.16e-05	2.27e-05
D_0__Bacteria.D_1__Chloroflexi.D_2__Anaerolineae.D_3__Caldilineales.D_4__Caldilineaceae.D_5__Caldilinea	0	5.53333e-06	0	0
D_0__Bacteria.D_1__Chloroflexi.D_2__Anaerolineae.D_3__Caldilineales.D_4__Caldilineaceae.D_5__Litorilinea	2.38917e-05	6.33583e-05	3.19e-05	2.81333e-05
D_0__Bacteria.D_1__Chloroflexi.D_2__Anaerolineae.D_3__Caldilineales.D_4__Caldilineaceae.D_5__uncultured	0.000472246	0.00082046	0.000552	0.000804236
D_0__Bacteria.D_1__Chloroflexi.D_2__Anaerolineae.D_3__RBG-13-54-9.D_4__uncultured bacterium.D_5__uncultured bacterium	0.000293059	0.000124978	0.000561	0.000135479
D_0__Bacteria.D_1__Chloroflexi.D_2__Anaerolineae.D_3__RBG-13-54-9.Other.Other	2.575e-06	1.15833e-05	1.28e-05	0
D_0__Bacteria.D_1__Chloroflexi.D_2__Anaerolineae.D_3__SBR1031.D_4__A4b.D_5__OLB13	0.000260345	0.00023824	0.000229	0.000209516
D_0__Bacteria.D_1__Chloroflexi.D_2__Anaerolineae.D_3__SBR1031.D_4__A4b.D_5__metagenome	3.84917e-05	9.14862e-05	0.000193	0.000124102
D_0__Bacteria.D_1__Chloroflexi.D_2__Anaerolineae.D_3__SBR1031.D_4__A4b.D_5__uncultured Chloroflexi bacterium	1.52226e-05	3.83e-05	7.79e-05	2.81333e-05
D_0__Bacteria.D_1__Chloroflexi.D_2__Anaerolineae.D_3__SBR1031.D_4__A4b.D_5__uncultured bacterium	0.00132586	0.00259018	0.00323	0.00228345
D_0__Bacteria.D_1__Chloroflexi.D_2__Anaerolineae.D_3__SBR1031.D_4__A4b.Other	0.000204985	0.000605557	0.000665	0.000367677
D_0__Bacteria.D_1__Chloroflexi.D_2__Anaerolineae.D_3__SBR1031.D_4__uncultured bacterium.D_5__uncultured bacterium	0.000199296	0.000231922	0.000307	0.000367438
D_0__Bacteria.D_1__Chloroflexi.D_2__Anaerolineae.D_3__SBR1031.D_4__uncultured soil bacterium.D_5__uncultured soil bacterium	9.6e-06	8.65e-06	1.68e-05	2.27333e-05
D_0__Bacteria.D_1__Chloroflexi.D_2__Anaerolineae.D_3__SBR1031.Other.Other	2.81667e-06	5.85e-06	1.08e-05	1.67667e-05
D_0__Bacteria.D_1__Chloroflexi.D_2__Anaerolineae.D_3__SJA-15.D_4__uncultured bacterium.D_5__uncultured bacterium	0	0	0	0
D_0__Bacteria.D_1__Chloroflexi.D_2__Anaerolineae.D_3__Thermoflexales.D_4__Thermoflexaceae.D_5__Thermoflexus	2.71667e-06	0	0	0
D_0__Bacteria.D_1__Chloroflexi.D_2__Anaerolineae.Other.Other.Other	1.38333e-06	2.6e-06	2.68e-06	0
D_0__Bacteria.D_1__Chloroflexi.D_2__Chloroflexia.D_3__Chloroflexales.D_4__Chloroflexaceae.D_5__Candidatus Chloroploca	1.64417e-05	4.07833e-05	4.74e-05	1.14e-05
D_0__Bacteria.D_1__Chloroflexi.D_2__Chloroflexia.D_3__Chloroflexales.D_4__Chloroflexaceae.D_5__Candidatus Chlorothrix	1.10083e-05	3.00667e-05	2.89e-05	3.36333e-05
D_0__Bacteria.D_1__Chloroflexi.D_2__Chloroflexia.D_3__Chloroflexales.D_4__Chloroflexaceae.D_5__Chloronema	1.34167e-06	7.98333e-06	2.8e-05	1.71333e-05
D_0__Bacteria.D_1__Chloroflexi.D_2__Chloroflexia.D_3__Chloroflexales.D_4__Chloroflexaceae.D_5__FFCH7168	4.81656e-05	0.000137079	0.000108	5.62353e-05
D_0__Bacteria.D_1__Chloroflexi.D_2__Chloroflexia.D_3__Chloroflexales.D_4__Chloroflexaceae.D_5__Oscillochloris	1.23833e-05	8.81162e-05	4.93e-05	2.25667e-05
D_0__Bacteria.D_1__Chloroflexi.D_2__Chloroflexia.D_3__Chloroflexales.D_4__Herpetosiphonaceae.D_5__Herpetosiphon	0.000127869	0.000446802	0.000713	0.00018071
D_0__Bacteria.D_1__Chloroflexi.D_2__Chloroflexia.D_3__Chloroflexales.D_4__Roseiflexaceae.D_5__Roseiflexus	0	8.3e-06	0	0
D_0__Bacteria.D_1__Chloroflexi.D_2__Chloroflexia.D_3__Chloroflexales.D_4__Roseiflexaceae.D_5__uncultured	0.000887953	0.00267633	0.00205	0.00168788
D_0__Bacteria.D_1__Chloroflexi.D_2__Chloroflexia.D_3__Chloroflexales.D_4__Roseiflexaceae.Other	4.13333e-06	2.6e-06	1.12e-05	0
D_0__Bacteria.D_1__Chloroflexi.D_2__Chloroflexia.D_3__Kallotenuales.D_4__AKIW781.D_5__uncultured Chloroflexi bacterium	5.825e-06	0	0	0
D_0__Bacteria.D_1__Chloroflexi.D_2__Chloroflexia.D_3__Kallotenuales.D_4__AKIW781.D_5__uncultured bacterium	0.000316154	0.000634414	0.000467	0.000547132
D_0__Bacteria.D_1__Chloroflexi.D_2__Chloroflexia.D_3__Kallotenuales.D_4__AKIW781.D_5__uncultured soil bacterium	1.4e-06	1.10833e-05	6.43e-06	5.76667e-06
D_0__Bacteria.D_1__Chloroflexi.D_2__Chloroflexia.D_3__Kallotenuales.D_4__AKIW781.Other	3.2825e-05	0.000114024	3.44e-05	6.79247e-05
D_0__Bacteria.D_1__Chloroflexi.D_2__Chloroflexia.D_3__Thermomicrobiales.D_4__AKYG1722.D_5__uncultured Chloroflexi bacterium	3.02583e-05	0.000105826	1.12e-05	5.11333e-05
D_0__Bacteria.D_1__Chloroflexi.D_2__Chloroflexia.D_3__Thermomicrobiales.D_4__AKYG1722.D_5__uncultured bacterium	0.00022248	0.000568165	0.000333	0.00053737
D_0__Bacteria.D_1__Chloroflexi.D_2__Chloroflexia.D_3__Thermomicrobiales.D_4__AKYG1722.Other	0.000223293	0.000606736	0.000399	0.000814394
D_0__Bacteria.D_1__Chloroflexi.D_2__Chloroflexia.D_3__Thermomicrobiales.D_4__JG30-KF-CM45.D_5__metagenome	8.12383e-05	0.000268202	0.000162	0.000300302
D_0__Bacteria.D_1__Chloroflexi.D_2__Chloroflexia.D_3__Thermomicrobiales.D_4__JG30-KF-CM45.D_5__uncultured Chloroflexi bacterium	4.5175e-05	6.22347e-05	5.38e-05	0.000108012
D_0__Bacteria.D_1__Chloroflexi.D_2__Chloroflexia.D_3__Thermomicrobiales.D_4__JG30-KF-CM45.D_5__uncultured Thermomicrobia bacterium	1.815e-05	3.8023e-05	2.64e-05	2.85667e-05
D_0__Bacteria.D_1__Chloroflexi.D_2__Chloroflexia.D_3__Thermomicrobiales.D_4__JG30-KF-CM45.D_5__uncultured bacterium	0.000731771	0.00128926	0.000933	0.001315
D_0__Bacteria.D_1__Chloroflexi.D_2__Chloroflexia.D_3__Thermomicrobiales.D_4__JG30-KF-CM45.Other	0.000202297	0.000278869	0.00027	0.000340031
D_0__Bacteria.D_1__Chloroflexi.D_2__Chloroflexia.D_3__Thermomicrobiales.D_4__Thermomicrobiaceae.D_5__Nitrolancea	9.98449e-05	0.000323079	0.000243	0.000726959
D_0__Bacteria.D_1__Chloroflexi.D_2__Chloroflexia.D_3__Thermomicrobiales.D_4__Thermomicrobiaceae.D_5__Sphaerobacter	2.77167e-05	8.27293e-05	2.88e-05	9.04727e-05
D_0__Bacteria.D_1__Chloroflexi.D_2__Dehalococcoidia.D_3__S085.D_4__metagenome.D_5__metagenome	9.18386e-05	0.000142772	0.00011	0.000107371
D_0__Bacteria.D_1__Chloroflexi.D_2__Dehalococcoidia.D_3__S085.D_4__uncultured Chloroflexi bacterium.D_5__uncultured Chloroflexi bacterium	1.35833e-06	0	2.8e-06	0
D_0__Bacteria.D_1__Chloroflexi.D_2__Dehalococcoidia.D_3__S085.D_4__uncultured bacterium.D_5__uncultured bacterium	0.000993328	0.00222825	0.00125	0.00235241
D_0__Bacteria.D_1__Chloroflexi.D_2__Dehalococcoidia.D_3__S085.Other.Other	0.000135171	0.000240566	0.000135	0.000180663
D_0__Bacteria.D_1__Chloroflexi.D_2__Dehalococcoidia.D_3__SAR202 clade.D_4__uncultured Chloroflexi bacterium.D_5__uncultured Chloroflexi bacterium	1.41667e-06	0	2.8e-06	5.76667e-06
D_0__Bacteria.D_1__Chloroflexi.D_2__Dehalococcoidia.D_3__SAR202 clade.D_4__uncultured bacterium.D_5__uncultured bacterium	8.46669e-05	9.66057e-05	7.03e-05	0.000129521
D_0__Bacteria.D_1__Chloroflexi.D_2__Dehalococcoidia.D_3__SAR202 clade.Other.Other	9.875e-06	3.08333e-05	2.27e-05	2.27333e-05
D_0__Bacteria.D_1__Chloroflexi.D_2__Gitt-GS-136.D_3__uncultured Chloroflexi bacterium.D_4__uncultured Chloroflexi bacterium.D_5__uncultured Chloroflexi bacterium	3.77218e-05	0.00012904	4.33e-05	5.64483e-05
D_0__Bacteria.D_1__Chloroflexi.D_2__Gitt-GS-136.D_3__uncultured bacterium.D_4__uncultured bacterium.D_5__uncultured bacterium	0.000748786	0.0023312	0.00125	0.00140281
D_0__Bacteria.D_1__Chloroflexi.D_2__Gitt-GS-136.Other.Other.Other	5.63333e-06	5.7674e-05	8.48e-05	6.76333e-05
D_0__Bacteria.D_1__Chloroflexi.D_2__JG30-KF-CM66.D_3__metagenome.D_4__metagenome.D_5__metagenome	1.49333e-05	3.07667e-05	3.68e-05	5.63333e-06
D_0__Bacteria.D_1__Chloroflexi.D_2__JG30-KF-CM66.D_3__uncultured Anaerolineales bacterium.D_4__uncultured Anaerolineales bacterium.D_5__uncultured Anaerolineales bacterium	1.61583e-05	5.47985e-05	3.39e-05	2.27333e-05
D_0__Bacteria.D_1__Chloroflexi.D_2__JG30-KF-CM66.D_3__uncultured Chloroflexi bacterium.D_4__uncultured Chloroflexi bacterium.D_5__uncultured Chloroflexi bacterium	3.97473e-05	0.000102171	3.74e-05	3.38333e-05
D_0__Bacteria.D_1__Chloroflexi.D_2__JG30-KF-CM66.D_3__uncultured bacterium.D_4__uncultured bacterium.D_5__uncultured bacterium	0.000200399	0.00032301	0.000326	0.000311332
D_0__Bacteria.D_1__Chloroflexi.D_2__JG30-KF-CM66.Other.Other.Other	7.73668e-05	0.000156584	0.000117	0.000119067
D_0__Bacteria.D_1__Chloroflexi.D_2__KD4-96.D_3__metagenome.D_4__metagenome.D_5__metagenome	9.49167e-06	2.025e-05	2.99e-05	1.11333e-05
D_0__Bacteria.D_1__Chloroflexi.D_2__KD4-96.D_3__uncultured Chloroflexi bacterium.D_4__uncultured Chloroflexi bacterium.D_5__uncultured Chloroflexi bacterium	0.000231807	0.000523252	0.000345	0.00029931
D_0__Bacteria.D_1__Chloroflexi.D_2__KD4-96.D_3__uncultured bacterium.D_4__uncultured bacterium.D_5__uncultured bacterium	0.00259458	0.00621384	0.00418	0.00436204
D_0__Bacteria.D_1__Chloroflexi.D_2__KD4-96.Other.Other.Other	1.49e-05	2.30167e-05	3.41e-05	1.69667e-05
D_0__Bacteria.D_1__Chloroflexi.D_2__Ktedonobacteria.D_3__C0119.D_4__uncultured Chloroflexi bacterium.D_5__uncultured Chloroflexi bacterium	6.95833e-06	2.6e-06	6.05e-06	5.63333e-06
D_0__Bacteria.D_1__Chloroflexi.D_2__Ktedonobacteria.D_3__C0119.D_4__uncultured bacterium.D_5__uncultured bacterium	9.44946e-05	0.000249325	7.47e-05	0.000175279
D_0__Bacteria.D_1__Chloroflexi.D_2__Ktedonobacteria.D_3__C0119.Other.Other	1.38333e-06	0	0	0
D_0__Bacteria.D_1__Chloroflexi.D_2__Ktedonobacteria.D_3__Ktedonobacterales.D_4__JG30-KF-AS9.D_5__uncultured bacterium	1.91917e-05	2.67833e-05	2.8e-05	5.63333e-06
D_0__Bacteria.D_1__Chloroflexi.D_2__Ktedonobacteria.D_3__Ktedonobacterales.D_4__Ktedonobacteraceae.D_5__1959-1	4.10833e-06	2.93333e-06	2.68e-06	0
D_0__Bacteria.D_1__Chloroflexi.D_2__Ktedonobacteria.D_3__Ktedonobacterales.D_4__Ktedonobacteraceae.D_5__FCPS473	1.4e-06	3.13333e-06	5.53e-06	1.71333e-05
D_0__Bacteria.D_1__Chloroflexi.D_2__Ktedonobacteria.D_3__Ktedonobacterales.D_4__Ktedonobacteraceae.D_5__Ktedonobacter	3.61591e-05	4.9633e-05	5.43e-05	9.0414e-05
D_0__Bacteria.D_1__Chloroflexi.D_2__Ktedonobacteria.D_3__Ktedonobacterales.D_4__Ktedonobacteraceae.D_5__uncultured	0.000146734	0.000174249	0.000232	0.000158495
D_0__Bacteria.D_1__Chloroflexi.D_2__Ktedonobacteria.D_3__Ktedonobacterales.D_4__Ktedonobacteraceae.Other	2.78875e-05	5.04e-05	6.69e-05	0
D_0__Bacteria.D_1__Chloroflexi.D_2__N9D0.D_3__uncultured bacterium.D_4__uncultured bacterium.D_5__uncultured bacterium	1.38333e-06	9.03333e-06	3.22e-06	0
D_0__Bacteria.D_1__Chloroflexi.D_2__OLB14.D_3__metagenome.D_4__metagenome.D_5__metagenome	9.675e-06	1.49333e-05	8.73e-06	2.23667e-05
D_0__Bacteria.D_1__Chloroflexi.D_2__OLB14.D_3__uncultured Chloroflexi bacterium.D_4__uncultured Chloroflexi bacterium.D_5__uncultured Chloroflexi bacterium	1.95417e-05	3.53333e-05	1.72e-05	1.12333e-05
D_0__Bacteria.D_1__Chloroflexi.D_2__OLB14.D_3__uncultured bacterium.D_4__uncultured bacterium.D_5__uncultured bacterium	6.83209e-05	0.000154858	9.92e-05	0.000260861
D_0__Bacteria.D_1__Chloroflexi.D_2__OLB14.Other.Other.Other	3.45631e-05	8.74365e-05	5.42e-05	0.000101749
D_0__Bacteria.D_1__Chloroflexi.D_2__P2-11E.D_3__uncultured bacterium.D_4__uncultured bacterium.D_5__uncultured bacterium	0.000472931	0.000954803	0.000698	0.000784929
D_0__Bacteria.D_1__Chloroflexi.D_2__SHA-26.D_3__uncultured bacterium.D_4__uncultured bacterium.D_5__uncultured bacterium	3.395e-05	8.9918e-05	6.61e-05	7.28057e-05
D_0__Bacteria.D_1__Chloroflexi.D_2__TK10.D_3__metagenome.D_4__metagenome.D_5__metagenome	0.000211146	0.000371498	0.000243	0.000508468
D_0__Bacteria.D_1__Chloroflexi.D_2__TK10.D_3__uncultured Chloroflexi bacterium.D_4__uncultured Chloroflexi bacterium.D_5__uncultured Chloroflexi bacterium	4.40639e-05	6.10442e-05	7.97e-05	8.51327e-05
D_0__Bacteria.D_1__Chloroflexi.D_2__TK10.D_3__uncultured bacterium.D_4__uncultured bacterium.D_5__uncultured bacterium	0.000785344	0.00185464	0.00121	0.00173749
D_0__Bacteria.D_1__Chloroflexi.D_2__TK10.Other.Other.Other	0.000157387	0.000298842	0.000207	0.000276473
D_0__Bacteria.D_1__Cyanobacteria.D_2__Melainabacteria.D_3__Gastranaerophilales.D_4__uncultured bacterium.D_5__uncultured bacterium	9.24008e-06	0	2.27e-05	4.60327e-05
D_0__Bacteria.D_1__Cyanobacteria.D_2__Melainabacteria.D_3__Gastranaerophilales.Other.Other	0	0	0	0
D_0__Bacteria.D_1__Cyanobacteria.D_2__Melainabacteria.D_3__Obscuribacterales.D_4__uncultured bacterium.D_5__uncultured bacterium	0.000519106	0.000491688	0.00114	0.00245509
D_0__Bacteria.D_1__Cyanobacteria.D_2__Melainabacteria.D_3__Obscuribacterales.Other.Other	9.91667e-06	1.47333e-05	1.2e-05	1.12e-05
D_0__Bacteria.D_1__Cyanobacteria.D_2__Melainabacteria.D_3__Vampirovibrionales.D_4__uncultured bacterium.D_5__uncultured bacterium	4.4619e-05	5.42167e-05	6.74e-05	0.000276796
D_0__Bacteria.D_1__Cyanobacteria.D_2__Melainabacteria.D_3__Vampirovibrionales.Other.Other	0.000278214	3.56833e-05	1.4e-05	5.09333e-05
D_0__Bacteria.D_1__Cyanobacteria.D_2__Oxyphotobacteria.D_3__Chloroplast.D_4__Arachis duranensis.D_5__Arachis duranensis	1.41667e-06	1.43667e-05	0	0
D_0__Bacteria.D_1__Cyanobacteria.D_2__Oxyphotobacteria.D_3__Chloroplast.D_4__Chaetoceros affinis.D_5__Chaetoceros affinis	5.44167e-06	8.66667e-06	4.07e-05	2.8e-05
D_0__Bacteria.D_1__Cyanobacteria.D_2__Oxyphotobacteria.D_3__Chloroplast.D_4__Phaseolus acutifolius (tepary bean).D_5__Phaseolus acutifolius (tepary bean)	0	0	2.8e-06	0
D_0__Bacteria.D_1__Cyanobacteria.D_2__Oxyphotobacteria.D_3__Chloroplast.D_4__uncultured bacterium.D_5__uncultured bacterium	6.35247e-05	7.0233e-05	0.000145	0.00120541
D_0__Bacteria.D_1__Cyanobacteria.D_2__Oxyphotobacteria.D_3__Chloroplast.D_4__uncultured eukaryote.D_5__uncultured eukaryote	9.55833e-06	1.31833e-05	3.68e-05	0.000231409
D_0__Bacteria.D_1__Cyanobacteria.D_2__Oxyphotobacteria.D_3__Chloroplast.Other.Other	0.00168342	0.00218028	0.000508	0.00449888
D_0__Bacteria.D_1__Cyanobacteria.D_2__Oxyphotobacteria.D_3__Nostocales.D_4__Phormidiaceae.D_5__Planktothrix NIVA-CYA 15	0	0	0	2.25333e-05
D_0__Bacteria.D_1__Cyanobacteria.D_2__Oxyphotobacteria.D_3__Nostocales.D_4__Phormidiaceae.D_5__Tychonema CCAP 1459-11B	1.38333e-06	2.86667e-06	5.45e-06	7.32333e-05
D_0__Bacteria.D_1__Cyanobacteria.D_2__Oxyphotobacteria.D_3__Nostocales.D_4__Phormidiaceae.D_5__uncultured	4.15e-06	0	5.88e-06	0.000146952
D_0__Bacteria.D_1__Cyanobacteria.D_2__Oxyphotobacteria.D_3__Nostocales.D_4__uncultured.Other	1.40833e-06	0	2.68e-06	0
D_0__Bacteria.D_1__Cyanobacteria.D_2__Oxyphotobacteria.D_3__Oxyphotobacteria Incertae Sedis.D_4__Unknown Family.D_5__Leptolyngbya EcFYyyy-00	0	0	0	1.11333e-05
D_0__Bacteria.D_1__Cyanobacteria.D_2__Sericytochromatia.D_3__Hyaloperonospora arabidopsidis.D_4__Hyaloperonospora arabidopsidis.D_5__Hyaloperonospora arabidopsidis	5.01833e-05	8.96582e-05	4.83e-05	5.11e-05
D_0__Bacteria.D_1__Cyanobacteria.D_2__Sericytochromatia.D_3__metagenome.D_4__metagenome.D_5__metagenome	0.000223032	0.000272445	0.000195	0.000242224
D_0__Bacteria.D_1__Cyanobacteria.D_2__Sericytochromatia.D_3__uncultured bacterium.D_4__uncultured bacterium.D_5__uncultured bacterium	0.000219794	0.000346799	0.000366	0.000614794
D_0__Bacteria.D_1__Cyanobacteria.D_2__Sericytochromatia.Other.Other.Other	5.16318e-05	6.9933e-05	4.99e-05	5.76667e-06
D_0__Bacteria.D_1__Dadabacteria.D_2__Dadabacteriia.D_3__Dadabacteriales.D_4__uncultured bacterium.D_5__uncultured bacterium	8.72237e-05	0.000129044	8.23e-05	0.000123967
D_0__Bacteria.D_1__Deferribacteres.D_2__Deferribacteres.D_3__Deferribacterales.D_4__Deferribacteraceae.D_5__Mucispirillum	5.28333e-06	0	1.13e-05	5.75407e-05
D_0__Bacteria.D_1__Deinococcus-Thermus.D_2__Deinococci.D_3__Deinococcales.D_4__Deinococcaceae.D_5__Deinococcus	4.14167e-06	5.21667e-06	0	2.26333e-05
D_0__Bacteria.D_1__Deinococcus-Thermus.D_2__Deinococci.D_3__Deinococcales.D_4__Trueperaceae.D_5__Truepera	6.22473e-05	4.70038e-05	7.76e-05	3.40333e-05
D_0__Bacteria.D_1__Dependentiae.D_2__Babeliae.D_3__Babeliales.D_4__Babeliaceae.D_5__uncultured bacterium	1.41667e-06	0	5.53e-06	0
D_0__Bacteria.D_1__Dependentiae.D_2__Babeliae.D_3__Babeliales.D_4__Babeliaceae.Other	2.75833e-06	2.93333e-06	6.43e-06	0
D_0__Bacteria.D_1__Dependentiae.D_2__Babeliae.D_3__Babeliales.D_4__UBA12409.D_5__uncultured Candidatus Dependentiae bacterium	4.15e-06	0	2.8e-06	0
D_0__Bacteria.D_1__Dependentiae.D_2__Babeliae.D_3__Babeliales.D_4__UBA12409.D_5__uncultured bacterium	4.46351e-05	0.000142655	7.42e-05	0.000135694
D_0__Bacteria.D_1__Dependentiae.D_2__Babeliae.D_3__Babeliales.D_4__UBA12411.Other	0	5.53333e-06	1.37e-05	1.14e-05
D_0__Bacteria.D_1__Dependentiae.D_2__Babeliae.D_3__Babeliales.D_4__Vermiphilaceae.D_5__uncultured bacterium	0.000701348	0.00184913	0.00118	0.000791413
D_0__Bacteria.D_1__Dependentiae.D_2__Babeliae.D_3__Babeliales.D_4__Vermiphilaceae.Other	6.96667e-06	8.35e-06	0	5.63333e-06
D_0__Bacteria.D_1__Dependentiae.D_2__Babeliae.D_3__Babeliales.D_4__uncultured bacterium.D_5__uncultured bacterium	3.29e-05	7.94945e-05	7.49e-05	5.08667e-05
D_0__Bacteria.D_1__Elusimicrobia.D_2__Elusimicrobia.D_3__Lineage IV.D_4__Elusimicrobia bacterium GWA2_69_24.D_5__Elusimicrobia bacterium GWA2_69_24	0	0	6.05e-06	0
D_0__Bacteria.D_1__Elusimicrobia.D_2__Elusimicrobia.D_3__Lineage IV.D_4__uncultured bacterium.D_5__uncultured bacterium	4.10726e-05	0.000119209	9.93e-05	9.08327e-05
D_0__Bacteria.D_1__Elusimicrobia.D_2__Elusimicrobia.D_3__Lineage IV.Other.Other	5.91744e-05	6.6403e-05	6.44e-05	3.94333e-05
D_0__Bacteria.D_1__Elusimicrobia.D_2__Elusimicrobia.D_3__MVP-88.D_4__uncultured bacterium.D_5__uncultured bacterium	5.67799e-05	6.94e-05	8.03e-05	0.000123412
D_0__Bacteria.D_1__Elusimicrobia.D_2__Elusimicrobia.D_3__MVP-88.Other.Other	2.65e-06	5.46667e-06	9.2e-06	5.63333e-06
D_0__Bacteria.D_1__Elusimicrobia.D_2__Lineage IIa.D_3__uncultured bacterium.D_4__uncultured bacterium.D_5__uncultured bacterium	0.000135093	0.000177252	0.000208	0.00011886
D_0__Bacteria.D_1__Elusimicrobia.D_2__Lineage IIa.D_3__uncultured soil bacterium.D_4__uncultured soil bacterium.D_5__uncultured soil bacterium	0	0	0	1.67333e-05
D_0__Bacteria.D_1__Elusimicrobia.D_2__Lineage IIa.Other.Other.Other	7.34368e-05	0.00010977	9.78e-05	9.56477e-05
D_0__Bacteria.D_1__Elusimicrobia.D_2__Lineage IIb.D_3__uncultured bacterium.D_4__uncultured bacterium.D_5__uncultured bacterium	9.66839e-05	0.000136377	8.65e-05	0.000151649
D_0__Bacteria.D_1__Elusimicrobia.D_2__Lineage IIb.Other.Other.Other	2.35667e-05	3.59e-05	2.07e-05	1.69667e-05
D_0__Bacteria.D_1__Elusimicrobia.D_2__Lineage IIc.D_3__uncultured bacterium.D_4__uncultured bacterium.D_5__uncultured bacterium	1.12167e-05	9.3e-06	0	2.85e-05
D_0__Bacteria.D_1__Entotheonellaeota.D_2__Entotheonellia.D_3__Entotheonellales.D_4__Entotheonellaceae.D_5__Candidatus Entotheonella	0.000218387	0.000494921	0.000324	0.00043675
D_0__Bacteria.D_1__Entotheonellaeota.D_2__Entotheonellia.D_3__Entotheonellales.D_4__Entotheonellaceae.D_5__uncultured bacterium	0.000308092	0.000653677	0.000445	0.000498407
D_0__Bacteria.D_1__Epsilonbacteraeota.D_2__Campylobacteria.D_3__Campylobacterales.D_4__Arcobacteraceae.D_5__Arcobacter	1.41667e-06	2.86667e-06	0	0
D_0__Bacteria.D_1__Epsilonbacteraeota.D_2__Campylobacteria.D_3__Campylobacterales.D_4__Campylobacteraceae.D_5__Campylobacter	0	0	0	0
D_0__Bacteria.D_1__Epsilonbacteraeota.D_2__Campylobacteria.D_3__Campylobacterales.D_4__Helicobacteraceae.D_5__Helicobacter	0	0	0	0
D_0__Bacteria.D_1__FBP.D_2__uncultured bacterium.D_3__uncultured bacterium.D_4__uncultured bacterium.D_5__uncultured bacterium	3.67917e-05	1.74333e-05	6.6e-05	8.43643e-05
D_0__Bacteria.D_1__FBP.D_2__uncultured soil bacterium.D_3__uncultured soil bacterium.D_4__uncultured soil bacterium.D_5__uncultured soil bacterium	0	0	5.58e-06	5.76667e-06
D_0__Bacteria.D_1__FBP.Other.Other.Other.Other	0	0	2.83e-06	0
D_0__Bacteria.D_1__FCPU426.D_2__metagenome.D_3__metagenome.D_4__metagenome.D_5__metagenome	1.38333e-06	6.36667e-06	2.8e-06	0
D_0__Bacteria.D_1__FCPU426.D_2__uncultured bacterium.D_3__uncultured bacterium.D_4__uncultured bacterium.D_5__uncultured bacterium	2.45833e-05	4.78667e-05	9.61e-05	0.000112467
D_0__Bacteria.D_1__Fibrobacteres.D_2__Fibrobacteria.D_3__Fibrobacterales.D_4__Fibrobacteraceae.D_5__possible genus 04	0.000118895	0.000268049	0.000156	0.000225487
D_0__Bacteria.D_1__Fibrobacteres.D_2__Fibrobacteria.D_3__Fibrobacterales.D_4__Fibrobacteraceae.D_5__uncultured	3.86968e-05	5.40092e-05	3.93e-05	0.000192888
D_0__Bacteria.D_1__Firmicutes.D_2__Bacilli.D_3__Bacillales.D_4__Alicyclobacillaceae.D_5__Tumebacillus	0.000389019	0.000972872	0.000856	0.00229053
D_0__Bacteria.D_1__Firmicutes.D_2__Bacilli.D_3__Bacillales.D_4__Bacillaceae.D_5__Anaerobacillus	1.33333e-06	0	0	0
D_0__Bacteria.D_1__Firmicutes.D_2__Bacilli.D_3__Bacillales.D_4__Bacillaceae.D_5__Aureibacillus	5.49167e-06	8.4e-06	0	0
D_0__Bacteria.D_1__Firmicutes.D_2__Bacilli.D_3__Bacillales.D_4__Bacillaceae.D_5__Bacillus	0.007051	0.0160926	0.00415	0.00644418
D_0__Bacteria.D_1__Firmicutes.D_2__Bacilli.D_3__Bacillales.D_4__Bacillaceae.D_5__Fictibacillus	3.19278e-05	0.000177006	3.62e-05	0.000106893
D_0__Bacteria.D_1__Firmicutes.D_2__Bacilli.D_3__Bacillales.D_4__Bacillaceae.D_5__Geobacillus	9.60833e-06	2.76667e-06	8.57e-06	1.72667e-05
D_0__Bacteria.D_1__Firmicutes.D_2__Bacilli.D_3__Bacillales.D_4__Bacillaceae.D_5__Halobacillus	4.3e-06	0	0	0
D_0__Bacteria.D_1__Firmicutes.D_2__Bacilli.D_3__Bacillales.D_4__Bacillaceae.D_5__Oceanobacillus	2.80833e-06	2.6e-06	0	0
D_0__Bacteria.D_1__Firmicutes.D_2__Bacilli.D_3__Bacillales.D_4__Bacillaceae.D_5__Pseudogracilibacillus	8.275e-06	9.2e-06	1.89e-05	1.69667e-05
D_0__Bacteria.D_1__Firmicutes.D_2__Bacilli.D_3__Bacillales.D_4__Bacillaceae.D_5__Terribacillus	1.29167e-06	2.76667e-06	0	0
D_0__Bacteria.D_1__Firmicutes.D_2__Bacilli.D_3__Bacillales.D_4__Bacillaceae.D_5__Virgibacillus	2.79167e-06	1.45167e-05	2.01e-05	1.13333e-05
D_0__Bacteria.D_1__Firmicutes.D_2__Bacilli.D_3__Bacillales.D_4__Bacillaceae.D_5__uncultured	1.41667e-06	1.21667e-05	8.73e-06	1.70667e-05
D_0__Bacteria.D_1__Firmicutes.D_2__Bacilli.D_3__Bacillales.D_4__Bacillaceae.Other	1.38333e-06	0	5.67e-06	0
D_0__Bacteria.D_1__Firmicutes.D_2__Bacilli.D_3__Bacillales.D_4__Family XI.D_5__Gemella	3.08176e-05	0	6.71e-05	5.76667e-06
D_0__Bacteria.D_1__Firmicutes.D_2__Bacilli.D_3__Bacillales.D_4__Family XII.D_5__Exiguobacterium	0.000346199	0.00165553	0.000362	0.000954502
D_0__Bacteria.D_1__Firmicutes.D_2__Bacilli.D_3__Bacillales.D_4__Paenibacillaceae.D_5__Ammoniphilus	0.00014073	0.000304975	0.000224	0.000735152
D_0__Bacteria.D_1__Firmicutes.D_2__Bacilli.D_3__Bacillales.D_4__Paenibacillaceae.D_5__Aneurinibacillus	6.85833e-06	1.68e-05	0	2.82667e-05
D_0__Bacteria.D_1__Firmicutes.D_2__Bacilli.D_3__Bacillales.D_4__Paenibacillaceae.D_5__Brevibacillus	3.56981e-05	3.44167e-05	8.03e-05	0.000192075
D_0__Bacteria.D_1__Firmicutes.D_2__Bacilli.D_3__Bacillales.D_4__Paenibacillaceae.D_5__Cohnella	8.37578e-05	0.000111216	8.84e-05	0.000151921
D_0__Bacteria.D_1__Firmicutes.D_2__Bacilli.D_3__Bacillales.D_4__Paenibacillaceae.D_5__Paenibacillus	0.000417124	0.000995877	0.000594	0.00256167
D_0__Bacteria.D_1__Firmicutes.D_2__Bacilli.D_3__Bacillales.D_4__Paenibacillaceae.D_5__uncultured	0	0	2.8e-06	1.13333e-05
D_0__Bacteria.D_1__Firmicutes.D_2__Bacilli.D_3__Bacillales.D_4__Paenibacillaceae.Other	2.60917e-05	0.000112688	7.2e-05	0.00026018
D_0__Bacteria.D_1__Firmicutes.D_2__Bacilli.D_3__Bacillales.D_4__Planococcaceae.D_5__Domibacillus	1.98333e-05	8.96473e-05	5.49e-05	3.41333e-05
D_0__Bacteria.D_1__Firmicutes.D_2__Bacilli.D_3__Bacillales.D_4__Planococcaceae.D_5__Jeotgalibacillus	6.91667e-06	1.64333e-05	5.88e-06	3.91667e-05
D_0__Bacteria.D_1__Firmicutes.D_2__Bacilli.D_3__Bacillales.D_4__Planococcaceae.D_5__Kurthia	0	0	5.58e-06	1.11333e-05
D_0__Bacteria.D_1__Firmicutes.D_2__Bacilli.D_3__Bacillales.D_4__Planococcaceae.D_5__Lysinibacillus	4.39209e-05	6.92612e-05	3.76e-05	0.000102153
D_0__Bacteria.D_1__Firmicutes.D_2__Bacilli.D_3__Bacillales.D_4__Planococcaceae.D_5__Paenisporosarcina	5.56667e-06	3.87333e-05	8.6e-06	1.7e-05
D_0__Bacteria.D_1__Firmicutes.D_2__Bacilli.D_3__Bacillales.D_4__Planococcaceae.D_5__Planococcus	1.23917e-05	2.54167e-05	5.95e-06	7.96993e-05
D_0__Bacteria.D_1__Firmicutes.D_2__Bacilli.D_3__Bacillales.D_4__Planococcaceae.D_5__Planomicrobium	4.70611e-05	6.95448e-05	3.62e-05	7.34e-05
D_0__Bacteria.D_1__Firmicutes.D_2__Bacilli.D_3__Bacillales.D_4__Planococcaceae.D_5__Psychrobacillus	4.08333e-06	2.94e-05	5.95e-06	0
D_0__Bacteria.D_1__Firmicutes.D_2__Bacilli.D_3__Bacillales.D_4__Planococcaceae.D_5__Rummeliibacillus	8.35e-06	0	9.17e-06	1.12333e-05
D_0__Bacteria.D_1__Firmicutes.D_2__Bacilli.D_3__Bacillales.D_4__Planococcaceae.D_5__Solibacillus	1.38333e-06	1.80167e-05	3.12e-06	0
D_0__Bacteria.D_1__Firmicutes.D_2__Bacilli.D_3__Bacillales.D_4__Planococcaceae.D_5__Sporosarcina	7.11644e-05	0.00011522	6.75e-05	0.000101883
D_0__Bacteria.D_1__Firmicutes.D_2__Bacilli.D_3__Bacillales.D_4__Planococcaceae.D_5__uncultured	0	5.9e-06	5.88e-06	0
D_0__Bacteria.D_1__Firmicutes.D_2__Bacilli.D_3__Bacillales.D_4__Planococcaceae.Other	4.125e-06	1.15333e-05	0	0
D_0__Bacteria.D_1__Firmicutes.D_2__Bacilli.D_3__Bacillales.D_4__Sporolactobacillaceae.D_5__Pullulanibacillus	1.31667e-06	1.57833e-05	3.22e-06	3.95e-05
D_0__Bacteria.D_1__Firmicutes.D_2__Bacilli.D_3__Bacillales.D_4__Staphylococcaceae.D_5__Jeotgalicoccus	0	0	0	0
D_0__Bacteria.D_1__Firmicutes.D_2__Bacilli.D_3__Bacillales.D_4__Staphylococcaceae.D_5__Staphylococcus	6.16957e-05	7.72715e-05	3.76e-05	2.26333e-05
D_0__Bacteria.D_1__Firmicutes.D_2__Bacilli.D_3__Bacillales.D_4__Thermoactinomycetaceae.D_5__Baia	1.4e-06	8.35e-06	3.22e-06	0
D_0__Bacteria.D_1__Firmicutes.D_2__Bacilli.D_3__Bacillales.D_4__Thermoactinomycetaceae.D_5__Kroppenstedtia	3.86667e-06	0	0	1.12333e-05
D_0__Bacteria.D_1__Firmicutes.D_2__Bacilli.D_3__Bacillales.D_4__Thermoactinomycetaceae.D_5__Laceyella	0	0	0	0
D_0__Bacteria.D_1__Firmicutes.D_2__Bacilli.D_3__Bacillales.D_4__Thermoactinomycetaceae.D_5__Planifilum	1.4e-06	9.23333e-06	6.22e-06	5.56667e-06
D_0__Bacteria.D_1__Firmicutes.D_2__Bacilli.D_3__Bacillales.D_4__Thermoactinomycetaceae.D_5__Shimazuella	6.68333e-06	0	2.77e-06	1.12e-05
D_0__Bacteria.D_1__Firmicutes.D_2__Bacilli.D_3__Bacillales.D_4__Thermoactinomycetaceae.D_5__Thermoactinomyces	1.31667e-06	5.7e-06	8.8e-06	1.12e-05
D_0__Bacteria.D_1__Firmicutes.D_2__Bacilli.D_3__Bacillales.D_4__Thermoactinomycetaceae.D_5__uncultured	1.35833e-06	0	0	5.63333e-06
D_0__Bacteria.D_1__Firmicutes.D_2__Bacilli.D_3__Bacillales.D_4__uncultured.D_5__uncultured bacterium	0	0	1.4e-05	0
D_0__Bacteria.D_1__Firmicutes.D_2__Bacilli.D_3__Lactobacillales.D_4__Aerococcaceae.D_5__Abiotrophia	1.34167e-06	0	1.12e-05	0
D_0__Bacteria.D_1__Firmicutes.D_2__Bacilli.D_3__Lactobacillales.D_4__Aerococcaceae.D_5__Aerococcus	8.4e-06	2.76667e-06	5.53e-06	0
D_0__Bacteria.D_1__Firmicutes.D_2__Bacilli.D_3__Lactobacillales.D_4__Carnobacteriaceae.D_5__Trichococcus	0	0	0	0
D_0__Bacteria.D_1__Firmicutes.D_2__Bacilli.D_3__Lactobacillales.D_4__Enterococcaceae.D_5__Enterococcus	0	0	0	0
D_0__Bacteria.D_1__Firmicutes.D_2__Bacilli.D_3__Lactobacillales.D_4__Lactobacillaceae.D_5__Lactobacillus	4.14652e-05	1.45167e-05	7.35e-05	0.000103453
D_0__Bacteria.D_1__Firmicutes.D_2__Bacilli.D_3__Lactobacillales.D_4__Leuconostocaceae.D_5__Fructobacillus	1.27339e-05	2.29758e-05	0	0
D_0__Bacteria.D_1__Firmicutes.D_2__Bacilli.D_3__Lactobacillales.D_4__Streptococcaceae.D_5__Lactococcus	0	0	0	0
D_0__Bacteria.D_1__Firmicutes.D_2__Bacilli.D_3__Lactobacillales.D_4__Streptococcaceae.D_5__Streptococcus	1.55833e-06	2.76667e-06	3.22e-06	5.76667e-06
D_0__Bacteria.D_1__Firmicutes.D_2__Clostridia.D_3__Clostridiales.D_4__Christensenellaceae.D_5__Christensenellaceae R-7 group	1.84801e-05	0	1.13e-05	1.72667e-05
D_0__Bacteria.D_1__Firmicutes.D_2__Clostridia.D_3__Clostridiales.D_4__Clostridiaceae 1.D_5__Candidatus Arthromitus	0	0	2.83e-06	0
D_0__Bacteria.D_1__Firmicutes.D_2__Clostridia.D_3__Clostridiales.D_4__Clostridiaceae 1.D_5__Clostridium sensu stricto 1	0.000306377	0.000153485	0.000244	0.000316078
D_0__Bacteria.D_1__Firmicutes.D_2__Clostridia.D_3__Clostridiales.D_4__Clostridiaceae 1.D_5__Clostridium sensu stricto 10	1.4e-06	0	0	1.15e-05
D_0__Bacteria.D_1__Firmicutes.D_2__Clostridia.D_3__Clostridiales.D_4__Clostridiaceae 1.D_5__Clostridium sensu stricto 12	1.40833e-06	2.93333e-06	0	5.76667e-06
D_0__Bacteria.D_1__Firmicutes.D_2__Clostridia.D_3__Clostridiales.D_4__Clostridiaceae 1.D_5__Clostridium sensu stricto 13	9.04126e-05	0.000101229	3.16e-05	5.76667e-06
D_0__Bacteria.D_1__Firmicutes.D_2__Clostridia.D_3__Clostridiales.D_4__Clostridiaceae 1.D_5__Clostridium sensu stricto 16	5.04194e-05	0	9.63e-05	0
D_0__Bacteria.D_1__Firmicutes.D_2__Clostridia.D_3__Clostridiales.D_4__Clostridiaceae 1.D_5__Clostridium sensu stricto 3	7.075e-06	3.65333e-05	5.58e-06	5.76667e-06
D_0__Bacteria.D_1__Firmicutes.D_2__Clostridia.D_3__Clostridiales.D_4__Clostridiaceae 1.D_5__Clostridium sensu stricto 8	4.02e-05	4.31997e-05	2.84e-05	0.000102334
D_0__Bacteria.D_1__Firmicutes.D_2__Clostridia.D_3__Clostridiales.D_4__Clostridiaceae 1.D_5__Fonticella	1.37833e-05	1.175e-05	2.04e-05	5.63333e-06
D_0__Bacteria.D_1__Firmicutes.D_2__Clostridia.D_3__Clostridiales.D_4__Clostridiaceae 2.D_5__Alkaliphilus	2.75e-06	3.22e-05	2.02e-05	5.63333e-06
D_0__Bacteria.D_1__Firmicutes.D_2__Clostridia.D_3__Clostridiales.D_4__Clostridiaceae 4.D_5__Anaerosolibacter	6.05939e-05	6.36667e-06	0.000142	0
D_0__Bacteria.D_1__Firmicutes.D_2__Clostridia.D_3__Clostridiales.D_4__Clostridiaceae 4.D_5__Caminicella	1.34167e-06	6.05e-06	8.28e-06	0
D_0__Bacteria.D_1__Firmicutes.D_2__Clostridia.D_3__Clostridiales.D_4__Clostridiaceae 4.D_5__Geosporobacter	5.7284e-05	5.7e-06	0.000133	0
D_0__Bacteria.D_1__Firmicutes.D_2__Clostridia.D_3__Clostridiales.D_4__Clostridiales vadinBB60 group.D_5__uncultured bacterium	1.31667e-06	0	0	0
D_0__Bacteria.D_1__Firmicutes.D_2__Clostridia.D_3__Clostridiales.D_4__Defluviitaleaceae.D_5__Defluviitaleaceae UCG-011	0	0	0	0
D_0__Bacteria.D_1__Firmicutes.D_2__Clostridia.D_3__Clostridiales.D_4__Eubacteriaceae.D_5__uncultured	0	0	0	0
D_0__Bacteria.D_1__Firmicutes.D_2__Clostridia.D_3__Clostridiales.D_4__Family XI.D_5__Tepidimicrobium	2.81667e-06	2.76667e-06	2.68e-06	0
D_0__Bacteria.D_1__Firmicutes.D_2__Clostridia.D_3__Clostridiales.D_4__Family XI.D_5__Tissierella	1.41667e-06	5.73333e-06	2.8e-06	0
D_0__Bacteria.D_1__Firmicutes.D_2__Clostridia.D_3__Clostridiales.D_4__Family XIII.D_5__Family XIII AD3011 group	6.6e-06	0	1.13e-05	1.15e-05
D_0__Bacteria.D_1__Firmicutes.D_2__Clostridia.D_3__Clostridiales.D_4__Family XIII.D_5__[Eubacterium] nodatum group	9.25833e-06	0	8.42e-06	1.72667e-05
D_0__Bacteria.D_1__Firmicutes.D_2__Clostridia.D_3__Clostridiales.D_4__Family XVIII.D_5__uncultured	6.80833e-06	0	5.58e-06	1.12e-05
D_0__Bacteria.D_1__Firmicutes.D_2__Clostridia.D_3__Clostridiales.D_4__Gracilibacteraceae.D_5__Lutispora	0	0	0	0
D_0__Bacteria.D_1__Firmicutes.D_2__Clostridia.D_3__Clostridiales.D_4__Heliobacteriaceae.D_5__Hydrogenispora	2.575e-06	3.13333e-06	1.22e-05	5.56667e-06
D_0__Bacteria.D_1__Firmicutes.D_2__Clostridia.D_3__Clostridiales.D_4__Lachnospiraceae.D_5__Agathobacter	2.575e-06	0	0	0
D_0__Bacteria.D_1__Firmicutes.D_2__Clostridia.D_3__Clostridiales.D_4__Lachnospiraceae.D_5__Anaerostipes	0	0	0	0
D_0__Bacteria.D_1__Firmicutes.D_2__Clostridia.D_3__Clostridiales.D_4__Lachnospiraceae.D_5__Blautia	1.06484e-05	0	1.13e-05	1.72667e-05
D_0__Bacteria.D_1__Firmicutes.D_2__Clostridia.D_3__Clostridiales.D_4__Lachnospiraceae.D_5__Coprococcus 2	0	0	0	0
D_0__Bacteria.D_1__Firmicutes.D_2__Clostridia.D_3__Clostridiales.D_4__Lachnospiraceae.D_5__Dorea	0	0	3.91e-05	5.76667e-06
D_0__Bacteria.D_1__Firmicutes.D_2__Clostridia.D_3__Clostridiales.D_4__Lachnospiraceae.D_5__Eisenbergiella	0	0	0	0
D_0__Bacteria.D_1__Firmicutes.D_2__Clostridia.D_3__Clostridiales.D_4__Lachnospiraceae.D_5__Fusicatenibacter	0	0	0	0
D_0__Bacteria.D_1__Firmicutes.D_2__Clostridia.D_3__Clostridiales.D_4__Lachnospiraceae.D_5__GCA-900066575	2.875e-06	0	0	5.76667e-06
D_0__Bacteria.D_1__Firmicutes.D_2__Clostridia.D_3__Clostridiales.D_4__Lachnospiraceae.D_5__Lachnoclostridium	7.91667e-06	0	3.4e-05	5.75407e-05
D_0__Bacteria.D_1__Firmicutes.D_2__Clostridia.D_3__Clostridiales.D_4__Lachnospiraceae.D_5__Lachnospiraceae FCS020 group	0	0	0	0
D_0__Bacteria.D_1__Firmicutes.D_2__Clostridia.D_3__Clostridiales.D_4__Lachnospiraceae.D_5__Lachnospiraceae ND3007 group	0	0	0	0
D_0__Bacteria.D_1__Firmicutes.D_2__Clostridia.D_3__Clostridiales.D_4__Lachnospiraceae.D_5__Lachnospiraceae NK3A20 group	1.41488e-05	2.01038e-05	0	0
D_0__Bacteria.D_1__Firmicutes.D_2__Clostridia.D_3__Clostridiales.D_4__Lachnospiraceae.D_5__Lachnospiraceae NK4A136 group	2.93389e-05	5.53333e-06	8.44e-05	6.9049e-05
D_0__Bacteria.D_1__Firmicutes.D_2__Clostridia.D_3__Clostridiales.D_4__Lachnospiraceae.D_5__Lachnospiraceae NK4B4 group	0	0	0	0
D_0__Bacteria.D_1__Firmicutes.D_2__Clostridia.D_3__Clostridiales.D_4__Lachnospiraceae.D_5__Lachnospiraceae UCG-001	0	0	0	0
D_0__Bacteria.D_1__Firmicutes.D_2__Clostridia.D_3__Clostridiales.D_4__Lachnospiraceae.D_5__Lachnospiraceae UCG-006	4.025e-06	0	8.5e-06	0
D_0__Bacteria.D_1__Firmicutes.D_2__Clostridia.D_3__Clostridiales.D_4__Lachnospiraceae.D_5__Marvinbryantia	0	0	0	0
D_0__Bacteria.D_1__Firmicutes.D_2__Clostridia.D_3__Clostridiales.D_4__Lachnospiraceae.D_5__Roseburia	0	0	0	0
D_0__Bacteria.D_1__Firmicutes.D_2__Clostridia.D_3__Clostridiales.D_4__Lachnospiraceae.D_5__Shuttleworthia	4.24167e-06	2.58478e-05	0	0
D_0__Bacteria.D_1__Firmicutes.D_2__Clostridia.D_3__Clostridiales.D_4__Lachnospiraceae.D_5__Tyzzerella 3	0	0	0	0
D_0__Bacteria.D_1__Firmicutes.D_2__Clostridia.D_3__Clostridiales.D_4__Lachnospiraceae.D_5__[Eubacterium] eligens group	0	0	0	0
D_0__Bacteria.D_1__Firmicutes.D_2__Clostridia.D_3__Clostridiales.D_4__Lachnospiraceae.D_5__[Eubacterium] hallii group	1.55833e-06	0	0	0
D_0__Bacteria.D_1__Firmicutes.D_2__Clostridia.D_3__Clostridiales.D_4__Lachnospiraceae.D_5__[Eubacterium] xylanophilum group	0	0	0	0
D_0__Bacteria.D_1__Firmicutes.D_2__Clostridia.D_3__Clostridiales.D_4__Lachnospiraceae.D_5__[Ruminococcus] gnavus group	0	0	0	0
D_0__Bacteria.D_1__Firmicutes.D_2__Clostridia.D_3__Clostridiales.D_4__Lachnospiraceae.D_5__[Ruminococcus] torques group	4.01667e-06	0	0	0
D_0__Bacteria.D_1__Firmicutes.D_2__Clostridia.D_3__Clostridiales.D_4__Lachnospiraceae.D_5__uncultured	1.71601e-05	5.21667e-06	5.93e-05	9.78193e-05
D_0__Bacteria.D_1__Firmicutes.D_2__Clostridia.D_3__Clostridiales.D_4__Lachnospiraceae.Other	2.24401e-05	0	3.68e-05	0.000132344
D_0__Bacteria.D_1__Firmicutes.D_2__Clostridia.D_3__Clostridiales.D_4__Peptococcaceae.D_5__Desulfotomaculum	0	0	0	0
D_0__Bacteria.D_1__Firmicutes.D_2__Clostridia.D_3__Clostridiales.D_4__Peptococcaceae.D_5__Thermincola	1.40833e-06	2.66167e-05	0	5.63333e-06
D_0__Bacteria.D_1__Firmicutes.D_2__Clostridia.D_3__Clostridiales.D_4__Peptococcaceae.D_5__uncultured	0	0	0	2.3e-05
D_0__Bacteria.D_1__Firmicutes.D_2__Clostridia.D_3__Clostridiales.D_4__Peptostreptococcaceae.D_5__Peptostreptococcus	1.07876e-05	0	3.07e-05	0
D_0__Bacteria.D_1__Firmicutes.D_2__Clostridia.D_3__Clostridiales.D_4__Peptostreptococcaceae.D_5__Romboutsia	6.10019e-05	5.53333e-06	0.000102	0.000189884
D_0__Bacteria.D_1__Firmicutes.D_2__Clostridia.D_3__Clostridiales.D_4__Peptostreptococcaceae.D_5__Sporacetigenium	0.00142123	0.00210764	0.00108	0.000226695
D_0__Bacteria.D_1__Firmicutes.D_2__Clostridia.D_3__Clostridiales.D_4__Peptostreptococcaceae.D_5__uncultured	5.38823e-05	8.13333e-06	9.65e-05	5.76667e-06
D_0__Bacteria.D_1__Firmicutes.D_2__Clostridia.D_3__Clostridiales.D_4__Ruminococcaceae.D_5__Anaerobacterium	0	1.155e-05	5.38e-06	5.63333e-06
D_0__Bacteria.D_1__Firmicutes.D_2__Clostridia.D_3__Clostridiales.D_4__Ruminococcaceae.D_5__Anaerotruncus	1.31667e-06	0	0	5.76667e-06
D_0__Bacteria.D_1__Firmicutes.D_2__Clostridia.D_3__Clostridiales.D_4__Ruminococcaceae.D_5__Butyricicoccus	0	0	0	0
D_0__Bacteria.D_1__Firmicutes.D_2__Clostridia.D_3__Clostridiales.D_4__Ruminococcaceae.D_5__CAG-352	0	0	0	0
D_0__Bacteria.D_1__Firmicutes.D_2__Clostridia.D_3__Clostridiales.D_4__Ruminococcaceae.D_5__Candidatus Soleaferrea	2.64167e-06	0	0	5.76667e-06
D_0__Bacteria.D_1__Firmicutes.D_2__Clostridia.D_3__Clostridiales.D_4__Ruminococcaceae.D_5__Faecalibacterium	4.15e-06	0	0	0
D_0__Bacteria.D_1__Firmicutes.D_2__Clostridia.D_3__Clostridiales.D_4__Ruminococcaceae.D_5__Flavonifractor	0	0	0	0
D_0__Bacteria.D_1__Firmicutes.D_2__Clostridia.D_3__Clostridiales.D_4__Ruminococcaceae.D_5__Harryflintia	0	0	0	0
D_0__Bacteria.D_1__Firmicutes.D_2__Clostridia.D_3__Clostridiales.D_4__Ruminococcaceae.D_5__Oscillibacter	5.28333e-06	0	2.83e-06	5.75407e-05
D_0__Bacteria.D_1__Firmicutes.D_2__Clostridia.D_3__Clostridiales.D_4__Ruminococcaceae.D_5__Papillibacter	0	0	0	0
D_0__Bacteria.D_1__Firmicutes.D_2__Clostridia.D_3__Clostridiales.D_4__Ruminococcaceae.D_5__Ruminiclostridium	6.6e-06	0	1.7e-05	1.15e-05
D_0__Bacteria.D_1__Firmicutes.D_2__Clostridia.D_3__Clostridiales.D_4__Ruminococcaceae.D_5__Ruminiclostridium 1	7.91667e-06	0	2.83e-05	5.17867e-05
D_0__Bacteria.D_1__Firmicutes.D_2__Clostridia.D_3__Clostridiales.D_4__Ruminococcaceae.D_5__Ruminiclostridium 5	1.58401e-05	0	1.98e-05	3.45243e-05
D_0__Bacteria.D_1__Firmicutes.D_2__Clostridia.D_3__Clostridiales.D_4__Ruminococcaceae.D_5__Ruminiclostridium 6	3.95833e-06	0	1.7e-05	4.02783e-05
D_0__Bacteria.D_1__Firmicutes.D_2__Clostridia.D_3__Clostridiales.D_4__Ruminococcaceae.D_5__Ruminiclostridium 9	2.92785e-05	0	6.8e-05	0.000132344
D_0__Bacteria.D_1__Firmicutes.D_2__Clostridia.D_3__Clostridiales.D_4__Ruminococcaceae.D_5__Ruminococcaceae NK4A214 group	1.31667e-06	0	1.98e-05	1.72667e-05
D_0__Bacteria.D_1__Firmicutes.D_2__Clostridia.D_3__Clostridiales.D_4__Ruminococcaceae.D_5__Ruminococcaceae UCG-003	0	0	2.83e-06	0
D_0__Bacteria.D_1__Firmicutes.D_2__Clostridia.D_3__Clostridiales.D_4__Ruminococcaceae.D_5__Ruminococcaceae UCG-005	1.31667e-06	0	0	1.72667e-05
D_0__Bacteria.D_1__Firmicutes.D_2__Clostridia.D_3__Clostridiales.D_4__Ruminococcaceae.D_5__Ruminococcaceae UCG-008	0	0	0	0
D_0__Bacteria.D_1__Firmicutes.D_2__Clostridia.D_3__Clostridiales.D_4__Ruminococcaceae.D_5__Ruminococcaceae UCG-010	3.03602e-05	0	7.64e-05	0.000143852
D_0__Bacteria.D_1__Firmicutes.D_2__Clostridia.D_3__Clostridiales.D_4__Ruminococcaceae.D_5__Ruminococcaceae UCG-011	0	0	0	0
D_0__Bacteria.D_1__Firmicutes.D_2__Clostridia.D_3__Clostridiales.D_4__Ruminococcaceae.D_5__Ruminococcaceae UCG-013	0	0	0	0
D_0__Bacteria.D_1__Firmicutes.D_2__Clostridia.D_3__Clostridiales.D_4__Ruminococcaceae.D_5__Ruminococcaceae UCG-014	8.37205e-05	1.14833e-05	0.000175	0.000241671
D_0__Bacteria.D_1__Firmicutes.D_2__Clostridia.D_3__Clostridiales.D_4__Ruminococcaceae.D_5__Ruminococcaceae V9D2013 group	0	0	0	0
D_0__Bacteria.D_1__Firmicutes.D_2__Clostridia.D_3__Clostridiales.D_4__Ruminococcaceae.D_5__Ruminococcus 1	2.64167e-06	0	2.83e-06	5.76667e-06
D_0__Bacteria.D_1__Firmicutes.D_2__Clostridia.D_3__Clostridiales.D_4__Ruminococcaceae.D_5__Ruminococcus 2	4.01667e-06	0	0	0
D_0__Bacteria.D_1__Firmicutes.D_2__Clostridia.D_3__Clostridiales.D_4__Ruminococcaceae.D_5__Subdoligranulum	0	0	0	0
D_0__Bacteria.D_1__Firmicutes.D_2__Clostridia.D_3__Clostridiales.D_4__Ruminococcaceae.D_5__UBA1819	1.31667e-06	0	0	0
D_0__Bacteria.D_1__Firmicutes.D_2__Clostridia.D_3__Clostridiales.D_4__Ruminococcaceae.D_5__[Eubacterium] coprostanoligenes group	5.57219e-05	8.61667e-06	9.06e-05	0.000138098
D_0__Bacteria.D_1__Firmicutes.D_2__Clostridia.D_3__Clostridiales.D_4__Ruminococcaceae.D_5__uncultured	2.38234e-05	5.53333e-06	3.67e-05	0.000166868
D_0__Bacteria.D_1__Firmicutes.D_2__Clostridia.D_3__Clostridiales.D_4__Ruminococcaceae.Other	0	0	0	0
D_0__Bacteria.D_1__Firmicutes.D_2__Clostridia.D_3__Clostridiales.Other.Other	0	0	0	0
D_0__Bacteria.D_1__Firmicutes.D_2__Erysipelotrichia.D_3__Erysipelotrichales.D_4__Erysipelotrichaceae.D_5__Catenibacterium	0	0	0	0
D_0__Bacteria.D_1__Firmicutes.D_2__Erysipelotrichia.D_3__Erysipelotrichales.D_4__Erysipelotrichaceae.D_5__Dubosiella	0	0	0	0
D_0__Bacteria.D_1__Firmicutes.D_2__Erysipelotrichia.D_3__Erysipelotrichales.D_4__Erysipelotrichaceae.D_5__Erysipelatoclostridium	1.31667e-06	0	1.42e-05	1.72667e-05
D_0__Bacteria.D_1__Firmicutes.D_2__Erysipelotrichia.D_3__Erysipelotrichales.D_4__Erysipelotrichaceae.D_5__Erysipelotrichaceae UCG-003	0	0	0	0
D_0__Bacteria.D_1__Firmicutes.D_2__Erysipelotrichia.D_3__Erysipelotrichales.D_4__Erysipelotrichaceae.D_5__Faecalibaculum	4.75203e-05	0	0.000127	0.000230163
D_0__Bacteria.D_1__Firmicutes.D_2__Erysipelotrichia.D_3__Erysipelotrichales.D_4__Erysipelotrichaceae.D_5__Faecalitalea	0	0	0	0
D_0__Bacteria.D_1__Firmicutes.D_2__Erysipelotrichia.D_3__Erysipelotrichales.D_4__Erysipelotrichaceae.D_5__Holdemania	0	0	0	0
D_0__Bacteria.D_1__Firmicutes.D_2__Erysipelotrichia.D_3__Erysipelotrichales.D_4__Erysipelotrichaceae.D_5__Ileibacterium	4.375e-06	0	0	0
D_0__Bacteria.D_1__Firmicutes.D_2__Erysipelotrichia.D_3__Erysipelotrichales.D_4__Erysipelotrichaceae.D_5__Turicibacter	2.66118e-05	1.17333e-05	2.3e-05	8.6311e-05
D_0__Bacteria.D_1__Firmicutes.D_2__Erysipelotrichia.D_3__Erysipelotrichales.D_4__Erysipelotrichaceae.D_5__uncultured	2.64167e-06	0	0	1.72667e-05
D_0__Bacteria.D_1__Firmicutes.D_2__Erysipelotrichia.D_3__Erysipelotrichales.D_4__Erysipelotrichaceae.Other	1.05601e-05	0	1.42e-05	4.02783e-05
D_0__Bacteria.D_1__Firmicutes.D_2__Limnochordia.D_3__Limnochordales.D_4__Limnochordaceae.D_5__uncultured bacterium	0	2.86667e-06	5.57e-06	0
D_0__Bacteria.D_1__Firmicutes.D_2__Limnochordia.D_3__Limnochordales.D_4__Limnochordaceae.D_5__uncultured compost bacterium	1.78667e-05	3.49833e-05	3.15e-05	3.39333e-05
D_0__Bacteria.D_1__Firmicutes.D_2__Negativicutes.D_3__Selenomonadales.D_4__Acidaminococcaceae.D_5__Phascolarctobacterium	0	0	0	0
D_0__Bacteria.D_1__Firmicutes.D_2__Negativicutes.D_3__Selenomonadales.D_4__Veillonellaceae.D_5__Veillonella	1.61388e-05	0	6.98e-05	0
D_0__Bacteria.D_1__Fusobacteria.D_2__Fusobacteriia.D_3__Fusobacteriales.D_4__Fusobacteriaceae.D_5__Cetobacterium	1.2059e-05	0	1.96e-05	0
D_0__Bacteria.D_1__GAL15.D_2__uncultured bacterium.D_3__uncultured bacterium.D_4__uncultured bacterium.D_5__uncultured bacterium	3.19583e-05	0.000121021	6.15e-05	6.78137e-05
D_0__Bacteria.D_1__Gemmatimonadetes.D_2__AKAU4049.D_3__uncultured bacterium.D_4__uncultured bacterium.D_5__uncultured bacterium	0.00019297	0.000374083	0.000255	0.000399404
D_0__Bacteria.D_1__Gemmatimonadetes.D_2__AKAU4049.D_3__uncultured soil bacterium.D_4__uncultured soil bacterium.D_5__uncultured soil bacterium	0.00080594	0.00159836	0.00131	0.00120832
D_0__Bacteria.D_1__Gemmatimonadetes.D_2__BD2-11 terrestrial group.D_3__metagenome.D_4__metagenome.D_5__metagenome	0.000126495	0.000184861	0.000186	0.000198463
D_0__Bacteria.D_1__Gemmatimonadetes.D_2__BD2-11 terrestrial group.D_3__uncultured Gemmatimonadetes bacterium.D_4__uncultured Gemmatimonadetes bacterium.D_5__uncultured Gemmatimonadetes bacterium	4.0217e-05	7.92547e-05	7.43e-05	3.9215e-05
D_0__Bacteria.D_1__Gemmatimonadetes.D_2__BD2-11 terrestrial group.D_3__uncultured bacterium.D_4__uncultured bacterium.D_5__uncultured bacterium	0.000842191	0.00164938	0.00118	0.00115634
D_0__Bacteria.D_1__Gemmatimonadetes.D_2__BD2-11 terrestrial group.D_3__uncultured soil bacterium.D_4__uncultured soil bacterium.D_5__uncultured soil bacterium	5.6e-06	5.85e-06	6.05e-06	1.15e-05
D_0__Bacteria.D_1__Gemmatimonadetes.D_2__BD2-11 terrestrial group.Other.Other.Other	0.000228837	0.000459836	0.00034	0.000333918
D_0__Bacteria.D_1__Gemmatimonadetes.D_2__Gemmatimonadetes.D_3__Gemmatimonadales.D_4__Gemmatimonadaceae.D_5__Gemmatimonas	0.00125453	0.00254682	0.00306	0.00661189
D_0__Bacteria.D_1__Gemmatimonadetes.D_2__Gemmatimonadetes.D_3__Gemmatimonadales.D_4__Gemmatimonadaceae.D_5__Gemmatirosa	0.000449535	0.00104517	0.00082	0.00153383
D_0__Bacteria.D_1__Gemmatimonadetes.D_2__Gemmatimonadetes.D_3__Gemmatimonadales.D_4__Gemmatimonadaceae.D_5__uncultured	0.0201924	0.0376076	0.036	0.0440418
D_0__Bacteria.D_1__Gemmatimonadetes.D_2__Gemmatimonadetes.D_3__Gemmatimonadales.D_4__Gemmatimonadaceae.Other	5.33209e-05	0.000128014	0.000128	8.44503e-05
D_0__Bacteria.D_1__Gemmatimonadetes.D_2__Longimicrobia.D_3__Longimicrobiales.D_4__Longimicrobiaceae.D_5__metagenome	2.37083e-05	4.90538e-05	2.47e-05	8.50783e-05
D_0__Bacteria.D_1__Gemmatimonadetes.D_2__Longimicrobia.D_3__Longimicrobiales.D_4__Longimicrobiaceae.D_5__uncultured Gemmatimonadetes bacterium	6.84167e-06	1.13833e-05	2.46e-05	1.71333e-05
D_0__Bacteria.D_1__Gemmatimonadetes.D_2__Longimicrobia.D_3__Longimicrobiales.D_4__Longimicrobiaceae.D_5__uncultured bacterium	0.000591284	0.00133043	0.000879	0.000925565
D_0__Bacteria.D_1__Gemmatimonadetes.D_2__Longimicrobia.D_3__Longimicrobiales.D_4__Longimicrobiaceae.Other	4.72969e-05	7.2246e-05	9.69e-05	0.000101464
D_0__Bacteria.D_1__Gemmatimonadetes.D_2__S0134 terrestrial group.D_3__metagenome.D_4__metagenome.D_5__metagenome	2.19e-05	1.99333e-05	2.25e-05	3.98e-05
D_0__Bacteria.D_1__Gemmatimonadetes.D_2__S0134 terrestrial group.D_3__uncultured Gemmatimonadetes bacterium.D_4__uncultured Gemmatimonadetes bacterium.D_5__uncultured Gemmatimonadetes bacterium	4.14167e-06	8.4e-06	3.12e-06	0
D_0__Bacteria.D_1__Gemmatimonadetes.D_2__S0134 terrestrial group.D_3__uncultured bacterium.D_4__uncultured bacterium.D_5__uncultured bacterium	0.00168083	0.00307339	0.00194	0.00202066
D_0__Bacteria.D_1__Gemmatimonadetes.D_2__S0134 terrestrial group.Other.Other.Other	0.000105623	0.000192872	0.00015	0.000113216
D_0__Bacteria.D_1__Hydrogenedentes.D_2__Hydrogenedentia.D_3__Hydrogenedentiales.D_4__Hydrogenedensaceae.D_5__metagenome	3.17339e-05	0.000184972	0.000439	0.000129494
D_0__Bacteria.D_1__Hydrogenedentes.D_2__Hydrogenedentia.D_3__Hydrogenedentiales.D_4__Hydrogenedensaceae.D_5__uncultured bacterium	8.9798e-05	0.000244927	0.000218	0.000191991
D_0__Bacteria.D_1__Hydrogenedentes.D_2__Hydrogenedentia.D_3__Hydrogenedentiales.D_4__Hydrogenedensaceae.D_5__uncultured organism	4.13333e-06	6.05e-06	5.67e-06	3.36e-05
D_0__Bacteria.D_1__Latescibacteria.D_2__uncultured Latescibacteria bacterium.D_3__uncultured Latescibacteria bacterium.D_4__uncultured Latescibacteria bacterium.D_5__uncultured Latescibacteria bacterium	0.000109079	0.000152412	0.000197	0.000175626
D_0__Bacteria.D_1__Latescibacteria.D_2__uncultured Pelobacter sp..D_3__uncultured Pelobacter sp..D_4__uncultured Pelobacter sp..D_5__uncultured Pelobacter sp.	1.2825e-05	0	1.41e-05	1.13333e-05
D_0__Bacteria.D_1__Latescibacteria.D_2__uncultured bacterium.D_3__uncultured bacterium.D_4__uncultured bacterium.D_5__uncultured bacterium	0.00033303	0.00074753	0.000566	0.00052098
D_0__Bacteria.D_1__Latescibacteria.Other.Other.Other.Other	2.825e-06	8.91667e-06	1.14e-05	5.76667e-06
D_0__Bacteria.D_1__Margulisbacteria.Other.Other.Other.Other	0	2.6e-06	5.92e-06	1.14e-05
D_0__Bacteria.D_1__Nitrospirae.D_2__Nitrospira.D_3__Nitrospirales.D_4__Nitrospiraceae.D_5__Nitrospira	0.00266565	0.00530892	0.0053	0.00459112
D_0__Bacteria.D_1__Patescibacteria.D_2__Berkelbacteria.D_3__uncultured bacterium.D_4__uncultured bacterium.D_5__uncultured bacterium	0.000123279	5.79205e-05	0.000103	4.52333e-05
D_0__Bacteria.D_1__Patescibacteria.D_2__Berkelbacteria.D_3__uncultured soil bacterium.D_4__uncultured soil bacterium.D_5__uncultured soil bacterium	2.10042e-05	3.06333e-05	5.52e-06	0
D_0__Bacteria.D_1__Patescibacteria.D_2__Berkelbacteria.Other.Other.Other	8.11088e-05	4.81475e-05	5.41e-05	3.96333e-05
D_0__Bacteria.D_1__Patescibacteria.D_2__Gracilibacteria.D_3__Absconditabacteriales (SR1).D_4__metagenome.D_5__metagenome	2.74167e-06	1.39833e-05	0	0
D_0__Bacteria.D_1__Patescibacteria.D_2__Gracilibacteria.D_3__Absconditabacteriales (SR1).D_4__uncultured bacterium.D_5__uncultured bacterium	0	1.45167e-05	5.98e-06	0
D_0__Bacteria.D_1__Patescibacteria.D_2__Gracilibacteria.D_3__Absconditabacteriales (SR1).D_4__uncultured candidate division SR1 bacterium.D_5__uncultured candidate division SR1 bacterium	0.000155493	0.00051997	0.000259	0.000277513
D_0__Bacteria.D_1__Patescibacteria.D_2__Gracilibacteria.D_3__Candidatus Peregrinibacteria.D_4__metagenome.D_5__metagenome	1.34167e-06	1.395e-05	0	1.12333e-05
D_0__Bacteria.D_1__Patescibacteria.D_2__Gracilibacteria.D_3__Candidatus Peregrinibacteria.D_4__uncultured bacterium.D_5__uncultured bacterium	4.26667e-06	8.61667e-06	5.67e-06	0
D_0__Bacteria.D_1__Patescibacteria.D_2__Gracilibacteria.D_3__Candidatus Peregrinibacteria.Other.Other	7.00833e-06	2.93333e-06	0	1.70667e-05
D_0__Bacteria.D_1__Patescibacteria.D_2__Gracilibacteria.D_3__Candidatus Peribacteria.D_4__metagenome.D_5__metagenome	1.25167e-05	1.595e-05	0	5.56667e-06
D_0__Bacteria.D_1__Patescibacteria.D_2__Gracilibacteria.D_3__Candidatus Peribacteria.D_4__uncultured bacterium.D_5__uncultured bacterium	6.86349e-05	8.55897e-05	2.9e-05	2.26333e-05
D_0__Bacteria.D_1__Patescibacteria.D_2__Gracilibacteria.D_3__Candidatus Peribacteria.Other.Other	1.10083e-05	2.23333e-05	1.49e-05	8.50117e-05
D_0__Bacteria.D_1__Patescibacteria.D_2__Gracilibacteria.D_3__uncultured bacterium.D_4__uncultured bacterium.D_5__uncultured bacterium	2.64e-05	2.67167e-05	2.17e-05	2.26333e-05
D_0__Bacteria.D_1__Patescibacteria.D_2__Kazania.D_3__uncultured bacterium.D_4__uncultured bacterium.D_5__uncultured bacterium	6.95e-06	0	3.22e-06	5.76667e-06
D_0__Bacteria.D_1__Patescibacteria.D_2__Microgenomatia.D_3__Candidatus Chisholmbacteria.D_4__uncultured bacterium.D_5__uncultured bacterium	3.975e-06	0	0	0
D_0__Bacteria.D_1__Patescibacteria.D_2__Microgenomatia.D_3__Candidatus Levybacteria.D_4__uncultured bacterium.D_5__uncultured bacterium	1.38333e-06	0	0	0
D_0__Bacteria.D_1__Patescibacteria.D_2__Microgenomatia.D_3__Candidatus Levybacteria.Other.Other	0	0	0	0
D_0__Bacteria.D_1__Patescibacteria.D_2__Microgenomatia.D_3__Candidatus Pacebacteria.D_4__uncultured bacterium.D_5__uncultured bacterium	5.73667e-05	1.76e-05	8.7e-06	7.86837e-05
D_0__Bacteria.D_1__Patescibacteria.D_2__Microgenomatia.D_3__Candidatus Roizmanbacteria.D_4__uncultured bacterium.D_5__uncultured bacterium	4.05833e-06	0	0	0
D_0__Bacteria.D_1__Patescibacteria.D_2__Microgenomatia.D_3__Candidatus Woesebacteria.D_4__uncultured Microgenomates group bacterium.D_5__uncultured Microgenomates group bacterium	4.06667e-06	0	0	0
D_0__Bacteria.D_1__Patescibacteria.D_2__Microgenomatia.D_3__Candidatus Woesebacteria.D_4__uncultured bacterium.D_5__uncultured bacterium	7.94167e-06	0	0	5.63333e-06
D_0__Bacteria.D_1__Patescibacteria.D_2__Microgenomatia.D_3__uncultured candidate division WS6 bacterium.D_4__uncultured candidate division WS6 bacterium.D_5__uncultured candidate division WS6 bacterium	0	9.55e-06	0	0
D_0__Bacteria.D_1__Patescibacteria.D_2__Parcubacteria.D_3__Candidatus Adlerbacteria.D_4__uncultured bacterium.D_5__uncultured bacterium	8.575e-06	3.18333e-06	6.05e-06	6.15137e-05
D_0__Bacteria.D_1__Patescibacteria.D_2__Parcubacteria.D_3__Candidatus Giovannonibacteria.D_4__Candidatus Giovannonibacteria bacterium GW2011_GWF2_42_19.D_5__Candidatus Giovannonibacteria bacterium GW2011_GWF2_42_19	1.41667e-06	0	0	0
D_0__Bacteria.D_1__Patescibacteria.D_2__Parcubacteria.D_3__Candidatus Kaiserbacteria.D_4__metagenome.D_5__metagenome	0	0	0	1.11333e-05
D_0__Bacteria.D_1__Patescibacteria.D_2__Parcubacteria.D_3__Candidatus Kaiserbacteria.D_4__uncultured bacterium.D_5__uncultured bacterium	1.24e-05	1.675e-05	2.67e-05	5.56667e-06
D_0__Bacteria.D_1__Patescibacteria.D_2__Parcubacteria.D_3__Candidatus Kaiserbacteria.Other.Other	1.34167e-05	1.345e-05	3.22e-06	0
D_0__Bacteria.D_1__Patescibacteria.D_2__Parcubacteria.D_3__Candidatus Nomurabacteria.D_4__Candidatus Nomurabacteria bacterium GW2011_GWE1_32_28.D_5__Candidatus Nomurabacteria bacterium GW2011_GWE1_32_28	0	0	0	0
D_0__Bacteria.D_1__Patescibacteria.D_2__Parcubacteria.D_3__Candidatus Nomurabacteria.D_4__uncultured bacterium.D_5__uncultured bacterium	0	5.75e-06	0	0
D_0__Bacteria.D_1__Patescibacteria.D_2__Parcubacteria.D_3__Candidatus Terrybacteria.D_4__uncultured bacterium.D_5__uncultured bacterium	1.34167e-06	3.13333e-06	0	0
D_0__Bacteria.D_1__Patescibacteria.D_2__Parcubacteria.D_3__Candidatus Yanofskybacteria.D_4__uncultured bacterium.D_5__uncultured bacterium	6.825e-06	1.525e-05	1.12e-05	0
D_0__Bacteria.D_1__Patescibacteria.D_2__Parcubacteria.D_3__Candidatus Zambryskibacteria.D_4__Parcubacteria group bacterium GW2011_GWA2_40_14.D_5__Parcubacteria group bacterium GW2011_GWA2_40_14	0	0	2.68e-06	0
D_0__Bacteria.D_1__Patescibacteria.D_2__Parcubacteria.D_3__uncultured bacterium.D_4__uncultured bacterium.D_5__uncultured bacterium	7.25259e-05	7.35072e-05	4.67e-05	7.93243e-05
D_0__Bacteria.D_1__Patescibacteria.D_2__Saccharimonadia.D_3__Saccharimonadales.D_4__Saccharimonadaceae.D_5__Candidatus Saccharimonas	2.64167e-06	0	0	0
D_0__Bacteria.D_1__Patescibacteria.D_2__Saccharimonadia.D_3__Saccharimonadales.D_4__Saccharimonadaceae.D_5__uncultured bacterium	0.000341211	7.39152e-05	0.00018	5.08e-05
D_0__Bacteria.D_1__Patescibacteria.D_2__Saccharimonadia.D_3__Saccharimonadales.D_4__Saccharimonadaceae.Other	2.68333e-06	0	0	0
D_0__Bacteria.D_1__Patescibacteria.D_2__Saccharimonadia.D_3__Saccharimonadales.D_4__metagenome.D_5__metagenome	3.6951e-05	8.71667e-06	1.8e-05	5.63333e-06
D_0__Bacteria.D_1__Patescibacteria.D_2__Saccharimonadia.D_3__Saccharimonadales.D_4__uncultured Candidatus Saccharibacteria bacterium.D_5__uncultured Candidatus Saccharibacteria bacterium	0.000589406	0.000112874	6.37e-05	0.000152825
D_0__Bacteria.D_1__Patescibacteria.D_2__Saccharimonadia.D_3__Saccharimonadales.D_4__uncultured bacterium.D_5__uncultured bacterium	0.00496537	0.00278459	0.00221	0.00246643
D_0__Bacteria.D_1__Patescibacteria.D_2__Saccharimonadia.D_3__Saccharimonadales.Other.Other	0.000492035	0.000211108	0.000143	0.00031156
D_0__Bacteria.D_1__Patescibacteria.D_2__WS6 (Dojkabacteria).D_3__uncultured bacterium.D_4__uncultured bacterium.D_5__uncultured bacterium	1.34083e-05	1.17e-05	2.43e-05	0
D_0__Bacteria.D_1__Patescibacteria.D_2__WWE3.D_3__uncultured bacterium.D_4__uncultured bacterium.D_5__uncultured bacterium	0.000348753	0.00067849	0.000195	0.00023166
D_0__Bacteria.D_1__Patescibacteria.D_2__WWE3.Other.Other.Other	9.50833e-06	1.95667e-05	2.8e-06	5.76667e-06
D_0__Bacteria.D_1__Patescibacteria.D_2__uncultured.D_3__uncultured bacterium.D_4__uncultured bacterium.D_5__uncultured bacterium	0	0	0	0
D_0__Bacteria.D_1__Planctomycetes.D_2__BD7-11.D_3__uncultured bacterium.D_4__uncultured bacterium.D_5__uncultured bacterium	5.49167e-06	6.06667e-06	1.18e-05	5.63333e-06
D_0__Bacteria.D_1__Planctomycetes.D_2__BD7-11.D_3__uncultured planctomycete.D_4__uncultured planctomycete.D_5__uncultured planctomycete	0	0	0	0
D_0__Bacteria.D_1__Planctomycetes.D_2__Brocadiae.D_3__Brocadiales.D_4__Brocadiaceae.D_5__Candidatus Brocadia	2.81667e-06	0	1.24e-05	0
D_0__Bacteria.D_1__Planctomycetes.D_2__OM190.D_3__metagenome.D_4__metagenome.D_5__metagenome	0	0	3.22e-06	0
D_0__Bacteria.D_1__Planctomycetes.D_2__OM190.D_3__uncultured bacterium.D_4__uncultured bacterium.D_5__uncultured bacterium	9.03226e-05	0.000120582	0.000131	8.49243e-05
D_0__Bacteria.D_1__Planctomycetes.D_2__OM190.Other.Other.Other	1.38333e-06	8.88333e-06	5.6e-06	5.56667e-06
D_0__Bacteria.D_1__Planctomycetes.D_2__Phycisphaerae.D_3__CCM11a.D_4__uncultured Planctomycetia bacterium.D_5__uncultured Planctomycetia bacterium	0	0	0	0
D_0__Bacteria.D_1__Planctomycetes.D_2__Phycisphaerae.D_3__CCM11a.D_4__uncultured bacterium.D_5__uncultured bacterium	8.475e-06	5.7e-06	1.16e-05	2.23667e-05
D_0__Bacteria.D_1__Planctomycetes.D_2__Phycisphaerae.D_3__Phycisphaerales.D_4__Phycisphaeraceae.D_5__AKYG587	2.62893e-05	3.42167e-05	4.47e-05	2.23e-05
D_0__Bacteria.D_1__Planctomycetes.D_2__Phycisphaerae.D_3__Phycisphaerales.D_4__Phycisphaeraceae.D_5__CL500-3	0	3.18333e-06	0	0
D_0__Bacteria.D_1__Planctomycetes.D_2__Phycisphaerae.D_3__Phycisphaerales.D_4__Phycisphaeraceae.D_5__I-8	1.40833e-06	0	0	0
D_0__Bacteria.D_1__Planctomycetes.D_2__Phycisphaerae.D_3__Phycisphaerales.D_4__Phycisphaeraceae.D_5__SM1A02	0.000139795	0.00023046	0.000267	0.000136053
D_0__Bacteria.D_1__Planctomycetes.D_2__Phycisphaerae.D_3__Phycisphaerales.D_4__Phycisphaeraceae.D_5__uncultured	1.7575e-05	1.985e-05	2.27e-05	2.81333e-05
D_0__Bacteria.D_1__Planctomycetes.D_2__Phycisphaerae.D_3__Pla1 lineage.D_4__uncultured bacterium.D_5__uncultured bacterium	0	0	0	1.15e-05
D_0__Bacteria.D_1__Planctomycetes.D_2__Phycisphaerae.D_3__Tepidisphaerales.D_4__CPla-3 termite group.D_5__uncultured planctomycete	1.365e-05	0	1.1e-05	3.43333e-05
D_0__Bacteria.D_1__Planctomycetes.D_2__Phycisphaerae.D_3__Tepidisphaerales.D_4__CPla-3 termite group.Other	6.83333e-06	1.18167e-05	2.63e-05	7.40867e-05
D_0__Bacteria.D_1__Planctomycetes.D_2__Phycisphaerae.D_3__Tepidisphaerales.D_4__Tepidisphaeraceae.D_5__Tepidisphaera	1.35833e-06	1.39333e-05	5.63e-06	1.13333e-05
D_0__Bacteria.D_1__Planctomycetes.D_2__Phycisphaerae.D_3__Tepidisphaerales.D_4__WD2101 soil group.D_5__uncultured bacterium	0.000173417	0.000303241	0.000317	0.000402118
D_0__Bacteria.D_1__Planctomycetes.D_2__Phycisphaerae.D_3__Tepidisphaerales.D_4__WD2101 soil group.D_5__uncultured planctomycete	1.26417e-05	2.63167e-05	1.09e-05	1.68e-05
D_0__Bacteria.D_1__Planctomycetes.D_2__Phycisphaerae.D_3__Tepidisphaerales.D_4__WD2101 soil group.Other	1.09583e-05	4.32667e-05	1.44e-05	0
D_0__Bacteria.D_1__Planctomycetes.D_2__Phycisphaerae.D_3__Tepidisphaerales.Other.Other	0	3.13333e-06	3.22e-06	0
D_0__Bacteria.D_1__Planctomycetes.D_2__Phycisphaerae.D_3__mle1-8.D_4__uncultured bacterium.D_5__uncultured bacterium	4.13333e-06	2.93333e-06	8.98e-06	0
D_0__Bacteria.D_1__Planctomycetes.D_2__Pla3 lineage.D_3__uncultured bacterium.D_4__uncultured bacterium.D_5__uncultured bacterium	0	2.16167e-05	0	1.15e-05
D_0__Bacteria.D_1__Planctomycetes.D_2__Pla4 lineage.D_3__uncultured bacterium.D_4__uncultured bacterium.D_5__uncultured bacterium	1.78e-05	4.83282e-05	5.76e-05	3.40667e-05
D_0__Bacteria.D_1__Planctomycetes.D_2__Planctomycetacia.D_3__Gemmatales.D_4__Gemmataceae.D_5__Fimbriiglobus	0	0	0	0
D_0__Bacteria.D_1__Planctomycetes.D_2__Planctomycetacia.D_3__Gemmatales.D_4__Gemmataceae.D_5__Gemmata	2.30083e-05	4.94e-05	5.7e-05	2.81333e-05
D_0__Bacteria.D_1__Planctomycetes.D_2__Planctomycetacia.D_3__Gemmatales.D_4__Gemmataceae.D_5__uncultured	1.15083e-05	2.90833e-05	2.27e-05	1.67667e-05
D_0__Bacteria.D_1__Planctomycetes.D_2__Planctomycetacia.D_3__Isosphaerales.D_4__Isosphaeraceae.D_5__Aquisphaera	4.13333e-06	5.8e-06	1.49e-05	1.67667e-05
D_0__Bacteria.D_1__Planctomycetes.D_2__Planctomycetacia.D_3__Isosphaerales.D_4__Isosphaeraceae.D_5__Singulisphaera	6.80833e-06	1.06833e-05	8.9e-06	3.93e-05
D_0__Bacteria.D_1__Planctomycetes.D_2__Planctomycetacia.D_3__Pirellulales.D_4__Pirellulaceae.D_5__Blastopirellula	0	3.18333e-06	6.22e-06	1.11333e-05
D_0__Bacteria.D_1__Planctomycetes.D_2__Planctomycetacia.D_3__Pirellulales.D_4__Pirellulaceae.D_5__Pir4 lineage	2.77125e-05	3.82833e-05	3.18e-05	1.11333e-05
D_0__Bacteria.D_1__Planctomycetes.D_2__Planctomycetacia.D_3__Pirellulales.D_4__Pirellulaceae.D_5__Pirellula	2.37417e-05	2.97167e-05	3.91e-05	6.75353e-05
D_0__Bacteria.D_1__Planctomycetes.D_2__Planctomycetacia.D_3__Pirellulales.D_4__Pirellulaceae.D_5__Rhodopirellula	0	0	0	1.15e-05
D_0__Bacteria.D_1__Planctomycetes.D_2__Planctomycetacia.D_3__Pirellulales.D_4__Pirellulaceae.D_5__uncultured	2.7e-06	2.86667e-06	6.22e-06	5.63333e-06
D_0__Bacteria.D_1__Planctomycetes.D_2__Planctomycetacia.D_3__Planctomycetales.D_4__Rubinisphaeraceae.D_5__Planctomicrobium	9.675e-06	8.51667e-06	3.12e-06	3.93e-05
D_0__Bacteria.D_1__Planctomycetes.D_2__Planctomycetacia.D_3__Planctomycetales.D_4__Rubinisphaeraceae.D_5__SH-PL14	9.58333e-06	2.22167e-05	2.01e-05	1.11333e-05
D_0__Bacteria.D_1__Planctomycetes.D_2__Planctomycetacia.D_3__Planctomycetales.D_4__Schlesneriaceae.D_5__Planctopirus	2.8e-06	1.45167e-05	2.94e-05	0
D_0__Bacteria.D_1__Planctomycetes.D_2__Planctomycetacia.D_3__Planctomycetales.D_4__Schlesneriaceae.D_5__Schlesneria	9.34167e-06	0	1.4e-05	4.5e-05
D_0__Bacteria.D_1__Planctomycetes.D_2__Planctomycetacia.D_3__Planctomycetales.D_4__uncultured.D_5__metagenome	1.29167e-06	2.21333e-05	9.67e-06	5.56667e-06
D_0__Bacteria.D_1__Planctomycetes.D_2__Planctomycetacia.D_3__Planctomycetales.D_4__uncultured.D_5__uncultured bacterium	8.11667e-06	2.76667e-06	0	1.13333e-05
D_0__Bacteria.D_1__Planctomycetes.D_2__Planctomycetacia.D_3__uncultured.D_4__uncultured bacterium.D_5__uncultured bacterium	1.09333e-05	1.525e-05	9.23e-06	1.11333e-05
D_0__Bacteria.D_1__Planctomycetes.D_2__Planctomycetacia.D_3__uncultured.Other.Other	0	2.86667e-06	0	5.63333e-06
D_0__Bacteria.D_1__Planctomycetes.D_2__vadinHA49.D_3__uncultured bacterium.D_4__uncultured bacterium.D_5__uncultured bacterium	2.71917e-05	7.82925e-05	4.11e-05	0.000107283
D_0__Bacteria.D_1__Proteobacteria.D_2__Alphaproteobacteria.D_3__Acetobacterales.D_4__Acetobacteraceae.D_5__Acidicaldus	5.28333e-06	6e-06	2.09e-05	2.29e-05
D_0__Bacteria.D_1__Proteobacteria.D_2__Alphaproteobacteria.D_3__Acetobacterales.D_4__Acetobacteraceae.D_5__Acidiphilium	0	1.47333e-05	2.05e-05	5.63333e-06
D_0__Bacteria.D_1__Proteobacteria.D_2__Alphaproteobacteria.D_3__Acetobacterales.D_4__Acetobacteraceae.D_5__Acidisoma	4.05e-06	1.515e-05	3.12e-06	1.14e-05
D_0__Bacteria.D_1__Proteobacteria.D_2__Alphaproteobacteria.D_3__Acetobacterales.D_4__Acetobacteraceae.D_5__Acidisphaera	5.58333e-06	3.1e-05	1.38e-05	1.71333e-05
D_0__Bacteria.D_1__Proteobacteria.D_2__Alphaproteobacteria.D_3__Acetobacterales.D_4__Acetobacteraceae.D_5__Craurococcus	1.91083e-05	6.80227e-05	2.83e-05	3.37e-05
D_0__Bacteria.D_1__Proteobacteria.D_2__Alphaproteobacteria.D_3__Acetobacterales.D_4__Acetobacteraceae.D_5__Gluconobacter	6.79167e-06	1.12167e-05	2.28e-05	1.12333e-05
D_0__Bacteria.D_1__Proteobacteria.D_2__Alphaproteobacteria.D_3__Acetobacterales.D_4__Acetobacteraceae.D_5__Rhodovastum	2.59676e-05	1.70667e-05	7.4e-05	5.63333e-06
D_0__Bacteria.D_1__Proteobacteria.D_2__Alphaproteobacteria.D_3__Acetobacterales.D_4__Acetobacteraceae.D_5__Roseomonas	9.27413e-05	0.000175967	0.000245	0.000123919
D_0__Bacteria.D_1__Proteobacteria.D_2__Alphaproteobacteria.D_3__Acetobacterales.D_4__Acetobacteraceae.D_5__uncultured	0.000192802	0.000226963	0.000239	0.000390084
D_0__Bacteria.D_1__Proteobacteria.D_2__Alphaproteobacteria.D_3__Acetobacterales.D_4__Acetobacteraceae.Other	4.55708e-05	6.61275e-05	4.15e-05	7.9258e-05
D_0__Bacteria.D_1__Proteobacteria.D_2__Alphaproteobacteria.D_3__Acetobacterales.D_4__Acetobacterales Incertae Sedis.D_5__uncultured	0.000108864	0.000132416	0.000129	0.000192231
D_0__Bacteria.D_1__Proteobacteria.D_2__Alphaproteobacteria.D_3__Acetobacterales.D_4__Elioraeaceae.D_5__Elioraea	5.39167e-06	0	0	0
D_0__Bacteria.D_1__Proteobacteria.D_2__Alphaproteobacteria.D_3__Alphaproteobacteria Incertae Sedis.D_4__Unknown Family.D_5__uncultured	5.4e-06	1.42e-05	8.37e-06	1.11333e-05
D_0__Bacteria.D_1__Proteobacteria.D_2__Alphaproteobacteria.D_3__Azospirillales.D_4__Azospirillaceae.D_5__Azospirillum	0.00182459	0.000989829	0.00197	0.0012078
D_0__Bacteria.D_1__Proteobacteria.D_2__Alphaproteobacteria.D_3__Azospirillales.D_4__Azospirillaceae.D_5__Desertibacter	8.25e-06	1.665e-05	2.06e-05	5.56667e-06
D_0__Bacteria.D_1__Proteobacteria.D_2__Alphaproteobacteria.D_3__Azospirillales.D_4__Azospirillaceae.D_5__Niveispirillum	5.38333e-06	8.4e-06	1.47e-05	5.63333e-06
D_0__Bacteria.D_1__Proteobacteria.D_2__Alphaproteobacteria.D_3__Azospirillales.D_4__Azospirillaceae.D_5__Skermanella	0.000660119	0.00107948	0.000716	0.000980415
D_0__Bacteria.D_1__Proteobacteria.D_2__Alphaproteobacteria.D_3__Azospirillales.D_4__Azospirillaceae.D_5__uncultured	5.4775e-05	8.66367e-05	0.000178	0.000287372
D_0__Bacteria.D_1__Proteobacteria.D_2__Alphaproteobacteria.D_3__Azospirillales.D_4__Azospirillaceae.Other	0	0	0	0
D_0__Bacteria.D_1__Proteobacteria.D_2__Alphaproteobacteria.D_3__Azospirillales.D_4__Azospirillales Incertae Sedis.D_5__Stella	5.955e-05	0.000120989	6.27e-05	0.000175052
D_0__Bacteria.D_1__Proteobacteria.D_2__Alphaproteobacteria.D_3__Azospirillales.D_4__Inquilinaceae.D_5__Inquilinus	0.000103176	0.000169646	0.000226	0.000444683
D_0__Bacteria.D_1__Proteobacteria.D_2__Alphaproteobacteria.D_3__Azospirillales.D_4__uncultured.D_5__uncultured bacterium	0.000631181	0.00120347	0.00135	0.00099861
D_0__Bacteria.D_1__Proteobacteria.D_2__Alphaproteobacteria.D_3__Azospirillales.D_4__uncultured.Other	2.61833e-05	5.75667e-05	4.52e-05	4.48e-05
D_0__Bacteria.D_1__Proteobacteria.D_2__Alphaproteobacteria.D_3__Caedibacterales.D_4__Caedibacteraceae.D_5__Caedibacter	4.10833e-06	1.61167e-05	8.57e-06	5.56667e-06
D_0__Bacteria.D_1__Proteobacteria.D_2__Alphaproteobacteria.D_3__Caedibacterales.D_4__Caedibacteraceae.D_5__Candidatus Nucleicultrix	1.28667e-05	0	9.2e-06	1.12333e-05
D_0__Bacteria.D_1__Proteobacteria.D_2__Alphaproteobacteria.D_3__Caulobacterales.D_4__Caulobacteraceae.D_5__Asticcacaulis	0.00164008	0.00134453	0.00245	0.00812144
D_0__Bacteria.D_1__Proteobacteria.D_2__Alphaproteobacteria.D_3__Caulobacterales.D_4__Caulobacteraceae.D_5__Brevundimonas	0.00155858	0.00136864	0.00121	0.00162802
D_0__Bacteria.D_1__Proteobacteria.D_2__Alphaproteobacteria.D_3__Caulobacterales.D_4__Caulobacteraceae.D_5__Caulobacter	0.00194344	0.00251142	0.00269	0.00679077
D_0__Bacteria.D_1__Proteobacteria.D_2__Alphaproteobacteria.D_3__Caulobacterales.D_4__Caulobacteraceae.D_5__PMMR1	5.46885e-05	7.953e-05	0.00012	0.000337197
D_0__Bacteria.D_1__Proteobacteria.D_2__Alphaproteobacteria.D_3__Caulobacterales.D_4__Caulobacteraceae.D_5__Phenylobacterium	0.00263888	0.00405351	0.00631	0.0121553
D_0__Bacteria.D_1__Proteobacteria.D_2__Alphaproteobacteria.D_3__Caulobacterales.D_4__Caulobacteraceae.D_5__uncultured	0.000688186	0.000930669	0.000912	0.00186769
D_0__Bacteria.D_1__Proteobacteria.D_2__Alphaproteobacteria.D_3__Caulobacterales.D_4__Caulobacteraceae.Other	0.000381706	0.000682414	0.000786	0.00126732
D_0__Bacteria.D_1__Proteobacteria.D_2__Alphaproteobacteria.D_3__Caulobacterales.D_4__Hyphomonadaceae.D_5__Hirschia	0.00152878	0.00268208	0.00287	0.00308314
D_0__Bacteria.D_1__Proteobacteria.D_2__Alphaproteobacteria.D_3__Caulobacterales.D_4__Hyphomonadaceae.D_5__Hyphomonas	0	2.76667e-06	5.48e-06	1.15e-05
D_0__Bacteria.D_1__Proteobacteria.D_2__Alphaproteobacteria.D_3__Caulobacterales.D_4__Hyphomonadaceae.D_5__SWB02	0.00236151	0.00366935	0.0046	0.00570474
D_0__Bacteria.D_1__Proteobacteria.D_2__Alphaproteobacteria.D_3__Caulobacterales.D_4__Hyphomonadaceae.D_5__uncultured	3.18083e-05	6.77318e-05	4.21e-05	3.37333e-05
D_0__Bacteria.D_1__Proteobacteria.D_2__Alphaproteobacteria.D_3__Caulobacterales.D_4__Hyphomonadaceae.Other	5.35e-06	2.93333e-06	0	0
D_0__Bacteria.D_1__Proteobacteria.D_2__Alphaproteobacteria.D_3__Caulobacterales.D_4__Parvularculaceae.D_5__Amphiplicatus	9.53333e-06	1.71667e-05	2.77e-06	1.69e-05
D_0__Bacteria.D_1__Proteobacteria.D_2__Alphaproteobacteria.D_3__Caulobacterales.D_4__Parvularculaceae.D_5__uncultured	8.30833e-06	0	2.77e-06	0
D_0__Bacteria.D_1__Proteobacteria.D_2__Alphaproteobacteria.D_3__Dongiales.D_4__Dongiaceae.D_5__Dongia	0.00585537	0.00693113	0.00659	0.00631441
D_0__Bacteria.D_1__Proteobacteria.D_2__Alphaproteobacteria.D_3__Elsterales.D_4__Elsteraceae.D_5__uncultured	1.78333e-05	2.63667e-05	3.39e-05	6.2491e-05
D_0__Bacteria.D_1__Proteobacteria.D_2__Alphaproteobacteria.D_3__Elsterales.D_4__URHD0088.D_5__uncultured bacterium	5.5e-06	0	3.12e-06	0
D_0__Bacteria.D_1__Proteobacteria.D_2__Alphaproteobacteria.D_3__Elsterales.D_4__URHD0088.Other	5.39167e-06	1.14833e-05	0	2.25e-05
D_0__Bacteria.D_1__Proteobacteria.D_2__Alphaproteobacteria.D_3__Elsterales.D_4__uncultured.D_5__metagenome	0	0	0	0
D_0__Bacteria.D_1__Proteobacteria.D_2__Alphaproteobacteria.D_3__Elsterales.D_4__uncultured.D_5__uncultured Acetobacteraceae bacterium	5.55e-06	2.6e-06	8.5e-06	5.63333e-06
D_0__Bacteria.D_1__Proteobacteria.D_2__Alphaproteobacteria.D_3__Elsterales.D_4__uncultured.D_5__uncultured Rhodospirillales bacterium	1.40833e-06	5.8e-06	5.67e-06	5.56667e-06
D_0__Bacteria.D_1__Proteobacteria.D_2__Alphaproteobacteria.D_3__Elsterales.D_4__uncultured.D_5__uncultured alpha proteobacterium	2.75833e-06	8.35e-06	1.49e-05	1.71333e-05
D_0__Bacteria.D_1__Proteobacteria.D_2__Alphaproteobacteria.D_3__Elsterales.D_4__uncultured.D_5__uncultured bacterium	0.000492155	0.000861217	0.000921	0.00095284
D_0__Bacteria.D_1__Proteobacteria.D_2__Alphaproteobacteria.D_3__Elsterales.D_4__uncultured.D_5__uncultured soil bacterium	2.76667e-06	0	0	0
D_0__Bacteria.D_1__Proteobacteria.D_2__Alphaproteobacteria.D_3__Elsterales.D_4__uncultured.Other	0.000233258	0.000471998	0.000475	0.000519964
D_0__Bacteria.D_1__Proteobacteria.D_2__Alphaproteobacteria.D_3__Holosporales.D_4__Holosporaceae.D_5__Candidatus Bealeia	6.91667e-06	8.91915e-05	1.44e-05	5.63333e-06
D_0__Bacteria.D_1__Proteobacteria.D_2__Alphaproteobacteria.D_3__Holosporales.D_4__Holosporaceae.D_5__uncultured	0.000198179	0.000192194	0.000172	0.00015732
D_0__Bacteria.D_1__Proteobacteria.D_2__Alphaproteobacteria.D_3__Micavibrionales.D_4__Micavibrionaceae.D_5__uncultured	0.000256725	0.000327875	0.000404	0.000424895
D_0__Bacteria.D_1__Proteobacteria.D_2__Alphaproteobacteria.D_3__Micavibrionales.D_4__Micavibrionaceae.Other	2.79167e-06	2.76667e-06	0	1.11333e-05
D_0__Bacteria.D_1__Proteobacteria.D_2__Alphaproteobacteria.D_3__Micavibrionales.D_4__uncultured.D_5__metagenome	5.64227e-05	0.000134414	0.000113	9.63723e-05
D_0__Bacteria.D_1__Proteobacteria.D_2__Alphaproteobacteria.D_3__Micavibrionales.D_4__uncultured.D_5__uncultured bacterium	0.00129669	0.00103952	0.00101	0.00092042
D_0__Bacteria.D_1__Proteobacteria.D_2__Alphaproteobacteria.D_3__Micavibrionales.D_4__uncultured.Other	8.5e-06	1.44e-05	9.43e-06	1.12e-05
D_0__Bacteria.D_1__Proteobacteria.D_2__Alphaproteobacteria.D_3__Micropepsales.D_4__Micropepsaceae.D_5__Micropepsis	0.000298332	0.000470694	0.000679	0.00532477
D_0__Bacteria.D_1__Proteobacteria.D_2__Alphaproteobacteria.D_3__Micropepsales.D_4__Micropepsaceae.D_5__uncultured	0.00226901	0.00444462	0.00549	0.0154533
D_0__Bacteria.D_1__Proteobacteria.D_2__Alphaproteobacteria.D_3__Paracaedibacterales.D_4__Paracaedibacteraceae.D_5__Candidatus Captivus	3.2725e-05	5.90615e-05	9.59e-05	7.84643e-05
D_0__Bacteria.D_1__Proteobacteria.D_2__Alphaproteobacteria.D_3__Paracaedibacterales.D_4__Paracaedibacteraceae.D_5__Candidatus Finniella	4.55708e-05	8.20667e-05	0.000151	9.03687e-05
D_0__Bacteria.D_1__Proteobacteria.D_2__Alphaproteobacteria.D_3__Paracaedibacterales.D_4__Paracaedibacteraceae.D_5__Candidatus Paracaedibacter	5.18577e-05	4.35833e-05	6.86e-05	0.000147519
D_0__Bacteria.D_1__Proteobacteria.D_2__Alphaproteobacteria.D_3__Paracaedibacterales.D_4__Paracaedibacteraceae.D_5__uncultured	1.7775e-05	3.76833e-05	0.00011	0.000129096
D_0__Bacteria.D_1__Proteobacteria.D_2__Alphaproteobacteria.D_3__Paracaedibacterales.D_4__Paracaedibacteraceae.D_5__uncultured bacterium	1.375e-05	6.05e-06	1.41e-05	0
D_0__Bacteria.D_1__Proteobacteria.D_2__Alphaproteobacteria.D_3__Paracaedibacterales.D_4__Paracaedibacteraceae.Other	0	6.05e-06	0	0
D_0__Bacteria.D_1__Proteobacteria.D_2__Alphaproteobacteria.D_3__Parvibaculales.D_4__PS1 clade.D_5__uncultured bacterium	4.01667e-06	0	0	0
D_0__Bacteria.D_1__Proteobacteria.D_2__Alphaproteobacteria.D_3__Parvibaculales.D_4__Parvibaculaceae.D_5__Parvibaculum	3.72315e-05	5.94347e-05	0.000146	9.07143e-05
D_0__Bacteria.D_1__Proteobacteria.D_2__Alphaproteobacteria.D_3__Puniceispirillales.D_4__EF100-94H03.D_5__uncultured bacterium	8.175e-06	1.68167e-05	6.05e-06	2.23667e-05
D_0__Bacteria.D_1__Proteobacteria.D_2__Alphaproteobacteria.D_3__Puniceispirillales.D_4__Puniceispirillales Incertae Sedis.D_5__Constrictibacter	9.81586e-05	0.000151153	0.000127	0.000118826
D_0__Bacteria.D_1__Proteobacteria.D_2__Alphaproteobacteria.D_3__Puniceispirillales.D_4__uncultured.D_5__metagenome	2.77815e-05	1.70167e-05	1.77e-05	2.24333e-05
D_0__Bacteria.D_1__Proteobacteria.D_2__Alphaproteobacteria.D_3__Puniceispirillales.D_4__uncultured.D_5__uncultured bacterium	0	2.93333e-06	1.27e-05	0
D_0__Bacteria.D_1__Proteobacteria.D_2__Alphaproteobacteria.D_3__Reyranellales.D_4__Reyranellaceae.D_5__Reyranella	0.00114449	0.00186393	0.00205	0.00326338
D_0__Bacteria.D_1__Proteobacteria.D_2__Alphaproteobacteria.D_3__Reyranellales.D_4__Reyranellaceae.D_5__uncultured	0.000697948	0.00107121	0.00126	0.00108485
D_0__Bacteria.D_1__Proteobacteria.D_2__Alphaproteobacteria.D_3__Rhizobiales.D_4__A0839.D_5__metagenome	4.30833e-06	0	5.52e-06	0
D_0__Bacteria.D_1__Proteobacteria.D_2__Alphaproteobacteria.D_3__Rhizobiales.D_4__A0839.D_5__uncultured bacterium	4.77908e-05	4.84642e-05	5.53e-05	2.83e-05
D_0__Bacteria.D_1__Proteobacteria.D_2__Alphaproteobacteria.D_3__Rhizobiales.D_4__Amb-16S-1323.D_5__uncultured bacterium	0.000347905	0.000538906	0.000518	0.000356277
D_0__Bacteria.D_1__Proteobacteria.D_2__Alphaproteobacteria.D_3__Rhizobiales.D_4__Beijerinckiaceae.D_5__Beijerinckia	1.33333e-06	2.6e-06	1.16e-05	3.35e-05
D_0__Bacteria.D_1__Proteobacteria.D_2__Alphaproteobacteria.D_3__Rhizobiales.D_4__Beijerinckiaceae.D_5__Bosea	0.00084643	0.000750343	0.00111	0.0011988
D_0__Bacteria.D_1__Proteobacteria.D_2__Alphaproteobacteria.D_3__Rhizobiales.D_4__Beijerinckiaceae.D_5__Camelimonas	1.41667e-06	3.18333e-06	0	5.76667e-06
D_0__Bacteria.D_1__Proteobacteria.D_2__Alphaproteobacteria.D_3__Rhizobiales.D_4__Beijerinckiaceae.D_5__FFCH5858	4.25833e-06	3.13333e-06	8.42e-06	5.63333e-06
D_0__Bacteria.D_1__Proteobacteria.D_2__Alphaproteobacteria.D_3__Rhizobiales.D_4__Beijerinckiaceae.D_5__Methylobacterium	6.80833e-06	2.6e-06	0	0
D_0__Bacteria.D_1__Proteobacteria.D_2__Alphaproteobacteria.D_3__Rhizobiales.D_4__Beijerinckiaceae.D_5__Methylocystis	2.71667e-06	0	8.25e-06	1.11333e-05
D_0__Bacteria.D_1__Proteobacteria.D_2__Alphaproteobacteria.D_3__Rhizobiales.D_4__Beijerinckiaceae.D_5__Methylorosula	4.45833e-06	5.46667e-06	9.67e-06	5.63333e-06
D_0__Bacteria.D_1__Proteobacteria.D_2__Alphaproteobacteria.D_3__Rhizobiales.D_4__Beijerinckiaceae.D_5__Methylovirgula	1.07667e-05	3.44333e-05	3.96e-05	0.000163532
D_0__Bacteria.D_1__Proteobacteria.D_2__Alphaproteobacteria.D_3__Rhizobiales.D_4__Beijerinckiaceae.D_5__Microvirga	0.000681833	0.00113899	0.000933	0.00113989
D_0__Bacteria.D_1__Proteobacteria.D_2__Alphaproteobacteria.D_3__Rhizobiales.D_4__Beijerinckiaceae.D_5__Neo-b11	1.82417e-05	2.64667e-05	1.17e-05	5.63333e-06
D_0__Bacteria.D_1__Proteobacteria.D_2__Alphaproteobacteria.D_3__Rhizobiales.D_4__Beijerinckiaceae.D_5__Roseiarcus	1.34167e-06	9.13333e-06	2.05e-05	2.82e-05
D_0__Bacteria.D_1__Proteobacteria.D_2__Alphaproteobacteria.D_3__Rhizobiales.D_4__Beijerinckiaceae.D_5__Salinarimonas	4.20833e-06	2.93333e-06	2.83e-06	0
D_0__Bacteria.D_1__Proteobacteria.D_2__Alphaproteobacteria.D_3__Rhizobiales.D_4__Beijerinckiaceae.D_5__alphaI cluster	1.66083e-05	4.675e-05	3.68e-05	5.05e-05
D_0__Bacteria.D_1__Proteobacteria.D_2__Alphaproteobacteria.D_3__Rhizobiales.D_4__Beijerinckiaceae.D_5__uncultured	0.000128476	0.000169286	0.000167	0.000123919
D_0__Bacteria.D_1__Proteobacteria.D_2__Alphaproteobacteria.D_3__Rhizobiales.D_4__Beijerinckiaceae.Other	8.44095e-05	8.2946e-05	0.000127	0.000107003
D_0__Bacteria.D_1__Proteobacteria.D_2__Alphaproteobacteria.D_3__Rhizobiales.D_4__D05-2.D_5__uncultured bacterium	0.000130133	9.3197e-05	7.92e-05	5.0523e-05
D_0__Bacteria.D_1__Proteobacteria.D_2__Alphaproteobacteria.D_3__Rhizobiales.D_4__D05-2.Other	9.20488e-05	0.000155737	0.00019	0.000497235
D_0__Bacteria.D_1__Proteobacteria.D_2__Alphaproteobacteria.D_3__Rhizobiales.D_4__Devosiaceae.D_5__Arsenicitalea	0.000116103	0.000133073	0.000118	0.000158471
D_0__Bacteria.D_1__Proteobacteria.D_2__Alphaproteobacteria.D_3__Rhizobiales.D_4__Devosiaceae.D_5__Devosia	0.0196293	0.0188842	0.0233	0.031876
D_0__Bacteria.D_1__Proteobacteria.D_2__Alphaproteobacteria.D_3__Rhizobiales.D_4__Devosiaceae.D_5__Pelagibacterium	3.7525e-05	8.68333e-06	6.05e-06	0
D_0__Bacteria.D_1__Proteobacteria.D_2__Alphaproteobacteria.D_3__Rhizobiales.D_4__Devosiaceae.D_5__uncultured	0.000308836	0.0005069	0.00104	0.00274632
D_0__Bacteria.D_1__Proteobacteria.D_2__Alphaproteobacteria.D_3__Rhizobiales.D_4__Devosiaceae.Other	2.79048e-05	8.1097e-05	0.000143	0.00031181
D_0__Bacteria.D_1__Proteobacteria.D_2__Alphaproteobacteria.D_3__Rhizobiales.D_4__Hyphomicrobiaceae.D_5__Filomicrobium	5.61667e-06	5.36667e-06	0	0
D_0__Bacteria.D_1__Proteobacteria.D_2__Alphaproteobacteria.D_3__Rhizobiales.D_4__Hyphomicrobiaceae.D_5__Hyphomicrobium	0.000751748	0.00108707	0.00111	0.00157919
D_0__Bacteria.D_1__Proteobacteria.D_2__Alphaproteobacteria.D_3__Rhizobiales.D_4__Hyphomicrobiaceae.D_5__Pedomicrobium	0.00143375	0.00250464	0.00223	0.00279141
D_0__Bacteria.D_1__Proteobacteria.D_2__Alphaproteobacteria.D_3__Rhizobiales.D_4__Hyphomicrobiaceae.D_5__uncultured	0.000127045	0.000218785	0.000147	0.000204085
D_0__Bacteria.D_1__Proteobacteria.D_2__Alphaproteobacteria.D_3__Rhizobiales.D_4__Hyphomicrobiaceae.Other	0	0	5.38e-06	5.56667e-06
D_0__Bacteria.D_1__Proteobacteria.D_2__Alphaproteobacteria.D_3__Rhizobiales.D_4__KF-JG30-B3.D_5__metagenome	4.215e-05	0.00019204	0.00011	0.000101525
D_0__Bacteria.D_1__Proteobacteria.D_2__Alphaproteobacteria.D_3__Rhizobiales.D_4__KF-JG30-B3.D_5__uncultured bacterium	0.000563669	0.00101197	0.00097	0.00126348
D_0__Bacteria.D_1__Proteobacteria.D_2__Alphaproteobacteria.D_3__Rhizobiales.D_4__KF-JG30-B3.Other	3.33583e-05	6.24767e-05	8.99e-05	0.000135069
D_0__Bacteria.D_1__Proteobacteria.D_2__Alphaproteobacteria.D_3__Rhizobiales.D_4__Kaistiaceae.D_5__Kaistia	0.000174836	0.000207971	0.000334	0.000597114
D_0__Bacteria.D_1__Proteobacteria.D_2__Alphaproteobacteria.D_3__Rhizobiales.D_4__Labraceae.D_5__Labrys	7.54875e-05	0.000119532	0.00011	0.00015828
D_0__Bacteria.D_1__Proteobacteria.D_2__Alphaproteobacteria.D_3__Rhizobiales.D_4__Methyloligellaceae.D_5__Methyloceanibacter	8.32838e-05	0.000133276	8.97e-05	9.64327e-05
D_0__Bacteria.D_1__Proteobacteria.D_2__Alphaproteobacteria.D_3__Rhizobiales.D_4__Methyloligellaceae.D_5__uncultured	0.000507258	0.000738869	0.000619	0.000605056
D_0__Bacteria.D_1__Proteobacteria.D_2__Alphaproteobacteria.D_3__Rhizobiales.D_4__Methylopilaceae.D_5__uncultured	5.55e-06	5.21667e-06	0	0
D_0__Bacteria.D_1__Proteobacteria.D_2__Alphaproteobacteria.D_3__Rhizobiales.D_4__Methylopilaceae.Other	1.41667e-06	5.85e-06	3.12e-06	5.63333e-06
D_0__Bacteria.D_1__Proteobacteria.D_2__Alphaproteobacteria.D_3__Rhizobiales.D_4__Pleomorphomonadaceae.D_5__Chthonobacter	0.000368996	0.000454347	0.000668	0.000377296
D_0__Bacteria.D_1__Proteobacteria.D_2__Alphaproteobacteria.D_3__Rhizobiales.D_4__Pleomorphomonadaceae.D_5__Prosthecomicrobium	0	6e-06	6.33e-06	0
D_0__Bacteria.D_1__Proteobacteria.D_2__Alphaproteobacteria.D_3__Rhizobiales.D_4__Rhizobiaceae.D_5__Aliihoeflea	2.31333e-05	1.23167e-05	1.73e-05	7.31723e-05
D_0__Bacteria.D_1__Proteobacteria.D_2__Alphaproteobacteria.D_3__Rhizobiales.D_4__Rhizobiaceae.D_5__Allorhizobium-Neorhizobium-Pararhizobium-Rhizobium	0.0332265	0.0187847	0.0266	0.027773
D_0__Bacteria.D_1__Proteobacteria.D_2__Alphaproteobacteria.D_3__Rhizobiales.D_4__Rhizobiaceae.D_5__Aminobacter	0.000280439	0.000380782	0.000509	0.000197172
D_0__Bacteria.D_1__Proteobacteria.D_2__Alphaproteobacteria.D_3__Rhizobiales.D_4__Rhizobiaceae.D_5__Aquamicrobium	1.51417e-05	2.38667e-05	8.98e-06	1.14e-05
D_0__Bacteria.D_1__Proteobacteria.D_2__Alphaproteobacteria.D_3__Rhizobiales.D_4__Rhizobiaceae.D_5__Aurantimonas	8.25e-06	2.76667e-06	0	0
D_0__Bacteria.D_1__Proteobacteria.D_2__Alphaproteobacteria.D_3__Rhizobiales.D_4__Rhizobiaceae.D_5__Bartonella	0	2.6e-06	2.68e-06	0
D_0__Bacteria.D_1__Proteobacteria.D_2__Alphaproteobacteria.D_3__Rhizobiales.D_4__Rhizobiaceae.D_5__Chelativorans	9.55833e-06	8.71667e-06	9.02e-06	5.76667e-06
D_0__Bacteria.D_1__Proteobacteria.D_2__Alphaproteobacteria.D_3__Rhizobiales.D_4__Rhizobiaceae.D_5__Cohaesibacter	4.39759e-05	2.68833e-05	3.18e-05	5.63333e-06
D_0__Bacteria.D_1__Proteobacteria.D_2__Alphaproteobacteria.D_3__Rhizobiales.D_4__Rhizobiaceae.D_5__Corticibacterium	5.31667e-06	3.18333e-06	2.11e-05	3.9215e-05
D_0__Bacteria.D_1__Proteobacteria.D_2__Alphaproteobacteria.D_3__Rhizobiales.D_4__Rhizobiaceae.D_5__Ensifer	0.00690721	0.00660565	0.00708	0.00578209
D_0__Bacteria.D_1__Proteobacteria.D_2__Alphaproteobacteria.D_3__Rhizobiales.D_4__Rhizobiaceae.D_5__Hoeflea	1.7525e-05	3.68833e-05	5.31e-05	3.40667e-05
D_0__Bacteria.D_1__Proteobacteria.D_2__Alphaproteobacteria.D_3__Rhizobiales.D_4__Rhizobiaceae.D_5__Mesorhizobium	0.00388885	0.00395303	0.00475	0.00549877
D_0__Bacteria.D_1__Proteobacteria.D_2__Alphaproteobacteria.D_3__Rhizobiales.D_4__Rhizobiaceae.D_5__Neorhizobium	0.000328717	0.000164621	0.000337	0.000117643
D_0__Bacteria.D_1__Proteobacteria.D_2__Alphaproteobacteria.D_3__Rhizobiales.D_4__Rhizobiaceae.D_5__Nitratireductor	2.80833e-06	5.53333e-06	1.74e-05	0
D_0__Bacteria.D_1__Proteobacteria.D_2__Alphaproteobacteria.D_3__Rhizobiales.D_4__Rhizobiaceae.D_5__Ochrobactrum	0.000217099	0.0003458	0.000455	0.00154276
D_0__Bacteria.D_1__Proteobacteria.D_2__Alphaproteobacteria.D_3__Rhizobiales.D_4__Rhizobiaceae.D_5__Paramesorhizobium	3.58151e-05	3.07167e-05	4.97e-05	0.000293436
D_0__Bacteria.D_1__Proteobacteria.D_2__Alphaproteobacteria.D_3__Rhizobiales.D_4__Rhizobiaceae.D_5__Phyllobacterium	0.000199857	0.000224537	0.000161	0.000232007
D_0__Bacteria.D_1__Proteobacteria.D_2__Alphaproteobacteria.D_3__Rhizobiales.D_4__Rhizobiaceae.D_5__Pseudaminobacter	0.000393253	0.000608785	0.00071	0.002528
D_0__Bacteria.D_1__Proteobacteria.D_2__Alphaproteobacteria.D_3__Rhizobiales.D_4__Rhizobiaceae.D_5__Pseudochrobactrum	1.76917e-05	2.91833e-05	2.85e-05	9.56137e-05
D_0__Bacteria.D_1__Proteobacteria.D_2__Alphaproteobacteria.D_3__Rhizobiales.D_4__Rhizobiaceae.D_5__Pseudorhizobium	0.000133003	0.000128051	0.000189	9.08683e-05
D_0__Bacteria.D_1__Proteobacteria.D_2__Alphaproteobacteria.D_3__Rhizobiales.D_4__Rhizobiaceae.D_5__Shinella	0.00739533	0.00303512	0.00504	0.00267681
D_0__Bacteria.D_1__Proteobacteria.D_2__Alphaproteobacteria.D_3__Rhizobiales.D_4__Rhizobiaceae.D_5__[Rhizobium] sphaerophysae group	0.00295634	0.00140978	0.0017	0.000515143
D_0__Bacteria.D_1__Proteobacteria.D_2__Alphaproteobacteria.D_3__Rhizobiales.D_4__Rhizobiaceae.D_5__uncultured	0.000102145	3.49318e-05	6.14e-05	3.96333e-05
D_0__Bacteria.D_1__Proteobacteria.D_2__Alphaproteobacteria.D_3__Rhizobiales.D_4__Rhizobiaceae.Other	0.000128043	0.000164504	0.000235	0.000417754
D_0__Bacteria.D_1__Proteobacteria.D_2__Alphaproteobacteria.D_3__Rhizobiales.D_4__Rhizobiales Incertae Sedis.D_5__Alsobacter	4.03333e-06	3.18333e-06	5.38e-06	0
D_0__Bacteria.D_1__Proteobacteria.D_2__Alphaproteobacteria.D_3__Rhizobiales.D_4__Rhizobiales Incertae Sedis.D_5__Bauldia	0.00156943	0.0021817	0.00249	0.00642764
D_0__Bacteria.D_1__Proteobacteria.D_2__Alphaproteobacteria.D_3__Rhizobiales.D_4__Rhizobiales Incertae Sedis.D_5__Nordella	0.0015406	0.00250784	0.00223	0.0022424
D_0__Bacteria.D_1__Proteobacteria.D_2__Alphaproteobacteria.D_3__Rhizobiales.D_4__Rhizobiales Incertae Sedis.D_5__Phreatobacter	2.20083e-05	1.69167e-05	2.34e-05	6.23667e-05
D_0__Bacteria.D_1__Proteobacteria.D_2__Alphaproteobacteria.D_3__Rhizobiales.D_4__Rhizobiales Incertae Sedis.D_5__uncultured	0.000198327	0.000191648	0.000241	0.000361062
D_0__Bacteria.D_1__Proteobacteria.D_2__Alphaproteobacteria.D_3__Rhizobiales.D_4__Rhodobiaceae.D_5__Afifella	2.65833e-06	2.76667e-06	2.77e-06	0
D_0__Bacteria.D_1__Proteobacteria.D_2__Alphaproteobacteria.D_3__Rhizobiales.D_4__Rhodobiaceae.D_5__Amorphus	0	0	0	0
D_0__Bacteria.D_1__Proteobacteria.D_2__Alphaproteobacteria.D_3__Rhizobiales.D_4__Rhodobiaceae.D_5__Tepidamorphus	9.7e-06	2.14e-05	1.17e-05	1.13333e-05
D_0__Bacteria.D_1__Proteobacteria.D_2__Alphaproteobacteria.D_3__Rhizobiales.D_4__Rhodomicrobiaceae.D_5__Rhodomicrobium	0.000356154	0.000304037	0.000316	0.00027688
D_0__Bacteria.D_1__Proteobacteria.D_2__Alphaproteobacteria.D_3__Rhizobiales.D_4__Thermopetrobacteraceae.D_5__Thermopetrobacter	7.2e-06	5.53333e-06	1.15e-05	5.76667e-06
D_0__Bacteria.D_1__Proteobacteria.D_2__Alphaproteobacteria.D_3__Rhizobiales.D_4__Xanthobacteraceae.D_5__Afipia	0.000438362	0.000585839	0.000676	0.00243429
D_0__Bacteria.D_1__Proteobacteria.D_2__Alphaproteobacteria.D_3__Rhizobiales.D_4__Xanthobacteraceae.D_5__Ancylobacter	4.145e-05	1.72833e-05	3.1e-05	2.83e-05
D_0__Bacteria.D_1__Proteobacteria.D_2__Alphaproteobacteria.D_3__Rhizobiales.D_4__Xanthobacteraceae.D_5__Bradyrhizobium	0.00161695	0.0024664	0.00291	0.00329436
D_0__Bacteria.D_1__Proteobacteria.D_2__Alphaproteobacteria.D_3__Rhizobiales.D_4__Xanthobacteraceae.D_5__Pseudolabrys	0.00377329	0.00575642	0.00635	0.0124974
D_0__Bacteria.D_1__Proteobacteria.D_2__Alphaproteobacteria.D_3__Rhizobiales.D_4__Xanthobacteraceae.D_5__Pseudorhodoplanes	0.000406276	0.000665008	0.000767	0.000715928
D_0__Bacteria.D_1__Proteobacteria.D_2__Alphaproteobacteria.D_3__Rhizobiales.D_4__Xanthobacteraceae.D_5__Pseudoxanthobacter	4.25083e-05	3.61e-05	6.18e-05	3.98667e-05
D_0__Bacteria.D_1__Proteobacteria.D_2__Alphaproteobacteria.D_3__Rhizobiales.D_4__Xanthobacteraceae.D_5__Rhodoplanes	0.000657785	0.00107472	0.000934	0.000949418
D_0__Bacteria.D_1__Proteobacteria.D_2__Alphaproteobacteria.D_3__Rhizobiales.D_4__Xanthobacteraceae.D_5__Rhodopseudomonas	4.35553e-05	6.50495e-05	9.13e-05	6.71723e-05
D_0__Bacteria.D_1__Proteobacteria.D_2__Alphaproteobacteria.D_3__Rhizobiales.D_4__Xanthobacteraceae.D_5__Starkeya	1.94083e-05	2.76667e-06	1.98e-05	0
D_0__Bacteria.D_1__Proteobacteria.D_2__Alphaproteobacteria.D_3__Rhizobiales.D_4__Xanthobacteraceae.D_5__uncultured	0.00501658	0.00817665	0.00845	0.0139584
D_0__Bacteria.D_1__Proteobacteria.D_2__Alphaproteobacteria.D_3__Rhizobiales.D_4__Xanthobacteraceae.D_5__uncultured bacterium	0	0	0	0
D_0__Bacteria.D_1__Proteobacteria.D_2__Alphaproteobacteria.D_3__Rhizobiales.D_4__Xanthobacteraceae.Other	4.11881e-05	4.07167e-05	4.04e-05	5.11333e-05
D_0__Bacteria.D_1__Proteobacteria.D_2__Alphaproteobacteria.D_3__Rhizobiales.D_4__uncultured.D_5__uncultured Rhizobiales bacterium	8.45e-06	2.28667e-05	1.71e-05	5.76667e-06
D_0__Bacteria.D_1__Proteobacteria.D_2__Alphaproteobacteria.D_3__Rhizobiales.D_4__uncultured.D_5__uncultured alpha proteobacterium	2.03e-05	2.41667e-05	1.53e-05	3.35333e-05
D_0__Bacteria.D_1__Proteobacteria.D_2__Alphaproteobacteria.D_3__Rhizobiales.D_4__uncultured.D_5__uncultured bacterium	0.000692732	0.00102029	0.000939	0.00101863
D_0__Bacteria.D_1__Proteobacteria.D_2__Alphaproteobacteria.D_3__Rhizobiales.D_4__uncultured.D_5__uncultured endolithic bacterium	9.4e-06	1.41333e-05	0	1.7e-05
D_0__Bacteria.D_1__Proteobacteria.D_2__Alphaproteobacteria.D_3__Rhizobiales.D_4__uncultured.D_5__uncultured forest soil bacterium	1.2325e-05	1.49333e-05	8.28e-06	5.56667e-06
D_0__Bacteria.D_1__Proteobacteria.D_2__Alphaproteobacteria.D_3__Rhizobiales.D_4__uncultured.Other	0.000411286	0.000640779	0.000572	0.000412694
D_0__Bacteria.D_1__Proteobacteria.D_2__Alphaproteobacteria.D_3__Rhizobiales.Other.Other	1.50917e-05	2.02167e-05	2.3e-05	6.80577e-05
D_0__Bacteria.D_1__Proteobacteria.D_2__Alphaproteobacteria.D_3__Rhodobacterales.D_4__Rhodobacteraceae.D_5__Amaricoccus	3.04333e-05	3.185e-05	1.96e-05	5.56667e-06
D_0__Bacteria.D_1__Proteobacteria.D_2__Alphaproteobacteria.D_3__Rhodobacterales.D_4__Rhodobacteraceae.D_5__Cereibacter	9.66667e-06	5.9e-06	1.22e-05	0
D_0__Bacteria.D_1__Proteobacteria.D_2__Alphaproteobacteria.D_3__Rhodobacterales.D_4__Rhodobacteraceae.D_5__Citreicella	5.72453e-05	2.42833e-05	5.67e-06	0
D_0__Bacteria.D_1__Proteobacteria.D_2__Alphaproteobacteria.D_3__Rhodobacterales.D_4__Rhodobacteraceae.D_5__Defluviimonas	3.98333e-06	1.40833e-05	1.72e-05	3.34483e-05
D_0__Bacteria.D_1__Proteobacteria.D_2__Alphaproteobacteria.D_3__Rhodobacterales.D_4__Rhodobacteraceae.D_5__Frigidibacter	8.83333e-06	5.7e-06	2.68e-06	0
D_0__Bacteria.D_1__Proteobacteria.D_2__Alphaproteobacteria.D_3__Rhodobacterales.D_4__Rhodobacteraceae.D_5__Gemmobacter	7.41545e-05	0.000140014	0.000331	2.81333e-05
D_0__Bacteria.D_1__Proteobacteria.D_2__Alphaproteobacteria.D_3__Rhodobacterales.D_4__Rhodobacteraceae.D_5__Ketogulonicigenium	2.8e-06	1.36167e-05	4.28e-05	2.25333e-05
D_0__Bacteria.D_1__Proteobacteria.D_2__Alphaproteobacteria.D_3__Rhodobacterales.D_4__Rhodobacteraceae.D_5__Paracoccus	0.000496311	0.000272319	0.00028	7.88687e-05
D_0__Bacteria.D_1__Proteobacteria.D_2__Alphaproteobacteria.D_3__Rhodobacterales.D_4__Rhodobacteraceae.D_5__Pseudorhodobacter	8.125e-06	1.075e-05	4.04e-05	1.13333e-05
D_0__Bacteria.D_1__Proteobacteria.D_2__Alphaproteobacteria.D_3__Rhodobacterales.D_4__Rhodobacteraceae.D_5__Rhodobacter	0.000355255	0.000444071	0.00126	0.000434263
D_0__Bacteria.D_1__Proteobacteria.D_2__Alphaproteobacteria.D_3__Rhodobacterales.D_4__Rhodobacteraceae.D_5__Rubellimicrobium	0.000130238	0.000194756	0.000271	0.000168756
D_0__Bacteria.D_1__Proteobacteria.D_2__Alphaproteobacteria.D_3__Rhodobacterales.D_4__Rhodobacteraceae.D_5__Seohaeicola	2.81667e-06	6e-06	1.95e-05	0
D_0__Bacteria.D_1__Proteobacteria.D_2__Alphaproteobacteria.D_3__Rhodobacterales.D_4__Rhodobacteraceae.D_5__uncultured	0.000651748	0.000680598	0.00215	0.000507715
D_0__Bacteria.D_1__Proteobacteria.D_2__Alphaproteobacteria.D_3__Rhodobacterales.D_4__Rhodobacteraceae.Other	3.60375e-05	6.46818e-05	0.000122	1.14e-05
D_0__Bacteria.D_1__Proteobacteria.D_2__Alphaproteobacteria.D_3__Rhodospirillales.D_4__Magnetospiraceae.D_5__uncultured	0.000195312	0.000345879	0.000308	0.000396256
D_0__Bacteria.D_1__Proteobacteria.D_2__Alphaproteobacteria.D_3__Rhodospirillales.D_4__Magnetospirillaceae.D_5__Magnetospirillum	1.40833e-06	1.79667e-05	8.65e-06	0.000124545
D_0__Bacteria.D_1__Proteobacteria.D_2__Alphaproteobacteria.D_3__Rhodospirillales.D_4__Magnetospirillaceae.D_5__Telmatospirillum	0	5.36667e-06	0	0
D_0__Bacteria.D_1__Proteobacteria.D_2__Alphaproteobacteria.D_3__Rhodospirillales.D_4__Magnetospirillaceae.D_5__uncultured	5.54167e-06	2.86667e-06	2.11e-05	1.69667e-05
D_0__Bacteria.D_1__Proteobacteria.D_2__Alphaproteobacteria.D_3__Rhodospirillales.D_4__Magnetospirillaceae.Other	0	0	3.22e-06	5.76667e-06
D_0__Bacteria.D_1__Proteobacteria.D_2__Alphaproteobacteria.D_3__Rhodospirillales.D_4__Rhodopirillaceae.D_5__Defluviicoccus	1.54e-05	3.24167e-05	1.45e-05	0.000134814
D_0__Bacteria.D_1__Proteobacteria.D_2__Alphaproteobacteria.D_3__Rhodospirillales.D_4__Rhodospirillaceae.D_5__Marispirillum	5.55e-06	5.21667e-06	6.05e-06	2.82e-05
D_0__Bacteria.D_1__Proteobacteria.D_2__Alphaproteobacteria.D_3__Rhodospirillales.D_4__Rhodospirillaceae.D_5__uncultured	0.000396018	0.000632616	0.000754	0.0012547
D_0__Bacteria.D_1__Proteobacteria.D_2__Alphaproteobacteria.D_3__Rhodospirillales.D_4__uncultured.D_5__metagenome	0.00019041	0.000109381	0.000196	0.000362222
D_0__Bacteria.D_1__Proteobacteria.D_2__Alphaproteobacteria.D_3__Rhodospirillales.D_4__uncultured.D_5__uncultured bacterium	0.00072294	0.000808419	0.000889	0.00173502
D_0__Bacteria.D_1__Proteobacteria.D_2__Alphaproteobacteria.D_3__Rhodospirillales.D_4__uncultured.Other	2.6225e-05	3.08833e-05	4.06e-05	3.40667e-05
D_0__Bacteria.D_1__Proteobacteria.D_2__Alphaproteobacteria.D_3__Rhodospirillales.Other.Other	0	0	0	0
D_0__Bacteria.D_1__Proteobacteria.D_2__Alphaproteobacteria.D_3__Rhodovibrionales.D_4__Fodinicurvataceae.D_5__Fodinicurvata	0	0	0	0
D_0__Bacteria.D_1__Proteobacteria.D_2__Alphaproteobacteria.D_3__Rhodovibrionales.D_4__Fodinicurvataceae.D_5__uncultured	8.34084e-05	0.00015967	0.000179	0.000180471
D_0__Bacteria.D_1__Proteobacteria.D_2__Alphaproteobacteria.D_3__Rhodovibrionales.D_4__Kiloniellaceae.D_5__Pelagibius	0.000354616	0.000422817	0.000415	0.00036641
D_0__Bacteria.D_1__Proteobacteria.D_2__Alphaproteobacteria.D_3__Rhodovibrionales.D_4__Kiloniellaceae.D_5__Tagaea	0.000189502	0.000372141	0.000245	0.000264391
D_0__Bacteria.D_1__Proteobacteria.D_2__Alphaproteobacteria.D_3__Rhodovibrionales.D_4__Kiloniellaceae.D_5__Tistlia	5.45e-06	0	0	5.56667e-06
D_0__Bacteria.D_1__Proteobacteria.D_2__Alphaproteobacteria.D_3__Rhodovibrionales.D_4__Kiloniellaceae.D_5__uncultured	9.575e-06	3.395e-05	3.15e-05	1.71333e-05
D_0__Bacteria.D_1__Proteobacteria.D_2__Alphaproteobacteria.D_3__Rhodovibrionales.D_4__Kiloniellaceae.Other	1.24833e-05	2.23167e-05	2.01e-05	1.12e-05
D_0__Bacteria.D_1__Proteobacteria.D_2__Alphaproteobacteria.D_3__Rickettsiales.D_4__AB1.D_5__uncultured bacterium	4.47926e-05	1.77e-05	5.46e-05	4.53333e-05
D_0__Bacteria.D_1__Proteobacteria.D_2__Alphaproteobacteria.D_3__Rickettsiales.D_4__AB1.Other	1.34167e-06	8.61667e-06	2.8e-06	5.56667e-06
D_0__Bacteria.D_1__Proteobacteria.D_2__Alphaproteobacteria.D_3__Rickettsiales.D_4__Midichloriaceae.D_5__Candidatus Jidaibacter	1.91e-05	1.40833e-05	4.99e-05	4.5e-05
D_0__Bacteria.D_1__Proteobacteria.D_2__Alphaproteobacteria.D_3__Rickettsiales.D_4__Midichloriaceae.Other	2.725e-06	1.67833e-05	1.76e-05	5.56667e-06
D_0__Bacteria.D_1__Proteobacteria.D_2__Alphaproteobacteria.D_3__Rickettsiales.D_4__Mitochondria.D_5__Lupinus angustifolius (narrow-leaved blue lupine)	4.24167e-06	8.61667e-06	0	0
D_0__Bacteria.D_1__Proteobacteria.D_2__Alphaproteobacteria.D_3__Rickettsiales.D_4__Mitochondria.D_5__uncultured bacterium	2.86083e-05	5.46343e-05	2.82e-05	3.4e-05
D_0__Bacteria.D_1__Proteobacteria.D_2__Alphaproteobacteria.D_3__Rickettsiales.D_4__Mitochondria.Other	0.000429357	0.000771476	0.000424	0.000441691
D_0__Bacteria.D_1__Proteobacteria.D_2__Alphaproteobacteria.D_3__Rickettsiales.D_4__Rickettsiaceae.D_5__Ac37b	2.81667e-06	0	0	1.15e-05
D_0__Bacteria.D_1__Proteobacteria.D_2__Alphaproteobacteria.D_3__Rickettsiales.D_4__Rickettsiaceae.D_5__Candidatus Megaira	4.14167e-06	2.86667e-06	8.6e-06	0
D_0__Bacteria.D_1__Proteobacteria.D_2__Alphaproteobacteria.D_3__Rickettsiales.D_4__Rickettsiaceae.D_5__Candidatus Trichorickettsia	9.65e-06	0	1.52e-05	1.67333e-05
D_0__Bacteria.D_1__Proteobacteria.D_2__Alphaproteobacteria.D_3__Rickettsiales.D_4__Rickettsiaceae.D_5__Rickettsia	4.03333e-06	0	0	5.76667e-06
D_0__Bacteria.D_1__Proteobacteria.D_2__Alphaproteobacteria.D_3__Rickettsiales.D_4__Rickettsiaceae.D_5__uncultured	4.2225e-05	9.87067e-05	0.000114	0.000214888
D_0__Bacteria.D_1__Proteobacteria.D_2__Alphaproteobacteria.D_3__Rickettsiales.D_4__SM2D12.D_5__metagenome	0.000273599	0.000575587	0.00105	0.000580772
D_0__Bacteria.D_1__Proteobacteria.D_2__Alphaproteobacteria.D_3__Rickettsiales.D_4__SM2D12.D_5__uncultured alpha proteobacterium	8.2e-06	8.93333e-06	1.48e-05	0
D_0__Bacteria.D_1__Proteobacteria.D_2__Alphaproteobacteria.D_3__Rickettsiales.D_4__SM2D12.D_5__uncultured bacterium	0.000211066	0.000195069	0.000299	0.000704802
D_0__Bacteria.D_1__Proteobacteria.D_2__Alphaproteobacteria.D_3__Rickettsiales.D_4__SM2D12.D_5__uncultured organism	1.1e-05	1.19e-05	6.02e-06	5.63333e-06
D_0__Bacteria.D_1__Proteobacteria.D_2__Alphaproteobacteria.D_3__Rickettsiales.D_4__SM2D12.Other	0.00310165	0.000652346	0.000509	0.000277716
D_0__Bacteria.D_1__Proteobacteria.D_2__Alphaproteobacteria.D_3__Rickettsiales.D_4__bac2nit3.D_5__metagenome	0	5.53333e-06	0	0
D_0__Bacteria.D_1__Proteobacteria.D_2__Alphaproteobacteria.D_3__Rickettsiales.D_4__bac2nit3.Other	1.13917e-05	5.73333e-06	5.38e-06	0
D_0__Bacteria.D_1__Proteobacteria.D_2__Alphaproteobacteria.D_3__Rickettsiales.D_4__uncultured.Other	2.07833e-05	1.39333e-05	8.38e-06	1.13333e-05
D_0__Bacteria.D_1__Proteobacteria.D_2__Alphaproteobacteria.D_3__Rickettsiales.Other.Other	2.1075e-05	1.765e-05	2.28e-05	1.11333e-05
D_0__Bacteria.D_1__Proteobacteria.D_2__Alphaproteobacteria.D_3__Sneathiellales.D_4__Sneathiellaceae.D_5__AT-s3-44	1.66667e-05	1.44e-05	5.09e-05	1.68667e-05
D_0__Bacteria.D_1__Proteobacteria.D_2__Alphaproteobacteria.D_3__Sneathiellales.D_4__Sneathiellaceae.D_5__Ferrovibrio	0.000311187	0.000410543	0.000646	0.000662034
D_0__Bacteria.D_1__Proteobacteria.D_2__Alphaproteobacteria.D_3__Sneathiellales.D_4__Sneathiellaceae.D_5__Taonella	5.79643e-05	0.000109349	9.2e-05	0.000102068
D_0__Bacteria.D_1__Proteobacteria.D_2__Alphaproteobacteria.D_3__Sneathiellales.D_4__Sneathiellaceae.D_5__uncultured	7.175e-06	1.49333e-05	1.92e-05	2.25333e-05
D_0__Bacteria.D_1__Proteobacteria.D_2__Alphaproteobacteria.D_3__Sneathiellales.D_4__Sneathiellaceae.Other	2.625e-06	6.26667e-06	8.73e-06	0
D_0__Bacteria.D_1__Proteobacteria.D_2__Alphaproteobacteria.D_3__Sphingomonadales.D_4__Sphingomonadaceae.D_5__Altererythrobacter	0.00670015	0.00802661	0.00732	0.00650776
D_0__Bacteria.D_1__Proteobacteria.D_2__Alphaproteobacteria.D_3__Sphingomonadales.D_4__Sphingomonadaceae.D_5__Blastomonas	5.31667e-06	1.10667e-05	8.57e-06	0
D_0__Bacteria.D_1__Proteobacteria.D_2__Alphaproteobacteria.D_3__Sphingomonadales.D_4__Sphingomonadaceae.D_5__Croceicoccus	0	5.53333e-06	0	0
D_0__Bacteria.D_1__Proteobacteria.D_2__Alphaproteobacteria.D_3__Sphingomonadales.D_4__Sphingomonadaceae.D_5__Ellin6055	0.00117677	0.00168561	0.00135	0.0017381
D_0__Bacteria.D_1__Proteobacteria.D_2__Alphaproteobacteria.D_3__Sphingomonadales.D_4__Sphingomonadaceae.D_5__Erythrobacter	0.000265865	0.000174884	0.000199	0.000157511
D_0__Bacteria.D_1__Proteobacteria.D_2__Alphaproteobacteria.D_3__Sphingomonadales.D_4__Sphingomonadaceae.D_5__MN 122.2a	8.36667e-06	1.80167e-05	1.75e-05	1.7e-05
D_0__Bacteria.D_1__Proteobacteria.D_2__Alphaproteobacteria.D_3__Sphingomonadales.D_4__Sphingomonadaceae.D_5__Novosphingobium	0.00473271	0.00562014	0.00869	0.00683731
D_0__Bacteria.D_1__Proteobacteria.D_2__Alphaproteobacteria.D_3__Sphingomonadales.D_4__Sphingomonadaceae.D_5__Plot4-2H12	6.80633e-05	9.31722e-05	0.000104	0.0002085
D_0__Bacteria.D_1__Proteobacteria.D_2__Alphaproteobacteria.D_3__Sphingomonadales.D_4__Sphingomonadaceae.D_5__Porphyrobacter	5.13333e-05	7.96512e-05	0.000109	0.000175553
D_0__Bacteria.D_1__Proteobacteria.D_2__Alphaproteobacteria.D_3__Sphingomonadales.D_4__Sphingomonadaceae.D_5__Rhizorhapis	6.95833e-06	8.61667e-06	1.37e-05	5.56667e-06
D_0__Bacteria.D_1__Proteobacteria.D_2__Alphaproteobacteria.D_3__Sphingomonadales.D_4__Sphingomonadaceae.D_5__Sphingoaurantiacus	4.80353e-05	6.6891e-05	4.52e-05	0.000113125
D_0__Bacteria.D_1__Proteobacteria.D_2__Alphaproteobacteria.D_3__Sphingomonadales.D_4__Sphingomonadaceae.D_5__Sphingobium	0.00608884	0.00391557	0.0061	0.00209363
D_0__Bacteria.D_1__Proteobacteria.D_2__Alphaproteobacteria.D_3__Sphingomonadales.D_4__Sphingomonadaceae.D_5__Sphingomonas	0.0114318	0.0166733	0.0146	0.0217021
D_0__Bacteria.D_1__Proteobacteria.D_2__Alphaproteobacteria.D_3__Sphingomonadales.D_4__Sphingomonadaceae.D_5__Sphingopyxis	0.00216483	0.0010938	0.00152	0.00148529
D_0__Bacteria.D_1__Proteobacteria.D_2__Alphaproteobacteria.D_3__Sphingomonadales.D_4__Sphingomonadaceae.D_5__Sphingorhabdus	1.22083e-05	8.71667e-06	1.48e-05	5.56667e-06
D_0__Bacteria.D_1__Proteobacteria.D_2__Alphaproteobacteria.D_3__Sphingomonadales.D_4__Sphingomonadaceae.D_5__Sphingosinicella	3.68333e-05	1.09167e-05	3e-05	1.12e-05
D_0__Bacteria.D_1__Proteobacteria.D_2__Alphaproteobacteria.D_3__Sphingomonadales.D_4__Sphingomonadaceae.D_5__uncultured	0.000487668	0.000886504	0.000661	0.000924368
D_0__Bacteria.D_1__Proteobacteria.D_2__Alphaproteobacteria.D_3__Sphingomonadales.D_4__Sphingomonadaceae.Other	0.000227773	0.000228235	0.000237	0.000286952
D_0__Bacteria.D_1__Proteobacteria.D_2__Alphaproteobacteria.D_3__Thalassobaculales.D_4__Oceanibaculaceae.D_5__Oceanibaculum	4.225e-06	0	1.13e-05	0
D_0__Bacteria.D_1__Proteobacteria.D_2__Alphaproteobacteria.D_3__Thalassobaculales.D_4__Thalassobaculaceae.D_5__Thalassobaculum	0.000224872	0.000337842	0.000337	0.000191453
D_0__Bacteria.D_1__Proteobacteria.D_2__Alphaproteobacteria.D_3__Thalassobaculales.D_4__uncultured.D_5__metagenome	1.11333e-05	1.99833e-05	3.99e-05	6.21e-05
D_0__Bacteria.D_1__Proteobacteria.D_2__Alphaproteobacteria.D_3__Thalassobaculales.D_4__uncultured.D_5__uncultured bacterium	2.75833e-05	3.71667e-05	3.15e-05	1.69e-05
D_0__Bacteria.D_1__Proteobacteria.D_2__Alphaproteobacteria.D_3__Thalassobaculales.D_4__uncultured.D_5__uncultured organism	6.58274e-05	0.000119413	0.000114	0.000118105
D_0__Bacteria.D_1__Proteobacteria.D_2__Alphaproteobacteria.D_3__Thalassobaculales.D_4__uncultured.Other	9.73333e-06	5.7e-06	5.52e-06	5.56667e-06
D_0__Bacteria.D_1__Proteobacteria.D_2__Alphaproteobacteria.D_3__Thalassobaculales.Other.Other	1.24583e-05	2.625e-05	4.75e-05	4.52333e-05
D_0__Bacteria.D_1__Proteobacteria.D_2__Alphaproteobacteria.D_3__Tistrellales.D_4__Geminicoccaceae.D_5__Candidatus Alysiosphaera	0.000257255	0.000422772	0.000291	0.000271173
D_0__Bacteria.D_1__Proteobacteria.D_2__Alphaproteobacteria.D_3__Tistrellales.D_4__Geminicoccaceae.D_5__Geminicoccus	1.38417e-05	8.71667e-06	2.78e-05	3.93667e-05
D_0__Bacteria.D_1__Proteobacteria.D_2__Alphaproteobacteria.D_3__Tistrellales.D_4__Geminicoccaceae.D_5__uncultured	0.00100661	0.00217495	0.00143	0.00157615
D_0__Bacteria.D_1__Proteobacteria.D_2__Alphaproteobacteria.D_3__uncultured.D_4__metagenome.D_5__metagenome	0.000253814	0.000405912	0.00064	0.000899532
D_0__Bacteria.D_1__Proteobacteria.D_2__Alphaproteobacteria.D_3__uncultured.D_4__uncultured Phyllobacteriaceae bacterium.D_5__uncultured Phyllobacteriaceae bacterium	0	0	0	1.11333e-05
D_0__Bacteria.D_1__Proteobacteria.D_2__Alphaproteobacteria.D_3__uncultured.D_4__uncultured Rhizobiales bacterium.D_5__uncultured Rhizobiales bacterium	1.745e-05	1.12167e-05	1.94e-05	3.35e-05
D_0__Bacteria.D_1__Proteobacteria.D_2__Alphaproteobacteria.D_3__uncultured.D_4__uncultured Rhodospirillaceae bacterium.D_5__uncultured Rhodospirillaceae bacterium	0.000236402	0.000238819	0.000315	0.00026555
D_0__Bacteria.D_1__Proteobacteria.D_2__Alphaproteobacteria.D_3__uncultured.D_4__uncultured Rhodospirillales bacterium.D_5__uncultured Rhodospirillales bacterium	0.000127088	0.000238459	0.000205	0.000186464
D_0__Bacteria.D_1__Proteobacteria.D_2__Alphaproteobacteria.D_3__uncultured.D_4__uncultured alpha proteobacterium.D_5__uncultured alpha proteobacterium	1.38333e-06	6.26667e-06	1.5e-05	2.24333e-05
D_0__Bacteria.D_1__Proteobacteria.D_2__Alphaproteobacteria.D_3__uncultured.D_4__uncultured bacterium.D_5__uncultured bacterium	0.00470418	0.0065019	0.00693	0.00646447
D_0__Bacteria.D_1__Proteobacteria.D_2__Alphaproteobacteria.D_3__uncultured.Other.Other	0.000875594	0.00114273	0.00118	0.000938184
D_0__Bacteria.D_1__Proteobacteria.D_2__Alphaproteobacteria.Other.Other.Other	0.000212652	0.00038757	0.000877	0.000478908
D_0__Bacteria.D_1__Proteobacteria.D_2__Deltaproteobacteria.D_3__Bdellovibrionales.D_4__Bacteriovoracaceae.D_5__Bacteriovorax	5.58333e-06	2.93333e-06	2.57e-05	3.38333e-05
D_0__Bacteria.D_1__Proteobacteria.D_2__Deltaproteobacteria.D_3__Bdellovibrionales.D_4__Bacteriovoracaceae.D_5__Peredibacter	0.00032175	0.00028	0.000245	0.000198152
D_0__Bacteria.D_1__Proteobacteria.D_2__Deltaproteobacteria.D_3__Bdellovibrionales.D_4__Bacteriovoracaceae.D_5__uncultured	0.000112526	5.11177e-05	3.45e-05	5.06353e-05
D_0__Bacteria.D_1__Proteobacteria.D_2__Deltaproteobacteria.D_3__Bdellovibrionales.D_4__Bdellovibrionaceae.D_5__Bdellovibrio	0.00112706	0.00140202	0.00132	0.00258671
D_0__Bacteria.D_1__Proteobacteria.D_2__Deltaproteobacteria.D_3__Bdellovibrionales.D_4__Bdellovibrionaceae.D_5__OM27 clade	0.00070404	0.00117305	0.000934	0.00103962
D_0__Bacteria.D_1__Proteobacteria.D_2__Deltaproteobacteria.D_3__Bradymonadales.D_4__uncultured bacterium.D_5__uncultured bacterium	7.05833e-06	6.06667e-06	3.12e-06	5.63333e-06
D_0__Bacteria.D_1__Proteobacteria.D_2__Deltaproteobacteria.D_3__Bradymonadales.D_4__uncultured delta proteobacterium.D_5__uncultured delta proteobacterium	4.15e-06	2.35333e-05	2.94e-05	2.27e-05
D_0__Bacteria.D_1__Proteobacteria.D_2__Deltaproteobacteria.D_3__Deltaproteobacteria Incertae Sedis.D_4__Syntrophorhabdaceae.D_5__Syntrophorhabdus	2.81667e-06	0	5.38e-06	0
D_0__Bacteria.D_1__Proteobacteria.D_2__Deltaproteobacteria.D_3__Desulfarculales.D_4__Desulfarculaceae.D_5__uncultured	0.000537659	0.0010197	0.00172	0.00105608
D_0__Bacteria.D_1__Proteobacteria.D_2__Deltaproteobacteria.D_3__Desulfobacterales.D_4__Desulfobulbaceae.D_5__Desulfopila	0	2.93333e-06	8.38e-06	0
D_0__Bacteria.D_1__Proteobacteria.D_2__Deltaproteobacteria.D_3__Desulfobacterales.D_4__Desulfobulbaceae.D_5__[Desulfobacterium] catecholicum group	0	2.93333e-06	0	1.7e-05
D_0__Bacteria.D_1__Proteobacteria.D_2__Deltaproteobacteria.D_3__Desulfovibrionales.D_4__Desulfovibrionaceae.D_5__Bilophila	9.24008e-06	0	2.27e-05	2.87667e-05
D_0__Bacteria.D_1__Proteobacteria.D_2__Deltaproteobacteria.D_3__Desulfovibrionales.D_4__Desulfovibrionaceae.D_5__Desulfovibrio	9.37925e-06	0	1.68e-05	0
D_0__Bacteria.D_1__Proteobacteria.D_2__Deltaproteobacteria.D_3__Desulfovibrionales.D_4__Desulfovibrionaceae.D_5__uncultured	0	0	0	0
D_0__Bacteria.D_1__Proteobacteria.D_2__Deltaproteobacteria.D_3__Desulfuromonadales.D_4__Desulfuromonadaceae.D_5__Desulfuromonas	3.7333e-05	0.000112802	4.06e-05	3.38333e-05
D_0__Bacteria.D_1__Proteobacteria.D_2__Deltaproteobacteria.D_3__Desulfuromonadales.D_4__Desulfuromonadaceae.D_5__Pelobacter	0	2.93333e-06	0	0
D_0__Bacteria.D_1__Proteobacteria.D_2__Deltaproteobacteria.D_3__Desulfuromonadales.D_4__Geobacteraceae.D_5__Geoalkalibacter	4.01667e-06	0	0	1.11333e-05
D_0__Bacteria.D_1__Proteobacteria.D_2__Deltaproteobacteria.D_3__Desulfuromonadales.D_4__Geobacteraceae.D_5__Geobacter	4.59982e-05	0.000239706	0.000176	5.66667e-05
D_0__Bacteria.D_1__Proteobacteria.D_2__Deltaproteobacteria.D_3__Desulfuromonadales.Other.Other	2.64167e-06	0	2.83e-06	0
D_0__Bacteria.D_1__Proteobacteria.D_2__Deltaproteobacteria.D_3__MBNT15.D_4__uncultured bacterium.D_5__uncultured bacterium	5.95149e-05	0.000101464	9.56e-05	6.76333e-05
D_0__Bacteria.D_1__Proteobacteria.D_2__Deltaproteobacteria.D_3__MBNT15.D_4__uncultured delta proteobacterium.D_5__uncultured delta proteobacterium	0	0	0	0
D_0__Bacteria.D_1__Proteobacteria.D_2__Deltaproteobacteria.D_3__MBNT15.Other.Other	4.16758e-05	7.32217e-05	5.4e-05	9.5163e-05
D_0__Bacteria.D_1__Proteobacteria.D_2__Deltaproteobacteria.D_3__Myxococcales.D_4__27F-1492R.D_5__uncultured bacterium	1.51417e-05	8.10515e-05	5.17e-05	2.81333e-05
D_0__Bacteria.D_1__Proteobacteria.D_2__Deltaproteobacteria.D_3__Myxococcales.D_4__Archangiaceae.D_5__Anaeromyxobacter	0.000114481	0.000105625	0.00014	0.00031138
D_0__Bacteria.D_1__Proteobacteria.D_2__Deltaproteobacteria.D_3__Myxococcales.D_4__Archangiaceae.D_5__Archangium	0.000153636	0.000310904	0.000227	0.000260693
D_0__Bacteria.D_1__Proteobacteria.D_2__Deltaproteobacteria.D_3__Myxococcales.D_4__Archangiaceae.D_5__Cystobacter	2.70833e-06	0	5.98e-06	0
D_0__Bacteria.D_1__Proteobacteria.D_2__Deltaproteobacteria.D_3__Myxococcales.D_4__Archangiaceae.Other	8.48408e-05	0.000208924	0.000153	0.00012415
D_0__Bacteria.D_1__Proteobacteria.D_2__Deltaproteobacteria.D_3__Myxococcales.D_4__BIrii41.D_5__metagenome	0.00129096	0.00241665	0.00554	0.00812642
D_0__Bacteria.D_1__Proteobacteria.D_2__Deltaproteobacteria.D_3__Myxococcales.D_4__BIrii41.D_5__uncultured bacterium	0.00555709	0.0131582	0.0156	0.0282267
D_0__Bacteria.D_1__Proteobacteria.D_2__Deltaproteobacteria.D_3__Myxococcales.D_4__BIrii41.D_5__uncultured delta proteobacterium	9.15029e-05	0.000222978	0.000221	0.000253791
D_0__Bacteria.D_1__Proteobacteria.D_2__Deltaproteobacteria.D_3__Myxococcales.D_4__BIrii41.Other	0.00346703	0.00367906	0.00537	0.00327985
D_0__Bacteria.D_1__Proteobacteria.D_2__Deltaproteobacteria.D_3__Myxococcales.D_4__Blfdi19.D_5__metagenome	8.10386e-05	0.000157302	0.000147	6.8e-05
D_0__Bacteria.D_1__Proteobacteria.D_2__Deltaproteobacteria.D_3__Myxococcales.D_4__Blfdi19.D_5__uncultured bacterium	0.00018829	0.000339472	0.000253	0.000210366
D_0__Bacteria.D_1__Proteobacteria.D_2__Deltaproteobacteria.D_3__Myxococcales.D_4__Blfdi19.Other	7.67709e-05	0.000139879	5.69e-05	9.63137e-05
D_0__Bacteria.D_1__Proteobacteria.D_2__Deltaproteobacteria.D_3__Myxococcales.D_4__Eel-36e1D6.D_5__uncultured bacterium	0	1.19e-05	2.77e-06	0
D_0__Bacteria.D_1__Proteobacteria.D_2__Deltaproteobacteria.D_3__Myxococcales.D_4__Eel-36e1D6.Other	8.15833e-06	2.64333e-05	5.2e-05	3.38667e-05
D_0__Bacteria.D_1__Proteobacteria.D_2__Deltaproteobacteria.D_3__Myxococcales.D_4__FFCH16767.D_5__uncultured bacterium	2.675e-06	5.73333e-06	9.67e-06	5.56667e-06
D_0__Bacteria.D_1__Proteobacteria.D_2__Deltaproteobacteria.D_3__Myxococcales.D_4__Haliangiaceae.D_5__Haliangium	0.00418993	0.00670887	0.00615	0.00654257
D_0__Bacteria.D_1__Proteobacteria.D_2__Deltaproteobacteria.D_3__Myxococcales.D_4__KD3-10.D_5__uncultured bacterium	4.40584e-05	0.000123077	6.72e-05	6.19687e-05
D_0__Bacteria.D_1__Proteobacteria.D_2__Deltaproteobacteria.D_3__Myxococcales.D_4__KD3-10.Other	6.68333e-06	2.76667e-06	3.12e-06	1.68e-05
D_0__Bacteria.D_1__Proteobacteria.D_2__Deltaproteobacteria.D_3__Myxococcales.D_4__Myxococcaceae.D_5__Corallococcus	6.9e-06	5.95e-06	0	5.63333e-06
D_0__Bacteria.D_1__Proteobacteria.D_2__Deltaproteobacteria.D_3__Myxococcales.D_4__Myxococcaceae.D_5__Myxococcus	3.4625e-05	5.58652e-05	3.5e-05	2.82667e-05
D_0__Bacteria.D_1__Proteobacteria.D_2__Deltaproteobacteria.D_3__Myxococcales.D_4__Myxococcaceae.Other	1.17917e-05	2.76667e-06	0	1.12333e-05
D_0__Bacteria.D_1__Proteobacteria.D_2__Deltaproteobacteria.D_3__Myxococcales.D_4__Nannocystaceae.D_5__Enhygromyxa	4.225e-06	2.86667e-06	6.43e-06	0
D_0__Bacteria.D_1__Proteobacteria.D_2__Deltaproteobacteria.D_3__Myxococcales.D_4__Nannocystaceae.D_5__Nannocystis	0.000407146	0.000544621	0.000433	0.000434586
D_0__Bacteria.D_1__Proteobacteria.D_2__Deltaproteobacteria.D_3__Myxococcales.D_4__Nannocystaceae.D_5__Pseudenhygromyxa	2.08e-05	2.44667e-05	8.85e-06	2.27333e-05
D_0__Bacteria.D_1__Proteobacteria.D_2__Deltaproteobacteria.D_3__Myxococcales.D_4__Nannocystaceae.D_5__uncultured	8.63189e-05	0.00012398	0.000102	6.74667e-05
D_0__Bacteria.D_1__Proteobacteria.D_2__Deltaproteobacteria.D_3__Myxococcales.D_4__Nannocystaceae.Other	0.000513439	0.000739434	0.000672	0.000582625
D_0__Bacteria.D_1__Proteobacteria.D_2__Deltaproteobacteria.D_3__Myxococcales.D_4__P3OB-42.D_5__metagenome	3.70083e-05	3.55833e-05	2.71e-05	6.22333e-05
D_0__Bacteria.D_1__Proteobacteria.D_2__Deltaproteobacteria.D_3__Myxococcales.D_4__P3OB-42.D_5__uncultured bacterium	0.000173291	0.00027575	0.000315	0.000247906
D_0__Bacteria.D_1__Proteobacteria.D_2__Deltaproteobacteria.D_3__Myxococcales.D_4__P3OB-42.D_5__uncultured delta proteobacterium	1.36e-05	1.39333e-05	1.92e-05	1.67333e-05
D_0__Bacteria.D_1__Proteobacteria.D_2__Deltaproteobacteria.D_3__Myxococcales.D_4__P3OB-42.Other	9.50972e-05	0.000234674	0.000253	0.000418699
D_0__Bacteria.D_1__Proteobacteria.D_2__Deltaproteobacteria.D_3__Myxococcales.D_4__Phaselicystidaceae.D_5__Phaselicystis	0.000699353	0.00165891	0.00159	0.00169282
D_0__Bacteria.D_1__Proteobacteria.D_2__Deltaproteobacteria.D_3__Myxococcales.D_4__Polyangiaceae.D_5__Aetherobacter	1.1125e-05	1.68667e-05	1.82e-05	5.65e-05
D_0__Bacteria.D_1__Proteobacteria.D_2__Deltaproteobacteria.D_3__Myxococcales.D_4__Polyangiaceae.D_5__Jahnella	3.3625e-05	6.28475e-05	6.23e-05	0
D_0__Bacteria.D_1__Proteobacteria.D_2__Deltaproteobacteria.D_3__Myxococcales.D_4__Polyangiaceae.D_5__Minicystis	0	0	0	0
D_0__Bacteria.D_1__Proteobacteria.D_2__Deltaproteobacteria.D_3__Myxococcales.D_4__Polyangiaceae.D_5__Pajaroellobacter	0.000440663	0.000784357	0.000736	0.000723739
D_0__Bacteria.D_1__Proteobacteria.D_2__Deltaproteobacteria.D_3__Myxococcales.D_4__Polyangiaceae.D_5__Polyangium	3.67083e-05	0.000106892	0.000115	0.000141281
D_0__Bacteria.D_1__Proteobacteria.D_2__Deltaproteobacteria.D_3__Myxococcales.D_4__Polyangiaceae.D_5__Sorangium	8.04033e-05	0.000172085	0.000144	0.000101684
D_0__Bacteria.D_1__Proteobacteria.D_2__Deltaproteobacteria.D_3__Myxococcales.D_4__Polyangiaceae.D_5__uncultured	0.00039423	0.000502928	0.000551	0.000576249
D_0__Bacteria.D_1__Proteobacteria.D_2__Deltaproteobacteria.D_3__Myxococcales.D_4__Polyangiaceae.Other	4.02e-05	4.72115e-05	4.89e-05	7.32333e-05
D_0__Bacteria.D_1__Proteobacteria.D_2__Deltaproteobacteria.D_3__Myxococcales.D_4__Sandaracinaceae.D_5__Sandaracinus	0.00068279	0.000837105	0.000721	0.000546594
D_0__Bacteria.D_1__Proteobacteria.D_2__Deltaproteobacteria.D_3__Myxococcales.D_4__Sandaracinaceae.D_5__uncultured	0.00292431	0.00552255	0.00425	0.00516299
D_0__Bacteria.D_1__Proteobacteria.D_2__Deltaproteobacteria.D_3__Myxococcales.D_4__UASB-TL25.D_5__uncultured bacterium	3.95e-06	5.8e-06	0	1.68667e-05
D_0__Bacteria.D_1__Proteobacteria.D_2__Deltaproteobacteria.D_3__Myxococcales.D_4__UASB-TL25.Other	0	6.26667e-06	0	0
D_0__Bacteria.D_1__Proteobacteria.D_2__Deltaproteobacteria.D_3__Myxococcales.D_4__VHS-B3-70.D_5__uncultured bacterium	8.84054e-05	0.000143528	9.88e-05	0.000169214
D_0__Bacteria.D_1__Proteobacteria.D_2__Deltaproteobacteria.D_3__Myxococcales.D_4__Vulgatibacteraceae.D_5__Vulgatibacter	4.36833e-05	6.64883e-05	3.48e-05	1.68e-05
D_0__Bacteria.D_1__Proteobacteria.D_2__Deltaproteobacteria.D_3__Myxococcales.D_4__bacteriap25.D_5__metagenome	7.48018e-05	0.000151864	8.75e-05	0.000130654
D_0__Bacteria.D_1__Proteobacteria.D_2__Deltaproteobacteria.D_3__Myxococcales.D_4__bacteriap25.D_5__uncultured bacterium	0.00138176	0.00288326	0.00218	0.00196087
D_0__Bacteria.D_1__Proteobacteria.D_2__Deltaproteobacteria.D_3__Myxococcales.D_4__bacteriap25.D_5__uncultured delta proteobacterium	0.000975619	0.00188502	0.00133	0.00139567
D_0__Bacteria.D_1__Proteobacteria.D_2__Deltaproteobacteria.D_3__Myxococcales.D_4__bacteriap25.Other	0.00100246	0.00186983	0.00137	0.00154669
D_0__Bacteria.D_1__Proteobacteria.D_2__Deltaproteobacteria.D_3__Myxococcales.D_4__mle1-27.D_5__metagenome	1.21667e-05	2.96e-05	1.38e-05	2.79667e-05
D_0__Bacteria.D_1__Proteobacteria.D_2__Deltaproteobacteria.D_3__Myxococcales.D_4__mle1-27.D_5__uncultured bacterium	2.60167e-05	5.30592e-05	1.93e-05	3.40333e-05
D_0__Bacteria.D_1__Proteobacteria.D_2__Deltaproteobacteria.D_3__Myxococcales.D_4__mle1-27.D_5__uncultured delta proteobacterium	1.11833e-05	3.13333e-06	2.68e-06	0
D_0__Bacteria.D_1__Proteobacteria.D_2__Deltaproteobacteria.D_3__Myxococcales.D_4__mle1-27.Other	5.16526e-05	8.68457e-05	0.000105	9.5455e-05
D_0__Bacteria.D_1__Proteobacteria.D_2__Deltaproteobacteria.D_3__Myxococcales.D_4__uncultured.D_5__uncultured bacterium	0.000117311	0.000359532	0.000178	0.000293891
D_0__Bacteria.D_1__Proteobacteria.D_2__Deltaproteobacteria.D_3__Myxococcales.D_4__uncultured.Other	4.29378e-05	8.41325e-05	6.32e-05	5.11e-05
D_0__Bacteria.D_1__Proteobacteria.D_2__Deltaproteobacteria.D_3__Myxococcales.Other.Other	3.44583e-05	8.4547e-05	5.52e-05	6.81243e-05
D_0__Bacteria.D_1__Proteobacteria.D_2__Deltaproteobacteria.D_3__NB1-j.D_4__uncultured bacterium.D_5__uncultured bacterium	0.000469184	0.000799352	0.000654	0.000644593
D_0__Bacteria.D_1__Proteobacteria.D_2__Deltaproteobacteria.D_3__NB1-j.D_4__uncultured delta proteobacterium.D_5__uncultured delta proteobacterium	5.59167e-06	1.785e-05	3.12e-06	1.68667e-05
D_0__Bacteria.D_1__Proteobacteria.D_2__Deltaproteobacteria.D_3__NB1-j.Other.Other	4.66232e-05	6.15468e-05	6.31e-05	6.76563e-05
D_0__Bacteria.D_1__Proteobacteria.D_2__Deltaproteobacteria.D_3__Oligoflexales.D_4__0319-6G20.D_5__metagenome	3.13667e-05	8.06435e-05	6.51e-05	0.00010127
D_0__Bacteria.D_1__Proteobacteria.D_2__Deltaproteobacteria.D_3__Oligoflexales.D_4__0319-6G20.D_5__uncultured bacterium	0.000566268	0.000849621	0.000802	0.000947301
D_0__Bacteria.D_1__Proteobacteria.D_2__Deltaproteobacteria.D_3__Oligoflexales.D_4__0319-6G20.D_5__uncultured delta proteobacterium	1.34167e-06	2.6e-06	0	0
D_0__Bacteria.D_1__Proteobacteria.D_2__Deltaproteobacteria.D_3__Oligoflexales.D_4__0319-6G20.D_5__uncultured organism	1.38333e-06	3.13333e-06	2.68e-06	0
D_0__Bacteria.D_1__Proteobacteria.D_2__Deltaproteobacteria.D_3__Oligoflexales.D_4__0319-6G20.Other	8.34377e-05	0.00011418	0.000131	9.662e-05
D_0__Bacteria.D_1__Proteobacteria.D_2__Deltaproteobacteria.D_3__Oligoflexales.D_4__053A03-B-DI-P58.D_5__uncultured delta proteobacterium	2.675e-06	0	2.83e-06	0
D_0__Bacteria.D_1__Proteobacteria.D_2__Deltaproteobacteria.D_3__Oligoflexales.D_4__Oligoflexaceae.D_5__Oligoflexus	8.46113e-05	0.000123734	9.28e-05	0.000123632
D_0__Bacteria.D_1__Proteobacteria.D_2__Deltaproteobacteria.D_3__Oligoflexales.D_4__Oligoflexaceae.D_5__Silvanigrella	8.23333e-06	1.73833e-05	2.76e-05	4.47333e-05
D_0__Bacteria.D_1__Proteobacteria.D_2__Deltaproteobacteria.D_3__Oligoflexales.D_4__Oligoflexaceae.D_5__uncultured	0.000344053	0.000510574	0.00039	0.000588894
D_0__Bacteria.D_1__Proteobacteria.D_2__Deltaproteobacteria.D_3__PB19.D_4__metagenome.D_5__metagenome	1.2475e-05	6.43838e-05	2.39e-05	5.1e-05
D_0__Bacteria.D_1__Proteobacteria.D_2__Deltaproteobacteria.D_3__PB19.D_4__uncultured bacterium.D_5__uncultured bacterium	2.73083e-05	5.93008e-05	5.75e-05	9.58057e-05
D_0__Bacteria.D_1__Proteobacteria.D_2__Deltaproteobacteria.D_3__PB19.D_4__uncultured delta proteobacterium.D_5__uncultured delta proteobacterium	4.08333e-06	6.11667e-06	9.1e-06	5.76667e-06
D_0__Bacteria.D_1__Proteobacteria.D_2__Deltaproteobacteria.D_3__PB19.Other.Other	6.21793e-05	0.000105454	0.000109	0.000108009
D_0__Bacteria.D_1__Proteobacteria.D_2__Deltaproteobacteria.D_3__RCP2-54.D_4__uncultured bacterium.D_5__uncultured bacterium	0.00148972	0.00203796	0.00247	0.00235444
D_0__Bacteria.D_1__Proteobacteria.D_2__Deltaproteobacteria.D_3__RCP2-54.Other.Other	0.000167505	0.00030696	0.000285	0.000270779
D_0__Bacteria.D_1__Proteobacteria.D_2__Deltaproteobacteria.D_3__SAR324 clade(Marine group B).D_4__uncultured bacterium.D_5__uncultured bacterium	4.12e-05	6.3701e-05	7.6e-05	6.82783e-05
D_0__Bacteria.D_1__Proteobacteria.D_2__Deltaproteobacteria.D_3__SAR324 clade(Marine group B).D_4__uncultured delta proteobacterium.D_5__uncultured delta proteobacterium	4.21667e-06	8.68333e-06	0	0
D_0__Bacteria.D_1__Proteobacteria.D_2__Deltaproteobacteria.D_3__SAR324 clade(Marine group B).Other.Other	3.86917e-05	0.000137929	9.88e-05	0.000135838
D_0__Bacteria.D_1__Proteobacteria.D_2__Deltaproteobacteria.D_3__Syntrophobacterales.D_4__Syntrophaceae.D_5__uncultured	2.4534e-05	4.44333e-05	1.78e-05	3.95667e-05
D_0__Bacteria.D_1__Proteobacteria.D_2__Deltaproteobacteria.D_3__Syntrophobacterales.D_4__Syntrophobacteraceae.D_5__Syntrophobacter	1.34167e-06	2.6e-06	0	0
D_0__Bacteria.D_1__Proteobacteria.D_2__Deltaproteobacteria.D_3__TX1A-33.D_4__uncultured bacterium.D_5__uncultured bacterium	1.9275e-05	5.21702e-05	3.22e-05	5.63333e-06
D_0__Bacteria.D_1__Proteobacteria.D_2__Deltaproteobacteria.Other.Other.Other	7.78695e-05	0.000126211	0.000114	0.000118551
D_0__Bacteria.D_1__Proteobacteria.D_2__Gammaproteobacteria.D_3__211ds20.D_4__metagenome.D_5__metagenome	1.52583e-05	2.93333e-06	1.5e-05	1.11333e-05
D_0__Bacteria.D_1__Proteobacteria.D_2__Gammaproteobacteria.D_3__211ds20.D_4__uncultured bacterium.D_5__uncultured bacterium	0.000519395	0.000594499	0.000673	0.00084229
D_0__Bacteria.D_1__Proteobacteria.D_2__Gammaproteobacteria.D_3__211ds20.Other.Other	3.62824e-05	3.48833e-05	2.69e-05	5.63333e-06
D_0__Bacteria.D_1__Proteobacteria.D_2__Gammaproteobacteria.D_3__Acidiferrobacterales.D_4__Acidiferrobacteraceae.D_5__Sulfurifustis	0.000228	0.000330987	0.000242	0.000294225
D_0__Bacteria.D_1__Proteobacteria.D_2__Gammaproteobacteria.D_3__Acidithiobacillales.D_4__Acidithiobacillaceae.D_5__TX1A-55	1.11333e-05	1.075e-05	1.18e-05	5.63333e-06
D_0__Bacteria.D_1__Proteobacteria.D_2__Gammaproteobacteria.D_3__Aeromonadales.D_4__Aeromonadaceae.D_5__Aeromonas	0.00144813	0.000797313	0.00238	0.000689203
D_0__Bacteria.D_1__Proteobacteria.D_2__Gammaproteobacteria.D_3__Alteromonadales.D_4__Alteromonadaceae.D_5__Alishewanella	3.02585e-05	0	4.3e-05	0
D_0__Bacteria.D_1__Proteobacteria.D_2__Gammaproteobacteria.D_3__Alteromonadales.D_4__Alteromonadaceae.D_5__Rheinheimera	0.0246894	0.00675069	0.00807	0.00557399
D_0__Bacteria.D_1__Proteobacteria.D_2__Gammaproteobacteria.D_3__Alteromonadales.D_4__Idiomarinaceae.D_5__Aliidiomarina	1.23917e-05	3.18333e-06	5.95e-06	1.12333e-05
D_0__Bacteria.D_1__Proteobacteria.D_2__Gammaproteobacteria.D_3__Alteromonadales.D_4__Marinobacteraceae.D_5__Marinobacter	1.31667e-06	3.18333e-06	2.83e-06	0
D_0__Bacteria.D_1__Proteobacteria.D_2__Gammaproteobacteria.D_3__B2M28.D_4__uncultured Coxiella sp..D_5__uncultured Coxiella sp.	8.1e-06	1.24833e-05	0	5.76667e-06
D_0__Bacteria.D_1__Proteobacteria.D_2__Gammaproteobacteria.D_3__BD72BR169.D_4__uncultured bacterium.D_5__uncultured bacterium	4.225e-06	1.14833e-05	3.12e-06	5.76667e-06
D_0__Bacteria.D_1__Proteobacteria.D_2__Gammaproteobacteria.D_3__Betaproteobacteriales.D_4__A21b.D_5__uncultured bacterium	7.24592e-05	0.000122438	8.59e-05	6.7523e-05
D_0__Bacteria.D_1__Proteobacteria.D_2__Gammaproteobacteria.D_3__Betaproteobacteriales.D_4__A21b.D_5__uncultured beta proteobacterium	2.9175e-05	9.6502e-05	3.74e-05	3.38667e-05
D_0__Bacteria.D_1__Proteobacteria.D_2__Gammaproteobacteria.D_3__Betaproteobacteriales.D_4__A21b.Other	1.55833e-06	3.18333e-06	0	0
D_0__Bacteria.D_1__Proteobacteria.D_2__Gammaproteobacteria.D_3__Betaproteobacteriales.D_4__B1-7BS.D_5__metagenome	1.26167e-05	6.06667e-06	1.12e-05	5.63333e-06
D_0__Bacteria.D_1__Proteobacteria.D_2__Gammaproteobacteria.D_3__Betaproteobacteriales.D_4__B1-7BS.D_5__uncultured bacterium	0.000292297	0.000480444	0.000361	0.000402166
D_0__Bacteria.D_1__Proteobacteria.D_2__Gammaproteobacteria.D_3__Betaproteobacteriales.D_4__B1-7BS.Other	0	0	5.38e-06	0
D_0__Bacteria.D_1__Proteobacteria.D_2__Gammaproteobacteria.D_3__Betaproteobacteriales.D_4__Burkholderiaceae.D_5__Achromobacter	0.000546472	0.000592549	0.000832	0.00292023
D_0__Bacteria.D_1__Proteobacteria.D_2__Gammaproteobacteria.D_3__Betaproteobacteriales.D_4__Burkholderiaceae.D_5__Acidovorax	0.0322857	0.0149908	0.029	0.00447193
D_0__Bacteria.D_1__Proteobacteria.D_2__Gammaproteobacteria.D_3__Betaproteobacteriales.D_4__Burkholderiaceae.D_5__Alicycliphilus	0.000176003	3.18333e-06	0.000471	0
D_0__Bacteria.D_1__Proteobacteria.D_2__Gammaproteobacteria.D_3__Betaproteobacteriales.D_4__Burkholderiaceae.D_5__Aquabacterium	7.10958e-05	0.000116197	0.000114	6.81243e-05
D_0__Bacteria.D_1__Proteobacteria.D_2__Gammaproteobacteria.D_3__Betaproteobacteriales.D_4__Burkholderiaceae.D_5__Aquincola	5.93333e-06	1.90833e-05	0	1.72667e-05
D_0__Bacteria.D_1__Proteobacteria.D_2__Gammaproteobacteria.D_3__Betaproteobacteriales.D_4__Burkholderiaceae.D_5__Azohydromonas	0.000343849	0.000345791	0.000363	0.000361588
D_0__Bacteria.D_1__Proteobacteria.D_2__Gammaproteobacteria.D_3__Betaproteobacteriales.D_4__Burkholderiaceae.D_5__Bordetella	3.71851e-05	4.295e-05	7.29e-05	0.000384079
D_0__Bacteria.D_1__Proteobacteria.D_2__Gammaproteobacteria.D_3__Betaproteobacteriales.D_4__Burkholderiaceae.D_5__Burkholderia-Caballeronia-Paraburkholderia	0.000199665	0.000249543	0.000221	0.000242774
D_0__Bacteria.D_1__Proteobacteria.D_2__Gammaproteobacteria.D_3__Betaproteobacteriales.D_4__Burkholderiaceae.D_5__CM1G08	9.60833e-06	5.8e-06	1.46e-05	3.37333e-05
D_0__Bacteria.D_1__Proteobacteria.D_2__Gammaproteobacteria.D_3__Betaproteobacteriales.D_4__Burkholderiaceae.D_5__Caenimonas	0.000550954	0.000715	0.000695	0.000637416
D_0__Bacteria.D_1__Proteobacteria.D_2__Gammaproteobacteria.D_3__Betaproteobacteriales.D_4__Burkholderiaceae.D_5__Candidimonas	1.40833e-06	0	8.27e-06	0
D_0__Bacteria.D_1__Proteobacteria.D_2__Gammaproteobacteria.D_3__Betaproteobacteriales.D_4__Burkholderiaceae.D_5__Castellaniella	0.000221756	0.00109498	0.000801	0.000213656
D_0__Bacteria.D_1__Proteobacteria.D_2__Gammaproteobacteria.D_3__Betaproteobacteriales.D_4__Burkholderiaceae.D_5__Comamonas	0.00109259	0.00176647	0.00178	0.00118472
D_0__Bacteria.D_1__Proteobacteria.D_2__Gammaproteobacteria.D_3__Betaproteobacteriales.D_4__Burkholderiaceae.D_5__Cupriavidus	0.000594152	0.000745771	0.000616	0.000491995
D_0__Bacteria.D_1__Proteobacteria.D_2__Gammaproteobacteria.D_3__Betaproteobacteriales.D_4__Burkholderiaceae.D_5__Curvibacter	0.00163101	0.0018968	0.00514	0.00115818
D_0__Bacteria.D_1__Proteobacteria.D_2__Gammaproteobacteria.D_3__Betaproteobacteriales.D_4__Burkholderiaceae.D_5__Delftia	8.1e-06	2.69333e-05	1.67e-05	2.3e-05
D_0__Bacteria.D_1__Proteobacteria.D_2__Gammaproteobacteria.D_3__Betaproteobacteriales.D_4__Burkholderiaceae.D_5__Diaphorobacter	0.000132723	9.68115e-05	0.000131	6.23667e-05
D_0__Bacteria.D_1__Proteobacteria.D_2__Gammaproteobacteria.D_3__Betaproteobacteriales.D_4__Burkholderiaceae.D_5__Duganella	5.1351e-05	9.63693e-05	9.71e-05	8.4523e-05
D_0__Bacteria.D_1__Proteobacteria.D_2__Gammaproteobacteria.D_3__Betaproteobacteriales.D_4__Burkholderiaceae.D_5__Eoetvoesia	1.29167e-06	2.86667e-06	5.58e-06	1.11333e-05
D_0__Bacteria.D_1__Proteobacteria.D_2__Gammaproteobacteria.D_3__Betaproteobacteriales.D_4__Burkholderiaceae.D_5__Herbaspirillum	0.00013191	0.00019597	0.000167	0.000259163
D_0__Bacteria.D_1__Proteobacteria.D_2__Gammaproteobacteria.D_3__Betaproteobacteriales.D_4__Burkholderiaceae.D_5__Hydrogenophaga	0.06927	0.0507182	0.0827	0.0132444
D_0__Bacteria.D_1__Proteobacteria.D_2__Gammaproteobacteria.D_3__Betaproteobacteriales.D_4__Burkholderiaceae.D_5__Ideonella	0.0010801	0.000762238	0.000984	0.000225787
D_0__Bacteria.D_1__Proteobacteria.D_2__Gammaproteobacteria.D_3__Betaproteobacteriales.D_4__Burkholderiaceae.D_5__Inhella	3.9606e-05	9.3558e-05	0.000191	0.000140731
D_0__Bacteria.D_1__Proteobacteria.D_2__Gammaproteobacteria.D_3__Betaproteobacteriales.D_4__Burkholderiaceae.D_5__Lautropia	2.75632e-05	5.465e-05	4.3e-05	4.50333e-05
D_0__Bacteria.D_1__Proteobacteria.D_2__Gammaproteobacteria.D_3__Betaproteobacteriales.D_4__Burkholderiaceae.D_5__Leptothrix	7.99927e-05	7.87272e-05	0.000172	3.35e-05
D_0__Bacteria.D_1__Proteobacteria.D_2__Gammaproteobacteria.D_3__Betaproteobacteriales.D_4__Burkholderiaceae.D_5__Limnobacter	0.000175394	8.30575e-05	0.000414	0.000106941
D_0__Bacteria.D_1__Proteobacteria.D_2__Gammaproteobacteria.D_3__Betaproteobacteriales.D_4__Burkholderiaceae.D_5__Massilia	0.0031195	0.00315138	0.00352	0.00670177
D_0__Bacteria.D_1__Proteobacteria.D_2__Gammaproteobacteria.D_3__Betaproteobacteriales.D_4__Burkholderiaceae.D_5__Methylibium	0.000790995	0.00129454	0.00175	0.000435351
D_0__Bacteria.D_1__Proteobacteria.D_2__Gammaproteobacteria.D_3__Betaproteobacteriales.D_4__Burkholderiaceae.D_5__Mitsuaria	0.00163252	0.00119355	0.00747	0.000113216
D_0__Bacteria.D_1__Proteobacteria.D_2__Gammaproteobacteria.D_3__Betaproteobacteriales.D_4__Burkholderiaceae.D_5__Mycoavidus	0	0	0	0
D_0__Bacteria.D_1__Proteobacteria.D_2__Gammaproteobacteria.D_3__Betaproteobacteriales.D_4__Burkholderiaceae.D_5__Noviherbaspirillum	0.000667003	0.000841387	0.00068	0.00116809
D_0__Bacteria.D_1__Proteobacteria.D_2__Gammaproteobacteria.D_3__Betaproteobacteriales.D_4__Burkholderiaceae.D_5__Oxalobacter	0	0	1.42e-05	5.76667e-06
D_0__Bacteria.D_1__Proteobacteria.D_2__Gammaproteobacteria.D_3__Betaproteobacteriales.D_4__Burkholderiaceae.D_5__Pandoraea	2.46417e-05	4.59167e-05	4.34e-05	1.14e-05
D_0__Bacteria.D_1__Proteobacteria.D_2__Gammaproteobacteria.D_3__Betaproteobacteriales.D_4__Burkholderiaceae.D_5__Parapusillimonas	3.72992e-05	5.9603e-05	6.21e-05	5.56667e-06
D_0__Bacteria.D_1__Proteobacteria.D_2__Gammaproteobacteria.D_3__Betaproteobacteriales.D_4__Burkholderiaceae.D_5__Parasutterella	4.48803e-05	0	9.67e-05	0.000132344
D_0__Bacteria.D_1__Proteobacteria.D_2__Gammaproteobacteria.D_3__Betaproteobacteriales.D_4__Burkholderiaceae.D_5__Paucibacter	8.08333e-06	3.60675e-05	2.25e-05	1.70667e-05
D_0__Bacteria.D_1__Proteobacteria.D_2__Gammaproteobacteria.D_3__Betaproteobacteriales.D_4__Burkholderiaceae.D_5__Pelomonas	0.000289008	0.000387536	0.000633	6.7523e-05
D_0__Bacteria.D_1__Proteobacteria.D_2__Gammaproteobacteria.D_3__Betaproteobacteriales.D_4__Burkholderiaceae.D_5__Piscinibacter	0.00032861	0.000464733	0.000692	0.000175124
D_0__Bacteria.D_1__Proteobacteria.D_2__Gammaproteobacteria.D_3__Betaproteobacteriales.D_4__Burkholderiaceae.D_5__Polaromonas	0.000300681	0.000190976	0.000368	0.00011343
D_0__Bacteria.D_1__Proteobacteria.D_2__Gammaproteobacteria.D_3__Betaproteobacteriales.D_4__Burkholderiaceae.D_5__Pseudoduganella	5.25e-06	1.67e-05	1.15e-05	5.08e-05
D_0__Bacteria.D_1__Proteobacteria.D_2__Gammaproteobacteria.D_3__Betaproteobacteriales.D_4__Burkholderiaceae.D_5__Pseudorhodoferax	0.00021359	0.000132612	0.000217	5.1391e-05
D_0__Bacteria.D_1__Proteobacteria.D_2__Gammaproteobacteria.D_3__Betaproteobacteriales.D_4__Burkholderiaceae.D_5__Ralstonia	0.000733193	0.00108491	0.000135	0.000147501
D_0__Bacteria.D_1__Proteobacteria.D_2__Gammaproteobacteria.D_3__Betaproteobacteriales.D_4__Burkholderiaceae.D_5__Ramlibacter	0.00334885	0.00551511	0.00683	0.00832822
D_0__Bacteria.D_1__Proteobacteria.D_2__Gammaproteobacteria.D_3__Betaproteobacteriales.D_4__Burkholderiaceae.D_5__Rhizobacter	0.00491461	0.00416137	0.0049	0.00169067
D_0__Bacteria.D_1__Proteobacteria.D_2__Gammaproteobacteria.D_3__Betaproteobacteriales.D_4__Burkholderiaceae.D_5__Rhodoferax	8.26667e-06	6e-06	1.11e-05	1.71333e-05
D_0__Bacteria.D_1__Proteobacteria.D_2__Gammaproteobacteria.D_3__Betaproteobacteriales.D_4__Burkholderiaceae.D_5__Rivibacter	2.79167e-06	5.46667e-06	8.5e-06	5.76667e-06
D_0__Bacteria.D_1__Proteobacteria.D_2__Gammaproteobacteria.D_3__Betaproteobacteriales.D_4__Burkholderiaceae.D_5__Rubrivivax	2.38333e-05	2.355e-05	1.52e-05	1.11333e-05
D_0__Bacteria.D_1__Proteobacteria.D_2__Gammaproteobacteria.D_3__Betaproteobacteriales.D_4__Burkholderiaceae.D_5__Simplicispira	1.40833e-06	3.13333e-06	6.43e-06	2.85667e-05
D_0__Bacteria.D_1__Proteobacteria.D_2__Gammaproteobacteria.D_3__Betaproteobacteriales.D_4__Burkholderiaceae.D_5__Sutterella	0	0	0	0
D_0__Bacteria.D_1__Proteobacteria.D_2__Gammaproteobacteria.D_3__Betaproteobacteriales.D_4__Burkholderiaceae.D_5__Undibacterium	3.74583e-05	3.61163e-05	8.18e-05	3.91e-05
D_0__Bacteria.D_1__Proteobacteria.D_2__Gammaproteobacteria.D_3__Betaproteobacteriales.D_4__Burkholderiaceae.D_5__Variovorax	0.00233762	0.00189462	0.00204	0.00115231
D_0__Bacteria.D_1__Proteobacteria.D_2__Gammaproteobacteria.D_3__Betaproteobacteriales.D_4__Burkholderiaceae.D_5__Verticia	2.7e-06	0	0	1.15e-05
D_0__Bacteria.D_1__Proteobacteria.D_2__Gammaproteobacteria.D_3__Betaproteobacteriales.D_4__Burkholderiaceae.D_5__Xenophilus	0.000133272	0.000141459	0.000191	0.000153141
D_0__Bacteria.D_1__Proteobacteria.D_2__Gammaproteobacteria.D_3__Betaproteobacteriales.D_4__Burkholderiaceae.D_5__[Polyangium] brachysporum group	0.000570558	0.000130376	0.000136	5.07667e-05
D_0__Bacteria.D_1__Proteobacteria.D_2__Gammaproteobacteria.D_3__Betaproteobacteriales.D_4__Burkholderiaceae.D_5__uncultured	0.00366595	0.00476739	0.00581	0.00255184
D_0__Bacteria.D_1__Proteobacteria.D_2__Gammaproteobacteria.D_3__Betaproteobacteriales.D_4__Burkholderiaceae.Other	0.00138497	0.00199339	0.00207	0.00124218
D_0__Bacteria.D_1__Proteobacteria.D_2__Gammaproteobacteria.D_3__Betaproteobacteriales.D_4__Chitinimonadaceae.D_5__Chitinimonas	0.000192708	0.000267162	0.000541	0.000542885
D_0__Bacteria.D_1__Proteobacteria.D_2__Gammaproteobacteria.D_3__Betaproteobacteriales.D_4__Chromobacteriaceae.D_5__Vogesella	4.54293e-05	0.000648733	0.000172	6.77333e-05
D_0__Bacteria.D_1__Proteobacteria.D_2__Gammaproteobacteria.D_3__Betaproteobacteriales.D_4__Hydrogenophilaceae.D_5__Tepidiphilus	2.80833e-06	5.36667e-06	0	5.63333e-06
D_0__Bacteria.D_1__Proteobacteria.D_2__Gammaproteobacteria.D_3__Betaproteobacteriales.D_4__Hydrogenophilaceae.D_5__Thiobacillus	6.79167e-06	2.76667e-06	5.6e-06	1.68e-05
D_0__Bacteria.D_1__Proteobacteria.D_2__Gammaproteobacteria.D_3__Betaproteobacteriales.D_4__Methylophilaceae.D_5__MM2	0.00273524	0.00326283	0.00293	0.000808172
D_0__Bacteria.D_1__Proteobacteria.D_2__Gammaproteobacteria.D_3__Betaproteobacteriales.D_4__Methylophilaceae.D_5__Methylobacillus	0.000692114	0.000345796	0.000421	0.000356911
D_0__Bacteria.D_1__Proteobacteria.D_2__Gammaproteobacteria.D_3__Betaproteobacteriales.D_4__Methylophilaceae.D_5__Methylophilus	0.000427681	0.000449935	0.000658	0.000203105
D_0__Bacteria.D_1__Proteobacteria.D_2__Gammaproteobacteria.D_3__Betaproteobacteriales.D_4__Methylophilaceae.D_5__Methylotenera	0.000387187	0.000695257	0.000696	0.000208943
D_0__Bacteria.D_1__Proteobacteria.D_2__Gammaproteobacteria.D_3__Betaproteobacteriales.D_4__Methylophilaceae.D_5__UBA6140	2.70565e-05	5.24833e-05	7.16e-05	1.13333e-05
D_0__Bacteria.D_1__Proteobacteria.D_2__Gammaproteobacteria.D_3__Betaproteobacteriales.D_4__Methylophilaceae.D_5__uncultured	1.655e-05	1.685e-05	1.45e-05	1.13333e-05
D_0__Bacteria.D_1__Proteobacteria.D_2__Gammaproteobacteria.D_3__Betaproteobacteriales.D_4__Methylophilaceae.Other	5.28511e-05	6.1823e-05	3.81e-05	3.36333e-05
D_0__Bacteria.D_1__Proteobacteria.D_2__Gammaproteobacteria.D_3__Betaproteobacteriales.D_4__Neisseriaceae.D_5__uncultured	3.3525e-05	7.84667e-05	6.57e-05	9.04727e-05
D_0__Bacteria.D_1__Proteobacteria.D_2__Gammaproteobacteria.D_3__Betaproteobacteriales.D_4__Nitrosomonadaceae.D_5__DSSD61	1.98e-05	2.15167e-05	2.91e-05	1.12333e-05
D_0__Bacteria.D_1__Proteobacteria.D_2__Gammaproteobacteria.D_3__Betaproteobacteriales.D_4__Nitrosomonadaceae.D_5__Ellin6067	0.0019582	0.00299323	0.00275	0.00267011
D_0__Bacteria.D_1__Proteobacteria.D_2__Gammaproteobacteria.D_3__Betaproteobacteriales.D_4__Nitrosomonadaceae.D_5__GOUTA6	6.80833e-06	1.47333e-05	1.75e-05	2.25333e-05
D_0__Bacteria.D_1__Proteobacteria.D_2__Gammaproteobacteria.D_3__Betaproteobacteriales.D_4__Nitrosomonadaceae.D_5__IS-44	0.00163599	0.00301408	0.00264	0.00308645
D_0__Bacteria.D_1__Proteobacteria.D_2__Gammaproteobacteria.D_3__Betaproteobacteriales.D_4__Nitrosomonadaceae.D_5__MND1	0.0107233	0.0174983	0.0165	0.013307
D_0__Bacteria.D_1__Proteobacteria.D_2__Gammaproteobacteria.D_3__Betaproteobacteriales.D_4__Nitrosomonadaceae.D_5__Nitrosomonas	0.000346576	8.8252e-05	0.000741	0.000236206
D_0__Bacteria.D_1__Proteobacteria.D_2__Gammaproteobacteria.D_3__Betaproteobacteriales.D_4__Nitrosomonadaceae.D_5__Nitrosospira	0.000550565	0.000977779	0.000821	0.001066
D_0__Bacteria.D_1__Proteobacteria.D_2__Gammaproteobacteria.D_3__Betaproteobacteriales.D_4__Nitrosomonadaceae.D_5__mle1-7	0.000445445	0.000670897	0.000684	0.000619771
D_0__Bacteria.D_1__Proteobacteria.D_2__Gammaproteobacteria.D_3__Betaproteobacteriales.D_4__Nitrosomonadaceae.D_5__oc32	0.000321342	0.000444209	0.000477	0.000213812
D_0__Bacteria.D_1__Proteobacteria.D_2__Gammaproteobacteria.D_3__Betaproteobacteriales.D_4__Nitrosomonadaceae.D_5__uncultured	2.47083e-05	4.63833e-05	5.79e-05	0.000124239
D_0__Bacteria.D_1__Proteobacteria.D_2__Gammaproteobacteria.D_3__Betaproteobacteriales.D_4__Nitrosomonadaceae.Other	4.23959e-05	6.71115e-05	7.49e-05	3.94333e-05
D_0__Bacteria.D_1__Proteobacteria.D_2__Gammaproteobacteria.D_3__Betaproteobacteriales.D_4__Rhodocyclaceae.D_5__Azoarcus	0.00238601	0.0029456	0.00469	0.00301071
D_0__Bacteria.D_1__Proteobacteria.D_2__Gammaproteobacteria.D_3__Betaproteobacteriales.D_4__Rhodocyclaceae.D_5__Azospira	2.81667e-06	8.98333e-06	1.37e-05	1.68667e-05
D_0__Bacteria.D_1__Proteobacteria.D_2__Gammaproteobacteria.D_3__Betaproteobacteriales.D_4__Rhodocyclaceae.D_5__Candidatus Accumulibacter	1.34167e-06	0	0	0
D_0__Bacteria.D_1__Proteobacteria.D_2__Gammaproteobacteria.D_3__Betaproteobacteriales.D_4__Rhodocyclaceae.D_5__Dechloromonas	0.000165299	0.000630986	0.00102	0.000344075
D_0__Bacteria.D_1__Proteobacteria.D_2__Gammaproteobacteria.D_3__Betaproteobacteriales.D_4__Rhodocyclaceae.D_5__Denitratisoma	0.000251162	2.05e-05	0.000544	1.69667e-05
D_0__Bacteria.D_1__Proteobacteria.D_2__Gammaproteobacteria.D_3__Betaproteobacteriales.D_4__Rhodocyclaceae.D_5__Georgfuchsia	2.61917e-05	2.62e-05	3.6e-05	2.25667e-05
D_0__Bacteria.D_1__Proteobacteria.D_2__Gammaproteobacteria.D_3__Betaproteobacteriales.D_4__Rhodocyclaceae.D_5__Methyloversatilis	2.42208e-05	2.6e-06	5.91e-05	2.25333e-05
D_0__Bacteria.D_1__Proteobacteria.D_2__Gammaproteobacteria.D_3__Betaproteobacteriales.D_4__Rhodocyclaceae.D_5__Propionivibrio	3.6236e-05	0	8.65e-06	0
D_0__Bacteria.D_1__Proteobacteria.D_2__Gammaproteobacteria.D_3__Betaproteobacteriales.D_4__Rhodocyclaceae.D_5__Thauera	0.000228198	0.000430879	0.00119	0.000101272
D_0__Bacteria.D_1__Proteobacteria.D_2__Gammaproteobacteria.D_3__Betaproteobacteriales.D_4__Rhodocyclaceae.D_5__Zoogloea	0	3.13333e-06	1.69e-05	1.11333e-05
D_0__Bacteria.D_1__Proteobacteria.D_2__Gammaproteobacteria.D_3__Betaproteobacteriales.D_4__Rhodocyclaceae.D_5__uncultured	0.000205976	0.000232788	0.000405	9.61263e-05
D_0__Bacteria.D_1__Proteobacteria.D_2__Gammaproteobacteria.D_3__Betaproteobacteriales.D_4__Rhodocyclaceae.Other	0.000357457	9.20645e-05	6.94e-05	2.86333e-05
D_0__Bacteria.D_1__Proteobacteria.D_2__Gammaproteobacteria.D_3__Betaproteobacteriales.D_4__SC-I-84.D_5__uncultured Rhodocyclaceae bacterium	9.475e-06	0	2.77e-06	6.79333e-05
D_0__Bacteria.D_1__Proteobacteria.D_2__Gammaproteobacteria.D_3__Betaproteobacteriales.D_4__SC-I-84.D_5__uncultured bacterium	0.000546628	0.0011945	0.000988	0.000969636
D_0__Bacteria.D_1__Proteobacteria.D_2__Gammaproteobacteria.D_3__Betaproteobacteriales.D_4__SC-I-84.D_5__uncultured beta proteobacterium	0	1.32833e-05	5.53e-06	1.11333e-05
D_0__Bacteria.D_1__Proteobacteria.D_2__Gammaproteobacteria.D_3__Betaproteobacteriales.D_4__SC-I-84.Other	0.000462016	0.000749651	0.000823	0.000744961
D_0__Bacteria.D_1__Proteobacteria.D_2__Gammaproteobacteria.D_3__Betaproteobacteriales.D_4__Sulfuricellaceae.Other	0	0	0	0
D_0__Bacteria.D_1__Proteobacteria.D_2__Gammaproteobacteria.D_3__Betaproteobacteriales.D_4__TRA3-20.D_5__metagenome	0.000353365	0.000367575	0.0012	0.000339014
D_0__Bacteria.D_1__Proteobacteria.D_2__Gammaproteobacteria.D_3__Betaproteobacteriales.D_4__TRA3-20.D_5__uncultured bacterium	0.00367711	0.00472677	0.00474	0.00464
D_0__Bacteria.D_1__Proteobacteria.D_2__Gammaproteobacteria.D_3__Betaproteobacteriales.D_4__TRA3-20.D_5__uncultured beta proteobacterium	0.000191558	0.000374272	0.000256	0.000400743
D_0__Bacteria.D_1__Proteobacteria.D_2__Gammaproteobacteria.D_3__Betaproteobacteriales.D_4__TRA3-20.Other	0.00223526	0.00306206	0.0024	0.00248136
D_0__Bacteria.D_1__Proteobacteria.D_2__Gammaproteobacteria.D_3__Betaproteobacteriales.D_4__uncultured.D_5__uncultured bacterium	3.24614e-05	5.57702e-05	1.98e-05	6.78333e-05
D_0__Bacteria.D_1__Proteobacteria.D_2__Gammaproteobacteria.D_3__Betaproteobacteriales.Other.Other	2.12083e-05	1.785e-05	1.77e-05	2.23667e-05
D_0__Bacteria.D_1__Proteobacteria.D_2__Gammaproteobacteria.D_3__CCD24.D_4__metagenome.D_5__metagenome	1.63167e-05	1.77833e-05	5.27e-05	4.51333e-05
D_0__Bacteria.D_1__Proteobacteria.D_2__Gammaproteobacteria.D_3__CCD24.D_4__uncultured bacterium.D_5__uncultured bacterium	0.00137472	0.00255518	0.00223	0.00163326
D_0__Bacteria.D_1__Proteobacteria.D_2__Gammaproteobacteria.D_3__CCD24.Other.Other	5.34167e-06	3.18333e-06	1.12e-05	5.56667e-06
D_0__Bacteria.D_1__Proteobacteria.D_2__Gammaproteobacteria.D_3__CCM19a.D_4__uncultured bacterium.D_5__uncultured bacterium	9.60833e-06	8.3e-06	0	5.76667e-06
D_0__Bacteria.D_1__Proteobacteria.D_2__Gammaproteobacteria.D_3__CCM19a.Other.Other	7.20833e-06	5.75e-06	5.53e-06	1.12e-05
D_0__Bacteria.D_1__Proteobacteria.D_2__Gammaproteobacteria.D_3__CHAB-XI-27.D_4__uncultured bacterium.D_5__uncultured bacterium	5.85e-06	0	2.8e-06	0
D_0__Bacteria.D_1__Proteobacteria.D_2__Gammaproteobacteria.D_3__Cellvibrionales.D_4__Cellvibrionaceae.D_5__Cellvibrio	0.0462385	0.01961	0.0242	0.00801371
D_0__Bacteria.D_1__Proteobacteria.D_2__Gammaproteobacteria.D_3__Cellvibrionales.D_4__Cellvibrionaceae.D_5__Marinimicrobium	1.35833e-06	2.6e-06	2.8e-06	0
D_0__Bacteria.D_1__Proteobacteria.D_2__Gammaproteobacteria.D_3__Cellvibrionales.D_4__Cellvibrionaceae.D_5__uncultured	0.000237912	9.38933e-05	0.00014	9.02247e-05
D_0__Bacteria.D_1__Proteobacteria.D_2__Gammaproteobacteria.D_3__Cellvibrionales.D_4__Halieaceae.D_5__OM60(NOR5) clade	5.77988e-05	0.000194941	0.000403	0.000101126
D_0__Bacteria.D_1__Proteobacteria.D_2__Gammaproteobacteria.D_3__Cellvibrionales.D_4__Microbulbiferaceae.D_5__Microbulbifer	6.75798e-05	0.000110133	4.52e-05	6.21353e-05
D_0__Bacteria.D_1__Proteobacteria.D_2__Gammaproteobacteria.D_3__Cellvibrionales.D_4__Porticoccaceae.D_5__C1-B045	0.000157586	0.000211538	0.000391	0.000209493
D_0__Bacteria.D_1__Proteobacteria.D_2__Gammaproteobacteria.D_3__Cellvibrionales.D_4__Porticoccaceae.D_5__Porticoccus	6.8e-06	2.55333e-05	1.47e-05	0.000107371
D_0__Bacteria.D_1__Proteobacteria.D_2__Gammaproteobacteria.D_3__Cellvibrionales.D_4__Spongiibacteraceae.D_5__BD1-7 clade	0.000137891	0.00014508	0.000465	0.000203535
D_0__Bacteria.D_1__Proteobacteria.D_2__Gammaproteobacteria.D_3__Cellvibrionales.Other.Other	2.64167e-06	0	5.45e-06	0
D_0__Bacteria.D_1__Proteobacteria.D_2__Gammaproteobacteria.D_3__Chromatiales.D_4__Sedimenticolaceae.D_5__Candidatus Thiodiazotropha	2.675e-06	0	0	0
D_0__Bacteria.D_1__Proteobacteria.D_2__Gammaproteobacteria.D_3__Competibacterales.D_4__Competibacteraceae.D_5__Candidatus Competibacter	2.68333e-06	2.76667e-06	1.95e-05	0
D_0__Bacteria.D_1__Proteobacteria.D_2__Gammaproteobacteria.D_3__Coxiellales.D_4__Coxiellaceae.D_5__Coxiella	9.39608e-05	8.83077e-05	0.000132	0.00014658
D_0__Bacteria.D_1__Proteobacteria.D_2__Gammaproteobacteria.D_3__Diplorickettsiales.D_4__Diplorickettsiaceae.D_5__Aquicella	0.00319468	0.00510735	0.00378	0.00422078
D_0__Bacteria.D_1__Proteobacteria.D_2__Gammaproteobacteria.D_3__Diplorickettsiales.D_4__Diplorickettsiaceae.D_5__uncultured	0.000638664	0.00102418	0.000749	0.00149441
D_0__Bacteria.D_1__Proteobacteria.D_2__Gammaproteobacteria.D_3__EC3.D_4__uncultured bacterium.D_5__uncultured bacterium	1.41667e-06	3.13333e-06	0	2.26333e-05
D_0__Bacteria.D_1__Proteobacteria.D_2__Gammaproteobacteria.D_3__EPR3968-O8a-Bc78.D_4__uncultured bacterium.D_5__uncultured bacterium	6.88031e-05	7.8713e-05	7.77e-05	1.14e-05
D_0__Bacteria.D_1__Proteobacteria.D_2__Gammaproteobacteria.D_3__EPR3968-O8a-Bc78.Other.Other	3.60583e-05	6.87588e-05	5.79e-05	4.56333e-05
D_0__Bacteria.D_1__Proteobacteria.D_2__Gammaproteobacteria.D_3__EV818SWSAP88.D_4__uncultured bacterium.D_5__uncultured bacterium	0.000114605	0.000141733	9.58e-05	9.05597e-05
D_0__Bacteria.D_1__Proteobacteria.D_2__Gammaproteobacteria.D_3__EV818SWSAP88.D_4__uncultured gamma proteobacterium.D_5__uncultured gamma proteobacterium	0	0	0	0
D_0__Bacteria.D_1__Proteobacteria.D_2__Gammaproteobacteria.D_3__EV818SWSAP88.Other.Other	3.22904e-05	9.43412e-05	2.32e-05	7.35e-05
D_0__Bacteria.D_1__Proteobacteria.D_2__Gammaproteobacteria.D_3__Ectothiorhodospirales.D_4__Ectothiorhodospiraceae.D_5__Thiohalomonas	0	0	0	0
D_0__Bacteria.D_1__Proteobacteria.D_2__Gammaproteobacteria.D_3__Ectothiorhodospirales.D_4__Thioalkalispiraceae.D_5__Thioalkalispira	3.76748e-05	3.05818e-05	9.21e-05	0.000136865
D_0__Bacteria.D_1__Proteobacteria.D_2__Gammaproteobacteria.D_3__Ectothiorhodospirales.D_4__Thioalkalispiraceae.D_5__Thiohalophilus	6.75e-06	0	6.43e-06	2.25667e-05
D_0__Bacteria.D_1__Proteobacteria.D_2__Gammaproteobacteria.D_3__Enterobacteriales.D_4__Enterobacteriaceae.D_5__Atlantibacter	0.000113477	0.000323958	5.25e-05	0
D_0__Bacteria.D_1__Proteobacteria.D_2__Gammaproteobacteria.D_3__Enterobacteriales.D_4__Enterobacteriaceae.D_5__Citrobacter	6.76978e-05	0.000437281	0.000164	4.49333e-05
D_0__Bacteria.D_1__Proteobacteria.D_2__Gammaproteobacteria.D_3__Enterobacteriales.D_4__Enterobacteriaceae.D_5__Enterobacter	0.0145621	0.0279846	0.00537	0.00219358
D_0__Bacteria.D_1__Proteobacteria.D_2__Gammaproteobacteria.D_3__Enterobacteriales.D_4__Enterobacteriaceae.D_5__Escherichia-Shigella	3.56792e-05	8.08333e-06	2.25e-05	0
D_0__Bacteria.D_1__Proteobacteria.D_2__Gammaproteobacteria.D_3__Enterobacteriales.D_4__Enterobacteriaceae.D_5__Klebsiella	1.4975e-05	0	1.98e-05	0
D_0__Bacteria.D_1__Proteobacteria.D_2__Gammaproteobacteria.D_3__Enterobacteriales.D_4__Enterobacteriaceae.D_5__Kluyvera	0.000445984	0.00011638	0.000111	0.00014658
D_0__Bacteria.D_1__Proteobacteria.D_2__Gammaproteobacteria.D_3__Enterobacteriales.D_4__Enterobacteriaceae.D_5__Lelliottia	0.00567358	0.00561457	0.00124	0.000560159
D_0__Bacteria.D_1__Proteobacteria.D_2__Gammaproteobacteria.D_3__Enterobacteriales.D_4__Enterobacteriaceae.D_5__Pantoea	0.000396606	0.000253748	0.000144	0.000136122
D_0__Bacteria.D_1__Proteobacteria.D_2__Gammaproteobacteria.D_3__Enterobacteriales.D_4__Enterobacteriaceae.D_5__Providencia	0	2.86667e-06	1.38e-05	0
D_0__Bacteria.D_1__Proteobacteria.D_2__Gammaproteobacteria.D_3__Enterobacteriales.D_4__Enterobacteriaceae.D_5__Salmonella	5.65833e-06	3.33e-05	2.8e-06	0
D_0__Bacteria.D_1__Proteobacteria.D_2__Gammaproteobacteria.D_3__Enterobacteriales.D_4__Enterobacteriaceae.D_5__Serratia	0	0	0	0
D_0__Bacteria.D_1__Proteobacteria.D_2__Gammaproteobacteria.D_3__Enterobacteriales.D_4__Enterobacteriaceae.Other	0.00252734	0.0115595	0.00144	0.000209516
D_0__Bacteria.D_1__Proteobacteria.D_2__Gammaproteobacteria.D_3__F9P41300-M23.D_4__uncultured bacterium.D_5__uncultured bacterium	9.74167e-06	0	1.28e-05	5.1e-05
D_0__Bacteria.D_1__Proteobacteria.D_2__Gammaproteobacteria.D_3__GB102.D_4__uncultured bacterium.D_5__uncultured bacterium	2.83333e-06	0	2.83e-06	1.12e-05
D_0__Bacteria.D_1__Proteobacteria.D_2__Gammaproteobacteria.D_3__Ga0077536.D_4__metagenome.D_5__metagenome	0	1.14833e-05	2.31e-05	2.82333e-05
D_0__Bacteria.D_1__Proteobacteria.D_2__Gammaproteobacteria.D_3__Ga0077536.D_4__uncultured bacterium.D_5__uncultured bacterium	3.20583e-05	3.76333e-05	3.97e-05	5.06353e-05
D_0__Bacteria.D_1__Proteobacteria.D_2__Gammaproteobacteria.D_3__Ga0077536.Other.Other	1.10167e-05	7.81667e-06	5.95e-06	1.14e-05
D_0__Bacteria.D_1__Proteobacteria.D_2__Gammaproteobacteria.D_3__Gammaproteobacteria Incertae Sedis.D_4__Unknown Family.D_5__Acidibacter	0.00292764	0.00519477	0.00485	0.00431405
D_0__Bacteria.D_1__Proteobacteria.D_2__Gammaproteobacteria.D_3__Gammaproteobacteria Incertae Sedis.D_4__Unknown Family.D_5__Candidatus Berkiella	5.82257e-05	5.58782e-05	4.93e-05	9.64327e-05
D_0__Bacteria.D_1__Proteobacteria.D_2__Gammaproteobacteria.D_3__Gammaproteobacteria Incertae Sedis.D_4__Unknown Family.D_5__Candidatus Ovatusbacter	0.000111343	0.000158652	0.000201	0.000379341
D_0__Bacteria.D_1__Proteobacteria.D_2__Gammaproteobacteria.D_3__Gammaproteobacteria Incertae Sedis.D_4__Unknown Family.D_5__uncultured	2.65e-06	2.86e-05	0	5.63333e-06
D_0__Bacteria.D_1__Proteobacteria.D_2__Gammaproteobacteria.D_3__Gammaproteobacteria Incertae Sedis.D_4__Unknown Family.D_5__uncultured bacterium	7.16558e-05	0.000121998	6.39e-05	2.83e-05
D_0__Bacteria.D_1__Proteobacteria.D_2__Gammaproteobacteria.D_3__Gammaproteobacteria Incertae Sedis.D_4__Unknown Family.Other	0.000101572	0.000194718	0.00013	0.000175793
D_0__Bacteria.D_1__Proteobacteria.D_2__Gammaproteobacteria.D_3__HOC36.D_4__uncultured bacterium.D_5__uncultured bacterium	0.000247137	0.000388193	0.000327	0.000248014
D_0__Bacteria.D_1__Proteobacteria.D_2__Gammaproteobacteria.D_3__HOC36.D_4__uncultured gamma proteobacterium.D_5__uncultured gamma proteobacterium	2.23583e-05	4.165e-05	1.98e-05	1.12333e-05
D_0__Bacteria.D_1__Proteobacteria.D_2__Gammaproteobacteria.D_3__HOC36.D_4__uncultured sediment bacterium.D_5__uncultured sediment bacterium	6.98333e-06	3.53833e-05	5.53e-06	1.12333e-05
D_0__Bacteria.D_1__Proteobacteria.D_2__Gammaproteobacteria.D_3__JG36-GS-52.D_4__uncultured bacterium.D_5__uncultured bacterium	4.77231e-05	0	9.09e-05	0
D_0__Bacteria.D_1__Proteobacteria.D_2__Gammaproteobacteria.D_3__JG36-TzT-191.D_4__uncultured bacterium.D_5__uncultured bacterium	4.15833e-06	3.13333e-06	2.8e-06	0
D_0__Bacteria.D_1__Proteobacteria.D_2__Gammaproteobacteria.D_3__JTB23.D_4__metagenome.D_5__metagenome	2.365e-05	2.61e-05	1.15e-05	2.26333e-05
D_0__Bacteria.D_1__Proteobacteria.D_2__Gammaproteobacteria.D_3__JTB23.D_4__uncultured bacterium.D_5__uncultured bacterium	2.22167e-05	2.605e-05	3.82e-05	5.63667e-05
D_0__Bacteria.D_1__Proteobacteria.D_2__Gammaproteobacteria.D_3__KF-JG30-C25.D_4__uncultured bacterium.D_5__uncultured bacterium	0.000150345	0.000135139	0.000137	7.35473e-05
D_0__Bacteria.D_1__Proteobacteria.D_2__Gammaproteobacteria.D_3__KF-JG30-C25.D_4__uncultured gamma proteobacterium.D_5__uncultured gamma proteobacterium	0	0	0	0
D_0__Bacteria.D_1__Proteobacteria.D_2__Gammaproteobacteria.D_3__KI89A clade.D_4__uncultured bacterium.D_5__uncultured bacterium	5.45833e-06	3.48833e-05	8.42e-06	0
D_0__Bacteria.D_1__Proteobacteria.D_2__Gammaproteobacteria.D_3__KI89A clade.D_4__uncultured gamma proteobacterium.D_5__uncultured gamma proteobacterium	2.76667e-06	5.63333e-06	1.12e-05	0
D_0__Bacteria.D_1__Proteobacteria.D_2__Gammaproteobacteria.D_3__KI89A clade.Other.Other	1.35833e-06	5.2194e-05	8.35e-06	5.56667e-06
D_0__Bacteria.D_1__Proteobacteria.D_2__Gammaproteobacteria.D_3__Legionellales.D_4__Legionellaceae.D_5__Legionella	0.0003239	0.000284648	0.000325	0.000311452
D_0__Bacteria.D_1__Proteobacteria.D_2__Gammaproteobacteria.D_3__Legionellales.D_4__Legionellaceae.D_5__uncultured	1.635e-05	6.06667e-06	1.15e-05	1.67333e-05
D_0__Bacteria.D_1__Proteobacteria.D_2__Gammaproteobacteria.D_3__Methylococcales.D_4__Methylococcaceae.D_5__uncultured	1.09333e-05	1.74333e-05	1.49e-05	1.12333e-05
D_0__Bacteria.D_1__Proteobacteria.D_2__Gammaproteobacteria.D_3__Nitrococcales.D_4__Nitrococcaceae.D_5__Nitrococcus	4.16667e-06	5.75e-06	2.68e-06	0
D_0__Bacteria.D_1__Proteobacteria.D_2__Gammaproteobacteria.D_3__Nitrosococcales.D_4__Methylophagaceae.D_5__Methylophaga	0.000273405	0.000109661	9.89e-05	5.6258e-05
D_0__Bacteria.D_1__Proteobacteria.D_2__Gammaproteobacteria.D_3__Nitrosococcales.D_4__Nitrosococcaceae.D_5__Cm1-21	4.125e-06	1.16e-05	3.18e-05	5.56667e-06
D_0__Bacteria.D_1__Proteobacteria.D_2__Gammaproteobacteria.D_3__Nitrosococcales.D_4__Nitrosococcaceae.D_5__MSB-1D1	1.40833e-06	0	0	0
D_0__Bacteria.D_1__Proteobacteria.D_2__Gammaproteobacteria.D_3__Nitrosococcales.D_4__Nitrosococcaceae.D_5__Nitrosococcus	1.2325e-05	3.90167e-05	1.41e-05	5.56667e-06
D_0__Bacteria.D_1__Proteobacteria.D_2__Gammaproteobacteria.D_3__Nitrosococcales.D_4__Nitrosococcaceae.D_5__SZB85	1.4825e-05	3.05333e-05	2.26e-05	2.85e-05
D_0__Bacteria.D_1__Proteobacteria.D_2__Gammaproteobacteria.D_3__Nitrosococcales.D_4__Nitrosococcaceae.D_5__wb1-P19	4.67875e-05	9.52328e-05	7.49e-05	7.9393e-05
D_0__Bacteria.D_1__Proteobacteria.D_2__Gammaproteobacteria.D_3__Nitrosococcales.D_4__Nitrosococcaceae.Other	5.98828e-05	7.36697e-05	7.6e-05	6.15483e-05
D_0__Bacteria.D_1__Proteobacteria.D_2__Gammaproteobacteria.D_3__Oceanospirillales.D_4__Hahellaceae.D_5__Hahella	8.47173e-05	0.000137878	7.48e-05	5.58897e-05
D_0__Bacteria.D_1__Proteobacteria.D_2__Gammaproteobacteria.D_3__Oceanospirillales.D_4__Halomonadaceae.D_5__Halomonas	0.0015792	0.000232741	0.000164	0.000429406
D_0__Bacteria.D_1__Proteobacteria.D_2__Gammaproteobacteria.D_3__Oceanospirillales.D_4__Halomonadaceae.D_5__Salinicola	1.63965e-05	0	6.22e-06	1.69e-05
D_0__Bacteria.D_1__Proteobacteria.D_2__Gammaproteobacteria.D_3__Oceanospirillales.D_4__Nitrincolaceae.D_5__Marinobacterium	0	0	0	0
D_0__Bacteria.D_1__Proteobacteria.D_2__Gammaproteobacteria.D_3__Oceanospirillales.D_4__Pseudohongiellaceae.D_5__BIyi10	0.000324067	0.000418987	0.000505	0.00035014
D_0__Bacteria.D_1__Proteobacteria.D_2__Gammaproteobacteria.D_3__Oceanospirillales.D_4__Pseudohongiellaceae.D_5__Pseudohongiella	8.35391e-05	5.22985e-05	5.01e-05	5.06e-05
D_0__Bacteria.D_1__Proteobacteria.D_2__Gammaproteobacteria.D_3__Oceanospirillales.D_4__SS1-B-06-26.D_5__uncultured soil bacterium	0.00011133	3.69833e-05	6.56e-05	5.64483e-05
D_0__Bacteria.D_1__Proteobacteria.D_2__Gammaproteobacteria.D_3__PLTA13.D_4__metagenome.D_5__metagenome	0.000266843	0.000189578	0.000306	0.000265048
D_0__Bacteria.D_1__Proteobacteria.D_2__Gammaproteobacteria.D_3__PLTA13.D_4__uncultured bacterium.D_5__uncultured bacterium	0.00203695	0.00246537	0.00259	0.00205066
D_0__Bacteria.D_1__Proteobacteria.D_2__Gammaproteobacteria.D_3__PLTA13.D_4__uncultured gamma proteobacterium.D_5__uncultured gamma proteobacterium	1.23e-05	5.36667e-06	2.65e-05	2.81333e-05
D_0__Bacteria.D_1__Proteobacteria.D_2__Gammaproteobacteria.D_3__PLTA13.Other.Other	2.32667e-05	3.07833e-05	1.74e-05	5.56667e-06
D_0__Bacteria.D_1__Proteobacteria.D_2__Gammaproteobacteria.D_3__Pasteurellales.D_4__Pasteurellaceae.D_5__Haemophilus	1.1319e-05	2.01038e-05	0	0
D_0__Bacteria.D_1__Proteobacteria.D_2__Gammaproteobacteria.D_3__Piscirickettsiales.D_4__Piscirickettsiaceae.D_5__Candidatus Endoecteinascidia	1.33333e-06	5.53333e-06	0	0
D_0__Bacteria.D_1__Proteobacteria.D_2__Gammaproteobacteria.D_3__Pseudomonadales.D_4__Moraxellaceae.D_5__Acinetobacter	0.000380066	0.000227405	0.000196	0.000220056
D_0__Bacteria.D_1__Proteobacteria.D_2__Gammaproteobacteria.D_3__Pseudomonadales.D_4__Moraxellaceae.D_5__Cavicella	2.335e-05	4.42667e-05	4.94e-05	4.54333e-05
D_0__Bacteria.D_1__Proteobacteria.D_2__Gammaproteobacteria.D_3__Pseudomonadales.D_4__Moraxellaceae.D_5__Enhydrobacter	1.75555e-05	0	1.12e-05	0
D_0__Bacteria.D_1__Proteobacteria.D_2__Gammaproteobacteria.D_3__Pseudomonadales.D_4__Moraxellaceae.D_5__Permianibacter	6.82218e-05	7.82743e-05	8.31e-05	3.94333e-05
D_0__Bacteria.D_1__Proteobacteria.D_2__Gammaproteobacteria.D_3__Pseudomonadales.D_4__Moraxellaceae.D_5__uncultured	5.3136e-05	0.000126948	0.000288	0.000299382
D_0__Bacteria.D_1__Proteobacteria.D_2__Gammaproteobacteria.D_3__Pseudomonadales.D_4__Pseudomonadaceae.D_5__Azotobacter	4.41167e-05	3.51333e-05	1.43e-05	2.78667e-05
D_0__Bacteria.D_1__Proteobacteria.D_2__Gammaproteobacteria.D_3__Pseudomonadales.D_4__Pseudomonadaceae.D_5__Pseudomonas	0.137726	0.0346757	0.0278	0.0275662
D_0__Bacteria.D_1__Proteobacteria.D_2__Gammaproteobacteria.D_3__R7C24.D_4__metagenome.D_5__metagenome	6.71667e-06	8.78333e-06	1.1e-05	0
D_0__Bacteria.D_1__Proteobacteria.D_2__Gammaproteobacteria.D_3__R7C24.D_4__uncultured bacterium.D_5__uncultured bacterium	0.000466436	0.000614869	0.000978	0.000424476
D_0__Bacteria.D_1__Proteobacteria.D_2__Gammaproteobacteria.D_3__R7C24.D_4__uncultured gamma proteobacterium.D_5__uncultured gamma proteobacterium	2.1225e-05	5.415e-05	3.01e-05	2.23667e-05
D_0__Bacteria.D_1__Proteobacteria.D_2__Gammaproteobacteria.D_3__R7C24.Other.Other	5.50833e-06	1.77e-05	2.6e-05	0
D_0__Bacteria.D_1__Proteobacteria.D_2__Gammaproteobacteria.D_3__Salinisphaerales.D_4__Algiphilaceae.D_5__Algiphilus	8.196e-05	0.000105525	8.51e-05	0.00010127
D_0__Bacteria.D_1__Proteobacteria.D_2__Gammaproteobacteria.D_3__Salinisphaerales.D_4__Salinisphaeraceae.D_5__Salinisphaera	0	0	0	0
D_0__Bacteria.D_1__Proteobacteria.D_2__Gammaproteobacteria.D_3__Salinisphaerales.D_4__Solimonadaceae.D_5__Alkanibacter	3.15101e-05	4.53372e-05	8.02e-05	0.000192434
D_0__Bacteria.D_1__Proteobacteria.D_2__Gammaproteobacteria.D_3__Salinisphaerales.D_4__Solimonadaceae.D_5__Fontimonas	0.00120016	0.000875641	0.000764	0.000473238
D_0__Bacteria.D_1__Proteobacteria.D_2__Gammaproteobacteria.D_3__Salinisphaerales.D_4__Solimonadaceae.D_5__Hydrocarboniphaga	3.57612e-05	2.585e-05	7.9e-05	0
D_0__Bacteria.D_1__Proteobacteria.D_2__Gammaproteobacteria.D_3__Salinisphaerales.D_4__Solimonadaceae.D_5__Nevskia	1.38333e-06	0	0	2.25667e-05
D_0__Bacteria.D_1__Proteobacteria.D_2__Gammaproteobacteria.D_3__Salinisphaerales.D_4__Solimonadaceae.D_5__Panacagrimonas	0.00020066	0.000335556	0.000316	0.000287419
D_0__Bacteria.D_1__Proteobacteria.D_2__Gammaproteobacteria.D_3__Salinisphaerales.D_4__Solimonadaceae.D_5__Polycyclovorans	0.0011827	0.00171398	0.00122	0.00123968
D_0__Bacteria.D_1__Proteobacteria.D_2__Gammaproteobacteria.D_3__Salinisphaerales.D_4__Solimonadaceae.D_5__Solimonas	0.000107686	0.000173666	0.000141	0.000226409
D_0__Bacteria.D_1__Proteobacteria.D_2__Gammaproteobacteria.D_3__Salinisphaerales.D_4__Solimonadaceae.D_5__uncultured	0.000731134	0.00106309	0.000671	0.000600641
D_0__Bacteria.D_1__Proteobacteria.D_2__Gammaproteobacteria.D_3__Salinisphaerales.D_4__Solimonadaceae.Other	2.75333e-05	2.02e-05	2.56e-05	3.93e-05
D_0__Bacteria.D_1__Proteobacteria.D_2__Gammaproteobacteria.D_3__Steroidobacterales.D_4__Steroidobacteraceae.D_5__Steroidobacter	0.00303546	0.00389152	0.00364	0.00315063
D_0__Bacteria.D_1__Proteobacteria.D_2__Gammaproteobacteria.D_3__Steroidobacterales.D_4__Steroidobacteraceae.D_5__uncultured	0.00275627	0.00425933	0.00377	0.00398453
D_0__Bacteria.D_1__Proteobacteria.D_2__Gammaproteobacteria.D_3__Steroidobacterales.D_4__Steroidobacteraceae.Other	2.60583e-05	1.8e-05	3.98e-05	0
D_0__Bacteria.D_1__Proteobacteria.D_2__Gammaproteobacteria.D_3__Steroidobacterales.D_4__Woeseiaceae.D_5__JTB255 marine benthic group	2.7875e-05	3.49333e-05	4.46e-05	3.41333e-05
D_0__Bacteria.D_1__Proteobacteria.D_2__Gammaproteobacteria.D_3__Steroidobacterales.D_4__Woeseiaceae.D_5__Woeseia	0.000508749	0.000742959	0.0006	0.000406557
D_0__Bacteria.D_1__Proteobacteria.D_2__Gammaproteobacteria.D_3__Steroidobacterales.D_4__Woeseiaceae.Other	2.8e-06	2.76667e-06	0	1.14e-05
D_0__Bacteria.D_1__Proteobacteria.D_2__Gammaproteobacteria.D_3__WD260.D_4__uncultured bacterium.D_5__uncultured bacterium	5.55833e-06	6.11667e-06	0	5.63333e-06
D_0__Bacteria.D_1__Proteobacteria.D_2__Gammaproteobacteria.D_3__WN-HWB-116.D_4__uncultured Ectothiorhodospiraceae bacterium.D_5__uncultured Ectothiorhodospiraceae bacterium	6.88333e-06	6.11667e-06	4.17e-05	5.56667e-06
D_0__Bacteria.D_1__Proteobacteria.D_2__Gammaproteobacteria.D_3__WN-HWB-116.Other.Other	1.65417e-05	8.15e-06	2.23e-05	1.15e-05
D_0__Bacteria.D_1__Proteobacteria.D_2__Gammaproteobacteria.D_3__Xanthomonadales.D_4__Rhodanobacteraceae.D_5__Aquimonas	3.17023e-05	2.34833e-05	0.000113	0.000107401
D_0__Bacteria.D_1__Proteobacteria.D_2__Gammaproteobacteria.D_3__Xanthomonadales.D_4__Rhodanobacteraceae.D_5__Chiayiivirga	0.00021136	0.000206801	0.000929	0.000259761
D_0__Bacteria.D_1__Proteobacteria.D_2__Gammaproteobacteria.D_3__Xanthomonadales.D_4__Rhodanobacteraceae.D_5__Chujaibacter	3.4775e-05	5.23833e-05	3.22e-05	2.82667e-05
D_0__Bacteria.D_1__Proteobacteria.D_2__Gammaproteobacteria.D_3__Xanthomonadales.D_4__Rhodanobacteraceae.D_5__Dokdonella	0.000817907	0.000978407	0.00141	0.00114393
D_0__Bacteria.D_1__Proteobacteria.D_2__Gammaproteobacteria.D_3__Xanthomonadales.D_4__Rhodanobacteraceae.D_5__Dyella	0.000107448	0.000203203	0.000186	0.00025957
D_0__Bacteria.D_1__Proteobacteria.D_2__Gammaproteobacteria.D_3__Xanthomonadales.D_4__Rhodanobacteraceae.D_5__Frateuria	6.18966e-05	9.34348e-05	0.000213	0.000435913
D_0__Bacteria.D_1__Proteobacteria.D_2__Gammaproteobacteria.D_3__Xanthomonadales.D_4__Rhodanobacteraceae.D_5__Luteibacter	0.000241011	0.000426154	0.000374	0.00524042
D_0__Bacteria.D_1__Proteobacteria.D_2__Gammaproteobacteria.D_3__Xanthomonadales.D_4__Rhodanobacteraceae.D_5__Mizugakiibacter	2.69167e-06	5.75e-06	8.5e-06	5.63333e-06
D_0__Bacteria.D_1__Proteobacteria.D_2__Gammaproteobacteria.D_3__Xanthomonadales.D_4__Rhodanobacteraceae.D_5__Pseudofulvimonas	2.35167e-05	6.40167e-05	3.65e-05	2.23667e-05
D_0__Bacteria.D_1__Proteobacteria.D_2__Gammaproteobacteria.D_3__Xanthomonadales.D_4__Rhodanobacteraceae.D_5__Rhodanobacter	0.00128622	0.00177565	0.00176	0.00221542
D_0__Bacteria.D_1__Proteobacteria.D_2__Gammaproteobacteria.D_3__Xanthomonadales.D_4__Rhodanobacteraceae.D_5__Tahibacter	0.000342362	0.000332419	0.000411	0.000297719
D_0__Bacteria.D_1__Proteobacteria.D_2__Gammaproteobacteria.D_3__Xanthomonadales.D_4__Rhodanobacteraceae.D_5__uncultured	0.00226562	0.00293211	0.00303	0.00210485
D_0__Bacteria.D_1__Proteobacteria.D_2__Gammaproteobacteria.D_3__Xanthomonadales.D_4__Rhodanobacteraceae.Other	1.285e-05	1.47167e-05	1.85e-05	5.14783e-05
D_0__Bacteria.D_1__Proteobacteria.D_2__Gammaproteobacteria.D_3__Xanthomonadales.D_4__Xanthomonadaceae.D_5__Arenimonas	0.0107084	0.0105499	0.0114	0.00393966
D_0__Bacteria.D_1__Proteobacteria.D_2__Gammaproteobacteria.D_3__Xanthomonadales.D_4__Xanthomonadaceae.D_5__Luteimonas	0.0035773	0.00268744	0.00202	0.00245524
D_0__Bacteria.D_1__Proteobacteria.D_2__Gammaproteobacteria.D_3__Xanthomonadales.D_4__Xanthomonadaceae.D_5__Lysobacter	0.00727417	0.00649947	0.00632	0.00365495
D_0__Bacteria.D_1__Proteobacteria.D_2__Gammaproteobacteria.D_3__Xanthomonadales.D_4__Xanthomonadaceae.D_5__Pseudoxanthomonas	0.0199706	0.00936631	0.016	0.00572187
D_0__Bacteria.D_1__Proteobacteria.D_2__Gammaproteobacteria.D_3__Xanthomonadales.D_4__Xanthomonadaceae.D_5__Stenotrophomonas	0.00043102	0.000519396	0.000574	0.00122463
D_0__Bacteria.D_1__Proteobacteria.D_2__Gammaproteobacteria.D_3__Xanthomonadales.D_4__Xanthomonadaceae.D_5__Thermomonas	0.00176164	0.00189127	0.00212	0.00123496
D_0__Bacteria.D_1__Proteobacteria.D_2__Gammaproteobacteria.D_3__Xanthomonadales.D_4__Xanthomonadaceae.D_5__uncultured	0	0	0	0
D_0__Bacteria.D_1__Proteobacteria.D_2__Gammaproteobacteria.D_3__Xanthomonadales.D_4__uncultured.D_5__uncultured bacterium	9.93778e-05	0.000198955	0.000362	0.000367043
D_0__Bacteria.D_1__Proteobacteria.D_2__Gammaproteobacteria.D_3__Xanthomonadales.D_4__uncultured.Other	0.000186543	0.000282563	0.000422	0.000220044
D_0__Bacteria.D_1__Proteobacteria.D_2__Gammaproteobacteria.D_3__uncultured.D_4__uncultured bacterium.D_5__uncultured bacterium	0.000183535	0.000711969	0.00037	0.000271054
D_0__Bacteria.D_1__Proteobacteria.D_2__Gammaproteobacteria.D_3__uncultured.D_4__uncultured organism.D_5__uncultured organism	1.77417e-05	6e-06	5.95e-06	5.56667e-06
D_0__Bacteria.D_1__Proteobacteria.D_2__Gammaproteobacteria.D_3__uncultured.Other.Other	3.74219e-05	7.92868e-05	8.44e-05	0.00020984
D_0__Bacteria.D_1__Proteobacteria.D_2__Gammaproteobacteria.Other.Other.Other	6.96415e-05	8.67088e-05	0.000101	0.000101563
D_0__Bacteria.D_1__Rokubacteria.D_2__NC10.D_3__Methylomirabilales.D_4__Methylomirabilaceae.D_5__wb1-A12	5.325e-06	2.05833e-05	2.83e-06	0
D_0__Bacteria.D_1__Rokubacteria.D_2__NC10.D_3__Rokubacteriales.D_4__uncultured bacterium.D_5__uncultured bacterium	0.00208853	0.00409973	0.00339	0.00321675
D_0__Bacteria.D_1__Rokubacteria.D_2__NC10.D_3__Rokubacteriales.Other.Other	2.75833e-06	2.6e-06	1.82e-05	0
D_0__Bacteria.D_1__Spirochaetes.D_2__Brachyspirae.D_3__Brachyspirales.D_4__Brachyspiraceae.D_5__Brachyspira	0	0	0	0
D_0__Bacteria.D_1__Spirochaetes.D_2__Leptospirae.D_3__Leptospirales.D_4__Leptospiraceae.D_5__Leptospira	2.03e-05	3.90363e-05	2.37e-05	1.72667e-05
D_0__Bacteria.D_1__Spirochaetes.D_2__Leptospirae.D_3__Leptospirales.D_4__Leptospiraceae.D_5__Turneriella	5.20725e-05	6.25328e-05	0.000192	2.24333e-05
D_0__Bacteria.D_1__Spirochaetes.D_2__Leptospirae.D_3__Leptospirales.D_4__Leptospiraceae.D_5__uncultured	1.23167e-05	3.13333e-06	5.53e-06	1.12e-05
D_0__Bacteria.D_1__Spirochaetes.D_2__Spirochaetia.D_3__Spirochaetales.D_4__Spirochaetaceae.D_5__Salinispira	2.75976e-05	3.345e-05	4.27e-05	0.000153052
D_0__Bacteria.D_1__Spirochaetes.D_2__Spirochaetia.D_3__Spirochaetales.D_4__Spirochaetaceae.D_5__Sphaerochaeta	1.55637e-05	2.29758e-05	0	0
D_0__Bacteria.D_1__Spirochaetes.D_2__Spirochaetia.D_3__Spirochaetales.D_4__Spirochaetaceae.D_5__Spirochaeta 2	2.7e-06	3.55667e-05	8.2e-05	0.000220104
D_0__Bacteria.D_1__Synergistetes.D_2__Synergistia.D_3__Synergistales.D_4__Synergistaceae.D_5__Synergistes	0	0	0	0
D_0__Bacteria.D_1__Tenericutes.D_2__Mollicutes.D_3__Izimaplasmatales.D_4__uncultured bacterium.D_5__uncultured bacterium	0	0	0	0
D_0__Bacteria.D_1__Tenericutes.D_2__Mollicutes.D_3__Mollicutes RF39.D_4__uncultured bacterium.D_5__uncultured bacterium	1.41667e-06	1.43667e-05	0	0
D_0__Bacteria.D_1__Verrucomicrobia.D_2__Verrucomicrobiae.D_3__Chthoniobacterales.D_4__01D2Z36.D_5__metagenome	5.44823e-05	4.55372e-05	4.93e-05	2.25667e-05
D_0__Bacteria.D_1__Verrucomicrobia.D_2__Verrucomicrobiae.D_3__Chthoniobacterales.D_4__Chthoniobacteraceae.D_5__Candidatus Udaeobacter	0.000186921	0.000298859	0.00017	0.00023751
D_0__Bacteria.D_1__Verrucomicrobia.D_2__Verrucomicrobiae.D_3__Chthoniobacterales.D_4__Chthoniobacteraceae.D_5__Chthoniobacter	0.000364683	0.000618177	0.000482	0.000774856
D_0__Bacteria.D_1__Verrucomicrobia.D_2__Verrucomicrobiae.D_3__Chthoniobacterales.D_4__Chthoniobacteraceae.D_5__LD29	6.7e-06	5.46667e-06	5.53e-06	5.76667e-06
D_0__Bacteria.D_1__Verrucomicrobia.D_2__Verrucomicrobiae.D_3__Chthoniobacterales.D_4__Terrimicrobiaceae.D_5__Terrimicrobium	0.000113492	3.255e-05	8.76e-05	5.06913e-05
D_0__Bacteria.D_1__Verrucomicrobia.D_2__Verrucomicrobiae.D_3__Chthoniobacterales.D_4__Xiphinematobacteraceae.D_5__Candidatus Xiphinematobacter	0.00012219	0.00013295	0.000106	0.000175267
D_0__Bacteria.D_1__Verrucomicrobia.D_2__Verrucomicrobiae.D_3__Methylacidiphilales.D_4__Methylacidiphilaceae.D_5__uncultured	1.1425e-05	1.515e-05	2.86e-05	0
D_0__Bacteria.D_1__Verrucomicrobia.D_2__Verrucomicrobiae.D_3__Opitutales.D_4__Opitutaceae.D_5__Alterococcus	0.000238432	0.000430849	0.000584	0.000456813
D_0__Bacteria.D_1__Verrucomicrobia.D_2__Verrucomicrobiae.D_3__Opitutales.D_4__Opitutaceae.D_5__Cephaloticoccus	5.09936e-05	5.82343e-05	0.000298	9.57583e-05
D_0__Bacteria.D_1__Verrucomicrobia.D_2__Verrucomicrobiae.D_3__Opitutales.D_4__Opitutaceae.D_5__Diplosphaera	1.235e-05	1.44167e-05	2.4e-05	0
D_0__Bacteria.D_1__Verrucomicrobia.D_2__Verrucomicrobiae.D_3__Opitutales.D_4__Opitutaceae.D_5__IMCC26134	0.00437093	0.00383582	0.0139	0.00447961
D_0__Bacteria.D_1__Verrucomicrobia.D_2__Verrucomicrobiae.D_3__Opitutales.D_4__Opitutaceae.D_5__Lacunisphaera	0.00176321	0.00421351	0.00661	0.0108534
D_0__Bacteria.D_1__Verrucomicrobia.D_2__Verrucomicrobiae.D_3__Opitutales.D_4__Opitutaceae.D_5__Opitutus	0.00112127	0.0023092	0.00492	0.0130131
D_0__Bacteria.D_1__Verrucomicrobia.D_2__Verrucomicrobiae.D_3__Opitutales.D_4__Opitutaceae.D_5__uncultured	0.00031579	0.000190767	0.00042	0.000174885
D_0__Bacteria.D_1__Verrucomicrobia.D_2__Verrucomicrobiae.D_3__Opitutales.D_4__Opitutaceae.Other	8.36463e-05	0.000146597	0.000189	0.000788687
D_0__Bacteria.D_1__Verrucomicrobia.D_2__Verrucomicrobiae.D_3__Opitutales.D_4__Puniceicoccaceae.D_5__Pelagicoccus	0.000120042	7.69318e-05	0.000251	9.55137e-05
D_0__Bacteria.D_1__Verrucomicrobia.D_2__Verrucomicrobiae.D_3__Opitutales.D_4__Puniceicoccaceae.D_5__Verruc-01	4.24167e-06	0	0	0
D_0__Bacteria.D_1__Verrucomicrobia.D_2__Verrucomicrobiae.D_3__Pedosphaerales.D_4__Pedosphaeraceae.D_5__ADurb.Bin063-1	8.65e-06	5.85e-06	2.63e-05	1.11333e-05
D_0__Bacteria.D_1__Verrucomicrobia.D_2__Verrucomicrobiae.D_3__Pedosphaerales.D_4__Pedosphaeraceae.D_5__Pedosphaera	0.000313637	0.000207124	0.000279	0.000213832
D_0__Bacteria.D_1__Verrucomicrobia.D_2__Verrucomicrobiae.D_3__Pedosphaerales.D_4__Pedosphaeraceae.D_5__metagenome	0.000514311	0.000556289	0.000581	0.000756733
D_0__Bacteria.D_1__Verrucomicrobia.D_2__Verrucomicrobiae.D_3__Pedosphaerales.D_4__Pedosphaeraceae.D_5__uncultured Verrucomicrobia bacterium	0.000206955	0.000176961	0.000244	0.000243264
D_0__Bacteria.D_1__Verrucomicrobia.D_2__Verrucomicrobiae.D_3__Pedosphaerales.D_4__Pedosphaeraceae.D_5__uncultured bacterium	0.00228947	0.00319782	0.00424	0.00601911
D_0__Bacteria.D_1__Verrucomicrobia.D_2__Verrucomicrobiae.D_3__Pedosphaerales.D_4__Pedosphaeraceae.D_5__uncultured soil bacterium	1.68833e-05	4.46642e-05	1.15e-05	3.38667e-05
D_0__Bacteria.D_1__Verrucomicrobia.D_2__Verrucomicrobiae.D_3__Pedosphaerales.D_4__Pedosphaeraceae.D_5__uncultured subdivision 3 bacterium	0.00017101	0.000153394	9.71e-05	0.000118201
D_0__Bacteria.D_1__Verrucomicrobia.D_2__Verrucomicrobiae.D_3__Pedosphaerales.D_4__Pedosphaeraceae.Other	0.000718506	0.000818023	0.000742	0.0012024
D_0__Bacteria.D_1__Verrucomicrobia.D_2__Verrucomicrobiae.D_3__S-BQ2-57 soil group.D_4__uncultured bacterium.D_5__uncultured bacterium	1.63167e-05	2.01667e-05	5.9e-06	2.83667e-05
D_0__Bacteria.D_1__Verrucomicrobia.D_2__Verrucomicrobiae.D_3__UA11.D_4__uncultured bacterium.D_5__uncultured bacterium	9.34226e-05	9.6696e-05	9.24e-05	5.04687e-05
D_0__Bacteria.D_1__Verrucomicrobia.D_2__Verrucomicrobiae.D_3__Verrucomicrobiales.D_4__Akkermansiaceae.D_5__Akkermansia	4.09202e-05	0	0.000108	0.000218655
D_0__Bacteria.D_1__Verrucomicrobia.D_2__Verrucomicrobiae.D_3__Verrucomicrobiales.D_4__DEV007.D_5__uncultured bacterium	4.58808e-05	3.965e-05	1.72e-05	3.96e-05
D_0__Bacteria.D_1__Verrucomicrobia.D_2__Verrucomicrobiae.D_3__Verrucomicrobiales.D_4__DEV007.D_5__uncultured marine bacterium	5.275e-06	0	0	0
D_0__Bacteria.D_1__Verrucomicrobia.D_2__Verrucomicrobiae.D_3__Verrucomicrobiales.D_4__DEV007.D_5__uncultured organism	1.4e-06	2.79833e-05	5.6e-06	1.14e-05
D_0__Bacteria.D_1__Verrucomicrobia.D_2__Verrucomicrobiae.D_3__Verrucomicrobiales.D_4__DEV007.Other	1.39417e-05	7.70825e-05	9.95e-05	4.52333e-05
D_0__Bacteria.D_1__Verrucomicrobia.D_2__Verrucomicrobiae.D_3__Verrucomicrobiales.D_4__Rubritaleaceae.D_5__Luteolibacter	0.0035644	0.00680304	0.0056	0.00167983
D_0__Bacteria.D_1__Verrucomicrobia.D_2__Verrucomicrobiae.D_3__Verrucomicrobiales.D_4__Verrucomicrobiaceae.D_5__Brevifollis	0	2.6e-06	2.91e-05	1.12333e-05
D_0__Bacteria.D_1__Verrucomicrobia.D_2__Verrucomicrobiae.D_3__Verrucomicrobiales.D_4__Verrucomicrobiaceae.D_5__Prosthecobacter	0.000313528	0.00032204	0.000476	0.000851001
D_0__Bacteria.D_1__Verrucomicrobia.D_2__Verrucomicrobiae.D_3__Verrucomicrobiales.D_4__Verrucomicrobiaceae.D_5__Roseimicrobium	8.34577e-05	0.00013363	0.000131	0.000101526
D_0__Bacteria.D_1__Verrucomicrobia.D_2__Verrucomicrobiae.D_3__Verrucomicrobiales.D_4__Verrucomicrobiaceae.D_5__Verrucomicrobium	7.30904e-05	5.63333e-06	2.54e-05	1.14e-05
D_0__Bacteria.D_1__Verrucomicrobia.D_2__Verrucomicrobiae.D_3__Verrucomicrobiales.D_4__Verrucomicrobiaceae.D_5__uncultured	0.000570083	0.00116515	0.00114	0.000793747
D_0__Bacteria.D_1__Verrucomicrobia.D_2__Verrucomicrobiae.D_3__Verrucomicrobiales.D_4__Verrucomicrobiaceae.Other	1.38333e-06	0	3.12e-06	0
D_0__Bacteria.D_1__WPS-2.D_2__Burkholderiales bacterium Beta_02.D_3__Burkholderiales bacterium Beta_02.D_4__Burkholderiales bacterium Beta_02.D_5__Burkholderiales bacterium Beta_02	5.91461e-05	0.000127817	7.93e-05	3.94e-05
D_0__Bacteria.D_1__WPS-2.D_2__metagenome.D_3__metagenome.D_4__metagenome.D_5__metagenome	2.68333e-06	1.175e-05	3.12e-06	5.63333e-06
D_0__Bacteria.D_1__WPS-2.D_2__uncultured bacterium.D_3__uncultured bacterium.D_4__uncultured bacterium.D_5__uncultured bacterium	0.000105519	0.000134981	0.000124	9.59913e-05
D_0__Bacteria.D_1__WPS-2.Other.Other.Other.Other	3.30218e-05	8.70348e-05	3.83e-05	9.61257e-05
D_0__Bacteria.D_1__WS2.D_2__uncultured bacterium.D_3__uncultured bacterium.D_4__uncultured bacterium.D_5__uncultured bacterium	7.64339e-05	0.000188424	0.000121	8.49243e-05
D_0__Bacteria.D_1__WS2.D_2__uncultured soil bacterium.D_3__uncultured soil bacterium.D_4__uncultured soil bacterium.D_5__uncultured soil bacterium	2.49226e-05	4.03e-05	2.63e-05	2.80667e-05
D_0__Bacteria.D_1__WS2.Other.Other.Other.Other	1.7825e-05	4.84342e-05	2.3e-05	4.52353e-05
D_0__Bacteria.Other.Other.Other.Other.Other	0	0	0	0
Unassigned.Other.Other.Other.Other.Other	0.00187279	0.00316089	0.0029	0.00369112
在白杨派中富集的属
D_0__Bacteria.D_1__Actinobacteria.D_2__Actinobacteria.D_3__Propionibacteriales.D_4__Nocardioidaceae.D_5__Aeromicrobium
D_0__Bacteria.D_1__Actinobacteria.D_2__Actinobacteria.D_3__Streptomycetales.D_4__Streptomycetaceae.D_5__Streptomyces
D_0__Bacteria.D_1__Bacteroidetes.D_2__Bacteroidia.D_3__Chitinophagales.D_4__Chitinophagaceae.D_5__Lacibacter
D_0__Bacteria.D_1__Bacteroidetes.D_2__Bacteroidia.D_3__Chitinophagales.D_4__Chitinophagaceae.D_5__Parasegetibacter
D_0__Bacteria.D_1__Bacteroidetes.D_2__Bacteroidia.D_3__Chitinophagales.D_4__Chitinophagaceae.D_5__Taibaiella
D_0__Bacteria.D_1__Bacteroidetes.D_2__Bacteroidia.D_3__Chitinophagales.D_4__Chitinophagaceae.D_5__Terrimonas
D_0__Bacteria.D_1__Bacteroidetes.D_2__Bacteroidia.D_3__Cytophagales.D_4__Cyclobacteriaceae.D_5__Algoriphagus
D_0__Bacteria.D_1__Bacteroidetes.D_2__Bacteroidia.D_3__Flavobacteriales.D_4__Crocinitomicaceae.D_5__Crocinitomix
D_0__Bacteria.D_1__Bacteroidetes.D_2__Bacteroidia.D_3__Flavobacteriales.D_4__Crocinitomicaceae.D_5__Fluviicola
D_0__Bacteria.D_1__Bacteroidetes.D_2__Bacteroidia.D_3__Flavobacteriales.D_4__Flavobacteriaceae.D_5__Flavobacterium
D_0__Bacteria.D_1__Bacteroidetes.D_2__Bacteroidia.D_3__Flavobacteriales.D_4__Flavobacteriaceae.D_5__Mariniflexile
D_0__Bacteria.D_1__Bacteroidetes.D_2__Bacteroidia.D_3__Sphingobacteriales.D_4__Sphingobacteriaceae.D_5__Sphingobacterium
D_0__Bacteria.D_1__Cyanobacteria.D_2__Melainabacteria.D_3__Vampirovibrionales.Other.Other
D_0__Bacteria.D_1__Patescibacteria.D_2__Saccharimonadia.D_3__Saccharimonadales.D_4__Saccharimonadaceae.D_5__uncultured bacterium
D_0__Bacteria.D_1__Patescibacteria.D_2__Saccharimonadia.D_3__Saccharimonadales.D_4__uncultured Candidatus Saccharibacteria bacterium.D_5__uncultured Candidatus Saccharibacteria bacterium
D_0__Bacteria.D_1__Patescibacteria.D_2__Saccharimonadia.D_3__Saccharimonadales.D_4__uncultured bacterium.D_5__uncultured bacterium
D_0__Bacteria.D_1__Patescibacteria.D_2__Saccharimonadia.D_3__Saccharimonadales.Other.Other
D_0__Bacteria.D_1__Proteobacteria.D_2__Alphaproteobacteria.D_3__Micavibrionales.D_4__uncultured.D_5__uncultured bacterium
D_0__Bacteria.D_1__Proteobacteria.D_2__Alphaproteobacteria.D_3__Rhizobiales.D_4__Rhizobiaceae.D_5__Allorhizobium-Neorhizobium-Pararhizobium-Rhizobium
D_0__Bacteria.D_1__Proteobacteria.D_2__Alphaproteobacteria.D_3__Rhizobiales.D_4__Rhizobiaceae.D_5__Shinella
D_0__Bacteria.D_1__Proteobacteria.D_2__Alphaproteobacteria.D_3__Rhizobiales.D_4__Rhizobiaceae.D_5__[Rhizobium] sphaerophysae group
D_0__Bacteria.D_1__Proteobacteria.D_2__Alphaproteobacteria.D_3__Rhodobacterales.D_4__Rhodobacteraceae.D_5__Paracoccus
D_0__Bacteria.D_1__Proteobacteria.D_2__Alphaproteobacteria.D_3__Rickettsiales.D_4__SM2D12.Other
D_0__Bacteria.D_1__Proteobacteria.D_2__Alphaproteobacteria.D_3__Sphingomonadales.D_4__Sphingomonadaceae.D_5__Sphingopyxis
D_0__Bacteria.D_1__Proteobacteria.D_2__Gammaproteobacteria.D_3__Alteromonadales.D_4__Alteromonadaceae.D_5__Rheinheimera
D_0__Bacteria.D_1__Proteobacteria.D_2__Gammaproteobacteria.D_3__Betaproteobacteriales.D_4__Burkholderiaceae.D_5__Acidovorax
D_0__Bacteria.D_1__Proteobacteria.D_2__Gammaproteobacteria.D_3__Betaproteobacteriales.D_4__Burkholderiaceae.D_5__Ideonella
D_0__Bacteria.D_1__Proteobacteria.D_2__Gammaproteobacteria.D_3__Betaproteobacteriales.D_4__Burkholderiaceae.D_5__Rhizobacter
D_0__Bacteria.D_1__Proteobacteria.D_2__Gammaproteobacteria.D_3__Betaproteobacteriales.D_4__Burkholderiaceae.D_5__Variovorax
D_0__Bacteria.D_1__Proteobacteria.D_2__Gammaproteobacteria.D_3__Betaproteobacteriales.D_4__Burkholderiaceae.D_5__[Polyangium] brachysporum group
D_0__Bacteria.D_1__Proteobacteria.D_2__Gammaproteobacteria.D_3__Betaproteobacteriales.D_4__Rhodocyclaceae.Other
D_0__Bacteria.D_1__Proteobacteria.D_2__Gammaproteobacteria.D_3__Cellvibrionales.D_4__Cellvibrionaceae.D_5__Cellvibrio
D_0__Bacteria.D_1__Proteobacteria.D_2__Gammaproteobacteria.D_3__Enterobacteriales.D_4__Enterobacteriaceae.D_5__Kluyvera
D_0__Bacteria.D_1__Proteobacteria.D_2__Gammaproteobacteria.D_3__Enterobacteriales.D_4__Enterobacteriaceae.D_5__Lelliottia
D_0__Bacteria.D_1__Proteobacteria.D_2__Gammaproteobacteria.D_3__Enterobacteriales.D_4__Enterobacteriaceae.D_5__Pantoea
D_0__Bacteria.D_1__Proteobacteria.D_2__Gammaproteobacteria.D_3__Nitrosococcales.D_4__Methylophagaceae.D_5__Methylophaga
D_0__Bacteria.D_1__Proteobacteria.D_2__Gammaproteobacteria.D_3__Oceanospirillales.D_4__Halomonadaceae.D_5__Halomonas
D_0__Bacteria.D_1__Proteobacteria.D_2__Gammaproteobacteria.D_3__Pseudomonadales.D_4__Pseudomonadaceae.D_5__Pseudomonas
D_0__Bacteria.D_1__Proteobacteria.D_2__Gammaproteobacteria.D_3__Salinisphaerales.D_4__Solimonadaceae.D_5__Fontimonas
D_0__Bacteria.D_1__Proteobacteria.D_2__Gammaproteobacteria.D_3__Xanthomonadales.D_4__Xanthomonadaceae.D_5__Luteimonas
D_0__Bacteria.D_1__Proteobacteria.D_2__Gammaproteobacteria.D_3__Xanthomonadales.D_4__Xanthomonadaceae.D_5__Lysobacter
D_0__Bacteria.D_1__Proteobacteria.D_2__Gammaproteobacteria.D_3__Xanthomonadales.D_4__Xanthomonadaceae.D_5__Pseudoxanthomonas
