# Supplementary material for: Flavones enrich rhizosphere Pseudomonas to enhance nitrogen utilization and secondary root growth in Populus
Source: Nat Commun. 2025 Feb 7;16:1461. doi: 10.1038/s41467-025-56226-w (PMC11805958; doi:10.1038/s41467-025-56226-w)
Supplement: Supplementary file 7 — Supplementary Data 4 [file 41467_2025_56226_MOESM7_ESM.xlsx]

## Sheet: Sheet1
Supplementary Data 4. The Permutational Multivariate Analysis of Variance (PERMANOVA) analyses of datasets.
Datasets	Pairs	R2	pvalue	padj
All ASVs	Leuce vs Aigeiros	0.344706	0.001	0.003
	Leuce vs Tacamahaca	0.357812	0.001	0.003
	Leuce vs Turanga	0.480899	0.002	0.003
	Aigeiros vs Tacamahaca	0.277033	0.002	0.003
	Aigeiros vs Turanga	0.482122	0.013	0.013
	Tacamahaca vs Turanga	0.50846	0.009	0.0108
All genes	Leuce vs Aigeiros	0.611296	0.001	0.003
	Leuce vs Tacamahaca	0.445906	0.001	0.003
	Leuce vs Turanga	0.593431	0.008	0.012
	Aigeiros vs Tacamahaca	0.514649	0.006	0.012
	Aigeiros vs Turanga	0.854212	0.014	0.014
	Tacamahaca vs Turanga	0.662374	0.014	0.014
Growth phenotypes	Leuce vs Aigeiros	0.729866	0.001	0.003
	Leuce vs Tacamahaca	0.897545	0.001	0.003
	Leuce vs Turanga	0.948756	0.003	0.006
	Aigeiros vs Tacamahaca	0.629987	0.005	0.0075
	Aigeiros vs Turanga	0.887364	0.014	0.0168
	Tacamahaca vs Turanga	0.903498	0.017	0.017
