# Supplementary material for: Flavones enrich rhizosphere Pseudomonas to enhance nitrogen utilization and secondary root growth in Populus
Source: Nat Commun. 2025 Feb 7;16:1461. doi: 10.1038/s41467-025-56226-w (PMC11805958; doi:10.1038/s41467-025-56226-w)
Supplement: Supplementary file 8 — Supplementary Data 5 [file 41467_2025_56226_MOESM8_ESM.xlsx]

## Sheet: Sheet1
Supplementary Data 5.The differentially expressed genes detected between the four sections.
gene_name	sample1	sample2	baseMean	log2FoldChange	lfcSE	stat	pvalue	padj
Potri.008G216200.v3.1	Leuce	Aigeiros	182.902	1.2339	0.197654	6.24274	4.3e-10	2.58e-09
Potri.008G190000.v3.1	Leuce	Aigeiros	1085.29	-1.423	0.416579	-3.41592	0.000635669	0.00160321
Potri.005G060300.v3.1	Leuce	Aigeiros	2056.95	1.76727	0.34491	5.12385	2.99e-07	1.26e-06
Potri.010G030400.v3.1	Leuce	Aigeiros	71.2919	-4.02202	1.76072	-2.28431	0.0223535	0.0412013
Potri.019G040900.v3.1	Leuce	Aigeiros	83.7574	-2.84774	0.388972	-7.32119	2.46e-13	2.09e-12
Potri.001G056500.v3.1	Leuce	Aigeiros	46.6846	3.94571	0.610633	6.46166	1.04e-10	6.63e-10
Potri.008G015050.v3.1	Leuce	Aigeiros	86.2473	-2.68102	0.290729	-9.22174	2.92e-20	4.54e-19
Potri.001G447400.v3.1	Leuce	Aigeiros	1357.53	-1.23263	0.403393	-3.05565	0.00224575	0.00512659
Potri.001G036600.v3.1	Leuce	Aigeiros	968.16	4.28413	1.1719	3.65571	0.000256468	0.000694204
Potri.016G023900.v3.1	Leuce	Aigeiros	61.6859	3.61887	1.34836	2.6839	0.00727688	0.015024
Potri.004G086800.v3.1	Leuce	Aigeiros	11.6391	-3.23632	0.674555	-4.79771	1.6e-06	6.09e-06
Potri.018G074850.v3.1	Leuce	Aigeiros	44.4213	-1.0576	0.473368	-2.2342	0.02547	0.0462628
Potri.006G096600.v3.1	Leuce	Aigeiros	724.906	-1.80812	0.296743	-6.0932	1.11e-09	6.3e-09
Potri.017G130800.v3.1	Leuce	Aigeiros	102.165	-1.69977	0.740706	-2.2948	0.0217444	0.0402122
Potri.018G070800.v3.1	Leuce	Aigeiros	237.284	1.09482	0.295678	3.70276	0.000213269	0.000585405
Potri.013G039000.v3.1	Leuce	Aigeiros	438.998	-2.31804	0.462678	-5.01005	5.44e-07	2.2e-06
Potri.019G034700.v3.1	Leuce	Aigeiros	38.3506	2.5741	0.773406	3.32826	0.000873902	0.00214731
Potri.010G210200.v3.1	Leuce	Aigeiros	23.9059	-1.38652	0.528879	-2.62162	0.0087513	0.017752
Potri.007G038300.v3.1	Leuce	Aigeiros	1843.16	-3.50217	0.434488	-8.06046	7.6e-16	8.2e-15
Potri.005G153700.v3.1	Leuce	Aigeiros	11.3104	-6.58296	1.56781	-4.19881	2.68e-05	8.51e-05
Potri.004G176750.v3.1	Leuce	Aigeiros	720.61	-4.09995	0.272711	-15.034	4.39e-51	4.02e-49
Potri.011G152000.v3.1	Leuce	Aigeiros	4.11697	6.05833	1.11287	5.44389	5.21e-08	2.42e-07
Potri.017G042432.v3.1	Leuce	Aigeiros	46.3456	9.55041	0.622927	15.3315	4.71e-53	4.83e-51
Potri.011G037300.v3.1	Leuce	Aigeiros	67.3769	-1.10309	0.277369	-3.97699	6.98e-05	0.000207471
Potri.017G049100.v3.1	Leuce	Aigeiros	309.647	-1.84141	0.37521	-4.90767	9.22e-07	3.62e-06
Potri.007G027400.v3.1	Leuce	Aigeiros	71.0151	1.03577	0.184505	5.61375	1.98e-08	9.67e-08
Potri.005G218300.v3.1	Leuce	Aigeiros	959.038	-2.6874	0.247097	-10.8759	1.5e-27	4.03e-26
Potri.009G129800.v3.1	Leuce	Aigeiros	1147.85	-1.12448	0.113654	-9.89393	4.42e-23	8.71e-22
Potri.006G223000.v3.1	Leuce	Aigeiros	74.3644	3.62469	0.465697	7.78336	7.06e-15	6.91e-14
Potri.005G108900.v3.1	Leuce	Aigeiros	540.303	-2.68105	0.399708	-6.70752	1.98e-11	1.37e-10
Potri.019G101900.v3.1	Leuce	Aigeiros	266.077	-3.2793	0.318864	-10.2843	8.29e-25	1.83e-23
Potri.001G038400.v3.1	Leuce	Aigeiros	3.00042	1.97205	0.650904	3.02972	0.00244783	0.00555518
Potri.004G038400.v3.1	Leuce	Aigeiros	531.391	3.2036	0.318181	10.0685	7.61e-24	1.57e-22
Potri.009G048300.v3.1	Leuce	Aigeiros	566.416	3.69802	1.15192	3.2103	0.00132598	0.0031599
Potri.009G133400.v3.1	Leuce	Aigeiros	1553.65	-3.6547	0.262329	-13.9317	4.06e-44	2.66e-42
Potri.002G134300.v3.1	Leuce	Aigeiros	357.367	1.79565	0.516216	3.47849	0.000504247	0.0012918
Potri.015G098800.v3.1	Leuce	Aigeiros	12.7393	-3.83358	1.58114	-2.42457	0.0153264	0.0293705
Potri.006G105000.v3.1	Leuce	Aigeiros	38.2222	-1.21779	0.490777	-2.48135	0.0130885	0.0254875
Potri.017G140900.v3.1	Leuce	Aigeiros	346.195	3.42317	0.618627	5.5335	3.14e-08	1.5e-07
Potri.001G062300.v3.1	Leuce	Aigeiros	39.8141	-6.94372	1.68394	-4.12349	3.73e-05	0.000115575
Potri.018G117900.v3.1	Leuce	Aigeiros	6.82359	-5.8548	2.32235	-2.52107	0.0116999	0.0230535
Potri.006G074700.v3.1	Leuce	Aigeiros	20.8453	8.39764	0.756912	11.0946	1.33e-28	3.85e-27
Potri.004G084332.v3.1	Leuce	Aigeiros	17.7381	-7.2329	1.81697	-3.98074	6.87e-05	0.000204422
Potri.001G154000.v3.1	Leuce	Aigeiros	8.68276	7.13456	0.98976	7.20838	5.66e-13	4.63e-12
Potri.016G104300.v3.1	Leuce	Aigeiros	519.943	-1.2216	0.373924	-3.26698	0.00108702	0.00263102
Potri.007G013700.v3.1	Leuce	Aigeiros	6.95037	3.34803	0.968256	3.45779	0.00054463	0.00138714
Potri.019G072800.v3.1	Leuce	Aigeiros	5334.48	-1.69592	0.123465	-13.736	6.18e-43	3.85e-41
Potri.005G205700.v3.1	Leuce	Aigeiros	266.885	-1.37764	0.296445	-4.64719	3.36e-06	1.22e-05
Potri.002G256900.v3.1	Leuce	Aigeiros	37.4233	1.44373	0.579858	2.4898	0.0127815	0.0249615
Potri.006G264100.v3.1	Leuce	Aigeiros	67.0337	9.11638	0.639194	14.2623	3.76e-46	2.75e-44
Potri.002G046400.v3.1	Leuce	Aigeiros	512.035	-2.14085	0.347408	-6.16237	7.17e-10	4.19e-09
Potri.011G159400.v3.1	Leuce	Aigeiros	50.0961	-2.72921	0.71779	-3.80224	0.000143394	0.000404891
Potri.008G023866.v3.1	Leuce	Aigeiros	62.2009	1.20872	0.387557	3.11882	0.00181578	0.00421748
Potri.012G145200.v3.1	Leuce	Aigeiros	202.557	-2.49632	0.42038	-5.93825	2.88e-09	1.56e-08
Potri.018G095400.v3.1	Leuce	Aigeiros	11.6782	2.31008	0.54383	4.2478	2.16e-05	6.96e-05
Potri.009G083000.v3.1	Leuce	Aigeiros	22.3306	-2.91349	0.546375	-5.3324	9.69e-08	4.35e-07
Potri.010G179300.v3.1	Leuce	Aigeiros	287.106	-1.38218	0.512116	-2.69895	0.00695591	0.0144205
Potri.003G020400.v3.1	Leuce	Aigeiros	31.216	-1.72208	0.525097	-3.27955	0.00103971	0.00252408
Potri.019G060800.v3.1	Leuce	Aigeiros	58.4396	-1.75593	0.541857	-3.24058	0.00119286	0.00286689
Potri.003G126000.v3.1	Leuce	Aigeiros	3.24612	5.71441	1.70997	3.34183	0.000832288	0.00205401
Potri.013G128950.v3.1	Leuce	Aigeiros	113.2	1.8861	0.205173	9.19271	3.83e-20	5.9e-19
Potri.003G018000.v3.1	Leuce	Aigeiros	32.1521	-2.13227	0.416429	-5.12037	3.05e-07	1.28e-06
Potri.001G060500.v3.1	Leuce	Aigeiros	114.648	-2.40713	0.719168	-3.3471	0.000816621	0.00201869
Potri.014G048000.v3.1	Leuce	Aigeiros	33.9835	7.04228	0.814072	8.65069	5.12e-18	6.66e-17
Potri.001G295400.v3.1	Leuce	Aigeiros	16.4782	-2.27924	0.473502	-4.81358	1.48e-06	5.65e-06
Potri.010G138700.v3.1	Leuce	Aigeiros	24.0324	-5.78787	0.933191	-6.20223	5.57e-10	3.29e-09
Potri.012G079700.v3.1	Leuce	Aigeiros	2395.72	1.76115	0.164254	10.7221	8.02e-27	2.06e-25
Potri.001G068400.v3.1	Leuce	Aigeiros	475.193	-3.36248	0.362193	-9.28366	1.64e-20	2.61e-19
Potri.010G080100.v3.1	Leuce	Aigeiros	40.6292	8.39036	0.677056	12.3924	2.87e-35	1.2e-33
Potri.019G006000.v3.1	Leuce	Aigeiros	111.068	-2.83583	0.528097	-5.36991	7.88e-08	3.57e-07
Potri.008G052350.v3.1	Leuce	Aigeiros	136.89	2.03681	0.247614	8.22575	1.94e-16	2.21e-15
Potri.018G109100.v3.1	Leuce	Aigeiros	7764.91	-1.02029	0.127829	-7.9817	1.44e-15	1.51e-14
Potri.004G086300.v3.1	Leuce	Aigeiros	631.513	1.5729	0.208456	7.54548	4.51e-14	4.11e-13
Potri.001G142150.v3.1	Leuce	Aigeiros	2.57217	5.37897	2.25932	2.38079	0.0172753	0.0326929
Potri.013G072100.v3.1	Leuce	Aigeiros	522.814	5.5817	2.06427	2.70395	0.00685198	0.0142272
Potri.015G124700.v3.1	Leuce	Aigeiros	479.256	1.2462	0.129608	9.61511	6.9e-22	1.22e-20
Potri.001G239100.v3.1	Leuce	Aigeiros	1195.43	1.0286	0.104732	9.82131	9.11e-23	1.75e-21
Potri.001G367700.v3.1	Leuce	Aigeiros	410.917	1.27747	0.336315	3.79844	0.000145613	0.000410656
Potri.T180400.v3.1	Leuce	Aigeiros	466.427	-3.29074	0.258146	-12.7476	3.21e-37	1.47e-35
Potri.014G131400.v3.1	Leuce	Aigeiros	9.49196	-1.8417	0.804638	-2.28885	0.022088	0.0407686
Potri.009G054500.v3.1	Leuce	Aigeiros	3.32683	5.75096	1.65563	3.47357	0.000513579	0.00131408
Potri.019G098950.v3.1	Leuce	Aigeiros	2.50311	5.3394	2.24412	2.37929	0.0173461	0.0328136
Potri.011G127200.v3.1	Leuce	Aigeiros	935.417	-2.06389	0.100106	-20.6171	1.93e-94	1.2e-91
Potri.010G171900.v3.1	Leuce	Aigeiros	35.0637	3.5078	0.380098	9.22866	2.74e-20	4.27e-19
Potri.001G432400.v3.1	Leuce	Aigeiros	24.6848	2.16008	0.357607	6.04039	1.54e-09	8.63e-09
Potri.002G147100.v3.1	Leuce	Aigeiros	365.786	1.61942	0.3542	4.57204	4.83e-06	1.71e-05
Potri.009G044000.v3.1	Leuce	Aigeiros	9.53586	-6.33757	2.02886	-3.12371	0.00178589	0.00415375
Potri.001G044401.v3.1	Leuce	Aigeiros	18.5719	-7.29996	0.942	-7.74943	9.23e-15	8.94e-14
Potri.007G054900.v3.1	Leuce	Aigeiros	893.12	-1.10693	0.156948	-7.05284	1.75e-12	1.37e-11
Potri.005G140300.v3.1	Leuce	Aigeiros	1750.95	-1.01202	0.204503	-4.94865	7.47e-07	2.98e-06
Potri.005G177300.v3.1	Leuce	Aigeiros	3.68867	-4.96628	1.60612	-3.0921	0.00198745	0.00458532
Potri.018G053600.v3.1	Leuce	Aigeiros	36.6073	9.20998	1.18196	7.79215	6.59e-15	6.46e-14
Potri.012G004900.v3.1	Leuce	Aigeiros	504.391	-5.61275	0.400026	-14.031	1.01e-44	6.87e-43
Potri.006G060700.v3.1	Leuce	Aigeiros	333.626	1.40812	0.265141	5.31084	1.09e-07	4.86e-07
Potri.005G134500.v3.1	Leuce	Aigeiros	606.854	1.31719	0.267229	4.92907	8.26e-07	3.27e-06
Potri.002G160700.v3.1	Leuce	Aigeiros	5730.82	1.04031	0.136234	7.63624	2.24e-14	2.09e-13
Potri.008G106700.v3.1	Leuce	Aigeiros	715.714	1.32877	0.263728	5.03841	4.69e-07	1.92e-06
Potri.014G009300.v3.1	Leuce	Aigeiros	441.729	2.18391	0.3035	7.19574	6.21e-13	5.06e-12
Potri.005G239100.v3.1	Leuce	Aigeiros	5515.54	-1.41275	0.246037	-5.74202	9.36e-09	4.75e-08
Potri.017G140200.v3.1	Leuce	Aigeiros	32.7787	-3.12119	0.616176	-5.06542	4.07e-07	1.68e-06
Potri.011G029400.v3.1	Leuce	Aigeiros	32.8297	-5.6441	1.5085	-3.74153	0.000182903	0.000507594
Potri.007G002966.v3.1	Leuce	Aigeiros	224.978	6.2189	1.07001	5.81202	6.17e-09	3.19e-08
Potri.019G079700.v3.1	Leuce	Aigeiros	560.653	-1.06037	0.280353	-3.78227	0.000155406	0.000436013
Potri.004G010400.v3.1	Leuce	Aigeiros	691.263	1.04179	0.193191	5.39256	6.95e-08	3.17e-07
Potri.017G122700.v3.1	Leuce	Aigeiros	108.584	1.87852	0.469444	4.00159	6.29e-05	0.000188242
Potri.018G063400.v3.1	Leuce	Aigeiros	39.3324	1.54837	0.626506	2.47143	0.0134573	0.026121
Potri.019G016100.v3.1	Leuce	Aigeiros	28.4606	5.61215	0.594312	9.4431	3.62e-21	6.05e-20
Potri.002G068300.v3.1	Leuce	Aigeiros	50.2078	2.24297	0.448715	4.99864	5.77e-07	2.33e-06
Potri.002G087000.v3.1	Leuce	Aigeiros	1529.97	-1.67124	0.238982	-6.99318	2.69e-12	2.05e-11
Potri.006G130000.v3.1	Leuce	Aigeiros	251.002	-1.24691	0.3275	-3.80736	0.000140457	0.00039708
Potri.010G134400.v3.1	Leuce	Aigeiros	1284.51	1.32081	0.123227	10.7185	8.33e-27	2.14e-25
Potri.008G100500.v3.1	Leuce	Aigeiros	47.5211	-3.81143	1.12508	-3.3877	0.000704818	0.00176446
Potri.002G188000.v3.1	Leuce	Aigeiros	375.064	3.47965	0.31565	11.0238	2.93e-28	8.24e-27
Potri.017G143000.v3.1	Leuce	Aigeiros	402.084	-1.85233	0.180959	-10.2361	1.37e-24	2.96e-23
Potri.003G129532.v3.1	Leuce	Aigeiros	2262.58	-1.48524	0.133121	-11.157	6.62e-29	1.97e-27
Potri.011G068400.v3.1	Leuce	Aigeiros	5.07045	-5.42744	1.35976	-3.99147	6.57e-05	0.000195841
Potri.006G076200.v3.1	Leuce	Aigeiros	2066.31	-2.29087	0.281321	-8.14328	3.85e-16	4.27e-15
Potri.006G108900.v3.1	Leuce	Aigeiros	155.835	10.3358	0.620094	16.6681	2.23e-62	3.44e-60
Potri.008G221000.v3.1	Leuce	Aigeiros	117.735	1.72176	0.41081	4.19113	2.78e-05	8.78e-05
Potri.005G235300.v3.1	Leuce	Aigeiros	3065.23	-1.16686	0.0793191	-14.7109	5.49e-49	4.58e-47
Potri.009G110700.v3.1	Leuce	Aigeiros	92.3742	2.09988	0.283439	7.40857	1.28e-13	1.12e-12
Potri.002G185700.v3.1	Leuce	Aigeiros	97.1072	3.87929	0.647131	5.99459	2.04e-09	1.13e-08
Potri.002G236900.v3.1	Leuce	Aigeiros	4.63452	6.22791	1.07585	5.78885	7.09e-09	3.65e-08
Potri.005G193500.v3.1	Leuce	Aigeiros	817.403	1.50752	0.257225	5.8607	4.61e-09	2.43e-08
Potri.001G217200.v3.1	Leuce	Aigeiros	9.25051	-6.29331	1.38075	-4.5579	5.17e-06	1.82e-05
Potri.018G001301.v3.1	Leuce	Aigeiros	60.5182	3.29601	1.27097	2.59331	0.00950567	0.0191218
Potri.003G088900.v3.1	Leuce	Aigeiros	480.463	-2.44519	0.212195	-11.5233	1.01e-30	3.3e-29
Potri.018G083500.v3.1	Leuce	Aigeiros	14437.1	1.48169	0.120998	12.2456	1.77e-34	7.15e-33
Potri.008G192300.v3.1	Leuce	Aigeiros	141.704	-2.2522	0.316843	-7.10828	1.18e-12	9.29e-12
Potri.001G184800.v3.1	Leuce	Aigeiros	30.6648	-1.25341	0.484731	-2.58579	0.00971564	0.0194946
Potri.013G148700.v3.1	Leuce	Aigeiros	979.899	-1.47788	0.198977	-7.42736	1.11e-13	9.76e-13
Potri.013G119600.v3.1	Leuce	Aigeiros	50.1928	8.94007	0.655276	13.6432	2.22e-42	1.33e-40
Potri.001G141300.v3.1	Leuce	Aigeiros	967.514	1.38687	0.14269	9.71947	2.49e-22	4.6e-21
Potri.002G175400.v3.1	Leuce	Aigeiros	548.558	-1.32269	0.381538	-3.46674	0.00052682	0.00134565
Potri.007G096000.v3.1	Leuce	Aigeiros	2103.05	-1.13036	0.119952	-9.42342	4.37e-21	7.27e-20
Potri.015G142400.v3.1	Leuce	Aigeiros	2.57369	5.37974	1.72334	3.12169	0.00179814	0.00417965
Potri.002G091550.v3.1	Leuce	Aigeiros	17.8141	-3.38482	0.827794	-4.08896	4.33e-05	0.000132929
Potri.011G021266.v3.1	Leuce	Aigeiros	14.2779	-22.005	3.01441	-7.29994	2.88e-13	2.43e-12
Potri.007G001900.v3.1	Leuce	Aigeiros	10.6994	3.34142	1.13818	2.93575	0.00332739	0.00735487
Potri.001G294800.v3.1	Leuce	Aigeiros	521.518	-2.53836	0.353349	-7.18374	6.78e-13	5.5e-12
Potri.007G046900.v3.1	Leuce	Aigeiros	271.908	-2.31908	0.334852	-6.92569	4.34e-12	3.22e-11
Potri.008G070200.v3.1	Leuce	Aigeiros	144.383	-1.28717	0.491475	-2.61899	0.00881896	0.0178786
Potri.009G001100.v3.1	Leuce	Aigeiros	5619.54	-1.18351	0.112539	-10.5165	7.25e-26	1.74e-24
Potri.013G098100.v3.1	Leuce	Aigeiros	13.3291	-2.85125	0.609957	-4.67451	2.95e-06	1.08e-05
Potri.002G201400.v3.1	Leuce	Aigeiros	3966.22	-1.09659	0.15928	-6.88471	5.79e-12	4.24e-11
Potri.013G143700.v3.1	Leuce	Aigeiros	13.7984	-6.87047	2.05036	-3.35087	0.00080559	0.00199319
Potri.015G016600.v3.1	Leuce	Aigeiros	231.888	2.90458	0.239007	12.1527	5.55e-34	2.17e-32
Potri.001G047800.v3.1	Leuce	Aigeiros	235.937	-1.93176	0.404956	-4.7703	1.84e-06	6.92e-06
Potri.014G036700.v3.1	Leuce	Aigeiros	17.3257	2.14915	0.877974	2.44785	0.0143711	0.027714
Potri.T103400.v3.1	Leuce	Aigeiros	1020.26	2.47933	0.641063	3.86752	0.000109946	0.00031608
Potri.017G047400.v3.1	Leuce	Aigeiros	489.653	-1.9257	0.285976	-6.73377	1.65e-11	1.15e-10
Potri.004G106100.v3.1	Leuce	Aigeiros	252.927	1.30726	0.204728	6.38534	1.71e-10	1.07e-09
Potri.009G151400.v3.1	Leuce	Aigeiros	77.7731	2.44061	0.3014	8.09757	5.61e-16	6.13e-15
Potri.010G013600.v3.1	Leuce	Aigeiros	211.58	1.14139	0.132812	8.59407	8.39e-18	1.07e-16
Potri.006G028600.v3.1	Leuce	Aigeiros	69.8034	1.83642	0.505951	3.62965	0.000283807	0.000762328
Potri.011G008200.v3.1	Leuce	Aigeiros	3.63065	5.87628	2.12264	2.76838	0.00563362	0.0119067
Potri.T030100.v3.1	Leuce	Aigeiros	576.898	2.26716	0.231087	9.81083	1.01e-22	1.94e-21
Potri.018G012401.v3.1	Leuce	Aigeiros	4.90991	-5.37957	2.00476	-2.6834	0.00728784	0.0150416
Potri.006G250200.v3.1	Leuce	Aigeiros	82.1199	-2.59146	0.28386	-9.12934	6.89e-20	1.04e-18
Potri.015G000300.v3.1	Leuce	Aigeiros	3.2104	3.87285	1.58073	2.45004	0.0142839	0.02756
Potri.012G027101.v3.1	Leuce	Aigeiros	196.423	6.8337	1.54039	4.43636	9.15e-06	3.11e-05
Potri.T136600.v3.1	Leuce	Aigeiros	928.345	1.41911	0.203357	6.97838	2.99e-12	2.26e-11
Potri.T052001.v3.1	Leuce	Aigeiros	135.395	-1.34243	0.186194	-7.20987	5.6e-13	4.59e-12
Potri.001G143800.v3.1	Leuce	Aigeiros	213.195	7.86746	1.32862	5.92154	3.19e-09	1.71e-08
Potri.017G025000.v3.1	Leuce	Aigeiros	5.91105	-3.37123	1.3912	-2.42325	0.0153823	0.0294655
Potri.015G019800.v3.1	Leuce	Aigeiros	3173.93	1.23711	0.161114	7.6785	1.61e-14	1.52e-13
Potri.001G339100.v3.1	Leuce	Aigeiros	245.834	-1.61115	0.246587	-6.53383	6.41e-11	4.2e-10
Potri.011G158700.v3.1	Leuce	Aigeiros	3256.96	-1.0767	0.172185	-6.25315	4.02e-10	2.42e-09
Potri.005G168200.v3.1	Leuce	Aigeiros	198.996	1.33918	0.225626	5.93539	2.93e-09	1.58e-08
Potri.T028700.v3.1	Leuce	Aigeiros	444.099	3.97621	0.21078	18.8643	2.24e-79	7.45e-77
Potri.003G026250.v3.1	Leuce	Aigeiros	4.83893	4.51005	0.977894	4.612	3.99e-06	1.43e-05
Potri.019G072100.v3.1	Leuce	Aigeiros	1.56772	4.66568	1.8957	2.46119	0.0138478	0.0267922
Potri.016G133500.v3.1	Leuce	Aigeiros	5650.64	1.26321	0.0919576	13.7369	6.1e-43	3.8e-41
Potri.014G038000.v3.1	Leuce	Aigeiros	136.552	-3.337	0.390504	-8.54538	1.28e-17	1.62e-16
Potri.011G003300.v3.1	Leuce	Aigeiros	7372.54	1.10593	0.196111	5.6393	1.71e-08	8.4e-08
Potri.017G073100.v3.1	Leuce	Aigeiros	11.5858	-1.84211	0.687122	-2.6809	0.00734242	0.015145
Potri.009G157100.v3.1	Leuce	Aigeiros	8.19284	7.05019	1.19505	5.89948	3.65e-09	1.94e-08
Potri.008G130600.v3.1	Leuce	Aigeiros	939.348	1.16379	0.106999	10.8767	1.49e-27	4e-26
Potri.012G145800.v3.1	Leuce	Aigeiros	206.942	1.25804	0.395867	3.17794	0.00148323	0.00350256
Potri.017G136000.v3.1	Leuce	Aigeiros	1067.37	2.86872	0.365789	7.84256	4.41e-15	4.39e-14
Potri.008G042300.v3.1	Leuce	Aigeiros	1163.28	9.6616	1.50151	6.43458	1.24e-10	7.83e-10
Potri.T121900.v3.1	Leuce	Aigeiros	417.185	1.7708	0.266936	6.63378	3.27e-11	2.21e-10
Potri.014G193000.v3.1	Leuce	Aigeiros	0.944498	3.93518	1.73218	2.27181	0.0230981	0.0423911
Potri.002G212800.v3.1	Leuce	Aigeiros	438.108	-2.71022	0.244113	-11.1023	1.22e-28	3.55e-27
Potri.007G015700.v3.1	Leuce	Aigeiros	24.5611	-2.91978	0.551009	-5.29897	1.16e-07	5.17e-07
Potri.T104500.v3.1	Leuce	Aigeiros	1.48324	4.58518	1.91393	2.39569	0.0165892	0.0315227
Potri.001G033400.v3.1	Leuce	Aigeiros	16.9158	-2.26293	0.894143	-2.53084	0.0113791	0.0224833
Potri.011G021400.v3.1	Leuce	Aigeiros	25.8712	-22.8101	3.17242	-7.19013	6.47e-13	5.26e-12
Potri.007G053800.v3.1	Leuce	Aigeiros	384.883	4.11348	0.359257	11.45	2.35e-30	7.57e-29
Potri.010G082000.v3.1	Leuce	Aigeiros	228.719	-1.29597	0.466428	-2.77851	0.00546095	0.0115713
Potri.005G224600.v3.1	Leuce	Aigeiros	65.5529	-1.41817	0.476446	-2.97656	0.00291504	0.00651499
Potri.003G201800.v3.1	Leuce	Aigeiros	3136.1	-1.09771	0.221881	-4.94729	7.53e-07	3e-06
Potri.011G147300.v3.1	Leuce	Aigeiros	154.515	-2.12911	0.261713	-8.13528	4.11e-16	4.54e-15
Potri.009G018000.v3.1	Leuce	Aigeiros	9.21384	2.62212	0.843999	3.10678	0.0018914	0.00438027
Potri.010G122866.v3.1	Leuce	Aigeiros	224.11	1.04858	0.264911	3.95822	7.55e-05	0.000223133
Potri.011G129400.v3.1	Leuce	Aigeiros	7939.23	-1.85532	0.23315	-7.95765	1.75e-15	1.82e-14
Potri.017G018400.v3.1	Leuce	Aigeiros	3459.96	-1.01336	0.108347	-9.35288	8.53e-21	1.39e-19
Potri.006G268900.v3.1	Leuce	Aigeiros	30.6863	2.90993	0.796113	3.65518	0.000257004	0.000695503
Potri.T133700.v3.1	Leuce	Aigeiros	2.69996	5.44876	2.21814	2.45645	0.0140316	0.027114
Potri.T122200.v3.1	Leuce	Aigeiros	9.65389	7.28788	0.95884	7.60072	2.94e-14	2.73e-13
Potri.010G141201.v3.1	Leuce	Aigeiros	115.054	-7.26734	0.566584	-12.8266	1.16e-37	5.49e-36
Potri.008G162000.v3.1	Leuce	Aigeiros	5502	1.15516	0.134006	8.62026	6.68e-18	8.61e-17
Potri.005G112000.v3.1	Leuce	Aigeiros	40.4046	-1.03377	0.331799	-3.11565	0.00183542	0.0042599
Potri.004G164400.v3.1	Leuce	Aigeiros	24.6719	-1.5504	0.633855	-2.44598	0.0144457	0.0278348
Potri.005G149500.v3.1	Leuce	Aigeiros	259.127	10.3153	1.06912	9.64844	4.99e-22	8.97e-21
Potri.017G123600.v3.1	Leuce	Aigeiros	35.886	3.2164	1.09599	2.9347	0.00333871	0.00737814
Potri.013G074300.v3.1	Leuce	Aigeiros	4.58835	-5.28268	2.33598	-2.26144	0.0237322	0.0434713
Potri.002G190500.v3.1	Leuce	Aigeiros	2168.38	-1.01725	0.132211	-7.69411	1.42e-14	1.36e-13
Potri.004G079200.v3.1	Leuce	Aigeiros	32.677	-5.26641	0.852995	-6.17402	6.66e-10	3.91e-09
Potri.004G005800.v3.1	Leuce	Aigeiros	17.3584	5.99255	1.22521	4.89102	1e-06	3.92e-06
Potri.018G062700.v3.1	Leuce	Aigeiros	1127.7	-1.03066	0.226842	-4.5435	5.53e-06	1.94e-05
Potri.019G129500.v3.1	Leuce	Aigeiros	53.5414	4.85891	0.899554	5.40146	6.61e-08	3.03e-07
Potri.T052100.v3.1	Leuce	Aigeiros	282.475	-2.91612	0.252528	-11.5477	7.58e-31	2.51e-29
Potri.019G111501.v3.1	Leuce	Aigeiros	150.354	1.37641	0.180745	7.61517	2.63e-14	2.45e-13
Potri.005G150100.v3.1	Leuce	Aigeiros	1568.68	1.37683	0.176617	7.79555	6.41e-15	6.29e-14
Potri.008G066950.v3.1	Leuce	Aigeiros	2.23075	4.05616	1.50842	2.68902	0.00716625	0.0148153
Potri.002G028100.v3.1	Leuce	Aigeiros	118.486	1.21722	0.171161	7.11153	1.15e-12	9.09e-12
Potri.016G099500.v3.1	Leuce	Aigeiros	54.0052	1.04336	0.23979	4.35116	1.35e-05	4.49e-05
Potri.005G094900.v3.1	Leuce	Aigeiros	518.497	1.15497	0.113432	10.182	2.38e-24	5.09e-23
Potri.010G045300.v3.1	Leuce	Aigeiros	3060.94	1.13204	0.145598	7.77515	7.54e-15	7.35e-14
Potri.010G115000.v3.1	Leuce	Aigeiros	2408.68	-1.12561	0.159849	-7.04173	1.9e-12	1.47e-11
Potri.002G018600.v3.1	Leuce	Aigeiros	1075.34	-1.15408	0.184306	-6.26179	3.81e-10	2.3e-09
Potri.002G083100.v3.1	Leuce	Aigeiros	335.751	1.55981	0.263705	5.91497	3.32e-09	1.78e-08
Potri.017G108500.v3.1	Leuce	Aigeiros	73.4296	2.928	0.610373	4.79707	1.61e-06	6.1e-06
Potri.002G111200.v3.1	Leuce	Aigeiros	1406.12	-1.24482	0.147268	-8.45273	2.85e-17	3.49e-16
Potri.T119900.v3.1	Leuce	Aigeiros	505.599	3.33212	0.365128	9.12591	7.11e-20	1.07e-18
Potri.T021600.v3.1	Leuce	Aigeiros	396.926	2.26141	0.220113	10.2738	9.25e-25	2.03e-23
Potri.006G007601.v3.1	Leuce	Aigeiros	60.4011	4.53704	1.23436	3.67563	0.000237266	0.000646413
Potri.T161200.v3.1	Leuce	Aigeiros	621.416	-1.98921	0.27803	-7.15465	8.39e-13	6.74e-12
Potri.017G081450.v3.1	Leuce	Aigeiros	7.6633	3.70919	0.865119	4.28749	1.81e-05	5.89e-05
Potri.018G105400.v3.1	Leuce	Aigeiros	29.1467	2.72631	0.962371	2.83291	0.00461266	0.00992358
Potri.008G110900.v3.1	Leuce	Aigeiros	28.4087	-2.24832	0.735834	-3.05547	0.00224706	0.00512927
Potri.014G069500.v3.1	Leuce	Aigeiros	19.265	7.30534	0.788801	9.26133	2.02e-20	3.2e-19
Potri.015G122950.v3.1	Leuce	Aigeiros	39.8485	1.94832	0.44755	4.35329	1.34e-05	4.45e-05
Potri.003G212000.v3.1	Leuce	Aigeiros	18.1223	-7.26449	1.04744	-6.9355	4.05e-12	3.02e-11
Potri.007G067900.v3.1	Leuce	Aigeiros	4367.23	1.29413	0.163225	7.92849	2.22e-15	2.27e-14
Potri.010G129466.v3.1	Leuce	Aigeiros	59.4977	2.47204	0.383358	6.4484	1.13e-10	7.19e-10
Potri.004G196100.v3.1	Leuce	Aigeiros	356.291	5.84293	0.454663	12.8511	8.48e-38	4.04e-36
Potri.003G147100.v3.1	Leuce	Aigeiros	8.90588	4.39599	1.11365	3.94738	7.9e-05	0.000232739
Potri.015G047100.v3.1	Leuce	Aigeiros	50453.7	1.13556	0.312886	3.62931	0.000284178	0.000763215
Potri.014G037700.v3.1	Leuce	Aigeiros	1362.15	1.44823	0.210332	6.88542	5.76e-12	4.22e-11
Potri.002G146500.v3.1	Leuce	Aigeiros	329.178	-1.1516	0.277724	-4.14656	3.38e-05	0.000105239
Potri.004G225200.v3.1	Leuce	Aigeiros	5.79643	6.55162	1.58281	4.13922	3.48e-05	0.000108354
Potri.004G148500.v3.1	Leuce	Aigeiros	339.271	-1.01089	0.148617	-6.80199	1.03e-11	7.33e-11
Potri.018G004500.v3.1	Leuce	Aigeiros	242.914	-1.03728	0.372538	-2.78436	0.00536339	0.0113867
Potri.011G009250.v3.1	Leuce	Aigeiros	54.433	1.82002	0.491976	3.69941	0.000216104	0.000592618
Potri.007G077600.v3.1	Leuce	Aigeiros	28.558	3.33944	1.00954	3.30787	0.000940068	0.00229897
Potri.016G058600.v3.1	Leuce	Aigeiros	432.142	2.4781	0.179226	13.8267	1.76e-43	1.12e-41
Potri.015G012000.v3.1	Leuce	Aigeiros	1595.35	1.07845	0.129114	8.35269	6.67e-17	7.92e-16
Potri.002G033000.v3.1	Leuce	Aigeiros	125.469	-5.06408	0.792	-6.39404	1.62e-10	1.01e-09
Potri.015G009632.v3.1	Leuce	Aigeiros	5.5125	-5.54726	2.05427	-2.70036	0.00692654	0.0143644
Potri.007G142500.v3.1	Leuce	Aigeiros	15.0022	-6.99125	1.1946	-5.85239	4.85e-09	2.54e-08
Potri.006G143100.v3.1	Leuce	Aigeiros	2.02547	5.03436	1.84224	2.73274	0.00628101	0.013154
Potri.T079400.v3.1	Leuce	Aigeiros	1266.91	1.58205	0.26537	5.96167	2.5e-09	1.36e-08
Potri.T113500.v3.1	Leuce	Aigeiros	192.276	4.76069	0.600318	7.93028	2.19e-15	2.24e-14
Potri.T070900.v3.1	Leuce	Aigeiros	19.1067	7.78271	1.23856	6.28368	3.31e-10	2.01e-09
Potri.019G012900.v3.1	Leuce	Aigeiros	3.16431	4.60794	1.16796	3.9453	7.97e-05	0.00023466
Potri.007G044800.v3.1	Leuce	Aigeiros	674.165	-1.58549	0.272372	-5.82106	5.85e-09	3.03e-08
Potri.007G020800.v3.1	Leuce	Aigeiros	1158.16	-1.45732	0.231173	-6.304	2.9e-10	1.77e-09
Potri.018G027001.v3.1	Leuce	Aigeiros	167.762	1.92918	0.24491	7.87711	3.35e-15	3.36e-14
Potri.004G026000.v3.1	Leuce	Aigeiros	142.304	-5.85065	0.482238	-12.1323	7.12e-34	2.75e-32
Potri.010G001300.v3.1	Leuce	Aigeiros	125.85	-1.04764	0.350377	-2.99003	0.00278952	0.00626116
Potri.001G148200.v3.1	Leuce	Aigeiros	1244.33	-1.518	0.479183	-3.16789	0.00153549	0.00361632
Potri.019G110000.v3.1	Leuce	Aigeiros	353.849	1.02662	0.298863	3.4351	0.000592333	0.0014992
Potri.002G077500.v3.1	Leuce	Aigeiros	48.4103	1.54606	0.357677	4.32249	1.54e-05	5.07e-05
Potri.006G175300.v3.1	Leuce	Aigeiros	584.151	-1.25555	0.0890295	-14.1027	3.66e-45	2.56e-43
Potri.007G069600.v3.1	Leuce	Aigeiros	10736.2	-1.02964	0.144233	-7.13875	9.42e-13	7.52e-12
Potri.005G241800.v3.1	Leuce	Aigeiros	470.713	-3.05898	0.243761	-12.5491	4.02e-36	1.75e-34
Potri.008G157000.v3.1	Leuce	Aigeiros	1073.75	1.13943	0.273305	4.16907	3.06e-05	9.6e-05
Potri.018G029500.v3.1	Leuce	Aigeiros	488.273	1.78915	0.175111	10.2172	1.66e-24	3.59e-23
Potri.002G202500.v3.1	Leuce	Aigeiros	125.426	-4.03422	0.383924	-10.5079	7.95e-26	1.89e-24
Potri.001G289700.v3.1	Leuce	Aigeiros	135.605	-3.06789	0.307359	-9.98146	1.84e-23	3.69e-22
Potri.001G456000.v3.1	Leuce	Aigeiros	20.4475	2.94575	0.864994	3.40551	0.000660399	0.0016612
Potri.017G116600.v3.1	Leuce	Aigeiros	302.751	-4.35027	0.285801	-15.2213	2.55e-52	2.51e-50
Potri.009G133100.v3.1	Leuce	Aigeiros	207.795	-3.39549	0.582498	-5.82919	5.57e-09	2.9e-08
Potri.008G172500.v3.1	Leuce	Aigeiros	217.953	-1.61783	0.203139	-7.96416	1.66e-15	1.73e-14
Potri.008G024400.v3.1	Leuce	Aigeiros	119.342	6.45157	0.936359	6.89005	5.58e-12	4.09e-11
Potri.008G089301.v3.1	Leuce	Aigeiros	9.78904	7.30716	0.955424	7.64809	2.04e-14	1.91e-13
Potri.006G179900.v3.1	Leuce	Aigeiros	2.38172	5.26822	2.23934	2.35257	0.018644	0.0350479
Potri.008G115200.v3.1	Leuce	Aigeiros	241.504	-1.8594	0.428272	-4.34163	1.41e-05	4.68e-05
Potri.005G030100.v3.1	Leuce	Aigeiros	1509.34	-1.75198	0.358197	-4.89111	1e-06	3.91e-06
Potri.016G059000.v3.1	Leuce	Aigeiros	1121.81	1.31757	0.116649	11.2951	1.39e-29	4.3e-28
Potri.010G046075.v3.1	Leuce	Aigeiros	58.1109	4.78549	0.696116	6.87455	6.22e-12	4.53e-11
Potri.011G099400.v3.1	Leuce	Aigeiros	696.354	1.03735	0.126725	8.18581	2.7e-16	3.04e-15
Potri.015G028000.v3.1	Leuce	Aigeiros	89.107	5.74274	1.01883	5.63658	1.73e-08	8.53e-08
Potri.016G120532.v3.1	Leuce	Aigeiros	403.262	1.18295	0.239563	4.93796	7.89e-07	3.13e-06
Potri.T150400.v3.1	Leuce	Aigeiros	9.75528	-6.3693	1.15634	-5.50815	3.63e-08	1.72e-07
Potri.003G103200.v3.1	Leuce	Aigeiros	97.118	-1.76556	0.367335	-4.80641	1.54e-06	5.84e-06
Potri.013G069825.v3.1	Leuce	Aigeiros	8.18888	2.14254	0.610941	3.50696	0.000453263	0.00117224
Potri.006G018500.v3.1	Leuce	Aigeiros	18.5229	7.0037	0.965278	7.25563	4e-13	3.33e-12
Potri.008G072901.v3.1	Leuce	Aigeiros	48.8845	3.55864	0.4109	8.6606	4.69e-18	6.13e-17
Potri.009G145000.v3.1	Leuce	Aigeiros	1621.77	-2.66699	0.20796	-12.8246	1.19e-37	5.63e-36
Potri.008G182100.v3.1	Leuce	Aigeiros	17.2748	8.12655	0.75706	10.7344	7.02e-27	1.81e-25
Potri.007G012900.v3.1	Leuce	Aigeiros	672.18	-1.23471	0.128391	-9.61681	6.79e-22	1.2e-20
Potri.005G209600.v3.1	Leuce	Aigeiros	181.44	-2.2702	0.325662	-6.97103	3.15e-12	2.38e-11
Potri.007G093200.v3.1	Leuce	Aigeiros	272.155	-1.30899	0.482863	-2.71089	0.00671022	0.0139609
Potri.001G223400.v3.1	Leuce	Aigeiros	1234.15	-5.57952	0.620301	-8.99487	2.37e-19	3.46e-18
Potri.015G120100.v3.1	Leuce	Aigeiros	3.53908	-4.90735	2.02853	-2.41917	0.0155561	0.0297617
Potri.T172300.v3.1	Leuce	Aigeiros	28.4737	-2.80079	0.403124	-6.94773	3.71e-12	2.79e-11
Potri.010G161250.v3.1	Leuce	Aigeiros	13.9574	7.81914	0.770091	10.1535	3.2e-24	6.75e-23
Potri.006G040300.v3.1	Leuce	Aigeiros	1035.1	2.19022	0.253678	8.63385	5.93e-18	7.68e-17
Potri.006G043000.v3.1	Leuce	Aigeiros	11.2186	6.0213	0.860131	7.00045	2.55e-12	1.96e-11
Potri.014G048300.v3.1	Leuce	Aigeiros	8.18034	-6.11587	1.3449	-4.54747	5.43e-06	1.91e-05
Potri.013G037600.v3.1	Leuce	Aigeiros	2.33705	5.24036	2.24933	2.32975	0.0198194	0.0370554
Potri.008G063500.v3.1	Leuce	Aigeiros	639.227	1.2875	0.153636	8.38019	5.28e-17	6.32e-16
Potri.014G191300.v3.1	Leuce	Aigeiros	10.6906	7.43484	0.848335	8.76403	1.88e-18	2.55e-17
Potri.016G107900.v3.1	Leuce	Aigeiros	560.235	1.35524	0.351576	3.85475	0.000115847	0.000331635
Potri.004G017500.v3.1	Leuce	Aigeiros	321.328	-1.84813	0.316829	-5.83321	5.44e-09	2.83e-08
Potri.009G170400.v3.1	Leuce	Aigeiros	2.53887	5.36042	2.21594	2.41903	0.015562	0.0297715
Potri.008G102700.v3.1	Leuce	Aigeiros	3120.82	1.68855	0.0860143	19.631	8.4e-86	3.55e-83
Potri.010G094200.v3.1	Leuce	Aigeiros	555.573	-1.44942	0.230496	-6.28824	3.21e-10	1.95e-09
Potri.017G056300.v3.1	Leuce	Aigeiros	2.45883	5.31509	1.45319	3.65754	0.000254643	0.000689564
Potri.T139400.v3.1	Leuce	Aigeiros	19.3922	-7.36057	0.944292	-7.7948	6.45e-15	6.33e-14
Potri.018G020300.v3.1	Leuce	Aigeiros	88.9631	4.25916	0.53684	7.93376	2.13e-15	2.18e-14
Potri.005G066600.v3.1	Leuce	Aigeiros	428.001	-1.12112	0.200639	-5.58774	2.3e-08	1.11e-07
Potri.005G176100.v3.1	Leuce	Aigeiros	3906.01	-2.48014	0.352159	-7.04267	1.89e-12	1.46e-11
Potri.003G037000.v3.1	Leuce	Aigeiros	862.556	1.4493	0.117406	12.3444	5.22e-35	2.14e-33
Potri.006G139100.v3.1	Leuce	Aigeiros	10.676	-6.50142	1.10252	-5.89686	3.7e-09	1.98e-08
Potri.T095650.v3.1	Leuce	Aigeiros	90.9546	-1.19416	0.354897	-3.36481	0.00076597	0.00190284
Potri.013G092100.v3.1	Leuce	Aigeiros	260.826	1.5714	0.114402	13.7357	6.2e-43	3.85e-41
Potri.005G054901.v3.1	Leuce	Aigeiros	143.67	1.8636	0.154084	12.0947	1.13e-33	4.27e-32
Potri.004G213300.v3.1	Leuce	Aigeiros	287.86	-1.34429	0.513679	-2.61699	0.00887085	0.017975
Potri.011G168500.v3.1	Leuce	Aigeiros	234.452	2.49115	0.226131	11.0164	3.19e-28	8.92e-27
Potri.015G027600.v3.1	Leuce	Aigeiros	572.018	-2.87191	0.56375	-5.0943	3.5e-07	1.46e-06
Potri.012G126500.v3.1	Leuce	Aigeiros	29.9384	-1.35933	0.457365	-2.97208	0.00295786	0.00660084
Potri.012G126900.v3.1	Leuce	Aigeiros	13.5272	-1.65632	0.653185	-2.53577	0.0112202	0.0221976
Potri.T130000.v3.1	Leuce	Aigeiros	911.465	-1.968	0.167284	-11.7644	5.96e-32	2.08e-30
Potri.014G095900.v3.1	Leuce	Aigeiros	4.9397	-5.38845	1.77335	-3.03858	0.00237695	0.00540355
Potri.012G023100.v3.1	Leuce	Aigeiros	302.689	-1.63934	0.210726	-7.7795	7.28e-15	7.11e-14
Potri.015G073400.v3.1	Leuce	Aigeiros	360.864	-1.16192	0.195069	-5.95646	2.58e-09	1.4e-08
Potri.004G216100.v3.1	Leuce	Aigeiros	940.964	-2.00417	0.24575	-8.15531	3.48e-16	3.88e-15
Potri.017G055900.v3.1	Leuce	Aigeiros	349.854	2.24932	0.518994	4.334	1.46e-05	4.83e-05
Potri.011G059400.v3.1	Leuce	Aigeiros	117.249	1.70727	0.37575	4.54363	5.53e-06	1.94e-05
Potri.014G124300.v3.1	Leuce	Aigeiros	10.9914	-6.54293	1.54867	-4.22486	2.39e-05	7.65e-05
Potri.T109700.v3.1	Leuce	Aigeiros	16.2168	-2.78189	0.830292	-3.35049	0.000806686	0.00199546
Potri.009G141800.v3.1	Leuce	Aigeiros	454.234	-2.01722	0.554808	-3.6359	0.000277017	0.000745327
Potri.003G206300.v3.1	Leuce	Aigeiros	107.388	-9.83078	1.71175	-5.74313	9.29e-09	4.72e-08
Potri.003G099700.v3.1	Leuce	Aigeiros	57.9431	-2.17263	0.595881	-3.64608	0.000266271	0.000718439
Potri.006G171700.v3.1	Leuce	Aigeiros	425.514	1.91233	0.483333	3.95654	7.6e-05	0.000224604
Potri.007G047200.v3.1	Leuce	Aigeiros	6357.38	2.60157	0.163466	15.915	4.98e-57	6.12e-55
Potri.016G045500.v3.1	Leuce	Aigeiros	621.442	-3.42318	0.493491	-6.93667	4.01e-12	3e-11
Potri.008G192700.v3.1	Leuce	Aigeiros	57.7111	1.44777	0.356885	4.05669	4.98e-05	0.000151282
Potri.019G090000.v3.1	Leuce	Aigeiros	110.344	-2.49803	0.252369	-9.89832	4.23e-23	8.35e-22
Potri.009G108600.v3.1	Leuce	Aigeiros	1497.47	-2.25187	0.29938	-7.52177	5.4e-14	4.89e-13
Potri.014G100700.v3.1	Leuce	Aigeiros	1894.81	-1.05979	0.202262	-5.23968	1.61e-07	7e-07
Potri.010G087000.v3.1	Leuce	Aigeiros	678.68	1.33568	0.204624	6.52747	6.69e-11	4.37e-10
Potri.009G131800.v3.1	Leuce	Aigeiros	190.075	1.58728	0.225298	7.04526	1.85e-12	1.44e-11
Potri.T157400.v3.1	Leuce	Aigeiros	2992.48	-1.07262	0.156946	-6.83436	8.24e-12	5.92e-11
Potri.013G108400.v3.1	Leuce	Aigeiros	318.243	-1.80617	0.187555	-9.63007	5.97e-22	1.06e-20
Potri.004G189200.v3.1	Leuce	Aigeiros	146.412	-1.91798	0.376249	-5.09763	3.44e-07	1.43e-06
Potri.005G181600.v3.1	Leuce	Aigeiros	145.18	-3.60305	0.420858	-8.5612	1.12e-17	1.42e-16
Potri.008G186200.v3.1	Leuce	Aigeiros	10848.2	1.65659	0.194685	8.50906	1.75e-17	2.19e-16
Potri.016G022100.v3.1	Leuce	Aigeiros	3939.36	-6.03177	0.251001	-24.0308	1.32e-127	1.59e-124
Potri.014G084800.v3.1	Leuce	Aigeiros	17.2496	-2.57783	0.869443	-2.96492	0.0030276	0.00674631
Potri.004G062900.v3.1	Leuce	Aigeiros	43.6818	-1.51099	0.670609	-2.25317	0.0242487	0.0443149
Potri.006G145900.v3.1	Leuce	Aigeiros	3.37973	5.77323	1.72756	3.34183	0.000832276	0.00205401
Potri.012G021601.v3.1	Leuce	Aigeiros	340.067	1.36564	0.20334	6.71605	1.87e-11	1.29e-10
Potri.008G022900.v3.1	Leuce	Aigeiros	427.294	2.73342	0.437315	6.25045	4.09e-10	2.46e-09
Potri.017G135000.v3.1	Leuce	Aigeiros	4568.25	1.19517	0.277655	4.30451	1.67e-05	5.48e-05
Potri.010G193900.v3.1	Leuce	Aigeiros	20.0284	1.95097	0.521562	3.74062	0.000183567	0.000509285
Potri.008G189801.v3.1	Leuce	Aigeiros	63.6194	9.04031	0.66278	13.64	2.32e-42	1.39e-40
Potri.005G043851.v3.1	Leuce	Aigeiros	164.578	1.11506	0.406176	2.74527	0.00604609	0.0127092
Potri.008G171000.v3.1	Leuce	Aigeiros	41.3524	5.87111	0.769955	7.62526	2.44e-14	2.27e-13
Potri.001G187200.v3.1	Leuce	Aigeiros	457.77	1.07806	0.10249	10.5186	7.09e-26	1.7e-24
Potri.008G158700.v3.1	Leuce	Aigeiros	3.67709	5.89472	1.27801	4.61243	3.98e-06	1.43e-05
Potri.010G104600.v3.1	Leuce	Aigeiros	2003.41	-1.54016	0.120877	-12.7416	3.47e-37	1.58e-35
Potri.011G123500.v3.1	Leuce	Aigeiros	243.92	-2.23923	0.515251	-4.3459	1.39e-05	4.59e-05
Potri.003G000800.v3.1	Leuce	Aigeiros	320.851	-1.66786	0.26069	-6.39785	1.58e-10	9.85e-10
Potri.001G099300.v3.1	Leuce	Aigeiros	579.378	-1.57621	0.168311	-9.36487	7.61e-21	1.24e-19
Potri.010G149400.v3.1	Leuce	Aigeiros	519.874	-1.12981	0.349261	-3.23487	0.00121698	0.00292145
Potri.017G088500.v3.1	Leuce	Aigeiros	148.619	-1.76768	0.389683	-4.53619	5.73e-06	2.01e-05
Potri.013G110650.v3.1	Leuce	Aigeiros	113.265	1.5453	0.292414	5.28462	1.26e-07	5.57e-07
Potri.011G098600.v3.1	Leuce	Aigeiros	934.491	1.67069	0.209845	7.96155	1.7e-15	1.76e-14
Potri.006G247801.v3.1	Leuce	Aigeiros	3.70789	5.90686	1.60794	3.67356	0.000239197	0.000651101
Potri.010G124900.v3.1	Leuce	Aigeiros	141.677	-1.133	0.355409	-3.18787	0.00143323	0.00339374
Potri.001G227800.v3.1	Leuce	Aigeiros	35.4945	1.52561	0.463803	3.28935	0.00100418	0.00244292
Potri.018G139400.v3.1	Leuce	Aigeiros	58.0638	-1.75524	0.646959	-2.71306	0.00666656	0.0138771
Potri.016G016700.v3.1	Leuce	Aigeiros	356.988	-2.02834	0.278715	-7.27747	3.4e-13	2.85e-12
Potri.003G160400.v3.1	Leuce	Aigeiros	1032.29	2.37923	0.201173	11.8268	2.84e-32	1.02e-30
Potri.009G111900.v3.1	Leuce	Aigeiros	140.135	7.15672	0.911218	7.85402	4.03e-15	4.02e-14
Potri.009G103200.v3.1	Leuce	Aigeiros	57.4639	-2.33794	0.349741	-6.68477	2.31e-11	1.59e-10
Potri.003G189850.v3.1	Leuce	Aigeiros	12.834	6.19765	1.18468	5.23151	1.68e-07	7.3e-07
Potri.001G363050.v3.1	Leuce	Aigeiros	40.524	7.00218	0.827412	8.46276	2.61e-17	3.21e-16
Potri.019G068100.v3.1	Leuce	Aigeiros	17.2558	3.31193	0.732303	4.52262	6.11e-06	2.13e-05
Potri.002G148000.v3.1	Leuce	Aigeiros	972.419	1.50769	0.137432	10.9704	5.3e-28	1.46e-26
Potri.004G101600.v3.1	Leuce	Aigeiros	77.5638	-2.10295	0.602727	-3.48906	0.000484727	0.001246
Potri.002G044800.v3.1	Leuce	Aigeiros	128.766	-1.97379	0.401366	-4.91768	8.76e-07	3.45e-06
Potri.001G264566.v3.1	Leuce	Aigeiros	8.97115	3.50482	1.27318	2.75281	0.00590855	0.0124383
Potri.003G219400.v3.1	Leuce	Aigeiros	104.96	-1.18208	0.504651	-2.34238	0.0191614	0.0359334
Potri.001G024401.v3.1	Leuce	Aigeiros	31.1867	8.97914	0.71034	12.6406	1.26e-36	5.62e-35
Potri.002G013300.v3.1	Leuce	Aigeiros	38.6217	9.28742	0.862919	10.7628	5.16e-27	1.34e-25
Potri.018G017300.v3.1	Leuce	Aigeiros	303.09	9.48685	1.26622	7.49225	6.77e-14	6.08e-13
Potri.010G110100.v3.1	Leuce	Aigeiros	203.266	1.98805	0.236744	8.39748	4.56e-17	5.49e-16
Potri.012G133500.v3.1	Leuce	Aigeiros	58.6492	-1.08212	0.43934	-2.46307	0.0137755	0.026668
Potri.010G187401.v3.1	Leuce	Aigeiros	52.084	-6.92564	0.974294	-7.10837	1.17e-12	9.29e-12
Potri.006G082000.v3.1	Leuce	Aigeiros	45.0629	7.05125	1.17824	5.98457	2.17e-09	1.19e-08
Potri.017G116100.v3.1	Leuce	Aigeiros	230.699	-1.76607	0.424843	-4.157	3.22e-05	0.000100882
Potri.014G081150.v3.1	Leuce	Aigeiros	255.48	3.04997	0.448858	6.79495	1.08e-11	7.69e-11
Potri.007G111600.v3.1	Leuce	Aigeiros	1941.59	-2.11613	0.666093	-3.17693	0.00148844	0.00351396
Potri.018G108100.v3.1	Leuce	Aigeiros	25.3742	-3.60045	0.615934	-5.84552	5.05e-09	2.64e-08
Potri.004G056700.v3.1	Leuce	Aigeiros	58.7438	2.86335	0.569057	5.03175	4.86e-07	1.98e-06
Potri.004G150700.v3.1	Leuce	Aigeiros	1022.4	-1.01685	0.16548	-6.14485	8e-10	4.64e-09
Potri.015G031000.v3.1	Leuce	Aigeiros	219.317	1.78091	0.289966	6.1418	8.16e-10	4.73e-09
Potri.001G463800.v3.1	Leuce	Aigeiros	271.951	-2.57743	0.361134	-7.13703	9.54e-13	7.61e-12
Potri.003G207900.v3.1	Leuce	Aigeiros	268.014	1.51078	0.16058	9.40825	5.04e-21	8.36e-20
Potri.013G126701.v3.1	Leuce	Aigeiros	250.139	1.26895	0.172897	7.33934	2.15e-13	1.84e-12
Potri.006G260911.v3.1	Leuce	Aigeiros	6.81037	-5.85145	1.78825	-3.27216	0.00106729	0.00258612
Potri.004G033050.v3.1	Leuce	Aigeiros	5.1646	6.38559	0.991705	6.439	1.2e-10	7.63e-10
Potri.003G072900.v3.1	Leuce	Aigeiros	7.70025	6.96152	0.988085	7.04547	1.85e-12	1.44e-11
Potri.014G103200.v3.1	Leuce	Aigeiros	48.8447	1.60313	0.377114	4.25104	2.13e-05	6.87e-05
Potri.016G113300.v3.1	Leuce	Aigeiros	231.71	-2.21448	0.450058	-4.92043	8.64e-07	3.41e-06
Potri.013G057500.v3.1	Leuce	Aigeiros	385.841	-2.69431	0.543011	-4.96179	6.98e-07	2.79e-06
Potri.007G014700.v3.1	Leuce	Aigeiros	692.452	-1.86749	0.249055	-7.4983	6.47e-14	5.81e-13
Potri.001G339500.v3.1	Leuce	Aigeiros	714.967	-1.58309	0.340637	-4.64742	3.36e-06	1.22e-05
Potri.002G208000.v3.1	Leuce	Aigeiros	35.1774	1.42167	0.404159	3.5176	0.000435473	0.00113055
Potri.016G039050.v3.1	Leuce	Aigeiros	75.9721	-9.33187	0.957725	-9.74379	1.96e-22	3.67e-21
Potri.018G033400.v3.1	Leuce	Aigeiros	252.339	-2.78151	0.59648	-4.6632	3.11e-06	1.13e-05
Potri.001G049200.v3.1	Leuce	Aigeiros	821.15	-1.10906	0.377202	-2.94024	0.00327962	0.00725907
Potri.014G175600.v3.1	Leuce	Aigeiros	778.326	-2.6567	0.510095	-5.20824	1.91e-07	8.22e-07
Potri.010G240800.v3.1	Leuce	Aigeiros	3841.08	1.34979	0.153344	8.80236	1.34e-18	1.84e-17
Potri.009G142100.v3.1	Leuce	Aigeiros	1716.42	1.74542	0.562907	3.10072	0.00193048	0.00446411
Potri.010G137400.v3.1	Leuce	Aigeiros	11913.1	1.08648	0.126447	8.59235	8.52e-18	1.09e-16
Potri.005G248900.v3.1	Leuce	Aigeiros	653.813	3.11277	0.41787	7.44914	9.4e-14	8.32e-13
Potri.011G026700.v3.1	Leuce	Aigeiros	23.7943	5.22865	1.10044	4.75144	2.02e-06	7.55e-06
Potri.009G027000.v3.1	Leuce	Aigeiros	175.036	-1.49541	0.396199	-3.7744	0.000160391	0.000448832
Potri.017G113200.v3.1	Leuce	Aigeiros	2636.46	-1.87819	0.214301	-8.76428	1.88e-18	2.54e-17
Potri.003G128900.v3.1	Leuce	Aigeiros	3.69811	5.90272	1.60451	3.67883	0.000234311	0.000638969
Potri.004G220550.v3.1	Leuce	Aigeiros	32.7889	1.39805	0.396795	3.52336	0.00042611	0.00110856
Potri.001G291932.v3.1	Leuce	Aigeiros	51.6146	-3.04981	0.343483	-8.87907	6.74e-19	9.48e-18
Potri.011G147900.v3.1	Leuce	Aigeiros	2.8011	-4.57011	1.55249	-2.94372	0.00324295	0.00718438
Potri.011G113300.v3.1	Leuce	Aigeiros	21.696	-2.1054	0.872282	-2.41366	0.015793	0.0301762
Potri.001G112800.v3.1	Leuce	Aigeiros	32.9698	-1.88944	0.595346	-3.17369	0.00150516	0.00355052
Potri.001G144300.v3.1	Leuce	Aigeiros	35.6576	-1.86945	0.62081	-3.0113	0.0026013	0.0058709
Potri.008G160700.v3.1	Leuce	Aigeiros	767.569	-1.03832	0.145214	-7.15028	8.66e-13	6.94e-12
Potri.017G011800.v3.1	Leuce	Aigeiros	443.41	-2.03315	0.244601	-8.31212	9.4e-17	1.1e-15
Potri.002G044632.v3.1	Leuce	Aigeiros	67.172	1.02073	0.248502	4.10755	4e-05	0.000123249
Potri.017G023832.v3.1	Leuce	Aigeiros	104.662	10.7257	0.656812	16.3299	6.05e-60	8.43e-58
Potri.012G094900.v3.1	Leuce	Aigeiros	3883.46	-1.54072	0.206949	-7.44493	9.7e-14	8.59e-13
Potri.005G029300.v3.1	Leuce	Aigeiros	72.889	-9.27168	0.855737	-10.8347	2.36e-27	6.27e-26
Potri.009G073400.v3.1	Leuce	Aigeiros	7832.44	-1.11243	0.0991519	-11.2194	3.27e-29	9.95e-28
Potri.T099000.v3.1	Leuce	Aigeiros	17.6945	2.6531	0.371542	7.14079	9.28e-13	7.42e-12
Potri.017G091500.v3.1	Leuce	Aigeiros	6.17289	4.86817	2.17428	2.23898	0.0251571	0.0457414
Potri.004G172800.v3.1	Leuce	Aigeiros	325.599	-2.10811	0.356774	-5.90881	3.45e-09	1.84e-08
Potri.009G112700.v3.1	Leuce	Aigeiros	646.447	2.32595	0.376755	6.17363	6.67e-10	3.91e-09
Potri.018G134200.v3.1	Leuce	Aigeiros	115.987	3.25915	1.0166	3.20595	0.00134618	0.00320454
Potri.009G081150.v3.1	Leuce	Aigeiros	46.8863	3.05249	0.652779	4.67614	2.92e-06	1.07e-05
Potri.002G124100.v3.1	Leuce	Aigeiros	1528.07	-1.71511	0.227996	-7.52258	5.37e-14	4.86e-13
Potri.013G143501.v3.1	Leuce	Aigeiros	25.0799	-2.29441	0.566619	-4.0493	5.14e-05	0.00015585
Potri.013G069750.v3.1	Leuce	Aigeiros	160.807	1.33548	0.274098	4.87226	1.1e-06	4.28e-06
Potri.014G062600.v3.1	Leuce	Aigeiros	322.212	12.3479	0.605333	20.3985	1.73e-92	9.31e-90
Potri.004G003000.v3.1	Leuce	Aigeiros	4192.18	-2.87306	0.416819	-6.89282	5.47e-12	4.01e-11
Potri.001G404400.v3.1	Leuce	Aigeiros	34.9871	-3.14249	0.610105	-5.15074	2.59e-07	1.1e-06
Potri.009G038300.v3.1	Leuce	Aigeiros	14966.9	1.08798	0.256556	4.24072	2.23e-05	7.16e-05
Potri.008G044500.v3.1	Leuce	Aigeiros	22.7304	2.69999	0.806972	3.34583	0.000820381	0.00202718
Potri.T019700.v3.1	Leuce	Aigeiros	25.3068	8.6778	0.687987	12.6133	1.78e-36	7.88e-35
Potri.001G037400.v3.1	Leuce	Aigeiros	1647.24	1.50702	0.157468	9.57031	1.07e-21	1.86e-20
Potri.T108500.v3.1	Leuce	Aigeiros	122.56	5.28242	0.335208	15.7587	5.99e-56	7.03e-54
Potri.005G096100.v3.1	Leuce	Aigeiros	55.4437	-1.83035	0.452888	-4.0415	5.31e-05	0.000160792
Potri.002G251100.v3.1	Leuce	Aigeiros	1.35067	4.44882	1.57486	2.8249	0.00472955	0.0101557
Potri.012G140400.v3.1	Leuce	Aigeiros	67.5361	-1.52649	0.660149	-2.31233	0.0207593	0.0385975
Potri.008G022600.v3.1	Leuce	Aigeiros	117.619	2.75445	0.507131	5.43144	5.59e-08	2.59e-07
Potri.014G134500.v3.1	Leuce	Aigeiros	5.73471	3.38941	1.04919	3.2305	0.00123574	0.00296305
Potri.017G097500.v3.1	Leuce	Aigeiros	105.92	-1.98579	0.559698	-3.54796	0.000388225	0.00101704
Potri.009G143600.v3.1	Leuce	Aigeiros	32.5602	9.0411	0.732054	12.3503	4.85e-35	2e-33
Potri.T157000.v3.1	Leuce	Aigeiros	7.81739	-2.12693	0.670852	-3.17049	0.00152183	0.00358734
Potri.013G126600.v3.1	Leuce	Aigeiros	104.796	-1.43917	0.282749	-5.08993	3.58e-07	1.49e-06
Potri.008G199700.v3.1	Leuce	Aigeiros	14.0925	6.84707	1.74155	3.9316	8.44e-05	0.000247387
Potri.002G029000.v3.1	Leuce	Aigeiros	118.966	1.04402	0.193962	5.38261	7.34e-08	3.35e-07
Potri.001G456400.v3.1	Leuce	Aigeiros	188.871	-1.21842	0.479107	-2.54311	0.010987	0.021778
Potri.011G044900.v3.1	Leuce	Aigeiros	2231.58	1.61624	0.349905	4.61908	3.85e-06	1.39e-05
Potri.001G258150.v3.1	Leuce	Aigeiros	1.93738	4.96956	1.35784	3.65989	0.000252328	0.000683833
Potri.011G066100.v3.1	Leuce	Aigeiros	753.585	1.82173	0.216858	8.40055	4.44e-17	5.36e-16
Potri.013G036800.v3.1	Leuce	Aigeiros	3.96589	4.18542	1.03082	4.06027	4.9e-05	0.000149125
Potri.015G001600.v3.1	Leuce	Aigeiros	207.718	-1.381	0.254434	-5.42774	5.71e-08	2.64e-07
Potri.001G225600.v3.1	Leuce	Aigeiros	40.4047	-2.68861	0.367727	-7.31143	2.64e-13	2.24e-12
Potri.019G093400.v3.1	Leuce	Aigeiros	413.069	-4.59496	0.684056	-6.71723	1.85e-11	1.28e-10
Potri.005G132600.v3.1	Leuce	Aigeiros	191.609	2.84649	0.530052	5.37021	7.86e-08	3.57e-07
Potri.003G119000.v3.1	Leuce	Aigeiros	13.4461	-6.83358	1.86306	-3.66793	0.00024452	0.000664328
Potri.005G092200.v3.1	Leuce	Aigeiros	2241.4	-1.85858	0.182519	-10.183	2.36e-24	5.05e-23
Potri.019G006401.v3.1	Leuce	Aigeiros	9.61533	2.90798	0.776133	3.74675	0.000179137	0.000497698
Potri.014G033950.v3.1	Leuce	Aigeiros	91.0261	10.5241	0.62564	16.8213	1.7e-63	2.77e-61
Potri.016G067900.v3.1	Leuce	Aigeiros	205.912	1.23845	0.287771	4.30361	1.68e-05	5.5e-05
Potri.009G027500.v3.1	Leuce	Aigeiros	277.301	1.58864	0.300334	5.28959	1.23e-07	5.43e-07
Potri.006G034000.v3.1	Leuce	Aigeiros	277.801	-3.74001	0.628738	-5.94844	2.71e-09	1.47e-08
Potri.013G040800.v3.1	Leuce	Aigeiros	111.722	-1.71944	0.343925	-4.99944	5.75e-07	2.32e-06
Potri.010G023600.v3.1	Leuce	Aigeiros	166.647	-10.4648	0.974103	-10.743	6.39e-27	1.66e-25
Potri.002G224900.v3.1	Leuce	Aigeiros	205.593	1.80501	0.287185	6.2852	3.27e-10	1.99e-09
Potri.005G015051.v3.1	Leuce	Aigeiros	15601.8	1.27388	0.240142	5.30468	1.13e-07	5.02e-07
Potri.001G450900.v3.1	Leuce	Aigeiros	1281.83	-2.30911	0.130266	-17.7261	2.64e-70	5.87e-68
Potri.005G038800.v3.1	Leuce	Aigeiros	564.92	-2.75722	0.148912	-18.5158	1.54e-76	4.44e-74
Potri.006G016400.v3.1	Leuce	Aigeiros	4.75277	5.75028	1.02778	5.59485	2.21e-08	1.07e-07
Potri.002G072600.v3.1	Leuce	Aigeiros	21.2117	-6.0696	1.19203	-5.09184	3.55e-07	1.47e-06
Potri.005G075300.v3.1	Leuce	Aigeiros	316.126	-1.06581	0.222367	-4.79302	1.64e-06	6.22e-06
Potri.007G096500.v3.1	Leuce	Aigeiros	374.416	-1.23258	0.383526	-3.2138	0.00130991	0.00312619
Potri.010G002900.v3.1	Leuce	Aigeiros	1794.95	1.55657	0.364716	4.26788	1.97e-05	6.4e-05
Potri.018G030800.v3.1	Leuce	Aigeiros	2.93861	-4.63974	2.00947	-2.30893	0.0209474	0.0389044
Potri.007G083200.v3.1	Leuce	Aigeiros	86.2193	-4.61617	0.680461	-6.78389	1.17e-11	8.27e-11
Potri.004G195000.v3.1	Leuce	Aigeiros	42.1228	-1.21691	0.446133	-2.72768	0.0063782	0.0133305
Potri.001G176600.v3.1	Leuce	Aigeiros	89.3114	1.3428	0.540957	2.48227	0.013055	0.0254288
Potri.008G061700.v3.1	Leuce	Aigeiros	2559.39	1.60429	0.487539	3.29058	0.000999818	0.00243326
Potri.003G175300.v3.1	Leuce	Aigeiros	111.038	-4.6048	0.841043	-5.47511	4.37e-08	2.05e-07
Potri.004G129100.v3.1	Leuce	Aigeiros	36.822	-8.28689	1.32037	-6.27618	3.47e-10	2.1e-09
Potri.014G045100.v3.1	Leuce	Aigeiros	515.203	1.41244	0.306261	4.61187	3.99e-06	1.43e-05
Potri.011G118500.v3.1	Leuce	Aigeiros	112.753	-1.43497	0.422981	-3.39252	0.000692541	0.00173536
Potri.006G006901.v3.1	Leuce	Aigeiros	353.239	-6.70489	0.438388	-15.2944	8.33e-53	8.38e-51
Potri.018G122666.v3.1	Leuce	Aigeiros	569.386	7.08505	1.7923	3.95306	7.72e-05	0.000227676
Potri.014G166900.v3.1	Leuce	Aigeiros	248.737	1.35756	0.333618	4.0692	4.72e-05	0.000143783
Potri.014G106100.v3.1	Leuce	Aigeiros	2434.86	1.97253	0.169381	11.6455	2.42e-31	8.18e-30
Potri.010G235800.v3.1	Leuce	Aigeiros	536.405	11.3663	1.06766	10.646	1.82e-26	4.55e-25
Potri.018G057000.v3.1	Leuce	Aigeiros	638.481	-1.74163	0.161136	-10.8085	3.14e-27	8.25e-26
Potri.009G117700.v3.1	Leuce	Aigeiros	7.43616	6.91082	1.44446	4.78435	1.72e-06	6.48e-06
Potri.T085500.v3.1	Leuce	Aigeiros	11.1636	-2.92589	1.07548	-2.72054	0.00651752	0.0135973
Potri.001G246700.v3.1	Leuce	Aigeiros	255.003	-2.91215	0.297809	-9.77858	1.39e-22	2.64e-21
Potri.008G087600.v3.1	Leuce	Aigeiros	743.012	-1.06876	0.13433	-7.9562	1.77e-15	1.84e-14
Potri.005G237200.v3.1	Leuce	Aigeiros	23.1429	-3.09687	0.74546	-4.1543	3.26e-05	0.000101987
Potri.012G077800.v3.1	Leuce	Aigeiros	504.857	-1.01812	0.208823	-4.87551	1.09e-06	4.22e-06
Potri.006G055900.v3.1	Leuce	Aigeiros	174.633	-2.01053	0.51922	-3.87222	0.000107849	0.000310508
Potri.016G037200.v3.1	Leuce	Aigeiros	68.7802	3.21069	0.436784	7.35075	1.97e-13	1.69e-12
Potri.014G167500.v3.1	Leuce	Aigeiros	10.7078	-1.46798	0.49048	-2.99294	0.00276302	0.0062084
Potri.001G002900.v3.1	Leuce	Aigeiros	17.0967	-4.10191	1.76351	-2.32599	0.0200189	0.0373851
Potri.002G051400.v3.1	Leuce	Aigeiros	1070.6	-1.22827	0.179412	-6.84613	7.59e-12	5.47e-11
Potri.001G175200.v3.1	Leuce	Aigeiros	2029.2	1.20185	0.137244	8.75707	2e-18	2.7e-17
Potri.001G274100.v3.1	Leuce	Aigeiros	78.695	-7.50717	0.901111	-8.33102	8.01e-17	9.43e-16
Potri.015G068200.v3.1	Leuce	Aigeiros	784.309	2.71704	0.168522	16.1228	1.77e-58	2.31e-56
Potri.005G071100.v3.1	Leuce	Aigeiros	258.551	-2.10251	0.535644	-3.9252	8.67e-05	0.000253551
Potri.016G135400.v3.1	Leuce	Aigeiros	22.3103	8.49595	0.737906	11.5136	1.13e-30	3.67e-29
Potri.007G077500.v3.1	Leuce	Aigeiros	2357.01	-1.24103	0.198109	-6.26437	3.74e-10	2.26e-09
Potri.002G187100.v3.1	Leuce	Aigeiros	1015.65	4.09098	1.66145	2.4623	0.0138049	0.0267175
Potri.001G059100.v3.1	Leuce	Aigeiros	17.3851	2.87672	1.03284	2.78525	0.00534858	0.0113591
Potri.016G048800.v3.1	Leuce	Aigeiros	6.81976	4.83954	1.54266	3.13715	0.00170601	0.00398004
Potri.005G191100.v3.1	Leuce	Aigeiros	410.005	1.27492	0.105776	12.0531	1.87e-33	7.03e-32
Potri.008G119000.v3.1	Leuce	Aigeiros	689.018	1.07847	0.290019	3.71861	0.000200324	0.000552519
Potri.019G047600.v3.1	Leuce	Aigeiros	2052.31	-1.31722	0.191034	-6.89523	5.38e-12	3.95e-11
Potri.005G260300.v3.1	Leuce	Aigeiros	664.948	-1.0688	0.218322	-4.89554	9.8e-07	3.83e-06
Potri.003G005800.v3.1	Leuce	Aigeiros	119.954	-1.94393	0.40446	-4.80623	1.54e-06	5.85e-06
Potri.T050150.v3.1	Leuce	Aigeiros	859.468	-1.00292	0.311573	-3.21888	0.00128691	0.00307584
Potri.015G000800.v3.1	Leuce	Aigeiros	378.423	1.36261	0.239791	5.68247	1.33e-08	6.62e-08
Potri.013G148300.v3.1	Leuce	Aigeiros	501.691	4.04325	0.3788	10.6738	1.35e-26	3.4e-25
Potri.004G096200.v3.1	Leuce	Aigeiros	6.31811	-3.82369	1.39914	-2.73289	0.00627809	0.0131493
Potri.010G108100.v3.1	Leuce	Aigeiros	910.612	1.4794	0.139616	10.5962	3.1e-26	7.64e-25
Potri.009G166800.v3.1	Leuce	Aigeiros	73.6282	-2.54576	0.568783	-4.4758	7.61e-06	2.62e-05
Potri.005G233500.v3.1	Leuce	Aigeiros	218.011	4.45806	0.276646	16.1147	2.01e-58	2.63e-56
Potri.014G191700.v3.1	Leuce	Aigeiros	8.20248	7.05282	0.827846	8.51949	1.6e-17	2.01e-16
Potri.011G113400.v3.1	Leuce	Aigeiros	254.441	1.20162	0.356232	3.37315	0.000743142	0.00185156
Potri.015G127200.v3.1	Leuce	Aigeiros	474.592	-2.11775	0.274279	-7.72118	1.15e-14	1.1e-13
Potri.003G074700.v3.1	Leuce	Aigeiros	1247.61	-1.11252	0.139886	-7.95301	1.82e-15	1.88e-14
Potri.013G028900.v3.1	Leuce	Aigeiros	614.918	-1.37521	0.186902	-7.35791	1.87e-13	1.61e-12
Potri.004G187300.v3.1	Leuce	Aigeiros	33.8509	9.0973	0.720143	12.6326	1.4e-36	6.2e-35
Potri.016G139800.v3.1	Leuce	Aigeiros	86.6883	-1.94405	0.496193	-3.91794	8.93e-05	0.000260903
Potri.014G162900.v3.1	Leuce	Aigeiros	1494.78	-2.31805	0.442336	-5.24047	1.6e-07	6.98e-07
Potri.001G355500.v3.1	Leuce	Aigeiros	95.6615	1.39292	0.463316	3.00642	0.00264343	0.00595913
Potri.T072000.v3.1	Leuce	Aigeiros	139.502	-10.2081	0.869319	-11.7427	7.7e-32	2.68e-30
Potri.016G076300.v3.1	Leuce	Aigeiros	387.373	-1.10061	0.201483	-5.46253	4.69e-08	2.2e-07
Potri.T149100.v3.1	Leuce	Aigeiros	45.6974	6.3322	0.562643	11.2544	2.2e-29	6.77e-28
Potri.001G098200.v3.1	Leuce	Aigeiros	29.2046	-7.95209	1.39733	-5.69093	1.26e-08	6.32e-08
Potri.019G125350.v3.1	Leuce	Aigeiros	23.6698	-4.17177	0.656936	-6.35035	2.15e-10	1.33e-09
Potri.T109000.v3.1	Leuce	Aigeiros	106.906	-3.17688	0.367937	-8.6343	5.91e-18	7.66e-17
Potri.018G137300.v3.1	Leuce	Aigeiros	5.32412	-3.2316	0.968282	-3.33746	0.000845491	0.00208411
Potri.008G023000.v3.1	Leuce	Aigeiros	32.0139	5.67195	1.24521	4.55503	5.24e-06	1.85e-05
Potri.001G116100.v3.1	Leuce	Aigeiros	586.07	-1.01098	0.146815	-6.88604	5.74e-12	4.2e-11
Potri.001G195700.v3.1	Leuce	Aigeiros	3.43309	5.79629	1.14511	5.06177	4.15e-07	1.71e-06
Potri.013G048800.v3.1	Leuce	Aigeiros	49.7202	-2.48254	0.708287	-3.50499	0.00045662	0.0011801
Potri.017G138900.v3.1	Leuce	Aigeiros	577.499	-2.4884	0.319197	-7.79581	6.4e-15	6.28e-14
Potri.006G043400.v3.1	Leuce	Aigeiros	484.84	1.32725	0.174321	7.61382	2.66e-14	2.47e-13
Potri.016G067600.v3.1	Leuce	Aigeiros	779.12	-1.08237	0.149733	-7.22865	4.88e-13	4.03e-12
Potri.001G096800.v3.1	Leuce	Aigeiros	182.903	-1.2273	0.489133	-2.50913	0.0121029	0.0237559
Potri.014G020100.v3.1	Leuce	Aigeiros	140.814	-3.7024	0.635867	-5.8226	5.79e-09	3.01e-08
Potri.012G068000.v3.1	Leuce	Aigeiros	4.42013	4.15546	1.88289	2.20697	0.0273165	0.0492252
Potri.009G089900.v3.1	Leuce	Aigeiros	1.74711	4.82141	1.81956	2.64977	0.0080547	0.0164718
Potri.011G106800.v3.1	Leuce	Aigeiros	305.417	-1.0875	0.264114	-4.11752	3.83e-05	0.000118403
Potri.018G129300.v3.1	Leuce	Aigeiros	11.6248	7.55525	0.863825	8.74627	2.21e-18	2.96e-17
Potri.019G119900.v3.1	Leuce	Aigeiros	224.579	1.21171	0.423222	2.86305	0.00419578	0.00910248
Potri.008G012400.v3.1	Leuce	Aigeiros	738.646	-1.74352	0.48038	-3.62945	0.000284023	0.000762854
Potri.005G235600.v3.1	Leuce	Aigeiros	44.9441	-1.62321	0.71127	-2.28213	0.0224815	0.0414167
Potri.005G042300.v3.1	Leuce	Aigeiros	163.627	-7.11251	0.950962	-7.47928	7.47e-14	6.68e-13
Potri.001G077900.v3.1	Leuce	Aigeiros	1093.55	1.59151	0.458695	3.46966	0.000521119	0.00133218
Potri.006G123200.v3.1	Leuce	Aigeiros	2363.13	-2.20782	0.285337	-7.73757	1.01e-14	9.77e-14
Potri.003G127900.v3.1	Leuce	Aigeiros	16.9218	7.60648	0.908466	8.37288	5.62e-17	6.71e-16
Potri.003G153650.v3.1	Leuce	Aigeiros	166.885	11.3987	0.611271	18.6476	1.32e-77	3.9e-75
Potri.018G077250.v3.1	Leuce	Aigeiros	287.596	-1.74908	0.416318	-4.20131	2.65e-05	8.43e-05
Potri.003G072750.v3.1	Leuce	Aigeiros	9.50377	-1.66583	0.658581	-2.52942	0.0114251	0.0225646
Potri.015G022000.v3.1	Leuce	Aigeiros	224.753	-1.27885	0.344399	-3.71328	0.000204587	0.000563318
Potri.018G062900.v3.1	Leuce	Aigeiros	1023.13	-2.04954	0.165419	-12.39	2.96e-35	1.24e-33
Potri.001G203300.v3.1	Leuce	Aigeiros	8.38444	3.17232	0.908614	3.49138	0.000480529	0.00123592
Potri.011G067400.v3.1	Leuce	Aigeiros	301.535	-1.26319	0.443609	-2.84753	0.00440598	0.00951909
Potri.001G244700.v3.1	Leuce	Aigeiros	260.416	1.01614	0.189607	5.35918	8.36e-08	3.78e-07
Potri.009G112050.v3.1	Leuce	Aigeiros	5.58639	5.98881	0.883109	6.78151	1.19e-11	8.4e-11
Potri.007G040850.v3.1	Leuce	Aigeiros	26.062	2.29177	0.610618	3.7532	0.000174594	0.000485983
Potri.017G109300.v3.1	Leuce	Aigeiros	393.451	-1.21762	0.259823	-4.68634	2.78e-06	1.02e-05
Potri.002G104500.v3.1	Leuce	Aigeiros	11.1631	-3.05395	1.02127	-2.99035	0.0027866	0.00625559
Potri.003G167400.v3.1	Leuce	Aigeiros	8959.16	1.03044	0.164164	6.27689	3.45e-10	2.09e-09
Potri.015G093400.v3.1	Leuce	Aigeiros	90.069	-2.03894	0.322787	-6.31667	2.67e-10	1.64e-09
Potri.004G170901.v3.1	Leuce	Aigeiros	64.9753	-4.34757	0.673031	-6.45969	1.05e-10	6.71e-10
Potri.012G089900.v3.1	Leuce	Aigeiros	295.044	-3.75706	0.4983	-7.53975	4.71e-14	4.29e-13
Potri.003G079200.v3.1	Leuce	Aigeiros	4370.4	1.12302	0.205292	5.47035	4.49e-08	2.11e-07
Potri.002G032900.v3.1	Leuce	Aigeiros	1020.96	-1.05112	0.145857	-7.20648	5.74e-13	4.69e-12
Potri.001G448100.v3.1	Leuce	Aigeiros	160.376	1.78525	0.343632	5.19522	2.04e-07	8.78e-07
Potri.010G073232.v3.1	Leuce	Aigeiros	447.055	8.1028	1.42832	5.67297	1.4e-08	6.98e-08
Potri.018G130000.v3.1	Leuce	Aigeiros	64.8288	-2.17186	0.414871	-5.23503	1.65e-07	7.17e-07
Potri.017G088800.v3.1	Leuce	Aigeiros	50.9678	2.04972	0.260165	7.87851	3.31e-15	3.33e-14
Potri.T164900.v3.1	Leuce	Aigeiros	74.7473	9.99848	0.620733	16.1075	2.26e-58	2.93e-56
Potri.003G173400.v3.1	Leuce	Aigeiros	202.765	-2.56325	0.335563	-7.63865	2.2e-14	2.06e-13
Potri.001G465100.v3.1	Leuce	Aigeiros	4.62685	6.22585	2.16858	2.87093	0.00409263	0.00889995
Potri.015G030700.v3.1	Leuce	Aigeiros	740.002	2.30824	0.145418	15.8731	9.73e-57	1.18e-54
Potri.004G125200.v3.1	Leuce	Aigeiros	5.0912	-5.43189	2.30713	-2.35439	0.0185531	0.0348982
Potri.008G051800.v3.1	Leuce	Aigeiros	30.6532	-3.6962	0.970207	-3.8097	0.000139137	0.000393586
Potri.013G098550.v3.1	Leuce	Aigeiros	409.741	-3.17771	0.296083	-10.7325	7.16e-27	1.85e-25
Potri.001G075600.v3.1	Leuce	Aigeiros	11366.4	1.17411	0.166162	7.06605	1.59e-12	1.25e-11
Potri.008G011000.v3.1	Leuce	Aigeiros	984.902	1.34688	0.162609	8.28294	1.2e-16	1.4e-15
Potri.013G047350.v3.1	Leuce	Aigeiros	25.1766	1.28826	0.336984	3.82291	0.000131885	0.000374467
Potri.001G329300.v3.1	Leuce	Aigeiros	360.971	-1.34638	0.146008	-9.22129	2.94e-20	4.56e-19
Potri.001G263200.v3.1	Leuce	Aigeiros	372.694	-1.36334	0.315734	-4.318	1.57e-05	5.17e-05
Potri.010G254700.v3.1	Leuce	Aigeiros	221.994	6.72167	1.17787	5.70664	1.15e-08	5.78e-08
Potri.016G080400.v3.1	Leuce	Aigeiros	50.3069	-2.99498	0.98007	-3.05589	0.00224396	0.00512282
Potri.004G006500.v3.1	Leuce	Aigeiros	17.8024	-7.2383	1.11685	-6.48101	9.11e-11	5.87e-10
Potri.007G113000.v3.1	Leuce	Aigeiros	1291.76	2.33694	0.239482	9.75831	1.7e-22	3.19e-21
Potri.002G069700.v3.1	Leuce	Aigeiros	40.3732	4.83229	1.28222	3.7687	0.000164098	0.000458379
Potri.003G175900.v3.1	Leuce	Aigeiros	1481.88	-3.33363	0.355291	-9.38283	6.42e-21	1.06e-19
Potri.014G145700.v3.1	Leuce	Aigeiros	409.46	-2.43575	0.165036	-14.7589	2.7e-49	2.29e-47
Potri.T024900.v3.1	Leuce	Aigeiros	49.0989	1.59796	0.447785	3.56858	0.000358918	0.000945724
Potri.017G144200.v3.1	Leuce	Aigeiros	243.639	-2.34355	0.357162	-6.56161	5.32e-11	3.51e-10
Potri.016G070400.v3.1	Leuce	Aigeiros	1225.05	1.09575	0.111535	9.82428	8.85e-23	1.7e-21
Potri.015G115600.v3.1	Leuce	Aigeiros	90.9967	2.35887	0.464301	5.08048	3.76e-07	1.56e-06
Potri.010G117200.v3.1	Leuce	Aigeiros	1830.28	2.36211	0.110972	21.2857	1.54e-100	1.1e-97
Potri.005G204700.v3.1	Leuce	Aigeiros	3.39444	4.45538	1.31629	3.3848	0.000712295	0.00178174
Potri.002G013700.v3.1	Leuce	Aigeiros	531.309	-2.14902	0.513159	-4.18783	2.82e-05	8.9e-05
Potri.017G129900.v3.1	Leuce	Aigeiros	4873.56	1.32878	0.118516	11.2119	3.57e-29	1.08e-27
Potri.001G016500.v3.1	Leuce	Aigeiros	5.3931	-5.51541	1.99708	-2.76174	0.00574944	0.0121308
Potri.002G126300.v3.1	Leuce	Aigeiros	416.277	-1.73985	0.312979	-5.55899	2.71e-08	1.3e-07
Potri.017G082701.v3.1	Leuce	Aigeiros	33.8261	-5.49901	0.746191	-7.36944	1.71e-13	1.48e-12
Potri.013G057800.v3.1	Leuce	Aigeiros	117.529	1.60426	0.162614	9.8655	5.87e-23	1.14e-21
Potri.017G062300.v3.1	Leuce	Aigeiros	19.8447	-4.96793	1.41555	-3.50955	0.00044887	0.00116193
Potri.016G017166.v3.1	Leuce	Aigeiros	272.72	-3.11061	0.217692	-14.289	2.56e-46	1.9e-44
Potri.008G111050.v3.1	Leuce	Aigeiros	6.33362	-5.74569	1.12196	-5.12113	3.04e-07	1.27e-06
Potri.018G128500.v3.1	Leuce	Aigeiros	17.7869	4.66651	0.748981	6.23048	4.65e-10	2.77e-09
Potri.008G010201.v3.1	Leuce	Aigeiros	1046.6	-1.15817	0.16065	-7.20927	5.63e-13	4.6e-12
Potri.002G000401.v3.1	Leuce	Aigeiros	45.2571	3.39899	0.285152	11.9199	9.32e-33	3.41e-31
Potri.017G142900.v3.1	Leuce	Aigeiros	174.367	-4.19934	0.285851	-14.6907	7.4e-49	6.09e-47
Potri.006G036600.v3.1	Leuce	Aigeiros	230.84	1.14109	0.186448	6.12014	9.35e-10	5.38e-09
Potri.018G107400.v3.1	Leuce	Aigeiros	2127.39	-1.1883	0.151566	-7.84014	4.5e-15	4.48e-14
Potri.017G088600.v3.1	Leuce	Aigeiros	975.913	-1.88239	0.391061	-4.81355	1.48e-06	5.65e-06
Potri.T181600.v3.1	Leuce	Aigeiros	999.694	-1.13671	0.159893	-7.10919	1.17e-12	9.24e-12
Potri.008G026300.v3.1	Leuce	Aigeiros	22.9851	4.78771	1.06597	4.49143	7.07e-06	2.45e-05
Potri.010G146400.v3.1	Leuce	Aigeiros	3271.3	-1.24772	0.212812	-5.86302	4.55e-09	2.39e-08
Potri.004G191100.v3.1	Leuce	Aigeiros	2.60544	5.39764	2.21892	2.43256	0.0149926	0.0287902
Potri.T039300.v3.1	Leuce	Aigeiros	92.8493	3.79203	0.676116	5.60855	2.04e-08	9.95e-08
Potri.017G039200.v3.1	Leuce	Aigeiros	3112.99	4.7807	0.2563	18.6528	1.2e-77	3.58e-75
Potri.001G295266.v3.1	Leuce	Aigeiros	58.4872	-2.98468	0.36823	-8.10547	5.25e-16	5.76e-15
Potri.006G122500.v3.1	Leuce	Aigeiros	7.19721	6.86387	1.52878	4.48977	7.13e-06	2.46e-05
Potri.007G078650.v3.1	Leuce	Aigeiros	3665.91	2.52734	0.829224	3.04784	0.00230496	0.00525434
Potri.012G028900.v3.1	Leuce	Aigeiros	21.8955	8.46831	0.662555	12.7813	2.09e-37	9.6e-36
Potri.007G075101.v3.1	Leuce	Aigeiros	11.841	7.58194	1.0262	7.38834	1.49e-13	1.3e-12
Potri.006G236400.v3.1	Leuce	Aigeiros	970.476	1.14325	0.122119	9.36176	7.84e-21	1.28e-19
Potri.009G010400.v3.1	Leuce	Aigeiros	614.833	-2.20597	0.262808	-8.39388	4.7e-17	5.65e-16
Potri.002G259300.v3.1	Leuce	Aigeiros	3662.06	1.11314	0.23236	4.79061	1.66e-06	6.29e-06
Potri.014G096200.v3.1	Leuce	Aigeiros	1805.24	1.39752	0.172579	8.09784	5.59e-16	6.11e-15
Potri.010G049800.v3.1	Leuce	Aigeiros	55.246	-1.17415	0.472907	-2.48283	0.0130344	0.0253955
Potri.003G098900.v3.1	Leuce	Aigeiros	318.134	2.32064	0.955857	2.42781	0.0151904	0.0291308
Potri.T114800.v3.1	Leuce	Aigeiros	26.4015	-2.29403	0.681741	-3.36496	0.000765552	0.00190205
Potri.009G081600.v3.1	Leuce	Aigeiros	1100.12	-1.28929	0.202649	-6.3622	1.99e-10	1.24e-09
Potri.016G050800.v3.1	Leuce	Aigeiros	117.081	-2.32172	0.353184	-6.57367	4.91e-11	3.25e-10
Potri.002G007900.v3.1	Leuce	Aigeiros	6.93335	-5.87793	2.66106	-2.20887	0.027184	0.0490245
Potri.T053300.v3.1	Leuce	Aigeiros	68.3227	8.65839	0.756102	11.4514	2.32e-30	7.46e-29
Potri.002G130400.v3.1	Leuce	Aigeiros	4.40015	-5.2224	2.31055	-2.26024	0.0238064	0.0435986
Potri.007G083600.v3.1	Leuce	Aigeiros	161.365	-3.98298	0.362124	-10.9989	3.87e-28	1.08e-26
Potri.T088800.v3.1	Leuce	Aigeiros	161.615	-2.44584	0.317086	-7.71349	1.22e-14	1.17e-13
Potri.002G213250.v3.1	Leuce	Aigeiros	2.68795	5.44219	1.33909	4.0641	4.82e-05	0.000146811
Potri.012G084300.v3.1	Leuce	Aigeiros	39.2132	9.3093	0.665684	13.9846	1.94e-44	1.3e-42
Potri.018G029000.v3.1	Leuce	Aigeiros	5.18348	2.91157	1.15169	2.52808	0.0114688	0.0226425
Potri.018G105000.v3.1	Leuce	Aigeiros	25.3709	3.05265	0.645166	4.73158	2.23e-06	8.29e-06
Potri.010G008000.v3.1	Leuce	Aigeiros	17.2313	3.37013	0.454641	7.41272	1.24e-13	1.09e-12
Potri.009G089800.v3.1	Leuce	Aigeiros	258.912	-1.62554	0.331134	-4.90903	9.15e-07	3.59e-06
Potri.016G059500.v3.1	Leuce	Aigeiros	951.993	1.20818	0.164052	7.36464	1.78e-13	1.53e-12
Potri.001G463300.v3.1	Leuce	Aigeiros	6350.6	2.06179	0.215434	9.57043	1.06e-21	1.86e-20
Potri.001G374600.v3.1	Leuce	Aigeiros	24.1594	2.40498	0.926228	2.59653	0.00941709	0.0189641
Potri.001G306866.v3.1	Leuce	Aigeiros	15.5156	4.22733	0.925936	4.56546	4.98e-06	1.76e-05
Potri.016G135000.v3.1	Leuce	Aigeiros	7.69303	-3.09461	0.7583	-4.08098	4.48e-05	0.000137136
Potri.004G072600.v3.1	Leuce	Aigeiros	50.6867	-1.06319	0.336661	-3.15804	0.00158835	0.00372808
Potri.010G247700.v3.1	Leuce	Aigeiros	73.099	-1.07201	0.396542	-2.7034	0.00686335	0.0142493
Potri.011G150400.v3.1	Leuce	Aigeiros	561.327	1.40355	0.497158	2.82314	0.00475552	0.010202
Potri.009G061900.v3.1	Leuce	Aigeiros	130.424	-2.38875	0.459095	-5.20318	1.96e-07	8.43e-07
Potri.012G008200.v3.1	Leuce	Aigeiros	2.35835	5.25374	2.30391	2.28036	0.0225866	0.0415816
Potri.008G224600.v3.1	Leuce	Aigeiros	120.341	1.48922	0.274428	5.42662	5.74e-08	2.65e-07
Potri.004G172900.v3.1	Leuce	Aigeiros	134.074	-1.54389	0.332746	-4.63984	3.49e-06	1.26e-05
Potri.006G093200.v3.1	Leuce	Aigeiros	284.631	1.98986	0.390844	5.09119	3.56e-07	1.48e-06
Potri.002G240800.v3.1	Leuce	Aigeiros	713.384	-2.31413	0.213908	-10.8183	2.82e-27	7.43e-26
Potri.006G028500.v3.1	Leuce	Aigeiros	59.4839	2.92768	0.309994	9.44433	3.58e-21	5.99e-20
Potri.005G020300.v3.1	Leuce	Aigeiros	2716.99	1.46594	0.12254	11.963	5.55e-33	2.05e-31
Potri.017G118700.v3.1	Leuce	Aigeiros	189.642	-1.81453	0.685895	-2.64549	0.00815717	0.0166686
Potri.002G153300.v3.1	Leuce	Aigeiros	27.1212	3.72625	0.679332	5.48517	4.13e-08	1.95e-07
Potri.013G157700.v3.1	Leuce	Aigeiros	51.9842	-2.35981	0.487635	-4.83929	1.3e-06	5e-06
Potri.001G332100.v3.1	Leuce	Aigeiros	812.242	-1.41934	0.156684	-9.05863	1.32e-19	1.96e-18
Potri.012G080700.v3.1	Leuce	Aigeiros	44.3367	-2.43552	0.681663	-3.57291	0.000353037	0.000931612
Potri.008G043300.v3.1	Leuce	Aigeiros	65.8229	-2.45958	0.362464	-6.78572	1.16e-11	8.17e-11
Potri.018G008700.v3.1	Leuce	Aigeiros	1787.37	-1.85482	0.281179	-6.59659	4.21e-11	2.81e-10
Potri.006G068500.v3.1	Leuce	Aigeiros	9604.88	1.06784	0.150205	7.10921	1.17e-12	9.24e-12
Potri.T113300.v3.1	Leuce	Aigeiros	95.8211	-2.03766	0.495431	-4.11292	3.91e-05	0.00012062
Potri.018G040900.v3.1	Leuce	Aigeiros	255.19	-1.24851	0.24111	-5.17815	2.24e-07	9.58e-07
Potri.006G224400.v3.1	Leuce	Aigeiros	122.376	-1.28888	0.209012	-6.16655	6.98e-10	4.08e-09
Potri.010G049300.v3.1	Leuce	Aigeiros	13.4842	-2.55614	0.663237	-3.85403	0.000116189	0.000332564
Potri.016G108800.v3.1	Leuce	Aigeiros	171.095	-1.15963	0.304992	-3.80216	0.00014344	0.000404991
Potri.002G007201.v3.1	Leuce	Aigeiros	82.3201	-2.11516	0.377753	-5.59932	2.15e-08	1.05e-07
Potri.002G174600.v3.1	Leuce	Aigeiros	466.258	-2.33088	0.262478	-8.8803	6.67e-19	9.38e-18
Potri.013G128800.v3.1	Leuce	Aigeiros	156.616	-2.57433	0.94269	-2.73084	0.00631734	0.0132159
Potri.003G147800.v3.1	Leuce	Aigeiros	128.364	-1.83692	0.287865	-6.38119	1.76e-10	1.09e-09
Potri.008G138201.v3.1	Leuce	Aigeiros	5.25016	6.40813	1.57602	4.06603	4.78e-05	0.000145669
Potri.016G089400.v3.1	Leuce	Aigeiros	511.927	1.67014	0.188109	8.8786	6.77e-19	9.51e-18
Potri.005G258600.v3.1	Leuce	Aigeiros	635.117	-1.07471	0.189294	-5.6775	1.37e-08	6.81e-08
Potri.014G007000.v3.1	Leuce	Aigeiros	36.0368	-2.51958	0.490781	-5.13382	2.84e-07	1.2e-06
Potri.019G084900.v3.1	Leuce	Aigeiros	192.572	-2.40162	0.299766	-8.01166	1.13e-15	1.2e-14
Potri.016G131100.v3.1	Leuce	Aigeiros	25.3524	-2.06425	0.888019	-2.32456	0.0200956	0.0375095
Potri.004G119700.v3.1	Leuce	Aigeiros	1177.56	1.05483	0.325645	3.23921	0.00119862	0.00287998
Potri.019G064700.v3.1	Leuce	Aigeiros	89.8064	-1.8992	0.477334	-3.97877	6.93e-05	0.000206024
Potri.001G027100.v3.1	Leuce	Aigeiros	192.444	1.89534	0.366336	5.17376	2.29e-07	9.79e-07
Potri.016G127900.v3.1	Leuce	Aigeiros	21.7928	-5.41446	1.31399	-4.12064	3.78e-05	0.000116918
Potri.006G060300.v3.1	Leuce	Aigeiros	1852.3	1.35858	0.134333	10.1135	4.81e-24	1e-22
Potri.011G048200.v3.1	Leuce	Aigeiros	642.769	7.19962	0.294717	24.4289	8.43e-132	1.21e-128
Potri.011G066400.v3.1	Leuce	Aigeiros	83.5166	-1.30587	0.498886	-2.61757	0.00885582	0.0179484
Potri.010G221200.v3.1	Leuce	Aigeiros	62.788	-1.15553	0.436093	-2.64974	0.00805545	0.0164725
Potri.T129800.v3.1	Leuce	Aigeiros	1627.75	-2.30695	0.160909	-14.337	1.29e-46	9.72e-45
Potri.013G040000.v3.1	Leuce	Aigeiros	3614.11	1.26156	0.284518	4.43403	9.25e-06	3.14e-05
Potri.019G120000.v3.1	Leuce	Aigeiros	207.215	-5.9016	0.391213	-15.0854	2.02e-51	1.88e-49
Potri.011G082900.v3.1	Leuce	Aigeiros	2598.01	1.22288	0.177119	6.90427	5.05e-12	3.72e-11
Potri.003G212400.v3.1	Leuce	Aigeiros	325.728	-1.247	0.161987	-7.69815	1.38e-14	1.31e-13
Potri.011G067500.v3.1	Leuce	Aigeiros	19.5459	-2.01367	0.87651	-2.29737	0.0215977	0.0399745
Potri.T092300.v3.1	Leuce	Aigeiros	16.9966	3.28485	0.887045	3.70314	0.000212951	0.000584747
Potri.011G065500.v3.1	Leuce	Aigeiros	123.998	2.42143	0.376288	6.43504	1.23e-10	7.81e-10
Potri.002G106632.v3.1	Leuce	Aigeiros	247.428	1.21251	0.19444	6.23592	4.49e-10	2.69e-09
Potri.015G114800.v3.1	Leuce	Aigeiros	86.1438	2.73729	0.468075	5.84797	4.98e-09	2.6e-08
Potri.010G067566.v3.1	Leuce	Aigeiros	265.054	-3.61185	0.379401	-9.51988	1.73e-21	2.98e-20
Potri.019G029300.v3.1	Leuce	Aigeiros	39.5731	9.32261	0.683039	13.6487	2.05e-42	1.24e-40
Potri.003G039600.v3.1	Leuce	Aigeiros	55.6073	9.8133	0.632367	15.5184	2.61e-54	2.88e-52
Potri.T066250.v3.1	Leuce	Aigeiros	434.163	1.091	0.256263	4.25733	2.07e-05	6.69e-05
Potri.002G134100.v3.1	Leuce	Aigeiros	26.2817	8.73243	0.719705	12.1333	7.03e-34	2.72e-32
Potri.003G150600.v3.1	Leuce	Aigeiros	24.0851	-7.67356	1.04309	-7.35658	1.89e-13	1.62e-12
Potri.003G019101.v3.1	Leuce	Aigeiros	502.901	-1.52837	0.144966	-10.543	5.47e-26	1.32e-24
Potri.010G155800.v3.1	Leuce	Aigeiros	25.6448	-3.15916	1.19465	-2.64442	0.00818311	0.0167106
Potri.018G012100.v3.1	Leuce	Aigeiros	234.97	1.03158	0.328329	3.14192	0.00167846	0.00392128
Potri.005G062800.v3.1	Leuce	Aigeiros	261.699	-1.17926	0.158012	-7.46313	8.45e-14	7.52e-13
Potri.010G089300.v3.1	Leuce	Aigeiros	1268.85	1.5317	0.468491	3.26944	0.00107761	0.00260892
Potri.017G145100.v3.1	Leuce	Aigeiros	425.967	-1.85894	0.189273	-9.82147	9.1e-23	1.75e-21
Potri.010G171700.v3.1	Leuce	Aigeiros	31.7381	-1.2212	0.471159	-2.5919	0.0095447	0.019192
Potri.005G208400.v3.1	Leuce	Aigeiros	477.663	1.87998	0.211492	8.88916	6.16e-19	8.7e-18
Potri.009G004101.v3.1	Leuce	Aigeiros	289.677	1.26478	0.136808	9.24491	2.35e-20	3.7e-19
Potri.011G165900.v3.1	Leuce	Aigeiros	121.334	-5.43682	0.805641	-6.74844	1.49e-11	1.04e-10
Potri.017G071000.v3.1	Leuce	Aigeiros	403.346	-1.96087	0.402613	-4.87036	1.11e-06	4.32e-06
Potri.013G013200.v3.1	Leuce	Aigeiros	61.1437	-1.29585	0.344615	-3.76029	0.000169716	0.000473114
Potri.005G051600.v3.1	Leuce	Aigeiros	591.542	-1.35349	0.341211	-3.96671	7.29e-05	0.000215852
Potri.011G029200.v3.1	Leuce	Aigeiros	81.5271	-2.41374	0.810006	-2.9799	0.00288344	0.0064529
Potri.018G014700.v3.1	Leuce	Aigeiros	847.718	-1.50003	0.39355	-3.81155	0.000138099	0.000390978
Potri.001G079000.v3.1	Leuce	Aigeiros	488.941	-1.2354	0.114181	-10.8196	2.78e-27	7.34e-26
Potri.T153100.v3.1	Leuce	Aigeiros	1007.23	-1.39888	0.10298	-13.5841	4.98e-42	2.93e-40
Potri.004G007600.v3.1	Leuce	Aigeiros	2293.52	-2.67978	0.20771	-12.9015	4.41e-38	2.13e-36
Potri.013G036400.v3.1	Leuce	Aigeiros	93.1074	-1.93199	0.551184	-3.50517	0.000456321	0.00117941
Potri.011G019600.v3.1	Leuce	Aigeiros	8.70905	-6.20702	1.41899	-4.37426	1.22e-05	4.07e-05
Potri.009G149600.v3.1	Leuce	Aigeiros	39.433	7.09622	1.12672	6.29813	3.01e-10	1.84e-09
Potri.004G046600.v3.1	Leuce	Aigeiros	1142.74	-1.01835	0.0775238	-13.1359	2.05e-39	1.07e-37
Potri.T118500.v3.1	Leuce	Aigeiros	1.68659	-3.83727	1.39769	-2.74543	0.00604315	0.0127044
Potri.005G151200.v3.1	Leuce	Aigeiros	40.5681	-3.12034	0.424749	-7.3463	2.04e-13	1.75e-12
Potri.008G153200.v3.1	Leuce	Aigeiros	46.884	-2.50891	0.403746	-6.21408	5.16e-10	3.07e-09
Potri.011G116700.v3.1	Leuce	Aigeiros	81.8921	1.7374	0.366311	4.74296	2.11e-06	7.86e-06
Potri.019G099650.v3.1	Leuce	Aigeiros	1.51027	4.61041	1.92383	2.39647	0.0165538	0.0314651
Potri.004G098200.v3.1	Leuce	Aigeiros	3.6569	-4.95519	2.01884	-2.45447	0.0141091	0.0272469
Potri.012G129600.v3.1	Leuce	Aigeiros	502.112	-1.84507	0.196019	-9.4127	4.84e-21	8.03e-20
Potri.002G257800.v3.1	Leuce	Aigeiros	2308.28	1.05106	0.0792165	13.2682	3.54e-40	1.89e-38
Potri.007G082800.v3.1	Leuce	Aigeiros	2476.32	1.36809	0.158046	8.65625	4.88e-18	6.36e-17
Potri.017G080000.v3.1	Leuce	Aigeiros	145.373	-2.00083	0.35329	-5.66342	1.48e-08	7.36e-08
Potri.017G087400.v3.1	Leuce	Aigeiros	2.74839	3.85067	1.29451	2.97462	0.00293348	0.0065511
Potri.011G044500.v3.1	Leuce	Aigeiros	206.87	1.17534	0.454868	2.58391	0.00976879	0.0195886
Potri.017G018200.v3.1	Leuce	Aigeiros	2.47435	5.3226	1.28309	4.14826	3.35e-05	0.000104503
Potri.002G173000.v3.1	Leuce	Aigeiros	185.188	-1.12995	0.255929	-4.4151	1.01e-05	3.42e-05
Potri.008G127800.v3.1	Leuce	Aigeiros	182.914	-1.51312	0.283363	-5.33987	9.3e-08	4.18e-07
Potri.016G065000.v3.1	Leuce	Aigeiros	846.918	1.4205	0.218618	6.49761	8.16e-11	5.29e-10
Potri.009G095400.v3.1	Leuce	Aigeiros	108.444	2.61286	0.510559	5.11764	3.09e-07	1.3e-06
Potri.003G187800.v3.1	Leuce	Aigeiros	72.6561	4.62461	0.813741	5.68315	1.32e-08	6.6e-08
Potri.018G075900.v3.1	Leuce	Aigeiros	1748.98	-1.18554	0.241514	-4.90878	9.16e-07	3.6e-06
Potri.017G120000.v3.1	Leuce	Aigeiros	144.684	5.20159	1.79298	2.90109	0.0037187	0.00815013
Potri.005G169100.v3.1	Leuce	Aigeiros	1539.3	-1.70353	0.182771	-9.32057	1.16e-20	1.87e-19
Potri.018G070500.v3.1	Leuce	Aigeiros	8710.96	1.15805	0.106883	10.8347	2.36e-27	6.27e-26
Potri.T061150.v3.1	Leuce	Aigeiros	3.08157	5.63899	1.27271	4.43068	9.39e-06	3.19e-05
Potri.008G052900.v3.1	Leuce	Aigeiros	94.5667	-1.37573	0.396105	-3.47315	0.00051438	0.00131577
Potri.013G134300.v3.1	Leuce	Aigeiros	150.351	-4.47774	0.816864	-5.48162	4.21e-08	1.98e-07
Potri.018G099400.v3.1	Leuce	Aigeiros	14.9055	-2.45676	1.01911	-2.41069	0.0159223	0.030392
Potri.T178300.v3.1	Leuce	Aigeiros	506.533	-1.1256	0.185335	-6.07333	1.25e-09	7.09e-09
Potri.T115000.v3.1	Leuce	Aigeiros	42.2611	-2.40774	0.587483	-4.0984	4.16e-05	0.00012794
Potri.011G032300.v3.1	Leuce	Aigeiros	5.1176	-5.44041	2.00178	-2.71778	0.00657213	0.0136997
Potri.006G153301.v3.1	Leuce	Aigeiros	3065.69	-1.12027	0.244705	-4.57804	4.69e-06	1.67e-05
Potri.002G003100.v3.1	Leuce	Aigeiros	18795	1.38491	0.13122	10.5541	4.86e-26	1.18e-24
Potri.008G137600.v3.1	Leuce	Aigeiros	2.78896	5.4962	1.77025	3.10477	0.0019043	0.00440796
Potri.017G150100.v3.1	Leuce	Aigeiros	5004.09	-1.63397	0.322007	-5.07433	3.89e-07	1.61e-06
Potri.013G000500.v3.1	Leuce	Aigeiros	2659.44	-2.40421	0.139664	-17.2142	2.08e-66	3.88e-64
Potri.008G002700.v3.1	Leuce	Aigeiros	39.6926	2.36396	0.873614	2.70595	0.00681092	0.0141501
Potri.017G081000.v3.1	Leuce	Aigeiros	1754.83	-2.08826	0.3563	-5.86094	4.6e-09	2.42e-08
Potri.001G316500.v3.1	Leuce	Aigeiros	111.653	1.42812	0.264916	5.39085	7.01e-08	3.2e-07
Potri.T004100.v3.1	Leuce	Aigeiros	587.214	3.8728	0.313276	12.3623	4.18e-35	1.73e-33
Potri.013G156300.v3.1	Leuce	Aigeiros	3637.65	3.72992	0.715285	5.21459	1.84e-07	7.96e-07
Potri.011G031500.v3.1	Leuce	Aigeiros	70.3046	-2.75271	0.545919	-5.04234	4.6e-07	1.88e-06
Potri.010G239400.v3.1	Leuce	Aigeiros	85.6338	2.31732	0.589308	3.93227	8.41e-05	0.000246772
Potri.003G193800.v3.1	Leuce	Aigeiros	8938.46	2.48683	0.246406	10.0924	5.97e-24	1.24e-22
Potri.019G070800.v3.1	Leuce	Aigeiros	198.205	-1.8505	0.197263	-9.38088	6.54e-21	1.08e-19
Potri.011G101600.v3.1	Leuce	Aigeiros	271.005	-7.7153	0.535321	-14.4125	4.32e-47	3.33e-45
Potri.010G120800.v3.1	Leuce	Aigeiros	267.236	2.12338	0.200566	10.5869	3.43e-26	8.41e-25
Potri.014G140100.v3.1	Leuce	Aigeiros	1692.06	1.14388	0.0740895	15.4392	8.93e-54	9.52e-52
Potri.005G073600.v3.1	Leuce	Aigeiros	1554.5	1.08202	0.227754	4.75082	2.03e-06	7.58e-06
Potri.007G048500.v3.1	Leuce	Aigeiros	434.746	-5.7786	0.668748	-8.64092	5.58e-18	7.24e-17
Potri.016G019201.v3.1	Leuce	Aigeiros	4816.96	2.07794	0.1853	11.2139	3.48e-29	1.06e-27
Potri.T073300.v3.1	Leuce	Aigeiros	35.1717	-3.32583	0.737676	-4.50852	6.53e-06	2.27e-05
Potri.006G267900.v3.1	Leuce	Aigeiros	429.449	-1.35077	0.24748	-5.45812	4.81e-08	2.25e-07
Potri.014G083700.v3.1	Leuce	Aigeiros	942.953	1.22627	0.233193	5.25862	1.45e-07	6.37e-07
Potri.001G353000.v3.1	Leuce	Aigeiros	1248.29	1.601	0.105504	15.1748	5.19e-52	4.96e-50
Potri.007G108700.v3.1	Leuce	Aigeiros	1797.99	5.08058	0.416752	12.1909	3.48e-34	1.37e-32
Potri.005G172600.v3.1	Leuce	Aigeiros	147.596	1.28273	0.239891	5.34714	8.94e-08	4.03e-07
Potri.001G440300.v3.1	Leuce	Aigeiros	1118.22	-1.01964	0.232024	-4.39454	1.11e-05	3.73e-05
Potri.004G220900.v3.1	Leuce	Aigeiros	3.98744	1.72617	0.598906	2.8822	0.00394912	0.00861152
Potri.004G212200.v3.1	Leuce	Aigeiros	35.9848	-1.62629	0.590752	-2.75292	0.0059067	0.0124352
Potri.010G243500.v3.1	Leuce	Aigeiros	364.568	6.74736	0.613607	10.9962	3.98e-28	1.11e-26
Potri.005G132400.v3.1	Leuce	Aigeiros	130.499	4.3125	0.411001	10.4927	9.34e-26	2.22e-24
Potri.004G046201.v3.1	Leuce	Aigeiros	33.0276	1.75521	0.713957	2.45842	0.0139549	0.0269756
Potri.017G033700.v3.1	Leuce	Aigeiros	29.7785	4.9816	1.24927	3.9876	6.67e-05	0.000198885
Potri.014G073700.v3.1	Leuce	Aigeiros	35.3554	-3.11856	0.690193	-4.51838	6.23e-06	2.17e-05
Potri.008G020800.v3.1	Leuce	Aigeiros	141.752	-1.36821	0.362326	-3.77618	0.000159255	0.000445887
Potri.008G224500.v3.1	Leuce	Aigeiros	111.118	1.46998	0.254538	5.77511	7.69e-09	3.94e-08
Potri.016G128200.v3.1	Leuce	Aigeiros	88.6027	-1.04015	0.391557	-2.65644	0.00789697	0.0161761
Potri.008G109600.v3.1	Leuce	Aigeiros	25.9576	-1.95028	0.436492	-4.46808	7.89e-06	2.71e-05
Potri.011G113100.v3.1	Leuce	Aigeiros	9.25957	-3.55711	1.35077	-2.6334	0.00845344	0.0172107
Potri.004G053500.v3.1	Leuce	Aigeiros	393.708	-3.37301	0.248456	-13.5759	5.57e-42	3.27e-40
Potri.010G150900.v3.1	Leuce	Aigeiros	4419.48	-2.02538	0.233315	-8.68091	3.93e-18	5.16e-17
Potri.009G092300.v3.1	Leuce	Aigeiros	1842.83	-2.35888	0.387099	-6.09375	1.1e-09	6.28e-09
Potri.011G136300.v3.1	Leuce	Aigeiros	1579.61	1.21739	0.109868	11.0804	1.56e-28	4.48e-27
Potri.011G043700.v3.1	Leuce	Aigeiros	16.036	-2.85478	1.14839	-2.4859	0.0129224	0.0251982
Potri.009G043700.v3.1	Leuce	Aigeiros	2409.51	-1.33453	0.16772	-7.95689	1.76e-15	1.83e-14
Potri.010G109001.v3.1	Leuce	Aigeiros	22.4268	5.40518	1.26498	4.27294	1.93e-05	6.27e-05
Potri.009G033700.v3.1	Leuce	Aigeiros	84.3209	1.12653	0.299116	3.76621	0.000165746	0.000462705
Potri.006G094400.v3.1	Leuce	Aigeiros	14.9501	-6.98665	1.10654	-6.31394	2.72e-10	1.67e-09
Potri.003G069600.v3.1	Leuce	Aigeiros	1525.9	-1.70417	0.174647	-9.75778	1.71e-22	3.21e-21
Potri.005G112400.v3.1	Leuce	Aigeiros	33.8875	-3.66017	0.757189	-4.83389	1.34e-06	5.13e-06
Potri.006G024300.v3.1	Leuce	Aigeiros	15117.5	6.09884	0.71919	8.48016	2.25e-17	2.78e-16
Potri.018G047901.v3.1	Leuce	Aigeiros	7.58444	6.9385	1.04043	6.66889	2.58e-11	1.76e-10
Potri.006G072700.v3.1	Leuce	Aigeiros	183.118	1.97209	0.470542	4.1911	2.78e-05	8.78e-05
Potri.001G082700.v3.1	Leuce	Aigeiros	23.408	4.73061	0.849709	5.56733	2.59e-08	1.25e-07
Potri.016G126300.v3.1	Leuce	Aigeiros	294.86	-1.91118	0.35394	-5.39972	6.67e-08	3.06e-07
Potri.002G214500.v3.1	Leuce	Aigeiros	1753.95	2.19051	0.208794	10.4913	9.47e-26	2.25e-24
Potri.007G103300.v3.1	Leuce	Aigeiros	2.53386	5.35708	1.77226	3.02275	0.00250492	0.0056723
Potri.010G041400.v3.1	Leuce	Aigeiros	39.0215	-4.874	0.88278	-5.5212	3.37e-08	1.6e-07
Potri.009G093900.v3.1	Leuce	Aigeiros	305.69	-1.86083	0.369231	-5.03973	4.66e-07	1.9e-06
Potri.014G102501.v3.1	Leuce	Aigeiros	100.189	-1.59872	0.556411	-2.87328	0.00406236	0.00883805
Potri.015G102100.v3.1	Leuce	Aigeiros	49.9977	-1.36105	0.552609	-2.46295	0.0137801	0.0266751
Potri.T028000.v3.1	Leuce	Aigeiros	234.485	5.26257	0.355254	14.8135	1.2e-49	1.05e-47
Potri.005G077600.v3.1	Leuce	Aigeiros	1915.67	1.91664	0.170089	11.2684	1.88e-29	5.8e-28
Potri.018G063500.v3.1	Leuce	Aigeiros	5362.72	-1.38854	0.171003	-8.12002	4.66e-16	5.12e-15
Potri.002G052000.v3.1	Leuce	Aigeiros	13.7869	4.29659	0.824897	5.20864	1.9e-07	8.2e-07
Potri.010G212400.v3.1	Leuce	Aigeiros	37.4418	-2.34561	0.828757	-2.83027	0.00465084	0.0100011
Potri.T108050.v3.1	Leuce	Aigeiros	7.86638	5.73532	1.09199	5.25218	1.5e-07	6.58e-07
Potri.005G134600.v3.1	Leuce	Aigeiros	3083.04	2.45907	0.25891	9.49777	2.14e-21	3.66e-20
Potri.006G062700.v3.1	Leuce	Aigeiros	400.645	1.28355	0.228544	5.61618	1.95e-08	9.55e-08
Potri.T105900.v3.1	Leuce	Aigeiros	405.513	2.06497	0.365547	5.64899	1.61e-08	7.96e-08
Potri.008G062800.v3.1	Leuce	Aigeiros	13.5668	-4.33264	1.19584	-3.62308	0.000291115	0.000780325
Potri.002G010100.v3.1	Leuce	Aigeiros	7255.63	1.65555	0.212786	7.78032	7.23e-15	7.07e-14
Potri.T049400.v3.1	Leuce	Aigeiros	388.365	-1.35238	0.566245	-2.38833	0.016925	0.032087
Potri.T091400.v3.1	Leuce	Aigeiros	9.07121	-6.26579	1.8403	-3.40477	0.000662205	0.00166518
Potri.008G219800.v3.1	Leuce	Aigeiros	55.9132	1.36373	0.411077	3.31746	0.000908391	0.00222633
Potri.011G124900.v3.1	Leuce	Aigeiros	410.62	-1.35442	0.269437	-5.02685	4.99e-07	2.03e-06
Potri.017G105800.v3.1	Leuce	Aigeiros	775.384	-3.30304	0.280211	-11.7877	4.52e-32	1.59e-30
Potri.017G143100.v3.1	Leuce	Aigeiros	800.011	-1.1302	0.188109	-6.00823	1.88e-09	1.04e-08
Potri.007G046200.v3.1	Leuce	Aigeiros	6214.75	1.21501	0.110779	10.9679	5.45e-28	1.5e-26
Potri.006G222600.v3.1	Leuce	Aigeiros	19.22	4.07748	1.22204	3.33662	0.000848029	0.00208981
Potri.006G232400.v3.1	Leuce	Aigeiros	3.65227	5.88456	1.24749	4.71712	2.39e-06	8.86e-06
Potri.013G059900.v3.1	Leuce	Aigeiros	40.4212	-2.26557	0.598284	-3.78678	0.000152614	0.000428875
Potri.001G122500.v3.1	Leuce	Aigeiros	4.1124	-4.12318	1.19956	-3.43724	0.000587667	0.00148871
Potri.T138900.v3.1	Leuce	Aigeiros	23.6254	-7.64656	1.80149	-4.24458	2.19e-05	7.05e-05
Potri.019G079800.v3.1	Leuce	Aigeiros	305.672	-1.29612	0.14593	-8.88181	6.58e-19	9.26e-18
Potri.007G007500.v3.1	Leuce	Aigeiros	200.701	-1.71377	0.223889	-7.65455	1.94e-14	1.82e-13
Potri.004G081700.v3.1	Leuce	Aigeiros	1103.28	-1.01621	0.142129	-7.14993	8.68e-13	6.96e-12
Potri.007G104401.v3.1	Leuce	Aigeiros	55.2242	1.85919	0.230482	8.06651	7.23e-16	7.82e-15
Potri.016G115900.v3.1	Leuce	Aigeiros	156.519	5.70661	2.28171	2.50102	0.0123836	0.0242621
Potri.017G098600.v3.1	Leuce	Aigeiros	11.1365	2.81248	1.21973	2.30581	0.0211211	0.0392016
Potri.003G066400.v3.1	Leuce	Aigeiros	2646.52	-2.60552	0.535589	-4.86477	1.15e-06	4.44e-06
Potri.T175000.v3.1	Leuce	Aigeiros	9.80864	6.06913	1.03193	5.88135	4.07e-09	2.16e-08
Potri.013G136466.v3.1	Leuce	Aigeiros	8.66855	-1.19836	0.529165	-2.26462	0.0235361	0.0431291
Potri.010G105300.v3.1	Leuce	Aigeiros	42.8555	-1.44266	0.433913	-3.32476	0.000884946	0.00217259
Potri.001G424300.v3.1	Leuce	Aigeiros	117.172	-5.40472	1.87018	-2.88994	0.00385311	0.00841746
Potri.009G089400.v3.1	Leuce	Aigeiros	6599.22	1.50205	0.214779	6.9935	2.68e-12	2.05e-11
Potri.003G024900.v3.1	Leuce	Aigeiros	589.16	-1.03166	0.269731	-3.82477	0.000130894	0.000371909
Potri.001G310100.v3.1	Leuce	Aigeiros	64.5657	-1.93758	0.471898	-4.10592	4.03e-05	0.000124092
Potri.T181100.v3.1	Leuce	Aigeiros	27.59	1.29306	0.4357	2.96778	0.0029996	0.00668752
Potri.015G016500.v3.1	Leuce	Aigeiros	556.894	2.34478	0.208433	11.2496	2.33e-29	7.13e-28
Potri.018G096500.v3.1	Leuce	Aigeiros	599.364	2.00805	0.255548	7.85782	3.91e-15	3.91e-14
Potri.006G235300.v3.1	Leuce	Aigeiros	3.03183	5.6166	2.1614	2.5986	0.00936049	0.0188644
Potri.T130500.v3.1	Leuce	Aigeiros	7.7873	-6.04633	1.22217	-4.94722	7.53e-07	3e-06
Potri.002G241300.v3.1	Leuce	Aigeiros	2305.85	-1.84023	0.175974	-10.4574	1.36e-25	3.17e-24
Potri.005G115400.v3.1	Leuce	Aigeiros	6.14787	3.37849	1.2573	2.6871	0.00720747	0.0148898
Potri.004G214900.v3.1	Leuce	Aigeiros	9.25036	4.05096	1.18062	3.43121	0.000600888	0.0015193
Potri.002G037400.v3.1	Leuce	Aigeiros	528.511	-1.28974	0.250611	-5.14636	2.66e-07	1.12e-06
Potri.005G014900.v3.1	Leuce	Aigeiros	192.066	-1.26903	0.496781	-2.55451	0.0106338	0.0211398
Potri.010G234400.v3.1	Leuce	Aigeiros	324.035	-1.13977	0.260711	-4.37177	1.23e-05	4.11e-05
Potri.007G146401.v3.1	Leuce	Aigeiros	449.695	-1.70331	0.234836	-7.25317	4.07e-13	3.39e-12
Potri.T031100.v3.1	Leuce	Aigeiros	69.8573	1.46252	0.505227	2.89478	0.00379419	0.00829751
Potri.005G168400.v3.1	Leuce	Aigeiros	965.236	5.66672	2.42611	2.33572	0.0195058	0.0365093
Potri.T177800.v3.1	Leuce	Aigeiros	26.9346	-5.96889	1.01316	-5.89137	3.83e-09	2.04e-08
Potri.018G028800.v3.1	Leuce	Aigeiros	6.79668	6.78026	0.944615	7.1778	7.08e-13	5.73e-12
Potri.002G259400.v3.1	Leuce	Aigeiros	1327.34	1.46104	0.162493	8.99139	2.44e-19	3.56e-18
Potri.006G020900.v3.1	Leuce	Aigeiros	3494.77	-1.08776	0.149335	-7.28399	3.24e-13	2.73e-12
Potri.001G130601.v3.1	Leuce	Aigeiros	35.5748	9.16897	0.690597	13.2769	3.15e-40	1.69e-38
Potri.T003001.v3.1	Leuce	Aigeiros	422.359	1.51675	0.214083	7.08486	1.39e-12	1.09e-11
Potri.015G057300.v3.1	Leuce	Aigeiros	181.399	-2.77077	0.444614	-6.23186	4.61e-10	2.75e-09
Potri.016G035900.v3.1	Leuce	Aigeiros	837.876	-3.76669	0.148609	-25.3464	9.86e-142	1.93e-138
Potri.019G070700.v3.1	Leuce	Aigeiros	193.359	-3.31214	0.430828	-7.68785	1.5e-14	1.42e-13
Potri.014G062200.v3.1	Leuce	Aigeiros	6.10543	-5.69424	1.17286	-4.85501	1.2e-06	4.65e-06
Potri.004G218900.v3.1	Leuce	Aigeiros	1.32648	4.42395	1.92942	2.2929	0.0218538	0.0403843
Potri.006G084500.v3.1	Leuce	Aigeiros	22.0829	-2.20292	0.886141	-2.48598	0.0129197	0.0251943
Potri.019G035500.v3.1	Leuce	Aigeiros	113.127	-1.80923	0.406857	-4.44685	8.71e-06	2.97e-05
Potri.009G050700.v3.1	Leuce	Aigeiros	389.71	-2.60661	0.453495	-5.74782	9.04e-09	4.6e-08
Potri.001G351000.v3.1	Leuce	Aigeiros	418.768	-1.81573	0.438483	-4.14094	3.46e-05	0.000107591
Potri.010G153000.v3.1	Leuce	Aigeiros	254.991	-1.68804	0.422431	-3.99601	6.44e-05	0.000192376
Potri.014G100250.v3.1	Leuce	Aigeiros	26.3209	1.74864	0.526024	3.32425	0.00088657	0.00217629
Potri.014G142400.v3.1	Leuce	Aigeiros	56.1986	-3.59171	0.706878	-5.0811	3.75e-07	1.55e-06
Potri.006G250300.v3.1	Leuce	Aigeiros	3822.88	-1.11052	0.177907	-6.24215	4.32e-10	2.59e-09
Potri.018G082400.v3.1	Leuce	Aigeiros	9.39999	-4.8964	1.91371	-2.5586	0.0105095	0.0209207
Potri.004G097600.v3.1	Leuce	Aigeiros	5.02319	-5.41183	2.01173	-2.69013	0.00714237	0.01477
Potri.002G045000.v3.1	Leuce	Aigeiros	31.6178	1.6437	0.526061	3.12454	0.00178083	0.00414381
Potri.015G133800.v3.1	Leuce	Aigeiros	79.5079	3.31084	0.456472	7.2531	4.07e-13	3.39e-12
Potri.018G147000.v3.1	Leuce	Aigeiros	156.392	3.74398	0.29182	12.8298	1.12e-37	5.28e-36
Potri.019G109400.v3.1	Leuce	Aigeiros	44.3619	9.48733	0.678382	13.9852	1.92e-44	1.29e-42
Potri.018G138451.v3.1	Leuce	Aigeiros	425.877	-1.63982	0.157844	-10.3889	2.79e-25	6.35e-24
Potri.012G037300.v3.1	Leuce	Aigeiros	685.723	2.35053	0.224875	10.4526	1.43e-25	3.32e-24
Potri.014G038900.v3.1	Leuce	Aigeiros	220.234	1.79664	0.280333	6.40895	1.47e-10	9.2e-10
Potri.002G241500.v3.1	Leuce	Aigeiros	242.996	-3.17409	0.82858	-3.83075	0.000127751	0.000363452
Potri.005G045300.v3.1	Leuce	Aigeiros	4341.68	1.19031	0.295276	4.0312	5.55e-05	0.000167439
Potri.018G128900.v3.1	Leuce	Aigeiros	343.818	-1.82056	0.425328	-4.28037	1.87e-05	6.07e-05
Potri.T044600.v3.1	Leuce	Aigeiros	84.7588	-4.50078	1.1841	-3.80102	0.000144099	0.000406728
Potri.T051300.v3.1	Leuce	Aigeiros	1009.35	-1.32743	0.295377	-4.49403	6.99e-06	2.42e-05
Potri.013G097900.v3.1	Leuce	Aigeiros	102.557	-4.46018	0.540647	-8.24971	1.59e-16	1.82e-15
Potri.015G137100.v3.1	Leuce	Aigeiros	596.895	2.00345	0.145454	13.7738	3.67e-43	2.3e-41
Potri.006G008900.v3.1	Leuce	Aigeiros	13.0245	5.49505	0.892085	6.15979	7.28e-10	4.25e-09
Potri.009G133500.v3.1	Leuce	Aigeiros	773.521	1.33882	0.262732	5.09574	3.47e-07	1.45e-06
Potri.017G133700.v3.1	Leuce	Aigeiros	875.932	1.15135	0.390714	2.94679	0.00321089	0.00711808
Potri.004G074300.v3.1	Leuce	Aigeiros	1831.85	1.04527	0.174851	5.97807	2.26e-09	1.24e-08
Potri.010G082300.v3.1	Leuce	Aigeiros	381.246	-2.01653	0.218517	-9.22824	2.75e-20	4.29e-19
Potri.008G149633.v3.1	Leuce	Aigeiros	4.10413	4.49271	1.22151	3.678	0.000235067	0.00064075
Potri.012G056300.v3.1	Leuce	Aigeiros	452.454	-1.04005	0.233341	-4.45718	8.3e-06	2.84e-05
Potri.006G204000.v3.1	Leuce	Aigeiros	14.6628	7.89028	0.975807	8.0859	6.17e-16	6.72e-15
Potri.001G375500.v3.1	Leuce	Aigeiros	2817.06	1.00326	0.160768	6.24043	4.36e-10	2.61e-09
Potri.008G166500.v3.1	Leuce	Aigeiros	456.958	1.14006	0.255763	4.45749	8.29e-06	2.84e-05
Potri.003G015450.v3.1	Leuce	Aigeiros	1.65069	4.73925	1.85461	2.5554	0.0106067	0.0210894
Potri.004G090200.v3.1	Leuce	Aigeiros	205.394	11.6983	0.608886	19.2126	2.9e-82	1.07e-79
Potri.001G178700.v3.1	Leuce	Aigeiros	37.5437	2.52221	0.387677	6.50595	7.72e-11	5.02e-10
Potri.015G102300.v3.1	Leuce	Aigeiros	62.8731	-1.93009	0.535449	-3.60462	0.000312616	0.000832979
Potri.004G020800.v3.1	Leuce	Aigeiros	60.8941	2.82676	0.577697	4.89315	9.92e-07	3.88e-06
Potri.002G119300.v3.1	Leuce	Aigeiros	9814.35	1.65333	0.175169	9.43846	3.78e-21	6.31e-20
Potri.016G139700.v3.1	Leuce	Aigeiros	2093.46	1.39137	0.344367	4.04038	5.34e-05	0.000161513
Potri.010G139400.v3.1	Leuce	Aigeiros	15.0005	7.9231	0.979455	8.08929	6e-16	6.54e-15
Potri.013G118100.v3.1	Leuce	Aigeiros	12.7016	2.72997	0.505737	5.39799	6.74e-08	3.08e-07
Potri.011G029900.v3.1	Leuce	Aigeiros	3.74534	-3.46646	1.50411	-2.30466	0.0211856	0.0392958
Potri.017G019850.v3.1	Leuce	Aigeiros	217.912	1.81981	0.325057	5.59844	2.16e-08	1.05e-07
Potri.014G057200.v3.1	Leuce	Aigeiros	65.0826	1.81571	0.523791	3.46648	0.000527316	0.00134664
Potri.012G023400.v3.1	Leuce	Aigeiros	2065.88	1.38406	0.117417	11.7876	4.52e-32	1.59e-30
Potri.016G137600.v3.1	Leuce	Aigeiros	2487.85	-2.80997	0.355305	-7.9086	2.6e-15	2.65e-14
Potri.007G076700.v3.1	Leuce	Aigeiros	761.135	-1.27291	0.185673	-6.85565	7.1e-12	5.14e-11
Potri.003G001200.v3.1	Leuce	Aigeiros	134.759	-2.47421	0.374699	-6.60319	4.02e-11	2.69e-10
Potri.006G040700.v3.1	Leuce	Aigeiros	87.2445	-1.60428	0.359973	-4.45668	8.32e-06	2.85e-05
Potri.005G001600.v3.1	Leuce	Aigeiros	193.237	-2.41809	0.573063	-4.21959	2.45e-05	7.82e-05
Potri.011G137400.v3.1	Leuce	Aigeiros	981.567	1.64276	0.122712	13.3872	7.19e-41	3.97e-39
Potri.019G067500.v3.1	Leuce	Aigeiros	2269.14	-1.84971	0.190172	-9.72651	2.32e-22	4.32e-21
Potri.001G428200.v3.1	Leuce	Aigeiros	14.7998	-1.13391	0.492389	-2.30287	0.0212864	0.039469
Potri.006G227400.v3.1	Leuce	Aigeiros	625.303	1.09135	0.219977	4.96119	7.01e-07	2.8e-06
Potri.012G117100.v3.1	Leuce	Aigeiros	173.857	3.81215	0.611319	6.23595	4.49e-10	2.69e-09
Potri.003G161450.v3.1	Leuce	Aigeiros	2.64973	-4.48919	1.53803	-2.91879	0.00351397	0.00773696
Potri.007G020500.v3.1	Leuce	Aigeiros	217.59	-1.60648	0.171296	-9.37836	6.7e-21	1.1e-19
Potri.004G209901.v3.1	Leuce	Aigeiros	84.8512	-1.41387	0.373354	-3.78694	0.000152517	0.000428667
Potri.009G032100.v3.1	Leuce	Aigeiros	1017.42	1.8503	0.145999	12.6734	8.31e-37	3.71e-35
Potri.007G031800.v3.1	Leuce	Aigeiros	3444.61	1.50177	0.364499	4.12009	3.79e-05	0.000117189
Potri.010G102100.v3.1	Leuce	Aigeiros	803.197	-1.58222	0.141977	-11.1442	7.64e-29	2.27e-27
Potri.009G004800.v3.1	Leuce	Aigeiros	295.592	-3.13499	0.277365	-11.3027	1.27e-29	3.96e-28
Potri.015G011500.v3.1	Leuce	Aigeiros	455.429	-1.04323	0.132564	-7.86961	3.56e-15	3.57e-14
Potri.004G221600.v3.1	Leuce	Aigeiros	19.8549	-2.64429	1.18992	-2.22224	0.0262673	0.047547
Potri.009G014100.v3.1	Leuce	Aigeiros	1908.1	1.07998	0.12851	8.40387	4.32e-17	5.22e-16
Potri.005G007900.v3.1	Leuce	Aigeiros	77.2242	-1.81321	0.809367	-2.24028	0.0250724	0.0456031
Potri.017G055000.v3.1	Leuce	Aigeiros	2817.78	-2.36909	0.129867	-18.2424	2.38e-74	6.14e-72
Potri.006G234300.v3.1	Leuce	Aigeiros	21625.7	1.15647	0.190994	6.055	1.4e-09	7.91e-09
Potri.013G137100.v3.1	Leuce	Aigeiros	112.801	-2.06406	0.191309	-10.7892	3.87e-27	1.01e-25
Potri.010G086700.v3.1	Leuce	Aigeiros	1488.52	1.32009	0.180731	7.30418	2.79e-13	2.36e-12
Potri.016G128800.v3.1	Leuce	Aigeiros	367.558	1.28201	0.237403	5.40016	6.66e-08	3.05e-07
Potri.001G333300.v3.1	Leuce	Aigeiros	1672.14	-2.75073	0.178568	-15.4044	1.53e-53	1.61e-51
Potri.005G241700.v3.1	Leuce	Aigeiros	4423.57	1.40161	0.182625	7.67478	1.66e-14	1.57e-13
Potri.011G107400.v3.1	Leuce	Aigeiros	1024.58	-1.10274	0.116507	-9.46505	2.93e-21	4.93e-20
Potri.006G048600.v3.1	Leuce	Aigeiros	126.157	-1.93114	0.410839	-4.70048	2.6e-06	9.56e-06
Potri.004G087800.v3.1	Leuce	Aigeiros	79.4171	-2.6197	0.371749	-7.04694	1.83e-12	1.42e-11
Potri.003G026966.v3.1	Leuce	Aigeiros	13.4618	-2.13028	0.859308	-2.47907	0.0131727	0.0256326
Potri.010G206100.v3.1	Leuce	Aigeiros	336.592	-1.89066	0.222552	-8.49536	1.97e-17	2.45e-16
Potri.010G187500.v3.1	Leuce	Aigeiros	961.34	-2.20301	0.197736	-11.1412	7.91e-29	2.34e-27
Potri.006G097500.v3.1	Leuce	Aigeiros	1320.44	1.2983	0.374477	3.46698	0.00052635	0.00134472
Potri.019G022000.v3.1	Leuce	Aigeiros	5.7444	-5.60605	1.74269	-3.2169	0.00129584	0.0030948
Potri.001G381700.v3.1	Leuce	Aigeiros	5118.22	1.17387	0.144888	8.10192	5.41e-16	5.92e-15
Potri.004G216000.v3.1	Leuce	Aigeiros	115.304	-2.22753	0.515256	-4.32315	1.54e-05	5.06e-05
Potri.004G026350.v3.1	Leuce	Aigeiros	861.899	-3.61524	0.348062	-10.3868	2.85e-25	6.47e-24
Potri.010G126000.v3.1	Leuce	Aigeiros	3514.59	1.40973	0.145203	9.70868	2.77e-22	5.1e-21
Potri.002G044201.v3.1	Leuce	Aigeiros	42.0624	-4.66099	0.852707	-5.46611	4.6e-08	2.16e-07
Potri.011G150500.v3.1	Leuce	Aigeiros	198.264	-1.02569	0.177666	-5.77314	7.78e-09	3.99e-08
Potri.007G122900.v3.1	Leuce	Aigeiros	12.4138	-6.71764	1.24413	-5.39948	6.68e-08	3.06e-07
Potri.001G080000.v3.1	Leuce	Aigeiros	12.786	-6.76046	1.79182	-3.77295	0.000161326	0.000451178
Potri.016G079400.v3.1	Leuce	Aigeiros	54.3333	-1.5729	0.329594	-4.77223	1.82e-06	6.85e-06
Potri.013G072300.v3.1	Leuce	Aigeiros	1974.04	-2.46111	0.403358	-6.10156	1.05e-09	6e-09
Potri.001G256300.v3.1	Leuce	Aigeiros	95.7506	10.5973	0.631034	16.7935	2.72e-63	4.37e-61
Potri.009G097300.v3.1	Leuce	Aigeiros	1193.44	-1.17432	0.380866	-3.0833	0.00204722	0.00471066
Potri.008G132600.v3.1	Leuce	Aigeiros	144.938	-2.00609	0.791389	-2.53489	0.0112482	0.0222472
Potri.019G055000.v3.1	Leuce	Aigeiros	4915.98	1.05734	0.191842	5.5115	3.56e-08	1.68e-07
Potri.003G191401.v3.1	Leuce	Aigeiros	162.193	-7.55694	0.574916	-13.1444	1.83e-39	9.56e-38
Potri.018G084300.v3.1	Leuce	Aigeiros	55.7241	2.86462	0.538874	5.31592	1.06e-07	4.73e-07
Potri.012G016400.v3.1	Leuce	Aigeiros	234.718	-2.02645	0.20883	-9.70383	2.9e-22	5.33e-21
Potri.001G023700.v3.1	Leuce	Aigeiros	2.80484	5.50342	1.33247	4.13024	3.62e-05	0.00011241
Potri.010G183900.v3.1	Leuce	Aigeiros	1750.28	1.53416	0.166121	9.23517	2.58e-20	4.03e-19
Potri.005G039500.v3.1	Leuce	Aigeiros	87.7076	-1.43427	0.285609	-5.02179	5.12e-07	2.08e-06
Potri.008G175100.v3.1	Leuce	Aigeiros	4913.62	-1.90192	0.256947	-7.402	1.34e-13	1.17e-12
Potri.T093200.v3.1	Leuce	Aigeiros	80.0881	1.55814	0.287156	5.4261	5.76e-08	2.66e-07
Potri.009G026900.v3.1	Leuce	Aigeiros	984.78	-1.40673	0.417705	-3.36776	0.000757829	0.00188437
Potri.018G137900.v3.1	Leuce	Aigeiros	795.027	-1.01758	0.128315	-7.93035	2.19e-15	2.24e-14
Potri.014G032700.v3.1	Leuce	Aigeiros	4.76876	6.26937	0.961086	6.52321	6.88e-11	4.5e-10
Potri.014G002600.v3.1	Leuce	Aigeiros	176	-1.23844	0.394692	-3.13775	0.00170253	0.00397278
Potri.015G001500.v3.1	Leuce	Aigeiros	92.819	-1.27667	0.3132	-4.0762	4.58e-05	0.0001398
Potri.017G155300.v3.1	Leuce	Aigeiros	85.5316	-6.66159	0.59569	-11.183	4.94e-29	1.48e-27
Potri.010G133600.v3.1	Leuce	Aigeiros	352.768	-1.90089	0.197761	-9.61205	7.11e-22	1.26e-20
Potri.014G129200.v3.1	Leuce	Aigeiros	2964.46	-1.02868	0.217855	-4.72186	2.34e-06	8.67e-06
Potri.005G150501.v3.1	Leuce	Aigeiros	198.341	-2.07245	0.435619	-4.75748	1.96e-06	7.34e-06
Potri.014G101550.v3.1	Leuce	Aigeiros	4.58123	4.42433	0.966398	4.57817	4.69e-06	1.67e-05
Potri.013G107600.v3.1	Leuce	Aigeiros	5.65013	-5.58409	1.07101	-5.21386	1.85e-07	7.99e-07
Potri.001G340500.v3.1	Leuce	Aigeiros	292.727	-1.77892	0.388433	-4.57973	4.66e-06	1.65e-05
Potri.T043400.v3.1	Leuce	Aigeiros	68.2537	2.26962	0.548116	4.14077	3.46e-05	0.00010765
Potri.007G133500.v3.1	Leuce	Aigeiros	33.3248	-5.00389	0.744833	-6.71813	1.84e-11	1.28e-10
Potri.002G224200.v3.1	Leuce	Aigeiros	34.3366	-3.95717	0.76554	-5.16911	2.35e-07	1e-06
Potri.005G199100.v3.1	Leuce	Aigeiros	335.773	-1.10859	0.238633	-4.64558	3.39e-06	1.23e-05
Potri.010G108800.v3.1	Leuce	Aigeiros	1659.4	1.48197	0.11277	13.1416	1.9e-39	9.91e-38
Potri.004G202500.v3.1	Leuce	Aigeiros	810.129	1.47803	0.165956	8.90617	5.28e-19	7.51e-18
Potri.014G171500.v3.1	Leuce	Aigeiros	1289.7	2.60172	0.425653	6.1123	9.82e-10	5.63e-09
Potri.009G040400.v3.1	Leuce	Aigeiros	70.5282	8.94794	0.634085	14.1116	3.22e-45	2.26e-43
Potri.010G221332.v3.1	Leuce	Aigeiros	14.1234	7.83619	0.748209	10.4733	1.15e-25	2.7e-24
Potri.008G150100.v3.1	Leuce	Aigeiros	4299.49	1.11235	0.0754013	14.7524	2.97e-49	2.52e-47
Potri.001G352700.v3.1	Leuce	Aigeiros	688.704	-1.18186	0.248454	-4.75684	1.97e-06	7.37e-06
Potri.003G198400.v3.1	Leuce	Aigeiros	263.048	-1.01558	0.221022	-4.5949	4.33e-06	1.54e-05
Potri.012G136800.v3.1	Leuce	Aigeiros	549.135	-5.06445	0.539531	-9.38676	6.19e-21	1.02e-19
Potri.003G089200.v3.1	Leuce	Aigeiros	39.801	2.20233	0.663576	3.31889	0.000903774	0.00221574
Potri.007G134600.v3.1	Leuce	Aigeiros	39.7035	5.55645	1.12294	4.94812	7.49e-07	2.98e-06
Potri.003G152300.v3.1	Leuce	Aigeiros	368.925	-1.7263	0.440823	-3.91609	9e-05	0.000262769
Potri.013G040500.v3.1	Leuce	Aigeiros	389.979	-1.55586	0.154195	-10.0902	6.11e-24	1.26e-22
Potri.013G148800.v3.1	Leuce	Aigeiros	5.91069	6.57925	1.54237	4.26569	1.99e-05	6.46e-05
Potri.014G055700.v3.1	Leuce	Aigeiros	38.3725	-1.25748	0.45916	-2.73865	0.00616915	0.0129391
Potri.002G193800.v3.1	Leuce	Aigeiros	865.268	1.32366	0.2273	5.8234	5.77e-09	2.99e-08
Potri.004G152800.v3.1	Leuce	Aigeiros	1807.15	1.53469	0.130459	11.7638	6e-32	2.09e-30
Potri.014G165100.v3.1	Leuce	Aigeiros	47.3523	-2.968	0.569938	-5.20758	1.91e-07	8.24e-07
Potri.004G020201.v3.1	Leuce	Aigeiros	165.063	1.03494	0.215735	4.79729	1.61e-06	6.1e-06
Potri.017G040300.v3.1	Leuce	Aigeiros	105.762	-1.64681	0.553456	-2.9755	0.00292515	0.00653445
Potri.009G055900.v3.1	Leuce	Aigeiros	572.533	-1.98036	0.242249	-8.17489	2.96e-16	3.32e-15
Potri.003G015950.v3.1	Leuce	Aigeiros	20.1776	6.88526	1.05351	6.53558	6.34e-11	4.15e-10
Potri.001G251600.v3.1	Leuce	Aigeiros	352.316	2.3813	0.2578	9.23699	2.54e-20	3.96e-19
Potri.011G068500.v3.1	Leuce	Aigeiros	24.1212	-1.86096	0.818468	-2.27371	0.0229837	0.042204
Potri.019G030600.v3.1	Leuce	Aigeiros	80.7954	2.99359	0.52158	5.73945	9.5e-09	4.81e-08
Potri.004G173200.v3.1	Leuce	Aigeiros	1036.56	-2.2047	0.33988	-6.48669	8.77e-11	5.66e-10
Potri.007G014800.v3.1	Leuce	Aigeiros	582.318	-1.97896	0.164261	-12.0477	2e-33	7.49e-32
Potri.019G120050.v3.1	Leuce	Aigeiros	236.579	2.08146	0.509021	4.08914	4.33e-05	0.00013285
Potri.019G061100.v3.1	Leuce	Aigeiros	16.8584	-7.15951	1.28263	-5.58188	2.38e-08	1.15e-07
Potri.008G189400.v3.1	Leuce	Aigeiros	112.341	1.71133	0.685648	2.49594	0.0125625	0.0245814
Potri.007G117301.v3.1	Leuce	Aigeiros	4.83656	6.28972	1.13761	5.52891	3.22e-08	1.53e-07
Potri.007G110300.v3.1	Leuce	Aigeiros	26.6546	8.75279	0.676859	12.9315	2.99e-38	1.46e-36
Potri.011G070100.v3.1	Leuce	Aigeiros	1473.74	1.15225	0.278093	4.1434	3.42e-05	0.00010655
Potri.014G070100.v3.1	Leuce	Aigeiros	374.256	-1.90578	0.31013	-6.1451	7.99e-10	4.64e-09
Potri.018G151500.v3.1	Leuce	Aigeiros	387.709	2.56147	0.2123	12.0653	1.61e-33	6.08e-32
Potri.010G191600.v3.1	Leuce	Aigeiros	104.642	-1.81129	0.355066	-5.10127	3.37e-07	1.41e-06
Potri.018G076000.v3.1	Leuce	Aigeiros	828.401	-1.97553	0.236961	-8.33695	7.62e-17	9e-16
Potri.017G009500.v3.1	Leuce	Aigeiros	37.5172	7.54109	0.960166	7.85394	4.03e-15	4.03e-14
Potri.002G078600.v3.1	Leuce	Aigeiros	486.492	3.483	0.405306	8.59351	8.44e-18	1.08e-16
Potri.002G080800.v3.1	Leuce	Aigeiros	557.58	1.1428	0.504397	2.26567	0.0234716	0.0430193
Potri.001G050300.v3.1	Leuce	Aigeiros	93.7945	-1.72433	0.451852	-3.81614	0.000135554	0.000384297
Potri.009G053900.v3.1	Leuce	Aigeiros	93.6255	-1.49006	0.360983	-4.12777	3.66e-05	0.000113559
Potri.004G214100.v3.1	Leuce	Aigeiros	241.771	3.49019	0.599712	5.81978	5.89e-09	3.06e-08
Potri.016G143600.v3.1	Leuce	Aigeiros	191.232	-1.71217	0.209564	-8.17014	3.08e-16	3.45e-15
Potri.014G138500.v3.1	Leuce	Aigeiros	1090.82	-1.1823	0.179401	-6.59027	4.39e-11	2.92e-10
Potri.018G092732.v3.1	Leuce	Aigeiros	7.9401	-5.09103	1.36658	-3.72539	0.00019501	0.000538621
Potri.006G055500.v3.1	Leuce	Aigeiros	38.1562	-3.10398	0.844356	-3.67616	0.000236774	0.000645201
Potri.012G076000.v3.1	Leuce	Aigeiros	502.475	2.05384	0.38394	5.34938	8.83e-08	3.98e-07
Potri.T044400.v3.1	Leuce	Aigeiros	766.275	3.08965	0.196751	15.7034	1.43e-55	1.65e-53
Potri.018G024000.v3.1	Leuce	Aigeiros	216.833	2.23206	0.184453	12.101	1.04e-33	3.98e-32
Potri.014G001100.v3.1	Leuce	Aigeiros	5387.59	1.56654	0.119791	13.0772	4.44e-39	2.27e-37
Potri.001G021000.v3.1	Leuce	Aigeiros	613.137	-2.98722	0.369704	-8.08004	6.47e-16	7.03e-15
Potri.010G012100.v3.1	Leuce	Aigeiros	44811.4	1.75234	0.199612	8.77873	1.65e-18	2.25e-17
Potri.006G094000.v3.1	Leuce	Aigeiros	445.289	-1.29853	0.165696	-7.83684	4.62e-15	4.59e-14
Potri.013G097300.v3.1	Leuce	Aigeiros	221.897	-3.12136	0.605887	-5.15172	2.58e-07	1.09e-06
Potri.008G117100.v3.1	Leuce	Aigeiros	11369.4	1.72304	0.231804	7.43318	1.06e-13	9.35e-13
Potri.008G106000.v3.1	Leuce	Aigeiros	997.109	-1.43044	0.095707	-14.946	1.65e-50	1.49e-48
Potri.012G141300.v3.1	Leuce	Aigeiros	283.398	-6.16386	0.904381	-6.81556	9.39e-12	6.71e-11
Potri.007G134500.v3.1	Leuce	Aigeiros	102.594	1.30794	0.225757	5.7936	6.89e-09	3.55e-08
Potri.012G065200.v3.1	Leuce	Aigeiros	170.777	-2.61474	0.472528	-5.53351	3.14e-08	1.5e-07
Potri.003G111500.v3.1	Leuce	Aigeiros	5344.84	-2.57328	0.388279	-6.62739	3.42e-11	2.31e-10
Potri.015G016100.v3.1	Leuce	Aigeiros	4.75032	3.9064	1.24357	3.14128	0.00168209	0.00392928
Potri.007G083400.v3.1	Leuce	Aigeiros	1111.66	1.31957	0.280007	4.71261	2.45e-06	9.04e-06
Potri.004G053232.v3.1	Leuce	Aigeiros	77.3504	2.35819	0.32385	7.28174	3.3e-13	2.77e-12
Potri.008G145000.v3.1	Leuce	Aigeiros	189.455	-1.28064	0.219506	-5.8342	5.4e-09	2.82e-08
Potri.009G109300.v3.1	Leuce	Aigeiros	80.9157	-2.71084	0.389461	-6.96049	3.39e-12	2.56e-11
Potri.015G050900.v3.1	Leuce	Aigeiros	63.6201	2.78459	0.421908	6.6	4.11e-11	2.75e-10
Potri.001G403900.v3.1	Leuce	Aigeiros	827.528	-3.91686	0.21535	-18.1884	6.38e-74	1.62e-71
Potri.T126000.v3.1	Leuce	Aigeiros	123.701	-1.42386	0.178799	-7.9635	1.67e-15	1.74e-14
Potri.011G031200.v3.1	Leuce	Aigeiros	275.552	-1.28079	0.447171	-2.8642	0.00418067	0.00907286
Potri.015G048200.v3.1	Leuce	Aigeiros	3029.07	-1.06999	0.199822	-5.35473	8.57e-08	3.87e-07
Potri.013G024500.v3.1	Leuce	Aigeiros	24.1329	-1.89917	0.546898	-3.47262	0.000515396	0.00131818
Potri.013G115800.v3.1	Leuce	Aigeiros	17.3034	-2.495	1.00902	-2.47269	0.0134099	0.0260425
Potri.012G139000.v3.1	Leuce	Aigeiros	40.5275	-1.59399	0.688165	-2.31629	0.0205422	0.0382415
Potri.002G039500.v3.1	Leuce	Aigeiros	81.7971	-2.59559	0.980432	-2.64739	0.00811148	0.0165788
Potri.003G123800.v3.1	Leuce	Aigeiros	27.0533	-1.40619	0.401262	-3.50441	0.000457619	0.0011826
Potri.017G098200.v3.1	Leuce	Aigeiros	694.141	1.07342	0.416753	2.57568	0.0100044	0.0200158
Potri.002G255800.v3.1	Leuce	Aigeiros	7959.77	1.09047	0.0798575	13.6552	1.88e-42	1.14e-40
Potri.001G180500.v3.1	Leuce	Aigeiros	43.114	2.63531	0.426338	6.18127	6.36e-10	3.73e-09
Potri.001G320201.v3.1	Leuce	Aigeiros	69.5511	3.49913	0.62873	5.56539	2.62e-08	1.26e-07
Potri.014G028800.v3.1	Leuce	Aigeiros	12.2662	4.01824	1.40662	2.85667	0.00428114	0.00927253
Potri.001G156600.v3.1	Leuce	Aigeiros	144.788	-1.42605	0.173596	-8.21478	2.13e-16	2.41e-15
Potri.016G102500.v3.1	Leuce	Aigeiros	300.578	1.397	0.175789	7.94703	1.91e-15	1.97e-14
Potri.007G011100.v3.1	Leuce	Aigeiros	1154.06	1.1125	0.0998787	11.1385	8.15e-29	2.41e-27
Potri.013G161500.v3.1	Leuce	Aigeiros	52065	1.58075	0.157316	10.0482	9.35e-24	1.91e-22
Potri.006G141200.v3.1	Leuce	Aigeiros	3418.81	-1.58018	0.300247	-5.26294	1.42e-07	6.23e-07
Potri.016G069900.v3.1	Leuce	Aigeiros	5.1135	-2.65221	0.893589	-2.96804	0.00299704	0.00668301
Potri.017G049700.v3.1	Leuce	Aigeiros	24.6695	3.59275	1.24229	2.89205	0.00382736	0.00836464
Potri.006G232900.v3.1	Leuce	Aigeiros	31926.7	-1.838	0.336861	-5.45625	4.86e-08	2.27e-07
Potri.003G211300.v3.1	Leuce	Aigeiros	273.773	-3.6078	0.470362	-7.67028	1.72e-14	1.62e-13
Potri.001G217400.v3.1	Leuce	Aigeiros	5.24512	-5.47548	1.99889	-2.73926	0.00615772	0.0129183
Potri.007G110600.v3.1	Leuce	Aigeiros	546.579	-1.71901	0.180278	-9.53532	1.49e-21	2.58e-20
Potri.019G044500.v3.1	Leuce	Aigeiros	499.514	2.85143	1.27674	2.23337	0.0255247	0.0463464
Potri.013G127900.v3.1	Leuce	Aigeiros	585.387	-2.02961	0.420829	-4.82289	1.41e-06	5.4e-06
Potri.010G094100.v3.1	Leuce	Aigeiros	983.887	-2.80642	0.23176	-12.1091	9.45e-34	3.61e-32
Potri.011G013401.v3.1	Leuce	Aigeiros	21.2381	3.48717	1.09032	3.19831	0.00138234	0.0032837
Potri.001G190400.v3.1	Leuce	Aigeiros	273.581	-1.54267	0.211357	-7.29887	2.9e-13	2.45e-12
Potri.001G249500.v3.1	Leuce	Aigeiros	28.864	2.22867	0.658551	3.3842	0.000713855	0.0017854
Potri.019G031800.v3.1	Leuce	Aigeiros	63.8679	-1.41841	0.377697	-3.75542	0.000173049	0.000481971
Potri.012G011100.v3.1	Leuce	Aigeiros	427.981	-1.50104	0.207233	-7.24326	4.38e-13	3.63e-12
Potri.015G020000.v3.1	Leuce	Aigeiros	1719.75	1.55904	0.30208	5.16102	2.46e-07	1.04e-06
Potri.005G030342.v3.1	Leuce	Aigeiros	66.2368	1.42755	0.60251	2.36933	0.0178202	0.0336386
Potri.014G063900.v3.1	Leuce	Aigeiros	209.545	-1.27808	0.509766	-2.50719	0.0121695	0.0238765
Potri.002G020500.v3.1	Leuce	Aigeiros	2568.51	1.5605	0.262703	5.94016	2.85e-09	1.54e-08
Potri.007G004500.v3.1	Leuce	Aigeiros	164.542	1.95455	0.245934	7.94746	1.9e-15	1.97e-14
Potri.012G031100.v3.1	Leuce	Aigeiros	323.42	1.07645	0.22842	4.7126	2.45e-06	9.04e-06
Potri.013G026500.v3.1	Leuce	Aigeiros	91.7229	2.2214	0.4265	5.20843	1.9e-07	8.21e-07
Potri.017G020300.v3.1	Leuce	Aigeiros	8.41507	-1.85182	0.65515	-2.82655	0.00470517	0.0101092
Potri.009G048400.v3.1	Leuce	Aigeiros	465.544	2.44472	0.516562	4.73267	2.22e-06	8.25e-06
Potri.004G091800.v3.1	Leuce	Aigeiros	1066.57	1.29376	0.0829485	15.5972	7.61e-55	8.58e-53
Potri.009G143800.v3.1	Leuce	Aigeiros	31.6467	-8.06822	1.29758	-6.21791	5.04e-10	2.99e-09
Potri.016G098300.v3.1	Leuce	Aigeiros	58.6254	1.22584	0.350131	3.50109	0.000463352	0.00119568
Potri.013G052100.v3.1	Leuce	Aigeiros	2932.24	-1.64342	0.276623	-5.94101	2.83e-09	1.53e-08
Potri.019G035100.v3.1	Leuce	Aigeiros	56.1087	1.68248	0.606845	2.77251	0.00556261	0.011769
Potri.015G103100.v3.1	Leuce	Aigeiros	121.742	-1.93902	0.391872	-4.94809	7.49e-07	2.98e-06
Potri.001G074300.v3.1	Leuce	Aigeiros	54.5384	-1.7379	0.436566	-3.98085	6.87e-05	0.000204344
Potri.016G016400.v3.1	Leuce	Aigeiros	51.2881	-1.84435	0.316571	-5.82603	5.68e-09	2.95e-08
Potri.001G346900.v3.1	Leuce	Aigeiros	289.846	-1.09724	0.206012	-5.3261	1e-07	4.49e-07
Potri.007G022700.v3.1	Leuce	Aigeiros	2813.64	-1.2724	0.13418	-9.48276	2.48e-21	4.2e-20
Potri.008G138400.v3.1	Leuce	Aigeiros	1430.75	-1.60682	0.316817	-5.07177	3.94e-07	1.63e-06
Potri.019G003400.v3.1	Leuce	Aigeiros	1464.82	1.29819	0.220815	5.87909	4.13e-09	2.19e-08
Potri.005G146900.v3.1	Leuce	Aigeiros	989.153	-1.13923	0.208757	-5.45723	4.84e-08	2.26e-07
Potri.008G124900.v3.1	Leuce	Aigeiros	586.713	1.49809	0.221837	6.75308	1.45e-11	1.01e-10
Potri.018G121000.v3.1	Leuce	Aigeiros	6.49151	-2.45555	1.05651	-2.32421	0.0201141	0.0375385
Potri.008G062400.v3.1	Leuce	Aigeiros	121.73	-1.93278	0.369672	-5.22836	1.71e-07	7.42e-07
Potri.003G025632.v3.1	Leuce	Aigeiros	13.0485	2.53364	0.680982	3.72057	0.000198771	0.000548563
Potri.008G180200.v3.1	Leuce	Aigeiros	7.61203	2.97557	1.19663	2.48661	0.0128965	0.0251571
Potri.006G013500.v3.1	Leuce	Aigeiros	15.4496	-2.2719	0.778449	-2.91849	0.00351726	0.00774375
Potri.006G232700.v3.1	Leuce	Aigeiros	252.47	-3.02483	0.349326	-8.65904	4.76e-18	6.21e-17
Potri.001G006600.v3.1	Leuce	Aigeiros	69.7463	-9.20831	0.95607	-9.63142	5.89e-22	1.05e-20
Potri.001G176200.v3.1	Leuce	Aigeiros	5950.43	-1.53105	0.426829	-3.58704	0.000334456	0.000886286
Potri.016G071300.v3.1	Leuce	Aigeiros	5.08611	6.36248	1.06109	5.99617	2.02e-09	1.12e-08
Potri.008G104100.v3.1	Leuce	Aigeiros	54.1079	3.70514	1.08989	3.39954	0.000674995	0.0016947
Potri.004G144600.v3.1	Leuce	Aigeiros	2803.21	1.54516	0.233683	6.61221	3.79e-11	2.54e-10
Potri.007G109500.v3.1	Leuce	Aigeiros	3.40625	-4.8524	2.01805	-2.4045	0.0161948	0.0308536
Potri.008G087650.v3.1	Leuce	Aigeiros	10.7962	1.62773	0.680818	2.39085	0.0168094	0.0319003
Potri.017G146800.v3.1	Leuce	Aigeiros	1644.82	1.38933	0.190454	7.29484	2.99e-13	2.52e-12
Potri.010G067632.v3.1	Leuce	Aigeiros	26.4116	-7.80738	1.80909	-4.31563	1.59e-05	5.22e-05
Potri.002G076200.v3.1	Leuce	Aigeiros	100.474	-1.71576	0.647081	-2.65154	0.00801261	0.0163966
Potri.005G133900.v3.1	Leuce	Aigeiros	784.941	-5.93205	0.701098	-8.46108	2.65e-17	3.26e-16
Potri.010G057450.v3.1	Leuce	Aigeiros	142.579	1.41823	0.171949	8.24794	1.61e-16	1.84e-15
Potri.002G125900.v3.1	Leuce	Aigeiros	496.762	1.20325	0.265143	4.53812	5.68e-06	1.99e-05
Potri.001G250200.v3.1	Leuce	Aigeiros	20.9558	-2.51916	1.08358	-2.32484	0.0200805	0.0374888
Potri.T114600.v3.1	Leuce	Aigeiros	49.3387	-2.55546	0.411563	-6.20916	5.33e-10	3.16e-09
Potri.013G124900.v3.1	Leuce	Aigeiros	26.9334	-7.83529	2.0046	-3.90865	9.28e-05	0.000270378
Potri.018G098000.v3.1	Leuce	Aigeiros	564.296	1.44794	0.186022	7.78374	7.04e-15	6.89e-14
Potri.014G024000.v3.1	Leuce	Aigeiros	92.9123	-2.53458	0.306401	-8.2721	1.32e-16	1.52e-15
Potri.018G139700.v3.1	Leuce	Aigeiros	1209.51	2.29531	0.30703	7.47585	7.67e-14	6.85e-13
Potri.007G100200.v3.1	Leuce	Aigeiros	739.11	-1.22834	0.103242	-11.8976	1.22e-32	4.42e-31
Potri.004G136000.v3.1	Leuce	Aigeiros	414	1.9415	0.634496	3.05991	0.00221404	0.00506011
Potri.003G183100.v3.1	Leuce	Aigeiros	1773.81	-2.11333	0.170685	-12.3815	3.29e-35	1.37e-33
Potri.010G125000.v3.1	Leuce	Aigeiros	15.3604	-3.7081	0.845402	-4.3862	1.15e-05	3.87e-05
Potri.001G110700.v3.1	Leuce	Aigeiros	667.06	1.38496	0.333469	4.1532	3.28e-05	0.000102444
Potri.005G228100.v3.1	Leuce	Aigeiros	888.323	-1.96609	0.494434	-3.97645	7e-05	0.000207931
Potri.005G045900.v3.1	Leuce	Aigeiros	199.37	3.04752	0.371415	8.20517	2.3e-16	2.61e-15
Potri.006G206700.v3.1	Leuce	Aigeiros	8.6285	7.12533	0.862104	8.26505	1.4e-16	1.61e-15
Potri.005G206400.v3.1	Leuce	Aigeiros	282.093	1.42225	0.407659	3.48883	0.000485141	0.00124689
Potri.016G134000.v3.1	Leuce	Aigeiros	444.903	-1.45648	0.263576	-5.52587	3.28e-08	1.56e-07
Potri.012G010300.v3.1	Leuce	Aigeiros	6.51464	-5.78752	1.18822	-4.87075	1.11e-06	4.31e-06
Potri.001G186400.v3.1	Leuce	Aigeiros	12.9158	-4.95312	1.12305	-4.41043	1.03e-05	3.48e-05
Potri.013G026900.v3.1	Leuce	Aigeiros	19.4217	-2.4601	0.891211	-2.7604	0.00577303	0.0121772
Potri.010G146900.v3.1	Leuce	Aigeiros	622.546	1.09166	0.207761	5.25438	1.49e-07	6.51e-07
Potri.013G127200.v3.1	Leuce	Aigeiros	6814.13	-1.07131	0.115202	-9.29936	1.41e-20	2.27e-19
Potri.010G089400.v3.1	Leuce	Aigeiros	415.116	1.70403	0.417996	4.07666	4.57e-05	0.000139559
Potri.005G259801.v3.1	Leuce	Aigeiros	20.8849	4.40722	1.42204	3.09922	0.0019403	0.00448515
Potri.006G192700.v3.1	Leuce	Aigeiros	431.001	-1.3081	0.246056	-5.31625	1.06e-07	4.73e-07
Potri.003G066800.v3.1	Leuce	Aigeiros	3454.79	-5.96163	0.44508	-13.3945	6.51e-41	3.62e-39
Potri.006G206000.v3.1	Leuce	Aigeiros	123.926	-2.31239	0.441099	-5.24234	1.59e-07	6.91e-07
Potri.001G008500.v3.1	Leuce	Aigeiros	1291.22	-2.22135	0.500217	-4.44078	8.96e-06	3.05e-05
Potri.013G154100.v3.1	Leuce	Aigeiros	114.556	-4.99592	0.823216	-6.06878	1.29e-09	7.29e-09
Potri.014G038700.v3.1	Leuce	Aigeiros	2790.21	1.68037	0.29341	5.72702	1.02e-08	5.16e-08
Potri.019G023700.v3.1	Leuce	Aigeiros	253.054	3.2817	0.331815	9.89015	4.59e-23	9.02e-22
Potri.015G031300.v3.1	Leuce	Aigeiros	19.7418	-3.10687	0.728968	-4.26201	2.03e-05	6.56e-05
Potri.012G140200.v3.1	Leuce	Aigeiros	70.6909	-3.54641	1.00465	-3.53	0.000415559	0.00108301
Potri.008G212100.v3.1	Leuce	Aigeiros	74.4398	-7.42094	1.09467	-6.77917	1.21e-11	8.53e-11
Potri.003G120300.v3.1	Leuce	Aigeiros	6940.21	-1.47287	0.169429	-8.69318	3.52e-18	4.65e-17
Potri.008G194500.v3.1	Leuce	Aigeiros	47.9145	1.95873	0.290106	6.75176	1.46e-11	1.02e-10
Potri.014G016900.v3.1	Leuce	Aigeiros	3108.29	1.37484	0.0859486	15.9961	1.36e-57	1.71e-55
Potri.014G097100.v3.1	Leuce	Aigeiros	5863.35	1.43971	0.111261	12.9399	2.68e-38	1.32e-36
Potri.006G178700.v3.1	Leuce	Aigeiros	467.835	-2.19939	0.289883	-7.58718	3.27e-14	3.01e-13
Potri.016G082000.v3.1	Leuce	Aigeiros	3.40275	4.72697	1.41295	3.34546	0.000821462	0.00202958
Potri.016G071600.v3.1	Leuce	Aigeiros	10148.3	1.53243	0.161211	9.50579	1.99e-21	3.39e-20
Potri.014G085800.v3.1	Leuce	Aigeiros	263.283	-1.48158	0.283697	-5.22241	1.77e-07	7.65e-07
Potri.006G229100.v3.1	Leuce	Aigeiros	10.559	4.66504	1.50697	3.09564	0.00196391	0.00453664
Potri.009G007700.v3.1	Leuce	Aigeiros	7.00681	-5.89307	1.75866	-3.35089	0.000805517	0.00199319
Potri.016G000101.v3.1	Leuce	Aigeiros	434.824	-1.17184	0.132574	-8.83914	9.65e-19	1.34e-17
Potri.005G257800.v3.1	Leuce	Aigeiros	1258.24	-1.97832	0.394548	-5.01413	5.33e-07	2.16e-06
Potri.008G135400.v3.1	Leuce	Aigeiros	96.7635	2.2766	0.483018	4.71327	2.44e-06	9.02e-06
Potri.005G141900.v3.1	Leuce	Aigeiros	239.756	-2.08538	0.368864	-5.65353	1.57e-08	7.76e-08
Potri.T005800.v3.1	Leuce	Aigeiros	18.748	2.45551	0.688066	3.56872	0.000358734	0.000945305
Potri.014G020800.v3.1	Leuce	Aigeiros	12.7762	7.69198	0.763511	10.0745	7.16e-24	1.48e-22
Potri.016G007101.v3.1	Leuce	Aigeiros	118.131	2.28514	0.382176	5.97928	2.24e-09	1.23e-08
Potri.001G428800.v3.1	Leuce	Aigeiros	10.7222	-6.50691	2.02151	-3.21884	0.0012871	0.00307591
Potri.001G045200.v3.1	Leuce	Aigeiros	851.225	-3.40249	0.235463	-14.4502	2.5e-47	1.93e-45
Potri.014G030100.v3.1	Leuce	Aigeiros	43.6164	2.03431	0.445082	4.57063	4.86e-06	1.72e-05
Potri.015G118200.v3.1	Leuce	Aigeiros	47.8158	1.25489	0.265798	4.72123	2.34e-06	8.69e-06
Potri.005G154600.v3.1	Leuce	Aigeiros	19.3731	-2.53373	0.383332	-6.60976	3.85e-11	2.58e-10
Potri.001G187400.v3.1	Leuce	Aigeiros	2.65367	5.42414	2.25382	2.40664	0.0161	0.0306965
Potri.008G119900.v3.1	Leuce	Aigeiros	93.2187	-1.86567	0.366136	-5.09557	3.48e-07	1.45e-06
Potri.007G092500.v3.1	Leuce	Aigeiros	658.728	-3.49823	0.580151	-6.02986	1.64e-09	9.18e-09
Potri.019G061900.v3.1	Leuce	Aigeiros	322.749	9.4032	1.13649	8.27388	1.3e-16	1.5e-15
Potri.011G100501.v3.1	Leuce	Aigeiros	316.607	1.45789	0.146215	9.97086	2.04e-23	4.1e-22
Potri.007G137100.v3.1	Leuce	Aigeiros	628.895	2.71484	0.24409	11.1223	9.77e-29	2.86e-27
Potri.010G061000.v3.1	Leuce	Aigeiros	165.232	1.07742	0.173946	6.19401	5.87e-10	3.46e-09
Potri.006G247700.v3.1	Leuce	Aigeiros	911.221	3.65077	0.271884	13.4277	4.16e-41	2.33e-39
Potri.019G011200.v3.1	Leuce	Aigeiros	3.6969	5.90352	1.29691	4.552	5.31e-06	1.87e-05
Potri.003G119200.v3.1	Leuce	Aigeiros	4.65481	-5.30379	1.77722	-2.98432	0.00284205	0.00637061
Potri.004G079500.v3.1	Leuce	Aigeiros	17.5699	4.53473	0.527165	8.60212	7.83e-18	1e-16
Potri.008G167700.v3.1	Leuce	Aigeiros	318.929	-1.81607	0.329294	-5.51505	3.49e-08	1.65e-07
Potri.011G042100.v3.1	Leuce	Aigeiros	4.78497	4.72996	1.67026	2.83187	0.00462774	0.00995487
Potri.011G010900.v3.1	Leuce	Aigeiros	144.919	1.08024	0.235863	4.57996	4.65e-06	1.65e-05
Potri.016G066300.v3.1	Leuce	Aigeiros	158.277	-1.57273	0.242749	-6.47883	9.24e-11	5.95e-10
Potri.004G070000.v3.1	Leuce	Aigeiros	390.423	-1.04085	0.17569	-5.92438	3.13e-09	1.68e-08
Potri.019G048600.v3.1	Leuce	Aigeiros	222.509	-1.14058	0.180225	-6.32865	2.47e-10	1.52e-09
Potri.005G145000.v3.1	Leuce	Aigeiros	190.703	7.55674	1.62427	4.65238	3.28e-06	1.19e-05
Potri.001G036200.v3.1	Leuce	Aigeiros	3.54563	5.84233	1.63816	3.5664	0.000361916	0.000952801
Potri.001G388600.v3.1	Leuce	Aigeiros	482.808	6.02682	0.440076	13.695	1.09e-42	6.68e-41
Potri.005G200600.v3.1	Leuce	Aigeiros	635.595	-4.15081	0.26342	-15.7573	6.11e-56	7.16e-54
Potri.009G148900.v3.1	Leuce	Aigeiros	2350.32	-2.73505	0.283457	-9.64891	4.97e-22	8.94e-21
Potri.017G152460.v3.1	Leuce	Aigeiros	8.14019	7.04124	1.05377	6.68195	2.36e-11	1.62e-10
Potri.016G030100.v3.1	Leuce	Aigeiros	695.54	1.11666	0.113996	9.7956	1.18e-22	2.25e-21
Potri.T061900.v3.1	Leuce	Aigeiros	125.019	1.46383	0.312032	4.69127	2.72e-06	9.98e-06
Potri.001G404500.v3.1	Leuce	Aigeiros	13.8235	-2.44803	0.950545	-2.5754	0.0100126	0.02003
Potri.008G199600.v3.1	Leuce	Aigeiros	9.61047	7.28045	0.985853	7.38492	1.53e-13	1.33e-12
Potri.015G034800.v3.1	Leuce	Aigeiros	733.458	1.36965	0.246873	5.548	2.89e-08	1.38e-07
Potri.019G003600.v3.1	Leuce	Aigeiros	378.58	2.17919	0.252075	8.645	5.38e-18	7e-17
Potri.004G165400.v3.1	Leuce	Aigeiros	10.6301	-3.97716	1.7495	-2.27332	0.0230069	0.0422424
Potri.005G221000.v3.1	Leuce	Aigeiros	599.752	-5.07251	0.569405	-8.90844	5.18e-19	7.36e-18
Potri.006G018901.v3.1	Leuce	Aigeiros	84.3416	10.4144	0.684926	15.2052	3.27e-52	3.16e-50
Potri.T129600.v3.1	Leuce	Aigeiros	359.913	1.19707	0.191402	6.25425	3.99e-10	2.4e-09
Potri.009G038700.v3.1	Leuce	Aigeiros	32.0567	-3.65179	0.503645	-7.25072	4.15e-13	3.45e-12
Potri.009G056800.v3.1	Leuce	Aigeiros	270.555	1.31918	0.18776	7.02585	2.13e-12	1.64e-11
Potri.010G103200.v3.1	Leuce	Aigeiros	76.7612	9.31231	0.843624	11.0385	2.49e-28	7.05e-27
Potri.014G024400.v3.1	Leuce	Aigeiros	107.452	-1.60824	0.643358	-2.49977	0.0124275	0.0243392
Potri.T086701.v3.1	Leuce	Aigeiros	40.0589	2.23712	0.816062	2.74136	0.00611854	0.0128484
Potri.005G097800.v3.1	Leuce	Aigeiros	162.525	-1.88553	0.344358	-5.47551	4.36e-08	2.05e-07
Potri.016G086500.v3.1	Leuce	Aigeiros	907.762	2.6518	0.34802	7.61967	2.54e-14	2.37e-13
Potri.016G079000.v3.1	Leuce	Aigeiros	689.193	-4.15978	0.80817	-5.14715	2.64e-07	1.12e-06
Potri.008G040900.v3.1	Leuce	Aigeiros	237.692	1.37848	0.259676	5.30845	1.11e-07	4.92e-07
Potri.014G118300.v3.1	Leuce	Aigeiros	17.9178	-3.79909	0.915728	-4.14871	3.34e-05	0.000104317
Potri.003G165600.v3.1	Leuce	Aigeiros	1249.46	1.52936	0.237388	6.44247	1.18e-10	7.47e-10
Potri.010G063700.v3.1	Leuce	Aigeiros	276.698	-1.61866	0.135094	-11.9817	4.43e-33	1.64e-31
Potri.016G109500.v3.1	Leuce	Aigeiros	386.514	1.39414	0.145075	9.60975	7.27e-22	1.28e-20
Potri.004G143500.v3.1	Leuce	Aigeiros	1579.29	1.19699	0.166317	7.19703	6.15e-13	5.01e-12
Potri.010G090300.v3.1	Leuce	Aigeiros	13.021	-1.06554	0.388497	-2.74273	0.0060931	0.0127986
Potri.015G092500.v3.1	Leuce	Aigeiros	44.7215	8.53053	0.837271	10.1885	2.23e-24	4.79e-23
Potri.001G436200.v3.1	Leuce	Aigeiros	118.599	-1.09601	0.311975	-3.51314	0.000442849	0.0011477
Potri.003G092900.v3.1	Leuce	Aigeiros	9.16094	3.02955	1.22727	2.46853	0.013567	0.0263064
Potri.014G000700.v3.1	Leuce	Aigeiros	146.2	-1.17796	0.254131	-4.63524	3.57e-06	1.29e-05
Potri.007G051600.v3.1	Leuce	Aigeiros	475.36	-2.0613	0.401255	-5.13712	2.79e-07	1.18e-06
Potri.002G178100.v3.1	Leuce	Aigeiros	102.836	1.07982	0.22243	4.85467	1.21e-06	4.66e-06
Potri.014G104800.v3.1	Leuce	Aigeiros	58.0507	-1.90457	0.479164	-3.97478	7.04e-05	0.000209246
Potri.013G151500.v3.1	Leuce	Aigeiros	31.4496	-5.85414	1.57051	-3.72753	0.000193367	0.0005344
Potri.011G150600.v3.1	Leuce	Aigeiros	155.66	5.3234	0.614262	8.66633	4.46e-18	5.84e-17
Potri.018G131200.v3.1	Leuce	Aigeiros	671.74	1.37464	0.334575	4.1086	3.98e-05	0.000122731
Potri.T079100.v3.1	Leuce	Aigeiros	281.559	2.13468	0.417677	5.11083	3.21e-07	1.34e-06
Potri.004G209700.v3.1	Leuce	Aigeiros	503.776	1.13646	0.154322	7.36422	1.78e-13	1.54e-12
Potri.018G054900.v3.1	Leuce	Aigeiros	790.072	1.417	0.155201	9.13005	6.85e-20	1.03e-18
Potri.013G035900.v3.1	Leuce	Aigeiros	60.1982	1.44801	0.261029	5.54733	2.9e-08	1.39e-07
Potri.007G107300.v3.1	Leuce	Aigeiros	1972.75	-1.96352	0.135458	-14.4953	1.3e-47	1.01e-45
Potri.019G114700.v3.1	Leuce	Aigeiros	2.40692	5.28311	1.23669	4.27197	1.94e-05	6.29e-05
Potri.017G040700.v3.1	Leuce	Aigeiros	2.19622	-4.21854	1.74008	-2.42434	0.0153364	0.0293867
Potri.002G003050.v3.1	Leuce	Aigeiros	45.9182	9.53675	0.653575	14.5917	3.17e-48	2.55e-46
Potri.001G181701.v3.1	Leuce	Aigeiros	39.452	1.4162	0.640091	2.21249	0.0269325	0.0486227
Potri.004G086400.v3.1	Leuce	Aigeiros	250.706	-1.53403	0.326344	-4.70064	2.59e-06	9.55e-06
Potri.008G113000.v3.1	Leuce	Aigeiros	159.627	7.27439	1.40112	5.19183	2.08e-07	8.93e-07
Potri.009G150600.v3.1	Leuce	Aigeiros	4079.72	-1.07819	0.186758	-5.77322	7.78e-09	3.99e-08
Potri.002G083001.v3.1	Leuce	Aigeiros	23.6201	3.16182	0.617439	5.12087	3.04e-07	1.28e-06
Potri.017G050200.v3.1	Leuce	Aigeiros	139.337	-1.16893	0.350141	-3.33846	0.000842428	0.00207683
Potri.013G155100.v3.1	Leuce	Aigeiros	2569.86	-1.1098	0.149901	-7.40358	1.33e-13	1.16e-12
Potri.013G119700.v3.1	Leuce	Aigeiros	2417.2	1.1562	0.0970525	11.9131	1.01e-32	3.69e-31
Potri.001G363801.v3.1	Leuce	Aigeiros	16.7912	-3.68962	1.09484	-3.37002	0.000751633	0.0018709
Potri.006G151600.v3.1	Leuce	Aigeiros	88.8314	-2.95059	0.672166	-4.38967	1.14e-05	3.81e-05
Potri.T055600.v3.1	Leuce	Aigeiros	1305.92	3.20376	0.771879	4.1506	3.32e-05	0.000103536
Potri.004G070300.v3.1	Leuce	Aigeiros	6.66233	6.75195	1.44893	4.65997	3.16e-06	1.15e-05
Potri.002G029800.v3.1	Leuce	Aigeiros	2.9125	4.74433	1.13031	4.19738	2.7e-05	8.57e-05
Potri.012G032700.v3.1	Leuce	Aigeiros	1615.32	-3.79626	0.367573	-10.3279	5.27e-25	1.18e-23
Potri.007G137000.v3.1	Leuce	Aigeiros	308.899	-3.5409	0.391892	-9.0354	1.63e-19	2.42e-18
Potri.012G045600.v3.1	Leuce	Aigeiros	16.9087	-7.16429	1.14535	-6.25511	3.97e-10	2.39e-09
Potri.002G018500.v3.1	Leuce	Aigeiros	285.245	-3.4945	0.236133	-14.7989	1.49e-49	1.29e-47
Potri.013G021700.v3.1	Leuce	Aigeiros	402.025	-1.17925	0.137734	-8.56182	1.11e-17	1.41e-16
Potri.016G006000.v3.1	Leuce	Aigeiros	199.374	1.95038	0.257032	7.58808	3.25e-14	2.99e-13
Potri.019G119600.v3.1	Leuce	Aigeiros	94.0165	2.64027	0.659986	4.0005	6.32e-05	0.000189031
Potri.007G037100.v3.1	Leuce	Aigeiros	207.627	-4.47018	0.715176	-6.25046	4.09e-10	2.46e-09
Potri.017G069100.v3.1	Leuce	Aigeiros	2157.23	1.69994	0.135461	12.5493	4.01e-36	1.74e-34
Potri.014G152800.v3.1	Leuce	Aigeiros	1725.59	-2.16219	0.460432	-4.696	2.65e-06	9.76e-06
Potri.T033800.v3.1	Leuce	Aigeiros	549.92	2.27737	0.248316	9.17124	4.68e-20	7.17e-19
Potri.013G079200.v3.1	Leuce	Aigeiros	444.694	1.64899	0.235617	6.9986	2.59e-12	1.98e-11
Potri.004G081300.v3.1	Leuce	Aigeiros	333.397	-1.4877	0.396911	-3.74818	0.000178122	0.000495095
Potri.009G101000.v3.1	Leuce	Aigeiros	66.0926	1.28753	0.401042	3.21046	0.00132521	0.00315867
Potri.010G185400.v3.1	Leuce	Aigeiros	7.59033	-4.52282	1.30245	-3.47256	0.000515529	0.00131843
Potri.001G468100.v3.1	Leuce	Aigeiros	49.3267	-1.76716	0.72767	-2.42851	0.0151608	0.0290802
Potri.003G099100.v3.1	Leuce	Aigeiros	992.551	2.46546	0.192896	12.7813	2.09e-37	9.6e-36
Potri.009G115200.v3.1	Leuce	Aigeiros	4.326	-5.19757	1.78777	-2.9073	0.00364566	0.00800325
Potri.013G063550.v3.1	Leuce	Aigeiros	560.439	-1.38461	0.277226	-4.9945	5.9e-07	2.38e-06
Potri.017G034000.v3.1	Leuce	Aigeiros	1.75056	4.82442	1.35151	3.56964	0.000357467	0.000942233
Potri.007G008500.v3.1	Leuce	Aigeiros	224.747	1.76884	0.590491	2.99555	0.00273954	0.00615864
Potri.004G190700.v3.1	Leuce	Aigeiros	3.29213	5.73488	2.14968	2.66779	0.00763531	0.0156883
Potri.013G001800.v3.1	Leuce	Aigeiros	30.7365	-2.07771	0.425494	-4.88307	1.04e-06	4.07e-06
Potri.006G103900.v3.1	Leuce	Aigeiros	289.505	-2.63738	0.300772	-8.7687	1.81e-18	2.45e-17
Potri.018G135000.v3.1	Leuce	Aigeiros	53.5647	2.12626	0.804006	2.64458	0.00817916	0.0167071
Potri.001G436700.v3.1	Leuce	Aigeiros	4096.57	3.94398	0.184515	21.3749	2.29e-101	1.67e-98
Potri.009G157700.v3.1	Leuce	Aigeiros	596.319	-5.16593	0.209958	-24.6046	1.13e-133	1.68e-130
Potri.011G141700.v3.1	Leuce	Aigeiros	45.1731	-2.01271	0.562794	-3.57628	0.000348522	0.000920612
Potri.008G011900.v3.1	Leuce	Aigeiros	92.2714	1.20717	0.267152	4.51868	6.22e-06	2.17e-05
Potri.006G110100.v3.1	Leuce	Aigeiros	1533.25	1.26607	0.115874	10.9262	8.64e-28	2.35e-26
Potri.016G036300.v3.1	Leuce	Aigeiros	162.907	-2.97982	0.403945	-7.3768	1.62e-13	1.41e-12
Potri.008G168200.v3.1	Leuce	Aigeiros	14.5116	3.34575	0.815797	4.1012	4.11e-05	0.000126557
Potri.016G040566.v3.1	Leuce	Aigeiros	6.85631	6.79334	0.996133	6.81971	9.12e-12	6.53e-11
Potri.002G044900.v3.1	Leuce	Aigeiros	809.12	2.96433	0.460932	6.43118	1.27e-10	8e-10
Potri.006G228700.v3.1	Leuce	Aigeiros	304.269	-1.451	0.172812	-8.39638	4.6e-17	5.54e-16
Potri.004G069000.v3.1	Leuce	Aigeiros	74.909	2.02737	0.496366	4.08441	4.42e-05	0.000135302
Potri.008G158500.v3.1	Leuce	Aigeiros	13.9135	2.29257	0.879684	2.60613	0.00915729	0.0184869
Potri.006G201500.v3.1	Leuce	Aigeiros	17.6461	1.65263	0.627591	2.63329	0.00845611	0.0172133
Potri.008G121000.v3.1	Leuce	Aigeiros	736.049	1.23606	0.111764	11.0596	1.97e-28	5.61e-27
Potri.003G132300.v3.1	Leuce	Aigeiros	67.4409	-3.17234	0.449344	-7.05993	1.67e-12	1.3e-11
Potri.017G045600.v3.1	Leuce	Aigeiros	168.803	3.61161	0.87276	4.13815	3.5e-05	0.000108813
Potri.005G239200.v3.1	Leuce	Aigeiros	84.1588	-3.11622	0.620436	-5.02263	5.1e-07	2.07e-06
Potri.005G084800.v3.1	Leuce	Aigeiros	1576.62	1.21501	0.164406	7.39029	1.47e-13	1.28e-12
Potri.014G022600.v3.1	Leuce	Aigeiros	138.888	1.08974	0.491047	2.21922	0.0264718	0.0478793
Potri.018G024400.v3.1	Leuce	Aigeiros	156.728	1.11539	0.26707	4.17639	2.96e-05	9.32e-05
Potri.016G015800.v3.1	Leuce	Aigeiros	8.32249	3.24865	1.29892	2.50103	0.0123832	0.0242621
Potri.001G439000.v3.1	Leuce	Aigeiros	673.47	1.01354	0.176696	5.73609	9.69e-09	4.91e-08
Potri.016G016000.v3.1	Leuce	Aigeiros	110.231	-2.57922	0.586915	-4.39453	1.11e-05	3.73e-05
Potri.007G142600.v3.1	Leuce	Aigeiros	40.2052	-1.85073	0.364628	-5.07566	3.86e-07	1.6e-06
Potri.002G207050.v3.1	Leuce	Aigeiros	5.96075	6.59136	1.18284	5.5725	2.51e-08	1.21e-07
Potri.002G174900.v3.1	Leuce	Aigeiros	133.824	2.11433	0.330279	6.40165	1.54e-10	9.63e-10
Potri.001G082200.v3.1	Leuce	Aigeiros	179.689	2.47567	0.305179	8.11217	4.97e-16	5.46e-15
Potri.002G073900.v3.1	Leuce	Aigeiros	202.326	-1.24336	0.253207	-4.91044	9.09e-07	3.57e-06
Potri.015G143932.v3.1	Leuce	Aigeiros	28.9738	2.34953	0.919696	2.55468	0.0106285	0.0211305
Potri.010G015800.v3.1	Leuce	Aigeiros	97.5436	-2.13772	0.639223	-3.34425	0.000825039	0.00203774
Potri.005G016150.v3.1	Leuce	Aigeiros	6.47504	-5.77911	2.03773	-2.83605	0.0045675	0.00983437
Potri.009G024300.v3.1	Leuce	Aigeiros	991.59	1.55437	0.262804	5.91454	3.33e-09	1.78e-08
Potri.014G198400.v3.1	Leuce	Aigeiros	78.5077	-2.30372	0.637218	-3.61528	0.000300017	0.000802223
Potri.001G429200.v3.1	Leuce	Aigeiros	20.4386	1.92498	0.671923	2.86489	0.00417156	0.00905424
Potri.007G057300.v3.1	Leuce	Aigeiros	10.6254	7.42594	0.768359	9.66467	4.26e-22	7.7e-21
Potri.003G062000.v3.1	Leuce	Aigeiros	204.703	-1.72343	0.477691	-3.60784	0.000308752	0.000823743
Potri.003G071500.v3.1	Leuce	Aigeiros	306.879	-3.63134	0.261942	-13.8631	1.06e-43	6.85e-42
Potri.001G075400.v3.1	Leuce	Aigeiros	20.7167	-1.6568	0.48966	-3.38356	0.000715517	0.00178932
Potri.003G151000.v3.1	Leuce	Aigeiros	511.008	2.3874	0.207205	11.5219	1.02e-30	3.35e-29
Potri.005G125700.v3.1	Leuce	Aigeiros	964.774	1.24483	0.279307	4.45686	8.32e-06	2.85e-05
Potri.018G104200.v3.1	Leuce	Aigeiros	2.30378	3.27506	1.39158	2.35349	0.0185982	0.0349689
Potri.008G108201.v3.1	Leuce	Aigeiros	425.236	2.05847	0.158045	13.0246	8.87e-39	4.45e-37
Potri.013G009000.v3.1	Leuce	Aigeiros	184.35	-1.93784	0.473261	-4.09465	4.23e-05	0.000129887
Potri.006G071200.v3.1	Leuce	Aigeiros	9358.32	1.77483	0.141261	12.5642	3.32e-36	1.45e-34
Potri.005G210800.v3.1	Leuce	Aigeiros	399.044	-2.15044	0.291946	-7.36589	1.76e-13	1.52e-12
Potri.001G248100.v3.1	Leuce	Aigeiros	4951.22	1.13075	0.210638	5.36823	7.95e-08	3.61e-07
Potri.013G081650.v3.1	Leuce	Aigeiros	3.51082	5.82817	1.0667	5.46372	4.66e-08	2.18e-07
Potri.003G004925.v3.1	Leuce	Aigeiros	17.1852	-2.45484	0.611698	-4.01316	5.99e-05	0.000179852
Potri.011G098800.v3.1	Leuce	Aigeiros	3159.84	2.16311	0.125374	17.2533	1.06e-66	2.02e-64
Potri.008G162100.v3.1	Leuce	Aigeiros	21.8301	2.21625	0.62922	3.52221	0.000427962	0.00111284
Potri.012G142200.v3.1	Leuce	Aigeiros	12661.8	-1.03085	0.14627	-7.04758	1.82e-12	1.42e-11
Potri.001G255100.v3.1	Leuce	Aigeiros	173.527	-3.63683	1.24413	-2.92318	0.00346471	0.00763528
Potri.001G240000.v3.1	Leuce	Aigeiros	852.598	-2.32412	0.302181	-7.69116	1.46e-14	1.39e-13
Potri.017G152300.v3.1	Leuce	Aigeiros	91.5339	-7.73952	0.743815	-10.4052	2.35e-25	5.38e-24
Potri.016G138500.v3.1	Leuce	Aigeiros	86.2354	-1.38606	0.319627	-4.33648	1.45e-05	4.78e-05
Potri.015G006200.v3.1	Leuce	Aigeiros	99.2357	1.48164	0.485565	3.05137	0.00227801	0.00519642
Potri.005G060900.v3.1	Leuce	Aigeiros	20.907	2.95129	0.70051	4.21306	2.52e-05	8.03e-05
Potri.014G186800.v3.1	Leuce	Aigeiros	1.8461	-3.96851	1.36736	-2.90231	0.00370425	0.00812182
Potri.014G111600.v3.1	Leuce	Aigeiros	542.844	1.34047	0.109483	12.2436	1.82e-34	7.32e-33
Potri.012G132600.v3.1	Leuce	Aigeiros	3.462	5.80816	2.14957	2.70201	0.0068922	0.0143012
Potri.004G005300.v3.1	Leuce	Aigeiros	1120.51	-1.78195	0.163945	-10.8692	1.62e-27	4.33e-26
Potri.007G138200.v3.1	Leuce	Aigeiros	58.9253	-2.99076	0.565162	-5.29186	1.21e-07	5.36e-07
Potri.011G099132.v3.1	Leuce	Aigeiros	487.753	4.33015	0.231295	18.7213	3.32e-78	1.01e-75
Potri.011G116100.v3.1	Leuce	Aigeiros	51.3502	1.45259	0.407951	3.56071	0.000369854	0.000972406
Potri.011G116400.v3.1	Leuce	Aigeiros	426.398	-3.67244	0.195366	-18.7977	7.88e-79	2.49e-76
Potri.006G056766.v3.1	Leuce	Aigeiros	138.777	-1.78456	0.289582	-6.16254	7.16e-10	4.18e-09
Potri.014G125100.v3.1	Leuce	Aigeiros	465.511	-1.91472	0.395419	-4.84224	1.28e-06	4.94e-06
Potri.010G162300.v3.1	Leuce	Aigeiros	82.3589	-2.35039	0.318677	-7.37546	1.64e-13	1.42e-12
Potri.016G087000.v3.1	Leuce	Aigeiros	105.75	-1.26786	0.527031	-2.40567	0.0161428	0.0307655
Potri.006G144800.v3.1	Leuce	Aigeiros	111.648	-2.84802	0.254044	-11.2108	3.61e-29	1.09e-27
Potri.011G039700.v3.1	Leuce	Aigeiros	93.8994	-2.30267	0.382325	-6.02281	1.71e-09	9.56e-09
Potri.008G072000.v3.1	Leuce	Aigeiros	35.6673	-3.85929	1.3465	-2.86616	0.0041548	0.00902041
Potri.018G012850.v3.1	Leuce	Aigeiros	2.96275	5.58346	1.31316	4.25193	2.12e-05	6.84e-05
Potri.009G096900.v3.1	Leuce	Aigeiros	12.8855	4.07496	1.24339	3.27729	0.0010481	0.00254244
Potri.014G093900.v3.1	Leuce	Aigeiros	605.836	1.17025	0.146554	7.98514	1.4e-15	1.47e-14
Potri.002G051500.v3.1	Leuce	Aigeiros	716.326	2.22136	0.353598	6.28217	3.34e-10	2.03e-09
Potri.004G063400.v3.1	Leuce	Aigeiros	2821.58	1.17746	0.163	7.22367	5.06e-13	4.17e-12
Potri.T024800.v3.1	Leuce	Aigeiros	84.1856	-1.66894	0.473436	-3.52517	0.000423213	0.00110172
Potri.014G030700.v3.1	Leuce	Aigeiros	243.892	8.56174	0.467308	18.3214	5.58e-75	1.5e-72
Potri.005G007600.v3.1	Leuce	Aigeiros	93.8213	-2.2242	0.736558	-3.01972	0.00253006	0.00572538
Potri.003G027801.v3.1	Leuce	Aigeiros	3.19928	5.69384	1.61245	3.53117	0.000413725	0.00107876
Potri.T023300.v3.1	Leuce	Aigeiros	25.7703	2.02046	0.804857	2.51033	0.0120618	0.0236814
Potri.001G321300.v3.1	Leuce	Aigeiros	333.233	-2.11851	0.257935	-8.21334	2.15e-16	2.44e-15
Potri.018G141900.v3.1	Leuce	Aigeiros	2923.79	1.13018	0.0866212	13.0474	6.57e-39	3.33e-37
Potri.001G123700.v3.1	Leuce	Aigeiros	576.269	-5.99652	0.238176	-25.1768	7.19e-140	1.34e-136
Potri.012G011900.v3.1	Leuce	Aigeiros	6.24999	5.6468	0.975205	5.79037	7.02e-09	3.62e-08
Potri.009G104300.v3.1	Leuce	Aigeiros	1341.33	-3.64817	0.198109	-18.4149	9.97e-76	2.81e-73
Potri.008G081332.v3.1	Leuce	Aigeiros	25.2833	5.00851	1.15333	4.34265	1.41e-05	4.66e-05
Potri.014G041466.v3.1	Leuce	Aigeiros	7.38908	2.70598	0.883195	3.06385	0.00218506	0.00499971
Potri.013G034800.v3.1	Leuce	Aigeiros	1564.55	-1.11019	0.0937509	-11.8419	2.37e-32	8.51e-31
Potri.009G129500.v3.1	Leuce	Aigeiros	505.453	-1.43752	0.286188	-5.023	5.09e-07	2.07e-06
Potri.010G196901.v3.1	Leuce	Aigeiros	166.326	1.96122	0.723253	2.71166	0.00669466	0.0139317
Potri.014G152700.v3.1	Leuce	Aigeiros	27.236	-7.85239	0.891023	-8.81278	1.22e-18	1.68e-17
Potri.010G096700.v3.1	Leuce	Aigeiros	18.309	3.3445	0.928232	3.60309	0.000314462	0.000837555
Potri.008G129100.v3.1	Leuce	Aigeiros	778.03	1.33555	0.243493	5.48496	4.14e-08	1.95e-07
Potri.008G110400.v3.1	Leuce	Aigeiros	338.688	2.64299	0.355021	7.44461	9.72e-14	8.6e-13
Potri.007G103200.v3.1	Leuce	Aigeiros	1548.09	1.14291	0.295194	3.87174	0.000108062	0.000311075
Potri.010G125400.v3.1	Leuce	Aigeiros	1508.29	-2.75857	0.307434	-8.97289	2.89e-19	4.19e-18
Potri.002G002900.v3.1	Leuce	Aigeiros	2699.77	-1.00651	0.224199	-4.48939	7.14e-06	2.47e-05
Potri.018G110900.v3.1	Leuce	Aigeiros	29.5921	2.15726	0.435353	4.9552	7.23e-07	2.88e-06
Potri.012G136600.v3.1	Leuce	Aigeiros	171.889	-3.5953	0.524348	-6.8567	7.05e-12	5.1e-11
Potri.013G134200.v3.1	Leuce	Aigeiros	467.692	-1.30838	0.260655	-5.01957	5.18e-07	2.1e-06
Potri.014G159700.v3.1	Leuce	Aigeiros	33.2839	7.64355	1.0439	7.3221	2.44e-13	2.08e-12
Potri.005G154700.v3.1	Leuce	Aigeiros	31.1682	-1.25206	0.291539	-4.29467	1.75e-05	5.72e-05
Potri.017G052600.v3.1	Leuce	Aigeiros	47.695	-4.77269	1.03936	-4.59197	4.39e-06	1.56e-05
Potri.010G198500.v3.1	Leuce	Aigeiros	32.8021	1.15951	0.478076	2.42536	0.0152931	0.0293096
Potri.008G126850.v3.1	Leuce	Aigeiros	71.2511	1.43256	0.229722	6.23605	4.49e-10	2.68e-09
Potri.013G135400.v3.1	Leuce	Aigeiros	60.5145	1.53091	0.654707	2.33832	0.0193706	0.036291
Potri.002G167900.v3.1	Leuce	Aigeiros	1064.89	-4.58549	0.372359	-12.3147	7.55e-35	3.07e-33
Potri.002G128900.v3.1	Leuce	Aigeiros	111.697	1.07301	0.386181	2.77852	0.0054607	0.0115713
Potri.012G030700.v3.1	Leuce	Aigeiros	109.405	3.59805	0.876829	4.10348	4.07e-05	0.000125368
Potri.004G211900.v3.1	Leuce	Aigeiros	346.398	-1.53866	0.431991	-3.5618	0.000368328	0.000968461
Potri.008G001200.v3.1	Leuce	Aigeiros	63.0416	2.45366	0.254913	9.62548	6.24e-22	1.11e-20
Potri.007G067100.v3.1	Leuce	Aigeiros	881.667	3.03422	0.3485	8.7065	3.13e-18	4.16e-17
Potri.005G136700.v3.1	Leuce	Aigeiros	3.87124	-5.03669	1.48948	-3.3815	0.000720908	0.00180147
Potri.015G075200.v3.1	Leuce	Aigeiros	157.319	-2.24465	0.38253	-5.8679	4.41e-09	2.33e-08
Potri.004G014800.v3.1	Leuce	Aigeiros	61.7671	3.0406	0.461295	6.59145	4.36e-11	2.9e-10
Potri.001G450000.v3.1	Leuce	Aigeiros	5059.62	1.14309	0.292098	3.91338	9.1e-05	0.000265512
Potri.017G101332.v3.1	Leuce	Aigeiros	128.804	-2.26839	0.446438	-5.08109	3.75e-07	1.55e-06
Potri.001G162000.v3.1	Leuce	Aigeiros	242.49	-2.12657	0.310527	-6.84827	7.47e-12	5.39e-11
Potri.004G002850.v3.1	Leuce	Aigeiros	25.4509	-1.44634	0.511666	-2.82673	0.00470254	0.0101041
Potri.008G180100.v3.1	Leuce	Aigeiros	6.58519	6.73504	0.865053	7.7857	6.93e-15	6.79e-14
Potri.002G227500.v3.1	Leuce	Aigeiros	578.578	-2.46148	0.246468	-9.98699	1.74e-23	3.5e-22
Potri.005G006000.v3.1	Leuce	Aigeiros	66.9397	1.71293	0.502068	3.41174	0.000645503	0.00162614
Potri.001G388200.v3.1	Leuce	Aigeiros	190.781	2.68014	0.301089	8.90146	5.51e-19	7.82e-18
Potri.014G009000.v3.1	Leuce	Aigeiros	3.78653	-5.00576	2.0256	-2.47124	0.0134645	0.0261307
Potri.008G089600.v3.1	Leuce	Aigeiros	1505.37	-1.34676	0.168402	-7.99725	1.27e-15	1.34e-14
Potri.004G233500.v3.1	Leuce	Aigeiros	324.941	2.31008	0.363986	6.34662	2.2e-10	1.36e-09
Potri.014G193400.v3.1	Leuce	Aigeiros	15.3798	7.95861	0.776753	10.246	1.23e-24	2.68e-23
Potri.008G166000.v3.1	Leuce	Aigeiros	7.62601	-3.10141	1.26341	-2.4548	0.0140965	0.0272238
Potri.008G173300.v3.1	Leuce	Aigeiros	32.3349	3.87718	0.799912	4.84701	1.25e-06	4.83e-06
Potri.008G194100.v3.1	Leuce	Aigeiros	1207.82	-1.41224	0.606526	-2.3284	0.0198906	0.0371662
Potri.001G041700.v3.1	Leuce	Aigeiros	662.543	-1.88426	0.415056	-4.53978	5.63e-06	1.98e-05
Potri.009G155500.v3.1	Leuce	Aigeiros	1301.3	1.61589	0.103037	15.6826	1.99e-55	2.27e-53
Potri.005G244700.v3.1	Leuce	Aigeiros	2740.87	1.36197	0.193772	7.02874	2.08e-12	1.61e-11
Potri.017G122800.v3.1	Leuce	Aigeiros	119.075	-1.44322	0.181323	-7.9594	1.73e-15	1.79e-14
Potri.002G049400.v3.1	Leuce	Aigeiros	2594.62	-1.1531	0.148847	-7.74688	9.42e-15	9.1e-14
Potri.006G096400.v3.1	Leuce	Aigeiros	141.567	-2.32406	0.240903	-9.64727	5.05e-22	9.06e-21
Potri.006G223700.v3.1	Leuce	Aigeiros	36.6047	-1.43834	0.463044	-3.10626	0.00189467	0.00438677
Potri.001G414700.v3.1	Leuce	Aigeiros	814.589	3.60098	0.134979	26.678	8.47e-157	2.63e-153
Potri.002G224600.v3.1	Leuce	Aigeiros	199.175	-2.5942	0.428853	-6.04917	1.46e-09	8.19e-09
Potri.018G129200.v3.1	Leuce	Aigeiros	1668.98	3.36802	0.3611	9.32711	1.09e-20	1.76e-19
Potri.012G101100.v3.1	Leuce	Aigeiros	47.5193	-4.46073	0.549322	-8.12044	4.64e-16	5.11e-15
Potri.011G048800.v3.1	Leuce	Aigeiros	158.901	8.29522	0.438542	18.9155	8.51e-80	2.91e-77
Potri.015G008600.v3.1	Leuce	Aigeiros	12.993	-6.78364	1.36434	-4.9721	6.62e-07	2.65e-06
Potri.011G006050.v3.1	Leuce	Aigeiros	1864.04	1.94012	0.132841	14.6048	2.62e-48	2.11e-46
Potri.019G008000.v3.1	Leuce	Aigeiros	56.9468	-8.91634	0.964901	-9.24067	2.45e-20	3.84e-19
Potri.004G070400.v3.1	Leuce	Aigeiros	183.539	8.92752	1.17637	7.58907	3.22e-14	2.97e-13
Potri.009G048000.v3.1	Leuce	Aigeiros	351.71	-2.83901	0.301419	-9.41882	4.56e-21	7.59e-20
Potri.002G024300.v3.1	Leuce	Aigeiros	58.5933	-2.06832	0.401355	-5.15333	2.56e-07	1.09e-06
Potri.014G141500.v3.1	Leuce	Aigeiros	18.937	5.35854	1.02492	5.22826	1.71e-07	7.42e-07
Potri.010G055900.v3.1	Leuce	Aigeiros	172.77	-1.65992	0.223306	-7.43336	1.06e-13	9.34e-13
Potri.004G007000.v3.1	Leuce	Aigeiros	44.1693	-3.02171	0.859266	-3.51662	0.000437083	0.00113418
Potri.007G092100.v3.1	Leuce	Aigeiros	835.879	-1.28387	0.0961953	-13.3465	1.24e-40	6.78e-39
Potri.013G150900.v3.1	Leuce	Aigeiros	157.189	-2.6711	0.336332	-7.94184	1.99e-15	2.05e-14
Potri.005G119601.v3.1	Leuce	Aigeiros	306.223	-2.06086	0.234072	-8.80437	1.32e-18	1.8e-17
Potri.005G120901.v3.1	Leuce	Aigeiros	15.8894	8.00623	0.990248	8.08508	6.21e-16	6.76e-15
Potri.015G072300.v3.1	Leuce	Aigeiros	84.8416	-2.17877	0.519021	-4.19784	2.69e-05	8.55e-05
Potri.002G090250.v3.1	Leuce	Aigeiros	2.04809	3.92318	1.48469	2.64242	0.00823159	0.0167994
Potri.013G128000.v3.1	Leuce	Aigeiros	306.619	3.79492	0.670518	5.65969	1.52e-08	7.51e-08
Potri.012G019933.v3.1	Leuce	Aigeiros	76.6675	-2.76596	0.429704	-6.4369	1.22e-10	7.73e-10
Potri.001G298800.v3.1	Leuce	Aigeiros	343.466	1.39521	0.246957	5.64961	1.61e-08	7.93e-08
Potri.014G037800.v3.1	Leuce	Aigeiros	921.221	1.13488	0.18786	6.04113	1.53e-09	8.59e-09
Potri.001G014401.v3.1	Leuce	Aigeiros	181.36	-6.69743	0.886445	-7.55538	4.18e-14	3.81e-13
Potri.007G115200.v3.1	Leuce	Aigeiros	608.313	7.04458	1.35947	5.18186	2.2e-07	9.4e-07
Potri.019G111100.v3.1	Leuce	Aigeiros	17.3419	5.63638	1.14521	4.92168	8.58e-07	3.39e-06
Potri.008G114100.v3.1	Leuce	Aigeiros	7.56925	6.93622	3.10889	2.23109	0.0256752	0.0465901
Potri.001G461400.v3.1	Leuce	Aigeiros	1049.4	-3.42208	0.413743	-8.27101	1.33e-16	1.54e-15
Potri.002G011700.v3.1	Leuce	Aigeiros	96.4376	-3.06738	0.566539	-5.41424	6.16e-08	2.83e-07
Potri.004G130200.v3.1	Leuce	Aigeiros	139.265	1.5846	0.519825	3.04833	0.00230121	0.00524675
Potri.006G129800.v3.1	Leuce	Aigeiros	286.896	-1.6692	0.311321	-5.36165	8.25e-08	3.73e-07
Potri.012G143600.v3.1	Leuce	Aigeiros	17.2816	-7.19488	1.17192	-6.13938	8.28e-10	4.79e-09
Potri.006G252600.v3.1	Leuce	Aigeiros	40.7618	8.39565	0.734933	11.4237	3.18e-30	1.02e-28
Potri.018G047300.v3.1	Leuce	Aigeiros	4339.46	1.9711	0.340934	5.78147	7.41e-09	3.8e-08
Potri.017G110700.v3.1	Leuce	Aigeiros	190.6	1.08123	0.332363	3.25317	0.00114124	0.00275136
Potri.003G064300.v3.1	Leuce	Aigeiros	262.707	1.61333	0.22237	7.25516	4.01e-13	3.34e-12
Potri.015G021900.v3.1	Leuce	Aigeiros	111.905	-6.4575	0.554951	-11.6362	2.7e-31	9.1e-30
Potri.006G126800.v3.1	Leuce	Aigeiros	46536.1	-2.217	0.157867	-14.0435	8.44e-45	5.79e-43
Potri.016G089200.v3.1	Leuce	Aigeiros	113.322	-1.95819	0.376885	-5.19571	2.04e-07	8.76e-07
Potri.009G113500.v3.1	Leuce	Aigeiros	67.7868	1.49228	0.242759	6.14716	7.89e-10	4.58e-09
Potri.013G106400.v3.1	Leuce	Aigeiros	255.661	1.72301	0.367051	4.69418	2.68e-06	9.84e-06
Potri.007G098600.v3.1	Leuce	Aigeiros	2881.16	-1.06704	0.156136	-6.83405	8.25e-12	5.93e-11
Potri.005G256200.v3.1	Leuce	Aigeiros	13.6423	5.3371	1.13606	4.6979	2.63e-06	9.67e-06
Potri.006G187200.v3.1	Leuce	Aigeiros	102.468	1.35241	0.281755	4.79994	1.59e-06	6.02e-06
Potri.004G083600.v3.1	Leuce	Aigeiros	24.2331	-2.2387	0.750307	-2.98372	0.00284772	0.00638177
Potri.003G016450.v3.1	Leuce	Aigeiros	5.62861	5.74154	0.870827	6.59321	4.3e-11	2.87e-10
Potri.001G167800.v3.1	Leuce	Aigeiros	517.484	-2.44906	0.590535	-4.14719	3.37e-05	0.000104978
Potri.010G005800.v3.1	Leuce	Aigeiros	484.408	1.32041	0.148452	8.89457	5.86e-19	8.31e-18
Potri.019G126600.v3.1	Leuce	Aigeiros	29.5253	2.6038	0.674965	3.85769	0.000114466	0.000328163
Potri.014G124200.v3.1	Leuce	Aigeiros	428.923	-1.12717	0.323155	-3.48801	0.000486622	0.00125052
Potri.003G108400.v3.1	Leuce	Aigeiros	201.773	-1.38254	0.350509	-3.94438	8e-05	0.0002355
Potri.004G158800.v3.1	Leuce	Aigeiros	21.6981	3.74554	1.09768	3.41223	0.000644346	0.00162334
Potri.009G150200.v3.1	Leuce	Aigeiros	300.591	-1.10719	0.143683	-7.70577	1.3e-14	1.24e-13
Potri.009G115400.v3.1	Leuce	Aigeiros	1566.22	-1.76375	0.202248	-8.72072	2.76e-18	3.69e-17
Potri.006G004232.v3.1	Leuce	Aigeiros	75.575	-5.78842	0.599046	-9.66273	4.34e-22	7.85e-21
Potri.014G151700.v3.1	Leuce	Aigeiros	99.0129	7.11507	1.48756	4.78304	1.73e-06	6.51e-06
Potri.T096600.v3.1	Leuce	Aigeiros	234.333	-2.31609	0.359093	-6.44985	1.12e-10	7.13e-10
Potri.001G227200.v3.1	Leuce	Aigeiros	794.721	-7.0169	1.23691	-5.67294	1.4e-08	6.98e-08
Potri.007G063800.v3.1	Leuce	Aigeiros	449.808	-1.29799	0.18679	-6.94893	3.68e-12	2.76e-11
Potri.T067200.v3.1	Leuce	Aigeiros	84.5571	-2.07434	0.756336	-2.74261	0.00609531	0.0128018
Potri.008G144500.v3.1	Leuce	Aigeiros	7624.9	3.26723	0.13673	23.8955	3.41e-126	3.85e-123
Potri.T080032.v3.1	Leuce	Aigeiros	95.9038	-2.1034	0.501721	-4.19236	2.76e-05	8.74e-05
Potri.005G119700.v3.1	Leuce	Aigeiros	23.5706	8.57469	0.830298	10.3272	5.31e-25	1.19e-23
Potri.013G020800.v3.1	Leuce	Aigeiros	336.894	-1.00193	0.202315	-4.95232	7.33e-07	2.92e-06
Potri.013G076600.v3.1	Leuce	Aigeiros	4641.94	2.22481	0.23741	9.37118	7.17e-21	1.17e-19
Potri.019G095500.v3.1	Leuce	Aigeiros	112.272	-2.35051	0.432931	-5.42929	5.66e-08	2.62e-07
Potri.014G088800.v3.1	Leuce	Aigeiros	1998.63	-1.34212	0.12537	-10.7053	9.62e-27	2.45e-25
Potri.008G162900.v3.1	Leuce	Aigeiros	2.85758	4.45072	1.45051	3.06838	0.00215221	0.00492937
Potri.006G198400.v3.1	Leuce	Aigeiros	19.1749	8.2771	1.30276	6.35353	2.1e-10	1.3e-09
Potri.009G092700.v3.1	Leuce	Aigeiros	710.972	-1.36206	0.199985	-6.81082	9.7e-12	6.93e-11
Potri.019G028350.v3.1	Leuce	Aigeiros	12.6353	-3.49156	0.609407	-5.72944	1.01e-08	5.09e-08
Potri.013G007500.v3.1	Leuce	Aigeiros	293.46	-4.27844	0.318799	-13.4205	4.59e-41	2.56e-39
Potri.001G192400.v3.1	Leuce	Aigeiros	59.9057	1.48913	0.279729	5.32348	1.02e-07	4.56e-07
Potri.008G041600.v3.1	Leuce	Aigeiros	6137.05	1.59785	0.122015	13.0955	3.49e-39	1.8e-37
Potri.T107200.v3.1	Leuce	Aigeiros	1530.57	3.90942	0.495501	7.88983	3.03e-15	3.05e-14
Potri.014G153900.v3.1	Leuce	Aigeiros	113.183	1.67834	0.47157	3.55904	0.000372215	0.000978118
Potri.014G180800.v3.1	Leuce	Aigeiros	615.325	-1.03113	0.167759	-6.14646	7.92e-10	4.6e-09
Potri.018G109000.v3.1	Leuce	Aigeiros	4.2889	-2.622	0.970323	-2.7022	0.00688829	0.0142947
Potri.010G044500.v3.1	Leuce	Aigeiros	9.3773	-3.58727	1.04666	-3.42736	0.000609479	0.00154071
Potri.001G133900.v3.1	Leuce	Aigeiros	74.7724	10.2406	0.615353	16.6418	3.47e-62	5.31e-60
Potri.008G024000.v3.1	Leuce	Aigeiros	12.6468	-3.50044	1.46465	-2.38995	0.0168506	0.0319623
Potri.019G005900.v3.1	Leuce	Aigeiros	118.33	-2.53979	0.679179	-3.7395	0.000184383	0.000511319
Potri.010G252800.v3.1	Leuce	Aigeiros	5558.75	1.31017	0.0896325	14.6171	2.18e-48	1.77e-46
Potri.006G205200.v3.1	Leuce	Aigeiros	301.969	-1.25453	0.235877	-5.31858	1.05e-07	4.67e-07
Potri.018G036400.v3.1	Leuce	Aigeiros	1493.82	-2.189	0.164065	-13.3423	1.31e-40	7.15e-39
Potri.002G062500.v3.1	Leuce	Aigeiros	713.889	1.4317	0.146006	9.80574	1.06e-22	2.04e-21
Potri.016G003100.v3.1	Leuce	Aigeiros	3.37133	5.76926	1.22333	4.71604	2.4e-06	8.9e-06
Potri.006G264300.v3.1	Leuce	Aigeiros	430.396	-2.85446	0.1915	-14.9058	3.02e-50	2.7e-48
Potri.004G052800.v3.1	Leuce	Aigeiros	17.9031	6.30051	1.15299	5.46449	4.64e-08	2.17e-07
Potri.013G081200.v3.1	Leuce	Aigeiros	5.87702	3.86297	1.60801	2.40232	0.0162913	0.0310136
Potri.013G155900.v3.1	Leuce	Aigeiros	240.194	1.75091	0.240327	7.28552	3.2e-13	2.7e-12
Potri.013G147750.v3.1	Leuce	Aigeiros	48.5982	-1.83699	0.798632	-2.30017	0.0214385	0.0397193
Potri.015G003800.v3.1	Leuce	Aigeiros	39.1	-1.40219	0.539573	-2.5987	0.00935775	0.0188609
Potri.001G465800.v3.1	Leuce	Aigeiros	379	-1.65553	0.46895	-3.5303	0.00041509	0.00108194
Potri.009G153900.v3.1	Leuce	Aigeiros	1804.56	-1.01651	0.249897	-4.06773	4.75e-05	0.000144644
Potri.003G065600.v3.1	Leuce	Aigeiros	80.2283	-9.4099	0.987437	-9.52962	1.58e-21	2.72e-20
Potri.004G197700.v3.1	Leuce	Aigeiros	646.26	-1.22249	0.133729	-9.14159	6.15e-20	9.33e-19
Potri.010G169100.v3.1	Leuce	Aigeiros	3614.89	1.16587	0.0743627	15.6781	2.13e-55	2.43e-53
Potri.014G115300.v3.1	Leuce	Aigeiros	58.4701	-2.72584	0.515116	-5.2917	1.21e-07	5.37e-07
Potri.008G066400.v3.1	Leuce	Aigeiros	843.498	-1.61939	0.243952	-6.63813	3.18e-11	2.15e-10
Potri.015G059400.v3.1	Leuce	Aigeiros	1015.08	1.66053	0.157778	10.5244	6.67e-26	1.6e-24
Potri.007G121500.v3.1	Leuce	Aigeiros	148.287	-1.30742	0.401058	-3.25994	0.00111437	0.00269181
Potri.001G104600.v3.1	Leuce	Aigeiros	479.096	-3.13476	0.817203	-3.83596	0.000125077	0.000356441
Potri.008G145700.v3.1	Leuce	Aigeiros	453.511	-1.32432	0.124444	-10.6418	1.9e-26	4.75e-25
Potri.015G036900.v3.1	Leuce	Aigeiros	386.149	2.14633	0.208793	10.2797	8.7e-25	1.92e-23
Potri.016G074200.v3.1	Leuce	Aigeiros	102.824	-1.60858	0.330814	-4.86248	1.16e-06	4.48e-06
Potri.018G063300.v3.1	Leuce	Aigeiros	1092.23	2.53844	0.47117	5.38753	7.14e-08	3.26e-07
Potri.009G021300.v3.1	Leuce	Aigeiros	8.47422	-6.1655	1.11057	-5.55165	2.83e-08	1.36e-07
Potri.006G212700.v3.1	Leuce	Aigeiros	51.1271	-2.25323	0.497109	-4.53266	5.82e-06	2.04e-05
Potri.013G002000.v3.1	Leuce	Aigeiros	17.2513	-1.11998	0.474641	-2.35964	0.0182929	0.0344487
Potri.015G015100.v3.1	Leuce	Aigeiros	65.815	-1.4108	0.393694	-3.58351	0.000339013	0.000897339
Potri.001G232000.v3.1	Leuce	Aigeiros	375.66	-1.31761	0.232749	-5.66107	1.5e-08	7.45e-08
Potri.017G143700.v3.1	Leuce	Aigeiros	216.975	-1.37519	0.38641	-3.5589	0.000372412	0.000978507
Potri.002G025400.v3.1	Leuce	Aigeiros	45.0811	9.51047	0.796082	11.9466	6.76e-33	2.49e-31
Potri.002G019700.v3.1	Leuce	Aigeiros	1510.1	-1.21185	0.302917	-4.0006	6.32e-05	0.000188964
Potri.008G069500.v3.1	Leuce	Aigeiros	186.368	-1.17495	0.234223	-5.01639	5.27e-07	2.14e-06
Potri.T026360.v3.1	Leuce	Aigeiros	288.44	6.76554	1.21965	5.54712	2.9e-08	1.39e-07
Potri.007G143300.v3.1	Leuce	Aigeiros	52.0402	-2.63592	0.333122	-7.91279	2.52e-15	2.57e-14
Potri.009G111100.v3.1	Leuce	Aigeiros	622.39	1.15136	0.39723	2.89847	0.00374987	0.00821313
Potri.003G034600.v3.1	Leuce	Aigeiros	534.305	-2.42364	0.386755	-6.26659	3.69e-10	2.23e-09
Potri.009G047700.v3.1	Leuce	Aigeiros	865.542	2.23193	0.220101	10.1405	3.65e-24	7.69e-23
Potri.018G096100.v3.1	Leuce	Aigeiros	96.0848	-1.46893	0.543141	-2.70452	0.00684039	0.0142056
Potri.001G210700.v3.1	Leuce	Aigeiros	13.4947	1.68306	0.54821	3.07011	0.00213981	0.00490612
Potri.T052200.v3.1	Leuce	Aigeiros	48.8266	-2.55666	0.534285	-4.78521	1.71e-06	6.45e-06
Potri.018G062300.v3.1	Leuce	Aigeiros	2748.5	1.16038	0.32465	3.57425	0.000351239	0.000927393
Potri.001G145900.v3.1	Leuce	Aigeiros	660.662	1.56621	0.298114	5.25374	1.49e-07	6.53e-07
Potri.011G009400.v3.1	Leuce	Aigeiros	30.7655	2.62676	0.659043	3.98571	6.73e-05	0.000200443
Potri.014G113000.v3.1	Leuce	Aigeiros	4432.78	-1.73307	0.134667	-12.8693	6.7e-38	3.21e-36
Potri.T135201.v3.1	Leuce	Aigeiros	2.55303	5.36837	1.71856	3.12376	0.00178557	0.00415326
Potri.001G282600.v3.1	Leuce	Aigeiros	44.1783	2.50785	1.00728	2.48971	0.0127847	0.0249651
Potri.007G103600.v3.1	Leuce	Aigeiros	92.6584	-1.42722	0.543273	-2.62707	0.00861224	0.0175062
Potri.010G181500.v3.1	Leuce	Aigeiros	80.932	5.4914	0.874714	6.27793	3.43e-10	2.08e-09
Potri.007G138600.v3.1	Leuce	Aigeiros	163.002	-1.70175	0.399314	-4.26168	2.03e-05	6.57e-05
Potri.004G157300.v3.1	Leuce	Aigeiros	427.21	-1.75114	0.219753	-7.9687	1.6e-15	1.67e-14
Potri.005G067700.v3.1	Leuce	Aigeiros	480.802	-1.15672	0.124594	-9.28397	1.63e-20	2.6e-19
Potri.005G147400.v3.1	Leuce	Aigeiros	2604.41	-1.11751	0.138854	-8.04806	8.41e-16	9.03e-15
Potri.019G085200.v3.1	Leuce	Aigeiros	403.75	-1.26666	0.276163	-4.58665	4.5e-06	1.6e-05
Potri.006G278000.v3.1	Leuce	Aigeiros	959.156	-2.04503	0.203997	-10.0248	1.19e-23	2.41e-22
Potri.005G164200.v3.1	Leuce	Aigeiros	1010.25	-1.09544	0.0938436	-11.673	1.75e-31	5.99e-30
Potri.006G197100.v3.1	Leuce	Aigeiros	13.6562	5.50372	1.31537	4.18416	2.86e-05	9.03e-05
Potri.005G095100.v3.1	Leuce	Aigeiros	111.463	-1.02107	0.330214	-3.09214	0.00198716	0.00458493
Potri.013G003100.v3.1	Leuce	Aigeiros	434.013	2.63046	0.225417	11.6693	1.83e-31	6.24e-30
Potri.005G030413.v3.1	Leuce	Aigeiros	554.541	-2.00345	0.375127	-5.34071	9.26e-08	4.16e-07
Potri.012G085900.v3.1	Leuce	Aigeiros	2538.14	2.08959	0.241945	8.63663	5.79e-18	7.51e-17
Potri.015G013900.v3.1	Leuce	Aigeiros	3282.03	1.35721	0.131901	10.2896	7.85e-25	1.74e-23
Potri.009G038800.v3.1	Leuce	Aigeiros	345.803	1.58855	0.254374	6.24494	4.24e-10	2.54e-09
Potri.006G102900.v3.1	Leuce	Aigeiros	299.135	2.39144	0.226545	10.5562	4.76e-26	1.16e-24
Potri.019G096800.v3.1	Leuce	Aigeiros	46.7192	-1.73072	0.640426	-2.70245	0.00688302	0.0142853
Potri.T059200.v3.1	Leuce	Aigeiros	2073.1	-1.41627	0.255692	-5.53896	3.04e-08	1.45e-07
Potri.016G031100.v3.1	Leuce	Aigeiros	78.9934	1.48765	0.466938	3.18597	0.00144272	0.00341469
Potri.005G035300.v3.1	Leuce	Aigeiros	730.117	-2.24192	0.155585	-14.4096	4.5e-47	3.46e-45
Potri.018G025400.v3.1	Leuce	Aigeiros	6.28805	-2.69302	1.1267	-2.39018	0.0168403	0.0319477
Potri.002G053000.v3.1	Leuce	Aigeiros	248.038	-2.30276	0.237016	-9.71563	2.59e-22	4.77e-21
Potri.001G375100.v3.1	Leuce	Aigeiros	6.26322	4.23883	1.24218	3.41241	0.000643923	0.00162238
Potri.007G117200.v3.1	Leuce	Aigeiros	229.592	1.83069	0.426046	4.29693	1.73e-05	5.66e-05
Potri.004G131600.v3.1	Leuce	Aigeiros	315.639	-2.08725	0.428337	-4.87292	1.1e-06	4.27e-06
Potri.011G136600.v3.1	Leuce	Aigeiros	31.3958	4.41108	0.743681	5.93141	3e-09	1.62e-08
Potri.003G138600.v3.1	Leuce	Aigeiros	1732.38	1.1282	0.178964	6.30408	2.9e-10	1.77e-09
Potri.003G041501.v3.1	Leuce	Aigeiros	3.13304	-3.72	1.52948	-2.4322	0.0150072	0.0288153
Potri.018G087250.v3.1	Leuce	Aigeiros	4.65287	4.02726	1.08332	3.71751	0.000201197	0.000554803
Potri.002G186600.v3.1	Leuce	Aigeiros	754.198	-1.09769	0.185647	-5.91279	3.36e-09	1.8e-08
Potri.016G013000.v3.1	Leuce	Aigeiros	1943.45	-2.30276	0.454112	-5.07092	3.96e-07	1.63e-06
Potri.001G240300.v3.1	Leuce	Aigeiros	76.2573	-2.25773	0.665617	-3.39193	0.000694015	0.00173847
Potri.004G023200.v3.1	Leuce	Aigeiros	593.373	-1.74448	0.486451	-3.58613	0.000335621	0.000889247
Potri.002G032200.v3.1	Leuce	Aigeiros	266.381	-2.98737	0.275622	-10.8386	2.26e-27	6.02e-26
Potri.004G145600.v3.1	Leuce	Aigeiros	402.059	1.14253	0.0963536	11.8577	1.96e-32	7.07e-31
Potri.005G112700.v3.1	Leuce	Aigeiros	522.367	1.83463	0.37153	4.93803	7.89e-07	3.13e-06
Potri.002G158600.v3.1	Leuce	Aigeiros	2.3887	5.27173	1.80248	2.92472	0.00344771	0.0076008
Potri.019G050950.v3.1	Leuce	Aigeiros	44.5365	7.31657	0.815025	8.97712	2.78e-19	4.04e-18
Potri.005G058400.v3.1	Leuce	Aigeiros	112.178	-1.92085	0.470237	-4.08487	4.41e-05	0.000135072
Potri.001G293700.v3.1	Leuce	Aigeiros	9.27691	7.23008	0.894102	8.08642	6.14e-16	6.69e-15
Potri.001G147700.v3.1	Leuce	Aigeiros	462.271	-1.25125	0.373907	-3.34642	0.000818629	0.00202312
Potri.018G033700.v3.1	Leuce	Aigeiros	866.566	-1.29435	0.130095	-9.94929	2.54e-23	5.08e-22
Potri.001G001000.v3.1	Leuce	Aigeiros	2.89528	-4.61944	1.78339	-2.59026	0.00959021	0.0192762
Potri.001G353300.v3.1	Leuce	Aigeiros	66.1707	2.22012	0.860528	2.57995	0.00988132	0.019794
Potri.004G149600.v3.1	Leuce	Aigeiros	33.7724	2.83566	0.463309	6.12046	9.33e-10	5.37e-09
Potri.001G089000.v3.1	Leuce	Aigeiros	31.8482	-2.37469	0.659663	-3.59986	0.000318394	0.000847282
Potri.001G467600.v3.1	Leuce	Aigeiros	1207.04	-2.21407	0.308847	-7.16881	7.57e-13	6.1e-12
Potri.010G129800.v3.1	Leuce	Aigeiros	1015.19	-2.33839	0.353655	-6.61207	3.79e-11	2.54e-10
Potri.009G014300.v3.1	Leuce	Aigeiros	1254.94	2.34614	0.190496	12.316	7.43e-35	3.03e-33
Potri.014G057600.v3.1	Leuce	Aigeiros	59.6818	5.13378	0.885334	5.79869	6.68e-09	3.45e-08
Potri.017G145500.v3.1	Leuce	Aigeiros	90.0547	2.67388	0.551641	4.84713	1.25e-06	4.83e-06
Potri.T098100.v3.1	Leuce	Aigeiros	173.245	-4.28496	0.605042	-7.08208	1.42e-12	1.12e-11
Potri.008G081900.v3.1	Leuce	Aigeiros	11.6038	-6.62015	1.09818	-6.0283	1.66e-09	9.26e-09
Potri.T046001.v3.1	Leuce	Aigeiros	126.465	2.12467	0.17811	11.929	8.36e-33	3.07e-31
Potri.011G114500.v3.1	Leuce	Aigeiros	86.192	1.75982	0.505674	3.48015	0.000501138	0.00128437
Potri.013G144600.v3.1	Leuce	Aigeiros	2279.65	-1.7611	0.239014	-7.36817	1.73e-13	1.5e-12
Potri.009G090300.v3.1	Leuce	Aigeiros	1089.93	2.06976	0.240595	8.60267	7.79e-18	1e-16
Potri.016G061000.v3.1	Leuce	Aigeiros	364.816	-1.41723	0.170185	-8.32756	8.25e-17	9.7e-16
Potri.011G162000.v3.1	Leuce	Aigeiros	201.417	-2.23315	0.337639	-6.61402	3.74e-11	2.51e-10
Potri.005G065200.v3.1	Leuce	Aigeiros	813.407	-2.48984	0.314954	-7.9054	2.67e-15	2.71e-14
Potri.010G174000.v3.1	Leuce	Aigeiros	4023.28	1.30553	0.0817777	15.9644	2.26e-57	2.83e-55
Potri.017G080900.v3.1	Leuce	Aigeiros	106.148	3.80307	0.542757	7.00694	2.44e-12	1.87e-11
Potri.002G132401.v3.1	Leuce	Aigeiros	316.125	-1.03593	0.195852	-5.28935	1.23e-07	5.43e-07
Potri.006G255250.v3.1	Leuce	Aigeiros	15.0193	3.52735	0.490264	7.19479	6.26e-13	5.09e-12
Potri.010G048800.v3.1	Leuce	Aigeiros	5.76339	1.3606	0.498698	2.72829	0.00636627	0.0133086
Potri.010G209200.v3.1	Leuce	Aigeiros	193.602	-3.66273	0.443103	-8.26609	1.38e-16	1.6e-15
Potri.005G193800.v3.1	Leuce	Aigeiros	48.3985	3.36546	1.10438	3.04737	0.00230852	0.00526181
Potri.002G016200.v3.1	Leuce	Aigeiros	1095.91	-1.53552	0.294953	-5.20598	1.93e-07	8.31e-07
Potri.003G075800.v3.1	Leuce	Aigeiros	319.675	1.65119	0.221112	7.46765	8.16e-14	7.28e-13
Potri.014G070500.v3.1	Leuce	Aigeiros	256.564	1.27152	0.139991	9.08287	1.06e-19	1.58e-18
Potri.002G241600.v3.1	Leuce	Aigeiros	72.7896	-3.84277	0.76801	-5.00355	5.63e-07	2.27e-06
Potri.001G435500.v3.1	Leuce	Aigeiros	378.378	-1.97571	0.184719	-10.6957	1.07e-26	2.71e-25
Potri.005G237000.v3.1	Leuce	Aigeiros	36.0505	-2.35496	0.59259	-3.974	7.07e-05	0.00020986
Potri.005G220500.v3.1	Leuce	Aigeiros	1034.53	-1.63016	0.253301	-6.43568	1.23e-10	7.78e-10
Potri.015G053700.v3.1	Leuce	Aigeiros	5.24701	-5.47293	0.968907	-5.64856	1.62e-08	7.98e-08
Potri.001G150700.v3.1	Leuce	Aigeiros	122.383	-1.36081	0.513945	-2.64778	0.00810223	0.0165627
Potri.009G098500.v3.1	Leuce	Aigeiros	52.6347	-1.7838	0.485432	-3.67466	0.000238167	0.000648533
Potri.013G109100.v3.1	Leuce	Aigeiros	67.1732	-1.1953	0.21156	-5.64993	1.61e-08	7.92e-08
Potri.009G056500.v3.1	Leuce	Aigeiros	1421.57	1.06573	0.0820244	12.9929	1.34e-38	6.68e-37
Potri.005G081800.v3.1	Leuce	Aigeiros	141.118	5.20569	0.562962	9.24695	2.31e-20	3.64e-19
Potri.004G141500.v3.1	Leuce	Aigeiros	243.37	-1.81363	0.218561	-8.29805	1.06e-16	1.24e-15
Potri.012G057900.v3.1	Leuce	Aigeiros	641.573	1.20891	0.1857	6.51	7.52e-11	4.89e-10
Potri.003G058500.v3.1	Leuce	Aigeiros	297.031	1.66161	0.151149	10.9932	4.12e-28	1.14e-26
Potri.006G018100.v3.1	Leuce	Aigeiros	91.2184	-3.5844	0.420229	-8.52964	1.47e-17	1.85e-16
Potri.004G190900.v3.1	Leuce	Aigeiros	5751.07	-1.65845	0.343756	-4.8245	1.4e-06	5.36e-06
Potri.013G082100.v3.1	Leuce	Aigeiros	1519.41	-1.20919	0.128098	-9.43958	3.74e-21	6.25e-20
Potri.006G188300.v3.1	Leuce	Aigeiros	61.4435	-1.99919	0.470021	-4.2534	2.11e-05	6.8e-05
Potri.T015950.v3.1	Leuce	Aigeiros	140.162	6.23052	0.250652	24.8572	2.16e-136	3.65e-133
Potri.002G249300.v3.1	Leuce	Aigeiros	6608.32	-2.3431	0.28428	-8.24224	1.69e-16	1.93e-15
Potri.005G005866.v3.1	Leuce	Aigeiros	86.9992	1.26013	0.310892	4.05327	5.05e-05	0.00015336
Potri.006G014066.v3.1	Leuce	Aigeiros	169.429	-1.16225	0.199977	-5.81192	6.18e-09	3.2e-08
Potri.008G139300.v3.1	Leuce	Aigeiros	1077.73	-1.63369	0.316714	-5.15824	2.49e-07	1.06e-06
Potri.006G137900.v3.1	Leuce	Aigeiros	2663.63	1.21473	0.10567	11.4955	1.39e-30	4.52e-29
Potri.017G084700.v3.1	Leuce	Aigeiros	748.777	1.02059	0.137252	7.43587	1.04e-13	9.17e-13
Potri.006G222500.v3.1	Leuce	Aigeiros	3039.8	-1.31207	0.219347	-5.98171	2.21e-09	1.21e-08
Potri.003G065400.v3.1	Leuce	Aigeiros	803.004	1.48821	0.28362	5.24719	1.54e-07	6.74e-07
Potri.014G162100.v3.1	Leuce	Aigeiros	9.51027	-6.33389	2.08003	-3.04509	0.00232607	0.00529922
Potri.010G049201.v3.1	Leuce	Aigeiros	1305.87	-2.85493	0.297472	-9.59731	8.21e-22	1.44e-20
Potri.001G334500.v3.1	Leuce	Aigeiros	108.696	-1.80228	0.558352	-3.22785	0.00124723	0.00298908
Potri.006G025200.v3.1	Leuce	Aigeiros	75.6228	-9.32529	0.901622	-10.3428	4.51e-25	1.01e-23
Potri.004G060600.v3.1	Leuce	Aigeiros	15.6758	-2.40218	0.571269	-4.20499	2.61e-05	8.3e-05
Potri.010G103500.v3.1	Leuce	Aigeiros	23.729	-2.08382	0.524094	-3.97604	7.01e-05	0.000208241
Potri.001G264000.v3.1	Leuce	Aigeiros	342.202	-1.60314	0.369622	-4.33725	1.44e-05	4.76e-05
Potri.018G064900.v3.1	Leuce	Aigeiros	51.1596	-3.95494	0.896933	-4.4094	1.04e-05	3.5e-05
Potri.011G051600.v3.1	Leuce	Aigeiros	267.321	1.88417	0.372968	5.05183	4.38e-07	1.8e-06
Potri.010G230900.v3.1	Leuce	Aigeiros	107.71	-1.02671	0.362771	-2.83018	0.0046522	0.0100034
Potri.001G083200.v3.1	Leuce	Aigeiros	67.7951	-4.94287	0.872751	-5.66356	1.48e-08	7.35e-08
Potri.010G055700.v3.1	Leuce	Aigeiros	46.4555	-1.60887	0.691717	-2.32591	0.0200233	0.0373915
Potri.006G066900.v3.1	Leuce	Aigeiros	141.252	1.75156	0.348463	5.02654	4.99e-07	2.03e-06
Potri.014G147900.v3.1	Leuce	Aigeiros	10662.8	1.56723	0.145394	10.7792	4.32e-27	1.13e-25
Potri.T026700.v3.1	Leuce	Aigeiros	124.686	3.63685	0.728948	4.98917	6.06e-07	2.44e-06
Potri.004G213000.v3.1	Leuce	Aigeiros	2.51051	5.34359	2.23305	2.39296	0.016713	0.0317321
Potri.006G185400.v3.1	Leuce	Aigeiros	954.306	1.46481	0.293719	4.9871	6.13e-07	2.46e-06
Potri.015G092000.v3.1	Leuce	Aigeiros	8570.93	-7.2726	0.192587	-37.7627	0	0
Potri.012G052600.v3.1	Leuce	Aigeiros	152.091	1.02583	0.211646	4.84691	1.25e-06	4.83e-06
Potri.T068000.v3.1	Leuce	Aigeiros	94.191	-2.00025	0.206807	-9.67208	3.96e-22	7.18e-21
Potri.011G078900.v3.1	Leuce	Aigeiros	180.125	11.5091	0.60645	18.9777	2.61e-80	9.15e-78
Potri.014G146000.v3.1	Leuce	Aigeiros	493.646	2.17622	0.418834	5.19591	2.04e-07	8.75e-07
Potri.002G124500.v3.1	Leuce	Aigeiros	5.93462	-5.65427	1.75113	-3.22893	0.00124256	0.00297863
Potri.007G007100.v3.1	Leuce	Aigeiros	591.118	-1.25899	0.199811	-6.30089	2.96e-10	1.81e-09
Potri.003G014000.v3.1	Leuce	Aigeiros	1372.7	-1.89746	0.194942	-9.73342	2.17e-22	4.04e-21
Potri.012G114300.v3.1	Leuce	Aigeiros	158.668	4.35582	0.573608	7.59372	3.11e-14	2.87e-13
Potri.004G186700.v3.1	Leuce	Aigeiros	11.4743	4.27699	0.837962	5.10403	3.32e-07	1.39e-06
Potri.009G040200.v3.1	Leuce	Aigeiros	932.466	-1.62732	0.389091	-4.18236	2.88e-05	9.1e-05
Potri.007G052900.v3.1	Leuce	Aigeiros	25.3786	1.96174	0.410994	4.77317	1.81e-06	6.82e-06
Potri.003G013900.v3.1	Leuce	Aigeiros	96.8599	-4.316	1.07536	-4.01354	5.98e-05	0.000179588
Potri.017G022532.v3.1	Leuce	Aigeiros	110.772	2.17709	0.304073	7.15976	8.08e-13	6.5e-12
Potri.001G462400.v3.1	Leuce	Aigeiros	574.36	-4.19576	0.474312	-8.84599	9.07e-19	1.26e-17
Potri.019G123400.v3.1	Leuce	Aigeiros	218.03	-1.81631	0.136589	-13.2976	2.39e-40	1.29e-38
Potri.001G084966.v3.1	Leuce	Aigeiros	3.66666	5.89065	1.60356	3.67349	0.000239261	0.000651227
Potri.004G193700.v3.1	Leuce	Aigeiros	307.356	-2.75908	0.269133	-10.2517	1.16e-24	2.53e-23
Potri.005G082800.v3.1	Leuce	Aigeiros	416.963	1.45432	0.291495	4.98918	6.06e-07	2.44e-06
Potri.008G201800.v3.1	Leuce	Aigeiros	11.3895	-5.61838	1.14887	-4.89037	1.01e-06	3.93e-06
Potri.006G120300.v3.1	Leuce	Aigeiros	17.1375	3.16448	0.880521	3.59387	0.000325799	0.000865131
Potri.006G069800.v3.1	Leuce	Aigeiros	30.9256	-8.03493	1.972	-4.07451	4.61e-05	0.000140738
Potri.T103800.v3.1	Leuce	Aigeiros	5.45435	-2.39006	0.733591	-3.25803	0.00112188	0.00270839
Potri.017G138300.v3.1	Leuce	Aigeiros	447.283	-1.28035	0.164468	-7.78477	6.98e-15	6.84e-14
Potri.003G181800.v3.1	Leuce	Aigeiros	8.89468	5.24215	1.30845	4.00637	6.17e-05	0.000184781
Potri.006G234200.v3.1	Leuce	Aigeiros	594.864	-1.74013	0.285769	-6.08929	1.13e-09	6.45e-09
Potri.011G030100.v3.1	Leuce	Aigeiros	76.9561	-3.55956	0.669964	-5.31306	1.08e-07	4.8e-07
Potri.004G098000.v3.1	Leuce	Aigeiros	6.07941	6.62003	0.998628	6.62913	3.38e-11	2.28e-10
Potri.002G183100.v3.1	Leuce	Aigeiros	127.983	1.38319	0.200886	6.88544	5.76e-12	4.22e-11
Potri.007G028400.v3.1	Leuce	Aigeiros	281.129	-1.08605	0.156192	-6.9533	3.57e-12	2.69e-11
Potri.014G094800.v3.1	Leuce	Aigeiros	295.526	-2.58321	0.589271	-4.38374	1.17e-05	3.91e-05
Potri.002G079400.v3.1	Leuce	Aigeiros	2087.2	-2.18714	0.199112	-10.9844	4.54e-28	1.25e-26
Potri.003G010200.v3.1	Leuce	Aigeiros	703.362	-1.00175	0.226254	-4.42754	9.53e-06	3.23e-05
Potri.008G016150.v3.1	Leuce	Aigeiros	19.9889	4.72347	0.823818	5.73363	9.83e-09	4.97e-08
Potri.009G045500.v3.1	Leuce	Aigeiros	48.1306	-2.14494	0.468779	-4.5756	4.75e-06	1.68e-05
Potri.016G031300.v3.1	Leuce	Aigeiros	221.432	4.9471	0.536987	9.2127	3.18e-20	4.92e-19
Potri.006G137200.v3.1	Leuce	Aigeiros	103.166	-1.84504	0.580028	-3.18094	0.00146796	0.00346893
Potri.003G130500.v3.1	Leuce	Aigeiros	139.321	-1.92658	0.244121	-7.8919	2.98e-15	3e-14
Potri.006G119100.v3.1	Leuce	Aigeiros	14.1799	-4.20477	0.896736	-4.68897	2.75e-06	1.01e-05
Potri.012G091700.v3.1	Leuce	Aigeiros	89.8309	2.21539	0.297257	7.45277	9.14e-14	8.1e-13
Potri.013G078500.v3.1	Leuce	Aigeiros	510.488	-2.98125	0.226964	-13.1353	2.07e-39	1.07e-37
Potri.014G085600.v3.1	Leuce	Aigeiros	16.4421	3.0902	0.635469	4.86286	1.16e-06	4.48e-06
Potri.014G001500.v3.1	Leuce	Aigeiros	210.063	-1.03825	0.397594	-2.61133	0.00901909	0.0182376
Potri.006G074600.v3.1	Leuce	Aigeiros	231.037	-1.48858	0.359689	-4.13853	3.5e-05	0.000108662
Potri.004G025900.v3.1	Leuce	Aigeiros	57.8309	-8.93743	0.914523	-9.77278	1.47e-22	2.78e-21
Potri.002G001300.v3.1	Leuce	Aigeiros	520.061	1.89643	0.500558	3.78862	0.000151485	0.000426001
Potri.019G007100.v3.1	Leuce	Aigeiros	2.59551	5.39371	1.3585	3.97035	7.18e-05	0.000212782
Potri.014G026400.v3.1	Leuce	Aigeiros	106.635	4.16476	0.272031	15.3099	6.57e-53	6.68e-51
Potri.001G248500.v3.1	Leuce	Aigeiros	168.807	-1.55223	0.358552	-4.32916	1.5e-05	4.93e-05
Potri.007G085000.v3.1	Leuce	Aigeiros	115.699	4.00492	0.50569	7.91971	2.38e-15	2.43e-14
Potri.001G270700.v3.1	Leuce	Aigeiros	30.7951	3.73261	0.852528	4.37828	1.2e-05	4e-05
Potri.017G110400.v3.1	Leuce	Aigeiros	487.233	-1.97235	0.251198	-7.85178	4.1e-15	4.09e-14
Potri.001G081450.v3.1	Leuce	Aigeiros	11.3288	-1.14335	0.462505	-2.47208	0.0134328	0.0260829
Potri.001G314100.v3.1	Leuce	Aigeiros	809.347	1.66063	0.109467	15.1701	5.58e-52	5.3e-50
Potri.011G159800.v3.1	Leuce	Aigeiros	6.52011	4.41844	1.49097	2.96348	0.00304186	0.00677646
Potri.001G079600.v3.1	Leuce	Aigeiros	513.703	1.92864	0.222674	8.66128	4.66e-18	6.09e-17
Potri.001G389300.v3.1	Leuce	Aigeiros	258.911	-1.56291	0.24108	-6.48292	9e-11	5.8e-10
Potri.002G195100.v3.1	Leuce	Aigeiros	1337.94	1.02702	0.131372	7.81766	5.38e-15	5.31e-14
Potri.012G102100.v3.1	Leuce	Aigeiros	44.7257	3.61758	1.23781	2.92256	0.00347161	0.00765004
Potri.001G211000.v3.1	Leuce	Aigeiros	2629.74	1.02576	0.176373	5.81588	6.03e-09	3.12e-08
Potri.016G133600.v3.1	Leuce	Aigeiros	1.23361	4.31858	1.57128	2.74845	0.00598783	0.0125974
Potri.009G071500.v3.1	Leuce	Aigeiros	6.6117	5.7297	1.09432	5.23584	1.64e-07	7.14e-07
Potri.003G152400.v3.1	Leuce	Aigeiros	230.074	1.03385	0.378531	2.73121	0.00631018	0.0132024
Potri.009G153400.v3.1	Leuce	Aigeiros	3.71116	-4.97739	1.253	-3.97237	7.12e-05	0.000211169
Potri.009G159501.v3.1	Leuce	Aigeiros	25.0332	-3.38247	0.695085	-4.86626	1.14e-06	4.4e-06
Potri.019G044100.v3.1	Leuce	Aigeiros	110.474	3.51051	0.555969	6.31422	2.72e-10	1.66e-09
Potri.010G175700.v3.1	Leuce	Aigeiros	323.942	-1.28408	0.372206	-3.44993	0.00056074	0.00142476
Potri.010G075400.v3.1	Leuce	Aigeiros	375.716	-3.27526	0.559193	-5.85712	4.71e-09	2.47e-08
Potri.005G169200.v3.1	Leuce	Aigeiros	24.2102	-1.54377	0.356913	-4.32532	1.52e-05	5.01e-05
Potri.017G028300.v3.1	Leuce	Aigeiros	604.909	-2.134	0.143975	-14.822	1.06e-49	9.29e-48
Potri.T095200.v3.1	Leuce	Aigeiros	3.12769	-4.72962	1.27866	-3.69888	0.000216554	0.000593809
Potri.004G227900.v3.1	Leuce	Aigeiros	2.4567	-2.83128	1.12391	-2.51914	0.0117643	0.0231682
Potri.002G202700.v3.1	Leuce	Aigeiros	1136.96	1.31139	0.166339	7.88383	3.17e-15	3.2e-14
Potri.001G452700.v3.1	Leuce	Aigeiros	2194.12	1.14784	0.167114	6.86863	6.48e-12	4.72e-11
Potri.010G167000.v3.1	Leuce	Aigeiros	190.044	-1.80604	0.299325	-6.03371	1.6e-09	8.98e-09
Potri.001G029700.v3.1	Leuce	Aigeiros	625.573	2.90631	0.396663	7.3269	2.36e-13	2.01e-12
Potri.T172032.v3.1	Leuce	Aigeiros	5.74014	6.53721	1.5505	4.2162	2.48e-05	7.93e-05
Potri.017G077500.v3.1	Leuce	Aigeiros	11.4988	-2.32039	0.83334	-2.78445	0.00536192	0.0113842
Potri.005G172400.v3.1	Leuce	Aigeiros	8295.18	-1.61394	0.288593	-5.59244	2.24e-08	1.09e-07
Potri.T162300.v3.1	Leuce	Aigeiros	1132.39	-2.7557	0.225422	-12.2246	2.3e-34	9.2e-33
Potri.001G055200.v3.1	Leuce	Aigeiros	84.0646	-3.2063	0.53276	-6.01829	1.76e-09	9.81e-09
Potri.002G028200.v3.1	Leuce	Aigeiros	2005.65	1.43171	0.106143	13.4885	1.83e-41	1.05e-39
Potri.001G326000.v3.1	Leuce	Aigeiros	20.8363	4.70098	1.28301	3.66402	0.000248285	0.000673966
Potri.001G348600.v3.1	Leuce	Aigeiros	978.467	-1.05715	0.163872	-6.45109	1.11e-10	7.07e-10
Potri.007G044500.v3.1	Leuce	Aigeiros	356.568	-2.18855	0.410291	-5.33415	9.6e-08	4.31e-07
Potri.002G082000.v3.1	Leuce	Aigeiros	173.749	-2.15933	0.315366	-6.84706	7.54e-12	5.44e-11
Potri.002G241432.v3.1	Leuce	Aigeiros	193.807	1.34482	0.189428	7.09938	1.25e-12	9.9e-12
Potri.010G137000.v3.1	Leuce	Aigeiros	419.261	-1.07233	0.182782	-5.86674	4.44e-09	2.34e-08
Potri.011G140750.v3.1	Leuce	Aigeiros	18.7228	2.36203	1.02788	2.29796	0.0215641	0.0399203
Potri.004G126000.v3.1	Leuce	Aigeiros	11.4562	-3.35429	0.883763	-3.79547	0.000147366	0.00041535
Potri.003G174100.v3.1	Leuce	Aigeiros	33.3906	2.22586	0.331033	6.72398	1.77e-11	1.23e-10
Potri.T028900.v3.1	Leuce	Aigeiros	104.799	-1.60664	0.242373	-6.6288	3.38e-11	2.29e-10
Potri.003G137600.v3.1	Leuce	Aigeiros	3.77194	-5.00071	1.78421	-2.80276	0.00506679	0.0108063
Potri.009G039300.v3.1	Leuce	Aigeiros	537.4	-1.453	0.19283	-7.53514	4.88e-14	4.43e-13
Potri.003G194100.v3.1	Leuce	Aigeiros	38.1033	-8.33591	2.45368	-3.39731	0.000680522	0.00170766
Potri.018G055900.v3.1	Leuce	Aigeiros	11.1334	3.37849	0.88753	3.80662	0.000140878	0.000398118
Potri.019G003000.v3.1	Leuce	Aigeiros	416.111	-1.86481	0.214244	-8.70418	3.2e-18	4.24e-17
Potri.010G196700.v3.1	Leuce	Aigeiros	31.3663	8.98732	0.790455	11.3698	5.91e-30	1.87e-28
Potri.006G073000.v3.1	Leuce	Aigeiros	50.9106	1.00649	0.218394	4.6086	4.05e-06	1.45e-05
Potri.011G140800.v3.1	Leuce	Aigeiros	11689.4	1.085	0.192931	5.6238	1.87e-08	9.15e-08
Potri.016G009100.v3.1	Leuce	Aigeiros	3.71747	5.11894	1.6239	3.15225	0.00162015	0.00379603
Potri.007G021400.v3.1	Leuce	Aigeiros	2093.16	-1.53028	0.18884	-8.10356	5.34e-16	5.85e-15
Potri.004G235500.v3.1	Leuce	Aigeiros	487.76	-3.7305	0.376981	-9.8957	4.35e-23	8.56e-22
Potri.T084300.v3.1	Leuce	Aigeiros	316.257	-2.69481	0.321282	-8.38766	4.96e-17	5.94e-16
Potri.012G102200.v3.1	Leuce	Aigeiros	125.461	3.86133	0.370467	10.4229	1.95e-25	4.5e-24
Potri.012G117300.v3.1	Leuce	Aigeiros	117.523	2.85304	0.77046	3.70304	0.000213032	0.000584884
Potri.008G116900.v3.1	Leuce	Aigeiros	352.389	-1.61291	0.231815	-6.95774	3.46e-12	2.61e-11
Potri.011G116600.v3.1	Leuce	Aigeiros	40.0496	-2.15448	0.408181	-5.27825	1.3e-07	5.75e-07
Potri.004G147000.v3.1	Leuce	Aigeiros	562.788	-1.60701	0.165752	-9.69528	3.16e-22	5.77e-21
Potri.001G182300.v3.1	Leuce	Aigeiros	553.018	-1.12056	0.183406	-6.10972	9.98e-10	5.71e-09
Potri.004G048201.v3.1	Leuce	Aigeiros	7.34642	3.24509	1.12662	2.88036	0.00397215	0.00865719
Potri.011G168100.v3.1	Leuce	Aigeiros	97.3612	1.74024	0.349769	4.97539	6.51e-07	2.61e-06
Potri.001G066600.v3.1	Leuce	Aigeiros	77.7017	-4.12556	0.590126	-6.99099	2.73e-12	2.08e-11
Potri.T108600.v3.1	Leuce	Aigeiros	33.9262	1.94367	0.702656	2.76618	0.00567175	0.0119791
Potri.001G102400.v3.1	Leuce	Aigeiros	15160.9	-1.88565	0.266724	-7.06968	1.55e-12	1.22e-11
Potri.010G168100.v3.1	Leuce	Aigeiros	110.046	-1.36182	0.376652	-3.61561	0.000299644	0.000801339
Potri.016G017232.v3.1	Leuce	Aigeiros	893.211	-1.75386	0.28985	-6.05093	1.44e-09	8.11e-09
Potri.013G157100.v3.1	Leuce	Aigeiros	9.43869	7.25466	1.39321	5.20714	1.92e-07	8.26e-07
Potri.001G372500.v3.1	Leuce	Aigeiros	221.12	1.51355	0.387352	3.90743	9.33e-05	0.000271578
Potri.005G006500.v3.1	Leuce	Aigeiros	214.137	-2.36031	0.396524	-5.9525	2.64e-09	1.44e-08
Potri.005G233300.v3.1	Leuce	Aigeiros	5.53329	-5.55264	1.84662	-3.00692	0.00263911	0.00595083
Potri.019G100001.v3.1	Leuce	Aigeiros	102033	2.32353	0.190878	12.1729	4.34e-34	1.7e-32
Potri.001G457251.v3.1	Leuce	Aigeiros	2.09234	3.95206	1.69451	2.33228	0.0196862	0.0368193
Potri.006G127000.v3.1	Leuce	Aigeiros	222.266	1.46551	0.331978	4.41448	1.01e-05	3.42e-05
Potri.002G041100.v3.1	Leuce	Aigeiros	85.9004	-1.03583	0.209109	-4.95355	7.29e-07	2.91e-06
Potri.010G015100.v3.1	Leuce	Aigeiros	77.7244	-1.12376	0.470585	-2.388	0.0169403	0.0321078
Potri.006G181700.v3.1	Leuce	Aigeiros	246.581	-1.07412	0.253771	-4.23265	2.31e-05	7.41e-05
Potri.017G045100.v3.1	Leuce	Aigeiros	491.418	1.1808	0.286273	4.12474	3.71e-05	0.000114991
Potri.001G082266.v3.1	Leuce	Aigeiros	146.196	1.09016	0.259914	4.19429	2.74e-05	8.67e-05
Potri.001G256800.v3.1	Leuce	Aigeiros	455.789	9.25736	1.25433	7.38034	1.58e-13	1.37e-12
Potri.005G253800.v3.1	Leuce	Aigeiros	1477.56	-1.40685	0.120002	-11.7236	9.65e-32	3.34e-30
Potri.007G088900.v3.1	Leuce	Aigeiros	12.0494	6.61602	1.12731	5.86887	4.39e-09	2.32e-08
Potri.004G028350.v3.1	Leuce	Aigeiros	25.3055	-7.74647	0.974132	-7.95218	1.83e-15	1.9e-14
Potri.017G077600.v3.1	Leuce	Aigeiros	319.624	-1.23198	0.171896	-7.16699	7.67e-13	6.18e-12
Potri.006G143200.v3.1	Leuce	Aigeiros	91.3431	-1.53588	0.522877	-2.93736	0.0033102	0.00732166
Potri.005G053800.v3.1	Leuce	Aigeiros	1481.87	1.6254	0.304312	5.34122	9.23e-08	4.15e-07
Potri.001G343000.v3.1	Leuce	Aigeiros	228.344	1.61663	0.273809	5.90423	3.54e-09	1.89e-08
Potri.005G116200.v3.1	Leuce	Aigeiros	306.293	-1.78718	0.516843	-3.45787	0.000544455	0.00138679
Potri.019G085600.v3.1	Leuce	Aigeiros	81.9933	-1.81808	0.364746	-4.98452	6.21e-07	2.5e-06
Potri.012G122500.v3.1	Leuce	Aigeiros	499.773	1.76494	0.257639	6.85043	7.36e-12	5.32e-11
Potri.T155700.v3.1	Leuce	Aigeiros	90.4918	6.76701	1.08304	6.24814	4.15e-10	2.5e-09
Potri.005G164700.v3.1	Leuce	Aigeiros	864.448	1.49621	0.35767	4.1832	2.87e-05	9.07e-05
Potri.008G092100.v3.1	Leuce	Aigeiros	68.6221	1.03551	0.289121	3.58159	0.000341506	0.000903553
Potri.011G031400.v3.1	Leuce	Aigeiros	8.61846	7.12369	0.894781	7.96138	1.7e-15	1.77e-14
Potri.010G016200.v3.1	Leuce	Aigeiros	70.7041	5.76601	2.02155	2.85227	0.00434089	0.00938773
Potri.002G158950.v3.1	Leuce	Aigeiros	5.75173	6.5397	1.03464	6.32072	2.6e-10	1.6e-09
Potri.011G014701.v3.1	Leuce	Aigeiros	15.1749	6.44738	1.06623	6.04687	1.48e-09	8.31e-09
Potri.017G060701.v3.1	Leuce	Aigeiros	5.30098	-5.49201	1.19049	-4.61324	3.96e-06	1.42e-05
Potri.009G027800.v3.1	Leuce	Aigeiros	1475.65	1.24446	0.122369	10.1697	2.71e-24	5.76e-23
Potri.007G084200.v3.1	Leuce	Aigeiros	24.4562	8.62864	0.687796	12.5453	4.22e-36	1.83e-34
Potri.006G112400.v3.1	Leuce	Aigeiros	60.4947	-2.77461	0.54493	-5.09167	3.55e-07	1.47e-06
Potri.001G441700.v3.1	Leuce	Aigeiros	8.55148	-4.27626	0.893565	-4.78562	1.7e-06	6.44e-06
Potri.003G170200.v3.1	Leuce	Aigeiros	105.126	-1.14385	0.491803	-2.32584	0.0200273	0.0373971
Potri.008G200200.v3.1	Leuce	Aigeiros	1698.18	1.0845	0.266161	4.07461	4.61e-05	0.000140689
Potri.016G009400.v3.1	Leuce	Aigeiros	85.4272	2.94454	0.608841	4.8363	1.32e-06	5.07e-06
Potri.T098500.v3.1	Leuce	Aigeiros	76.0118	-2.74567	0.465791	-5.89463	3.76e-09	2e-08
Potri.001G084500.v3.1	Leuce	Aigeiros	103.758	-1.36604	0.212251	-6.43596	1.23e-10	7.77e-10
Potri.005G054400.v3.1	Leuce	Aigeiros	247.318	-1.11699	0.240002	-4.65409	3.25e-06	1.18e-05
Potri.004G018900.v3.1	Leuce	Aigeiros	7.4891	6.9207	0.838119	8.25742	1.49e-16	1.71e-15
Potri.002G158200.v3.1	Leuce	Aigeiros	176.107	2.72629	0.29949	9.10311	8.78e-20	1.32e-18
Potri.018G116400.v3.1	Leuce	Aigeiros	2.4858	4.50383	1.07792	4.17828	2.94e-05	9.25e-05
Potri.009G120300.v3.1	Leuce	Aigeiros	114.223	7.27541	0.730102	9.96492	2.17e-23	4.35e-22
Potri.009G135100.v3.1	Leuce	Aigeiros	964.442	-1.50899	0.149525	-10.0919	6e-24	1.24e-22
Potri.004G078800.v3.1	Leuce	Aigeiros	1849.32	-1.3246	0.167477	-7.9091	2.59e-15	2.64e-14
Potri.009G097200.v3.1	Leuce	Aigeiros	78.8741	5.47517	0.871234	6.28439	3.29e-10	2e-09
Potri.003G181200.v3.1	Leuce	Aigeiros	1192.64	1.08537	0.0839055	12.9356	2.83e-38	1.39e-36
Potri.010G224100.v3.1	Leuce	Aigeiros	7804.48	1.71828	0.284536	6.0389	1.55e-09	8.7e-09
Potri.017G105700.v3.1	Leuce	Aigeiros	59.9606	-1.56603	0.654913	-2.3912	0.0167935	0.0318719
Potri.001G028700.v3.1	Leuce	Aigeiros	130.698	1.06482	0.24371	4.36922	1.25e-05	4.16e-05
Potri.007G095732.v3.1	Leuce	Aigeiros	5.84453	6.56297	1.12668	5.82506	5.71e-09	2.97e-08
Potri.006G007100.v3.1	Leuce	Aigeiros	1061.73	-1.42781	0.197204	-7.24026	4.48e-13	3.71e-12
Potri.006G054200.v3.1	Leuce	Aigeiros	52.2328	1.05245	0.275685	3.81759	0.000134763	0.000382217
Potri.004G189500.v3.1	Leuce	Aigeiros	21.011	8.40937	0.720564	11.6705	1.8e-31	6.16e-30
Potri.007G064501.v3.1	Leuce	Aigeiros	197.2	2.00252	0.241647	8.28696	1.16e-16	1.35e-15
Potri.018G056000.v3.1	Leuce	Aigeiros	97.3661	-1.26537	0.245785	-5.14829	2.63e-07	1.11e-06
Potri.001G257200.v3.1	Leuce	Aigeiros	13.1864	3.96836	1.18319	3.35395	0.000796674	0.00197305
Potri.004G108100.v3.1	Leuce	Aigeiros	11.1455	2.7852	1.24506	2.23699	0.0252867	0.0459591
Potri.T024600.v3.1	Leuce	Aigeiros	59.7048	-2.19507	0.552065	-3.97611	7.01e-05	0.000208193
Potri.T121400.v3.1	Leuce	Aigeiros	20.9004	-2.23807	0.512915	-4.36343	1.28e-05	4.26e-05
Potri.002G142000.v3.1	Leuce	Aigeiros	601.753	1.99315	0.154305	12.9169	3.61e-38	1.76e-36
Potri.007G053200.v3.1	Leuce	Aigeiros	275.07	1.82791	0.317172	5.76314	8.26e-09	4.22e-08
Potri.005G061366.v3.1	Leuce	Aigeiros	22.3866	8.50034	0.735484	11.5575	6.77e-31	2.24e-29
Potri.012G006200.v3.1	Leuce	Aigeiros	28.6997	-2.2139	0.764102	-2.89739	0.00376287	0.00823627
Potri.004G200500.v3.1	Leuce	Aigeiros	35.5888	-2.10528	0.794322	-2.65041	0.00803934	0.016444
Potri.001G427100.v3.1	Leuce	Aigeiros	25.564	-3.91905	1.47861	-2.6505	0.00803722	0.0164406
Potri.002G199501.v3.1	Leuce	Aigeiros	265.969	5.8496	0.887001	6.59481	4.26e-11	2.84e-10
Potri.008G105900.v3.1	Leuce	Aigeiros	9.44121	2.89448	0.822543	3.51894	0.000433275	0.00112516
Potri.013G153501.v3.1	Leuce	Aigeiros	12.2925	3.6336	0.770766	4.71427	2.43e-06	8.97e-06
Potri.011G077050.v3.1	Leuce	Aigeiros	30.1122	-1.91502	0.69737	-2.74606	0.00603157	0.0126815
Potri.009G140400.v3.1	Leuce	Aigeiros	445.444	-7.31169	1.44527	-5.05906	4.21e-07	1.73e-06
Potri.003G118700.v3.1	Leuce	Aigeiros	19.8844	2.62469	0.995272	2.63716	0.00836025	0.0170321
Potri.015G054800.v3.1	Leuce	Aigeiros	3148.47	10.1458	1.67716	6.04941	1.45e-09	8.18e-09
Potri.001G400100.v3.1	Leuce	Aigeiros	7088.37	-3.21371	0.726826	-4.42157	9.8e-06	3.32e-05
Potri.014G067400.v3.1	Leuce	Aigeiros	2508.68	1.0561	0.113745	9.28483	1.62e-20	2.58e-19
Potri.011G163300.v3.1	Leuce	Aigeiros	10.0221	7.34105	1.45464	5.04665	4.5e-07	1.84e-06
Potri.010G251900.v3.1	Leuce	Aigeiros	13.8005	-3.61873	1.56134	-2.31771	0.020465	0.0381168
Potri.013G097000.v3.1	Leuce	Aigeiros	110.736	-8.4293	0.88645	-9.50905	1.92e-21	3.29e-20
Potri.013G142800.v3.1	Leuce	Aigeiros	13.0969	-2.19574	0.458277	-4.79129	1.66e-06	6.27e-06
Potri.014G072900.v3.1	Leuce	Aigeiros	276.52	-2.11708	0.176293	-12.0088	3.19e-33	1.19e-31
Potri.017G098300.v3.1	Leuce	Aigeiros	13.2664	-4.32376	1.11227	-3.88732	0.000101359	0.000293297
Potri.008G219100.v3.1	Leuce	Aigeiros	530.643	-1.83835	0.308748	-5.95421	2.61e-09	1.42e-08
Potri.003G049700.v3.1	Leuce	Aigeiros	1042.42	-1.28643	0.152221	-8.4511	2.89e-17	3.54e-16
Potri.005G001001.v3.1	Leuce	Aigeiros	14.658	-5.08166	1.03491	-4.91024	9.1e-07	3.57e-06
Potri.014G045600.v3.1	Leuce	Aigeiros	140.077	1.01134	0.28941	3.4945	0.000474958	0.00122266
Potri.T071500.v3.1	Leuce	Aigeiros	813.579	1.2801	0.113742	11.2544	2.2e-29	6.77e-28
Potri.008G143450.v3.1	Leuce	Aigeiros	252.992	1.1036	0.370825	2.97608	0.00291962	0.00652407
Potri.004G210400.v3.1	Leuce	Aigeiros	733.392	1.14992	0.202748	5.67166	1.41e-08	7.03e-08
Potri.015G141300.v3.1	Leuce	Aigeiros	30.3579	-8.00781	1.00706	-7.95166	1.84e-15	1.9e-14
Potri.007G045000.v3.1	Leuce	Aigeiros	12.6821	-2.97265	1.12777	-2.63587	0.00839216	0.0170915
Potri.007G129400.v3.1	Leuce	Aigeiros	20.622	-4.41026	0.709312	-6.21766	5.05e-10	3e-09
Potri.008G065000.v3.1	Leuce	Aigeiros	1790.38	-3.35463	0.397314	-8.44326	3.09e-17	3.77e-16
Potri.017G058000.v3.1	Leuce	Aigeiros	21.6338	3.52101	0.471875	7.46173	8.54e-14	7.6e-13
Potri.011G003500.v3.1	Leuce	Aigeiros	2707.94	1.20272	0.0904329	13.2996	2.33e-40	1.26e-38
Potri.019G101400.v3.1	Leuce	Aigeiros	24.2	-7.6811	1.86351	-4.12185	3.76e-05	0.000116343
Potri.005G123200.v3.1	Leuce	Aigeiros	2305.48	-1.31443	0.26716	-4.92	8.65e-07	3.41e-06
Potri.001G297466.v3.1	Leuce	Aigeiros	512.173	-1.9232	0.498562	-3.85751	0.00011455	0.000328353
Potri.003G036000.v3.1	Leuce	Aigeiros	793.802	1.15548	0.285097	4.05293	5.06e-05	0.000153562
Potri.004G205300.v3.1	Leuce	Aigeiros	2.81714	-4.57769	1.57091	-2.91403	0.00356793	0.00784925
Potri.010G156300.v3.1	Leuce	Aigeiros	185.011	-1.01126	0.201926	-5.00808	5.5e-07	2.22e-06
Potri.009G094500.v3.1	Leuce	Aigeiros	31.9196	-2.39889	0.922496	-2.60044	0.00931042	0.0187737
Potri.011G004400.v3.1	Leuce	Aigeiros	159.246	-10.3992	0.853007	-12.1912	3.46e-34	1.37e-32
Potri.010G001200.v3.1	Leuce	Aigeiros	497.805	-1.43821	0.336083	-4.27933	1.87e-05	6.1e-05
Potri.012G113300.v3.1	Leuce	Aigeiros	6.9973	5.05159	1.04751	4.82246	1.42e-06	5.41e-06
Potri.008G047800.v3.1	Leuce	Aigeiros	27.0249	-1.14509	0.497248	-2.30285	0.0212875	0.0394691
Potri.010G105400.v3.1	Leuce	Aigeiros	21.473	-2.95666	1.05022	-2.81528	0.00487342	0.0104309
Potri.T044150.v3.1	Leuce	Aigeiros	86.6673	-1.11035	0.291514	-3.8089	0.000139584	0.000394762
Potri.008G089500.v3.1	Leuce	Aigeiros	150.767	-2.24604	0.262492	-8.5566	1.16e-17	1.47e-16
Potri.014G020500.v3.1	Leuce	Aigeiros	1015.73	-1.58656	0.0973555	-16.2965	1.04e-59	1.43e-57
Potri.010G243800.v3.1	Leuce	Aigeiros	19.5441	7.57216	0.774431	9.77771	1.4e-22	2.66e-21
Potri.003G067800.v3.1	Leuce	Aigeiros	2006.73	1.25733	0.111629	11.2635	1.99e-29	6.13e-28
Potri.017G050600.v3.1	Leuce	Aigeiros	201.819	-2.01602	0.199132	-10.1241	4.32e-24	9.04e-23
Potri.003G058600.v3.1	Leuce	Aigeiros	387.264	-2.48011	0.460144	-5.38985	7.05e-08	3.22e-07
Potri.T132500.v3.1	Leuce	Aigeiros	4741.77	-2.79821	0.333703	-8.38532	5.06e-17	6.06e-16
Potri.001G470800.v3.1	Leuce	Aigeiros	371.56	-2.19898	0.341441	-6.44029	1.19e-10	7.57e-10
Potri.001G080900.v3.1	Leuce	Aigeiros	273.472	-1.07973	0.243071	-4.44202	8.91e-06	3.04e-05
Potri.014G003832.v3.1	Leuce	Aigeiros	107.954	2.08066	0.214553	9.69766	3.08e-22	5.65e-21
Potri.011G141200.v3.1	Leuce	Aigeiros	1402.3	-2.57815	0.137938	-18.6906	5.9e-78	1.79e-75
Potri.006G023050.v3.1	Leuce	Aigeiros	11.0465	-4.42133	1.36561	-3.23762	0.00120532	0.00289553
Potri.005G063600.v3.1	Leuce	Aigeiros	190.05	-2.46982	0.352156	-7.01343	2.33e-12	1.79e-11
Potri.003G092700.v3.1	Leuce	Aigeiros	377.369	2.54983	0.231755	11.0023	3.73e-28	1.04e-26
Potri.004G149500.v3.1	Leuce	Aigeiros	62.8466	-3.39589	0.606254	-5.60143	2.13e-08	1.03e-07
Potri.017G117000.v3.1	Leuce	Aigeiros	3.37668	5.77133	2.13717	2.70045	0.00692451	0.0143618
Potri.002G194400.v3.1	Leuce	Aigeiros	111.381	1.51875	0.357872	4.24384	2.2e-05	7.07e-05
Potri.002G246900.v3.1	Leuce	Aigeiros	27.3078	1.46373	0.654732	2.23561	0.0253774	0.0461104
Potri.018G089800.v3.1	Leuce	Aigeiros	834.964	1.45695	0.10169	14.3273	1.48e-46	1.11e-44
Potri.001G064600.v3.1	Leuce	Aigeiros	7.22418	6.86868	0.83893	8.18743	2.67e-16	3e-15
Potri.004G059900.v3.1	Leuce	Aigeiros	1032.97	1.45885	0.231293	6.30738	2.84e-10	1.74e-09
Potri.011G092200.v3.1	Leuce	Aigeiros	851.037	1.35633	0.153329	8.84585	9.08e-19	1.26e-17
Potri.017G133950.v3.1	Leuce	Aigeiros	855.403	-3.31917	0.544366	-6.09732	1.08e-09	6.15e-09
Potri.009G084400.v3.1	Leuce	Aigeiros	205.782	-1.90885	0.4073	-4.6866	2.78e-06	1.02e-05
Potri.001G015700.v3.1	Leuce	Aigeiros	475.26	-2.46696	0.294685	-8.37152	5.69e-17	6.79e-16
Potri.018G121100.v3.1	Leuce	Aigeiros	463.211	-2.30226	0.15156	-15.1904	4.09e-52	3.92e-50
Potri.012G012300.v3.1	Leuce	Aigeiros	2815.42	9.89387	1.4953	6.61663	3.67e-11	2.47e-10
Potri.008G136900.v3.1	Leuce	Aigeiros	7.1061	6.84505	0.845412	8.09671	5.65e-16	6.17e-15
Potri.010G010850.v3.1	Leuce	Aigeiros	93.6134	1.3771	0.26208	5.25449	1.48e-07	6.5e-07
Potri.016G110400.v3.1	Leuce	Aigeiros	260.469	1.80768	0.228637	7.90632	2.65e-15	2.69e-14
Potri.014G162400.v3.1	Leuce	Aigeiros	1345.8	1.64863	0.181588	9.07894	1.1e-19	1.64e-18
Potri.016G122801.v3.1	Leuce	Aigeiros	98.9222	-1.02947	0.318963	-3.22754	0.00124859	0.00299175
Potri.009G153000.v3.1	Leuce	Aigeiros	38.1812	-3.10885	0.749192	-4.14961	3.33e-05	0.00010396
Potri.012G080000.v3.1	Leuce	Aigeiros	1866.01	-1.22824	0.117084	-10.4902	9.58e-26	2.27e-24
Potri.013G043800.v3.1	Leuce	Aigeiros	26.3962	4.1646	1.28531	3.24015	0.00119465	0.00287082
Potri.003G155100.v3.1	Leuce	Aigeiros	536.246	-1.2439	0.0953291	-13.0485	6.48e-39	3.29e-37
Potri.011G044600.v3.1	Leuce	Aigeiros	58.422	-1.98126	0.71557	-2.76879	0.00562647	0.0118929
Potri.004G058800.v3.1	Leuce	Aigeiros	1349.82	-1.11443	0.150887	-7.38587	1.51e-13	1.32e-12
Potri.006G224000.v3.1	Leuce	Aigeiros	1677.16	1.09539	0.125589	8.72199	2.73e-18	3.65e-17
Potri.001G282000.v3.1	Leuce	Aigeiros	46.0719	2.44353	0.62039	3.9387	8.19e-05	0.000240695
Potri.007G007600.v3.1	Leuce	Aigeiros	252.516	-2.15437	0.279862	-7.69799	1.38e-14	1.32e-13
Potri.003G085200.v3.1	Leuce	Aigeiros	326.991	-1.3224	0.311918	-4.23958	2.24e-05	7.2e-05
Potri.010G131800.v3.1	Leuce	Aigeiros	477.404	-2.03357	0.190165	-10.6937	1.09e-26	2.76e-25
Potri.T096300.v3.1	Leuce	Aigeiros	606.856	-2.86319	0.218468	-13.1058	3.05e-39	1.57e-37
Potri.007G054200.v3.1	Leuce	Aigeiros	866.677	1.24354	0.278879	4.45908	8.23e-06	2.82e-05
Potri.001G302600.v3.1	Leuce	Aigeiros	155.237	-1.22652	0.43377	-2.82758	0.00469014	0.0100798
Potri.014G191500.v3.1	Leuce	Aigeiros	10.9629	7.47051	0.824648	9.05902	1.32e-19	1.96e-18
Potri.002G007601.v3.1	Leuce	Aigeiros	151.595	2.29009	0.267964	8.54625	1.27e-17	1.6e-16
Potri.009G025101.v3.1	Leuce	Aigeiros	39.1435	2.63222	0.731569	3.59805	0.000320608	0.000852565
Potri.001G433900.v3.1	Leuce	Aigeiros	8.76271	7.14752	1.41082	5.06621	4.06e-07	1.67e-06
Potri.005G163200.v3.1	Leuce	Aigeiros	7.15459	-5.92241	2.30044	-2.57447	0.0100395	0.0200752
Potri.001G426500.v3.1	Leuce	Aigeiros	44.7411	-2.77104	0.994714	-2.78577	0.00534012	0.0113444
Potri.014G156000.v3.1	Leuce	Aigeiros	982.588	-1.71943	0.13432	-12.801	1.62e-37	7.51e-36
Potri.005G020700.v3.1	Leuce	Aigeiros	15.9779	1.36024	0.408831	3.32714	0.000877422	0.00215525
Potri.018G040600.v3.1	Leuce	Aigeiros	284.33	-1.06082	0.340122	-3.11894	0.00181503	0.00421601
Potri.011G095600.v3.1	Leuce	Aigeiros	272.511	2.56231	0.448209	5.71678	1.09e-08	5.46e-08
Potri.002G227600.v3.1	Leuce	Aigeiros	71.8334	-2.23671	0.605504	-3.69396	0.000220786	0.000604522
[truncated: 60,105 more rows]
