# Supplementary material for: Flavones enrich rhizosphere Pseudomonas to enhance nitrogen utilization and secondary root growth in Populus
Source: Nat Commun. 2025 Feb 7;16:1461. doi: 10.1038/s41467-025-56226-w (PMC11805958; doi:10.1038/s41467-025-56226-w)
Supplement: Supplementary file 9 — Supplementary Data 6 [file 41467_2025_56226_MOESM9_ESM.xlsx]

## Sheet: Sheet1
Supplementary Data 6. The KEGG enrichment analyses of differentially expressed genes (DEGs) and co-expression gene clusters (Cluster I, Cluster IV and all).
Cluster	Term Name	MainClass	GeneHitsInSelectedSet	AllGenesInSelectedSet	GeneHitsInBackground	AllGenesInBackground	p-value	enrichFactor	GeneListInSelectedSets	corrected p-value(BH method)
DEGs	A09100 Metabolism	A09100 Metabolism	1902	5651	3149	10534	0	1.12592	[Potri.001G436500, Potri.010G052300, Potri.014G159900, Potri.017G013900, Potri.014G029400, Potri.006G248200, Potri.005G048700, Potri.007G005300, Potri.001G468100, Potri.009G141800, Potri.008G107600, Potri.001G032000, Potri.002G235000, Potri.001G185600, Potri.004G106400, Potri.001G162500, Potri.001G347800, Potri.015G024000, Potri.016G083500, Potri.017G029000, Potri.010G026000, Potri.003G037000, Po…	0
									0, Potri.001G320000, Potri.002G191600, Potri.004G139600, Potri.011G104400, Potri.004G171300, Potri.012G042800, Potri.010G117400, Potri.002G094500, Potri.008G201500, Potri.004G129800, Potri.006G031700, Potri.008G144500, Potri.010G052000, Potri.007G144200, Potri.018G145700, Potri.018G017500, Potri.013G052900, Potri.001G457000, Potri.012G126900, Potri.T121900, Potri.003G176700, Potri.019G047200, Pot…
DEGs	B 09110 Biosynthesis of other secondary metabolites	A09100 Metabolism	306	5651	412	10534	1.11022e-16	1.3845	[Potri.009G063300, Potri.006G260200, Potri.010G159900, Potri.002G113600, Potri.013G029800, Potri.006G126800, Potri.009G153900, Potri.015G071900, Potri.001G451100, Potri.017G013900, Potri.001G046400, Potri.012G006400, Potri.016G023300, Potri.003G214700, Potri.003G176900, Potri.001G190400, Potri.004G193400, Potri.T079800, Potri.001G388900, Potri.014G143200, Potri.018G070300, Potri.013G059100, Potri…	1.28231e-14
DEGs	02000 Transporters	A09180 Brite Hierarchies	492	5651	720	10534	7.77156e-16	1.2738	[Potri.001G436500, Potri.T035300, Potri.019G118400, Potri.013G071900, Potri.010G192600, Potri.T000200, Potri.014G192601, Potri.004G061400, Potri.013G013900, Potri.002G227500, Potri.T058300, Potri.003G204900, Potri.010G112800, Potri.011G093000, Potri.005G102300, Potri.001G357600, Potri.T141700, Potri.016G083500, Potri.001G139600, Potri.017G138800, Potri.003G121400, Potri.014G004100, Potri.001G3663…	5.9841e-14
DEGs	00940 Phenylpropanoid biosynthesis	A09100 Metabolism	143	5651	195	10534	9.67102e-09	1.367	[Potri.009G063300, Potri.007G122200, Potri.001G268600, Potri.007G132800, Potri.012G006800, Potri.006G126800, Potri.006G199100, Potri.001G451100, Potri.001G046400, Potri.012G006400, Potri.016G023300, Potri.003G214700, Potri.019G063200, Potri.005G195700, Potri.003G059200, Potri.019G001400, Potri.016G078300, Potri.013G083600, Potri.014G143200, Potri.T163100, Potri.018G070300, Potri.007G019300, Potri…	5.58502e-07
DEGs	04814 Motor proteins	A09140 Cellular Processes	100	5651	129	10534	1.3854e-08	1.44503	[Potri.003G052800, Potri.001G004600, Potri.001G272700, Potri.003G220300, Potri.009G067100, Potri.013G033900, Potri.001G430800, Potri.006G136600, Potri.006G040700, Potri.010G153000, Potri.016G082400, Potri.005G025300, Potri.009G025300, Potri.006G192700, Potri.003G126800, Potri.015G038800, Potri.010G013500, Potri.013G020700, Potri.001G233100, Potri.T115700, Potri.008G169000, Potri.016G045500, Potri…	6.40053e-07
DEGs	B 09183 Protein families: signaling and cellular processes	A09180 Brite Hierarchies	1101	5651	1855	10534	2.95126e-08	1.1064	[Potri.013G000700, Potri.001G436500, Potri.010G157600, Potri.013G071900, Potri.007G134700, Potri.009G067100, Potri.010G192600, Potri.005G233900, Potri.010G153000, Potri.007G065600, Potri.016G082400, Potri.001G468100, Potri.004G061400, Potri.019G030800, Potri.006G202200, Potri.008G107600, Potri.015G059100, Potri.018G022900, Potri.T058300, Potri.007G055800, Potri.005G102300, Potri.001G357600, Potri…	1.13624e-06
DEGs	B 09106 Metabolism of other amino acids	A09100 Metabolism	213	5651	312	10534	6.72482e-08	1.2726	[Potri.004G075800, Potri.001G436500, Potri.T035300, Potri.016G118000, Potri.010G159900, Potri.009G153900, Potri.008G109900, Potri.008G046800, Potri.010G176000, Potri.002G081800, Potri.005G246300, Potri.011G145100, Potri.001G084000, Potri.012G078700, Potri.002G057700, Potri.002G024200, Potri.009G152800, Potri.001G223400, Potri.006G024200, Potri.001G431600, Potri.018G004100, Potri.001G347800, Potri…	2.21919e-06
DEGs	00480 Glutathione metabolism	A09100 Metabolism	104	5651	139	10534	1.87614e-07	1.39472	[Potri.001G436500, Potri.T035300, Potri.011G113100, Potri.011G140600, Potri.008G046800, Potri.010G176000, Potri.005G006100, Potri.005G246300, Potri.013G137200, Potri.013G005200, Potri.002G015100, Potri.T059000, Potri.T017600, Potri.006G024200, Potri.001G431600, Potri.008G175000, Potri.001G347800, Potri.010G061400, Potri.016G083500, Potri.001G431200, Potri.017G138800, Potri.001G333400, Potri.017G0…	5.41734e-06
DEGs	00999 Biosynthesis of various plant secondary metabolites	A09100 Metabolism	60	5651	74	10534	7.10581e-07	1.51143	[Potri.001G222800, Potri.009G042800, Potri.010G159900, Potri.013G029800, Potri.009G153900, Potri.T018600, Potri.007G002500, Potri.004G110650, Potri.013G004100, Potri.004G193400, Potri.001G227300, Potri.001G403900, Potri.014G135500, Potri.004G019700, Potri.010G019000, Potri.004G019500, Potri.005G097900, Potri.001G223800, Potri.003G211100, Potri.001G223600, Potri.002G219600, Potri.001G223400, Potri…	1.82382e-05
DEGs	B 09142 Cell motility	A09140 Cellular Processes	108	5651	149	10534	1.61145e-06	1.35116	[Potri.003G052800, Potri.001G004600, Potri.001G272700, Potri.003G220300, Potri.009G067100, Potri.013G033900, Potri.001G430800, Potri.006G136600, Potri.006G040700, Potri.010G153000, Potri.016G082400, Potri.005G025300, Potri.009G025300, Potri.006G192700, Potri.003G126800, Potri.015G038800, Potri.010G013500, Potri.013G020700, Potri.001G233100, Potri.T115700, Potri.008G169000, Potri.016G045500, Potri…	3.72245e-05
DEGs	B 09105 Amino acid metabolism	A09100 Metabolism	358	5651	573	10534	6.99216e-06	1.16465	[Potri.011G052700, Potri.004G075800, Potri.006G260200, Potri.012G098300, Potri.001G111700, Potri.002G113600, Potri.013G029800, Potri.006G126800, Potri.015G071900, Potri.001G451100, Potri.006G027600, Potri.002G151200, Potri.017G013900, Potri.012G006400, Potri.010G083600, Potri.005G229400, Potri.018G067000, Potri.006G134300, Potri.008G040700, Potri.006G248200, Potri.008G009500, Potri.001G287400, Po…	0.000146835
DEGs	B 09109 Metabolism of terpenoids and polyketides	A09100 Metabolism	167	5651	252	10534	2.59766e-05	1.23533	[Potri.008G067500, Potri.007G103800, Potri.001G111700, Potri.008G202200, Potri.011G101400, Potri.009G139600, Potri.005G069800, Potri.002G081800, Potri.010G149700, Potri.003G120300, Potri.007G007600, Potri.016G007900, Potri.001G393800, Potri.017G099000, Potri.T161200, Potri.017G114200, Potri.011G032300, Potri.002G030500, Potri.015G074100, Potri.012G078700, Potri.012G070000, Potri.011G099500, Potri…	0.000500049
DEGs	00500 Starch and sucrose metabolism	A09100 Metabolism	110	5651	158	10534	2.68971e-05	1.29779	[Potri.012G132700, Potri.010G159900, Potri.009G153900, Potri.017G126300, Potri.001G383600, Potri.017G139100, Potri.014G029400, Potri.001G190400, Potri.004G019700, Potri.010G160200, Potri.011G154200, Potri.001G223800, Potri.002G219600, Potri.001G223400, Potri.019G010800, Potri.012G001000, Potri.017G029000, Potri.001G087100, Potri.009G050000, Potri.004G081300, Potri.010G178800, Potri.008G094200, Po…	0.000477941
DEGs	B 09101 Carbohydrate metabolism	A09100 Metabolism	581	5651	978	10534	8.08511e-05	1.1074	[Potri.017G151900, Potri.010G159900, Potri.009G153900, Potri.001G285100, Potri.014G029400, Potri.010G176000, Potri.001G287400, Potri.002G081800, Potri.003G120300, Potri.001G468100, Potri.009G141800, Potri.001G252300, Potri.017G036900, Potri.008G107600, Potri.008G097600, Potri.009G124100, Potri.008G187400, Potri.002G057700, Potri.004G013200, Potri.001G185600, Potri.001G162500, Potri.018G004100, Po…	0.00133404
DEGs	04812 Cytoskeleton proteins	A09180 Brite Hierarchies	141	5651	212	10534	8.31309e-05	1.2398	[Potri.003G052800, Potri.001G004600, Potri.001G190800, Potri.010G157600, Potri.001G272700, Potri.003G220300, Potri.009G067100, Potri.008G170800, Potri.013G033900, Potri.001G430800, Potri.010G153000, Potri.016G082400, Potri.005G025300, Potri.007G048700, Potri.009G025300, Potri.009G133100, Potri.006G192700, Potri.003G126800, Potri.015G038800, Potri.010G013500, Potri.015G059100, Potri.013G020700, Po…	0.00128022
DEGs	03032 DNA replication proteins	A09180 Brite Hierarchies	107	5651	160	10534	0.000421443	1.24661	[Potri.013G000700, Potri.008G103800, Potri.014G178700, Potri.019G042900, Potri.006G044100, Potri.011G136900, Potri.018G126300, Potri.005G067100, Potri.001G264000, Potri.014G085900, Potri.019G015000, Potri.001G070500, Potri.010G189200, Potri.005G181300, Potri.015G041400, Potri.014G121000, Potri.006G280600, Potri.003G022600, Potri.001G320300, Potri.007G045300, Potri.001G009600, Potri.001G387300, Po…	0.00608459
DEGs	B 09103 Lipid metabolism	A09100 Metabolism	292	5651	478	10534	0.000469205	1.13874	[Potri.010G079900, Potri.001G325200, Potri.006G155800, Potri.010G052300, Potri.004G149000, Potri.016G118000, Potri.014G159900, Potri.002G178000, Potri.008G109900, Potri.006G116200, Potri.014G044000, Potri.002G081800, Potri.003G004200, Potri.007G007600, Potri.001G020800, Potri.006G120700, Potri.001G235400, Potri.019G055300, Potri.005G032800, Potri.004G185100, Potri.003G032800, Potri.001G032000, Po…	0.00637567
DEGs	00910 Nitrogen metabolism	A09100 Metabolism	35	5651	45	10534	0.0007028	1.44985	[Potri.007G069600, Potri.015G017500, Potri.001G348300, Potri.005G172400, Potri.019G034800, Potri.004G212800, Potri.010G029100, Potri.015G081500, Potri.012G087700, Potri.002G088600, Potri.015G076000, Potri.012G011700, Potri.016G036900, Potri.012G043900, Potri.015G034700, Potri.007G114600, Potri.006G038400, Potri.008G200100, Potri.005G093200, Potri.017G127301, Potri.016G043700, Potri.010G068200, Po…	0.00901927
DEGs	00130 Ubiquinone and other terpenoid-quinone biosynthesis	A09100 Metabolism	40	5651	53	10534	0.000872614	1.40686	[Potri.001G329900, Potri.013G157900, Potri.018G040200, Potri.017G013900, Potri.017G013800, Potri.009G044400, Potri.018G088400, Potri.008G159400, Potri.004G151100, Potri.007G029600, Potri.019G049500, Potri.T098400, Potri.001G036900, Potri.002G057400, Potri.005G093600, Potri.005G093700, Potri.011G164100, Potri.005G126200, Potri.017G112800, Potri.001G055700, Potri.012G070000, Potri.017G014200, Potri…	0.0106091
DEGs	00904 Diterpenoid biosynthesis	A09100 Metabolism	30	5651	38	10534	0.0010977	1.47165	[Potri.012G132400, Potri.008G101600, Potri.007G103800, Potri.014G073700, Potri.002G052100, Potri.005G210300, Potri.004G065000, Potri.002G151300, Potri.008G082400, Potri.001G176600, Potri.010G149700, Potri.016G007900, Potri.003G057400, Potri.008G145300, Potri.011G095600, Potri.001G378400, Potri.004G106600, Potri.013G125300, Potri.004G022800, Potri.002G191900, Potri.014G179100, Potri.016G008500, Po…	0.0126785
DEGs	00196 Photosynthesis - antenna proteins	A09100 Metabolism	21	5651	25	10534	0.00150422	1.56584	[Potri.008G067300, Potri.T147200, Potri.003G020400, Potri.014G029700, Potri.014G172400, Potri.019G063100, Potri.T099400, Potri.003G171500, Potri.006G139600, Potri.011G126700, Potri.016G115200, Potri.006G099500, Potri.001G210000, Potri.005G258600, Potri.005G239200, Potri.002G189300, Potri.010G221100, Potri.005G239300, Potri.014G165100, Potri.011G079500, Potri.001G056700]	0.0165464
DEGs	00199 Cytochrome P450	A09180 Brite Hierarchies	52	5651	73	10534	0.00156586	1.32785	[Potri.008G067500, Potri.004G149000, Potri.008G025500, Potri.016G007900, Potri.009G109700, Potri.017G099000, Potri.017G114200, Potri.001G200100, Potri.007G072100, Potri.010G189800, Potri.018G070900, Potri.004G106600, Potri.013G125300, Potri.004G131700, Potri.010G139200, Potri.010G139400, Potri.014G179100, Potri.005G117500, Potri.016G008500, Potri.001G068400, Potri.002G129700, Potri.016G031100, Po…	0.0164416
DEGs	00350 Tyrosine metabolism	A09100 Metabolism	53	5651	75	10534	0.00189488	1.31729	[Potri.016G126500, Potri.T062200, Potri.006G260200, Potri.013G052900, Potri.017G013900, Potri.T098400, Potri.001G388300, Potri.010G011000, Potri.T079800, Potri.001G388900, Potri.T061900, Potri.011G152900, Potri.004G038500, Potri.004G156500, Potri.017G014200, Potri.016G127300, Potri.019G041600, Potri.005G060000, Potri.010G088900, Potri.011G047300, Potri.001G118200, Potri.001G448700, Potri.004G2326…	0.0190312
DEGs	99996 General function prediction only	A09190 Not Included in Pathway or Brite	10	5651	10	10534	0.0019666	1.86409	[Potri.008G151700, Potri.001G242300, Potri.013G137000, Potri.010G089300, Potri.009G079200, Potri.013G137500, Potri.009G033500, Potri.001G144500, Potri.019G028300, Potri.011G113700]	0.0189285
DEGs	04030 G protein-coupled receptors	A09180 Brite Hierarchies	20	5651	24	10534	0.00238394	1.55341	[Potri.008G041400, Potri.016G088000, Potri.007G064200, Potri.001G078800, Potri.007G064300, Potri.002G006700, Potri.004G218500, Potri.003G001800, Potri.005G111400, Potri.013G069900, Potri.002G007000, Potri.011G059200, Potri.011G121600, Potri.007G146900, Potri.009G011932, Potri.011G058900, Potri.004G050000, Potri.001G402400, Potri.017G000900, Potri.010G220500]	0.0220276
DEGs	00909 Sesquiterpenoid and triterpenoid biosynthesis	A09100 Metabolism	22	5651	27	10534	0.0025065	1.51889	[Potri.004G132500, Potri.005G095500, Potri.014G001500, Potri.001G049200, Potri.001G049100, Potri.014G001300, Potri.007G002500, Potri.001G415100, Potri.011G142800, Potri.015G085500, Potri.015G120900, Potri.007G007600, Potri.T028800, Potri.011G085000, Potri.005G146700, Potri.T028600, Potri.014G002400, Potri.014G002500, Potri.002G127400, Potri.T052100, Potri.002G127600, Potri.004G161200]	0.0222693
DEGs	04626 Plant-pathogen interaction	A09150 Organismal Systems	170	5651	274	10534	0.00273153	1.15656	[Potri.010G079900, Potri.012G023300, Potri.010G107100, Potri.T014600, Potri.006G105300, Potri.001G134700, Potri.002G178000, Potri.010G247400, Potri.018G013500, Potri.009G082900, Potri.001G070900, Potri.002G170000, Potri.001G124900, Potri.002G017000, Potri.011G124000, Potri.017G034200, Potri.004G015500, Potri.006G147100, Potri.002G164400, Potri.010G080900, Potri.001G110200, Potri.014G156400, Potri…	0.0233697
DEGs	00941 Flavonoid biosynthesis	A09100 Metabolism	40	5651	55	10534	0.00289264	1.35571	[Potri.013G157900, Potri.011G031700, Potri.018G105500, Potri.018G105400, Potri.003G176900, Potri.003G176800, Potri.001G113100, Potri.003G176700, Potri.001G304800, Potri.005G114000, Potri.019G001400, Potri.005G229500, Potri.008G116500, Potri.009G069100, Potri.004G030700, Potri.018G070300, Potri.014G145100, Potri.009G099800, Potri.001G051600, Potri.001G051500, Potri.003G183900, Potri.018G146100, Po…	0.0238643
DEGs	04040 Ion channels	A09180 Brite Hierarchies	61	5651	89	10534	0.00291685	1.27764	[Potri.001G352500, Potri.001G375100, Potri.018G009200, Potri.018G011800, Potri.006G268400, Potri.006G268200, Potri.002G170000, Potri.011G062900, Potri.002G059200, Potri.015G034000, Potri.003G183000, Potri.001G374800, Potri.007G055800, Potri.001G294100, Potri.007G055600, Potri.014G152200, Potri.018G012000, Potri.013G131100, Potri.001G374600, Potri.018G012600, Potri.018G010700, Potri.005G102700, Po…	0.0232342
DEGs	00520 Amino sugar and nucleotide sugar metabolism	A09100 Metabolism	114	5651	178	10534	0.00297622	1.19386	[Potri.012G128200, Potri.012G132700, Potri.017G126300, Potri.012G033866, Potri.014G101400, Potri.001G190400, Potri.005G116200, Potri.006G114300, Potri.009G141800, Potri.008G097600, Potri.002G200300, Potri.019G093700, Potri.001G206800, Potri.017G059100, Potri.003G074700, Potri.006G070500, Potri.011G156100, Potri.013G125100, Potri.004G099100, Potri.015G024000, Potri.017G106800, Potri.006G001100, Po…	0.0229169
DEGs	00460 Cyanoamino acid metabolism	A09100 Metabolism	47	5651	67	10534	0.00424398	1.30765	[Potri.001G222800, Potri.009G042800, Potri.001G222900, Potri.010G159900, Potri.T177800, Potri.009G153900, Potri.T018600, Potri.014G086300, Potri.001G224000, Potri.004G110650, Potri.001G227200, Potri.001G227300, Potri.001G227400, Potri.002G122900, Potri.001G403900, Potri.004G019800, Potri.004G019700, Potri.008G013500, Potri.013G055600, Potri.017G059300, Potri.016G074200, Potri.004G019500, Potri.00…	0.0316245
DEGs	02010 ABC transporters	A09130 Environmental Information Processing	24	5651	31	10534	0.00553312	1.44317	[Potri.001G354900, Potri.016G093600, Potri.003G182601, Potri.018G087100, Potri.017G085000, Potri.018G141300, Potri.017G081100, Potri.018G141400, Potri.010G003000, Potri.001G139600, Potri.001G417600, Potri.014G113000, Potri.017G074000, Potri.014G113400, Potri.006G123900, Potri.014G113100, Potri.015G000200, Potri.014G180100, Potri.001G165000, Potri.002G187400, Potri.014G113500, Potri.011G133800, Po…	0.0399422
DEGs	B 09131 Membrane transport	A09130 Environmental Information Processing	24	5651	31	10534	0.00553312	1.44317	[Potri.001G354900, Potri.016G093600, Potri.003G182601, Potri.018G087100, Potri.017G085000, Potri.018G141300, Potri.017G081100, Potri.018G141400, Potri.010G003000, Potri.001G139600, Potri.001G417600, Potri.014G113000, Potri.017G074000, Potri.014G113400, Potri.006G123900, Potri.014G113100, Potri.015G000200, Potri.014G180100, Potri.001G165000, Potri.002G187400, Potri.014G113500, Potri.011G133800, Po…	0.0399422
DEGs	03000 Transcription factors	A09180 Brite Hierarchies	315	5651	534	10534	0.006142	1.09961	[Potri.001G075400, Potri.006G105300, Potri.002G094200, Potri.014G027100, Potri.001G083700, Potri.019G047000, Potri.007G029500, Potri.001G041500, Potri.002G038500, Potri.002G173900, Potri.017G112300, Potri.017G081700, Potri.002G055400, Potri.008G166700, Potri.019G036100, Potri.005G147100, Potri.010G093400, Potri.002G164400, Potri.002G185900, Potri.007G043800, Potri.001G372300, Potri.005G001600, Po…	0.0417295
DEGs	00950 Isoquinoline alkaloid biosynthesis	A09100 Metabolism	34	5651	47	10534	0.00674992	1.34849	[Potri.T062200, Potri.006G260200, Potri.008G151900, Potri.013G052900, Potri.013G052800, Potri.017G013900, Potri.017G013800, Potri.T098400, Potri.001G388600, Potri.001G388300, Potri.T079800, Potri.001G388400, Potri.014G143300, Potri.001G388900, Potri.016G114300, Potri.018G022200, Potri.001G388800, Potri.T061900, Potri.010G089050, Potri.001G388200, Potri.004G038500, Potri.004G156500, Potri.017G0142…	0.0445495
DEGs	00400 Phenylalanine, tyrosine and tryptophan biosynthesis	A09100 Metabolism	45	5651	66	10534	0.0114093	1.27097	[Potri.011G004700, Potri.006G260200, Potri.005G073300, Potri.010G190600, Potri.013G029800, Potri.013G029900, Potri.011G136000, Potri.017G013900, Potri.009G044300, Potri.017G013800, Potri.008G040700, Potri.008G069500, Potri.017G088700, Potri.T098400, Potri.005G084600, Potri.002G061100, Potri.012G145600, Potri.T079800, Potri.014G143300, Potri.017G109600, Potri.018G022200, Potri.014G135500, Potri.00…	0.07321
DEGs	00905 Brassinosteroid biosynthesis	A09100 Metabolism	18	5651	23	10534	0.0134525	1.45886	[Potri.008G067500, Potri.006G154500, Potri.010G189800, Potri.018G070900, Potri.T122200, Potri.010G139500, Potri.010G139200, Potri.010G139400, Potri.010G139300, Potri.005G047800, Potri.003G038200, Potri.004G117700, Potri.017G099000, Potri.001G341000, Potri.001G200100, Potri.016G110600, Potri.007G018400, Potri.005G124000]	0.0839871
DEGs	00790 Folate biosynthesis	A09100 Metabolism	25	5651	34	10534	0.0141352	1.37066	[Potri.016G067200, Potri.014G195000, Potri.002G247100, Potri.007G097300, Potri.015G110500, Potri.014G099500, Potri.006G045400, Potri.011G078900, Potri.005G259700, Potri.016G041800, Potri.019G070800, Potri.013G127700, Potri.009G156400, Potri.009G119200, Potri.009G024100, Potri.010G197800, Potri.005G230700, Potri.001G234900, Potri.011G115000, Potri.017G050400, Potri.005G230400, Potri.T076900, Potri…	0.085927
DEGs	00194 Photosynthesis proteins	A09180 Brite Hierarchies	87	5651	138	10534	0.0155891	1.17519	[Potri.008G151600, Potri.013G136900, Potri.008G067300, Potri.005G206200, Potri.002G044300, Potri.014G172400, Potri.010G210200, Potri.019G028200, Potri.002G083500, Potri.010G210000, Potri.005G063300, Potri.001G471900, Potri.001G438800, Potri.018G026500, Potri.005G246100, Potri.006G139600, Potri.011G126700, Potri.013G143200, Potri.009G160800, Potri.006G099500, Potri.013G137600, Potri.005G258600, Po…	0.0923353
DEGs	B 09159 Environmental adaptation	A09150 Organismal Systems	196	5651	329	10534	0.016121	1.11052	[Potri.010G079900, Potri.012G023300, Potri.010G107100, Potri.T014600, Potri.006G105300, Potri.001G134700, Potri.002G178000, Potri.010G247400, Potri.018G013500, Potri.003G176900, Potri.001G124900, Potri.002G017000, Potri.004G015500, Potri.002G164400, Potri.010G080900, Potri.014G156400, Potri.T044800, Potri.019G083200, Potri.T003600, Potri.001G404800, Potri.016G142000, Potri.012G111600, Potri.004G0…	0.0930989
DEGs	A09130 Environmental Information Processing	A09130 Environmental Information Processing	341	5651	588	10534	0.0162777	1.08105	[Potri.012G023300, Potri.001G161400, Potri.010G188900, Potri.013G151100, Potri.006G105300, Potri.008G059200, Potri.010G247400, Potri.017G021400, Potri.014G046300, Potri.006G248200, Potri.010G027100, Potri.007G112000, Potri.002G254200, Potri.002G168200, Potri.001G252300, Potri.014G097100, Potri.002G017000, Potri.001G298300, Potri.002G055400, Potri.002G187400, Potri.004G164400, Potri.008G164400, Po…	0.0917107
DEGs	00052 Galactose metabolism	A09100 Metabolism	51	5651	77	10534	0.0167328	1.23466	[Potri.012G132500, Potri.003G140900, Potri.018G088300, Potri.001G190400, Potri.007G009300, Potri.017G080100, Potri.015G081700, Potri.010G118200, Potri.018G152200, Potri.001G254800, Potri.014G118400, Potri.013G005800, Potri.011G154200, Potri.009G050000, Potri.003G037000, Potri.010G255200, Potri.003G123700, Potri.006G037300, Potri.017G129300, Potri.001G129600, Potri.006G052800, Potri.004G129700, Po…	0.0920306
DEGs	03037 Cilium and associated proteins	A09180 Brite Hierarchies	42	5651	62	10534	0.0167642	1.26277	[Potri.003G052800, Potri.T058000, Potri.006G212700, Potri.006G128600, Potri.016G067700, Potri.019G034200, Potri.015G042600, Potri.009G160600, Potri.011G120400, Potri.017G081600, Potri.001G280400, Potri.011G126400, Potri.008G072200, Potri.005G051600, Potri.006G091800, Potri.005G179400, Potri.002G049400, Potri.004G133800, Potri.003G198100, Potri.003G141800, Potri.018G138200, Potri.006G041800, Potri…	0.0900589
DEGs	99980 Enzymes with EC numbers	A09190 Not Included in Pathway or Brite	171	5651	286	10534	0.0197452	1.11455	[Potri.006G096900, Potri.019G088900, Potri.015G040600, Potri.016G009400, Potri.013G040200, Potri.016G107900, Potri.009G130100, Potri.019G088500, Potri.018G084300, Potri.011G120200, Potri.003G193400, Potri.018G139900, Potri.006G218500, Potri.006G147500, Potri.013G152700, Potri.005G200700, Potri.012G091100, Potri.018G095200, Potri.006G076900, Potri.009G102700, Potri.010G183500, Potri.002G110100, Po…	0.103662
DEGs	00920 Sulfur metabolism	A09100 Metabolism	32	5651	46	10534	0.0204181	1.29676	[Potri.001G293400, Potri.005G237300, Potri.005G048400, Potri.009G088100, Potri.013G109500, Potri.005G048200, Potri.005G048100, Potri.010G081200, Potri.008G153300, Potri.014G086300, Potri.T104400, Potri.T121800, Potri.005G048500, Potri.T121900, Potri.001G321600, Potri.005G048700, Potri.004G036400, Potri.008G159000, Potri.011G124700, Potri.001G365500, Potri.007G105100, Potri.001G380100, Potri.002G0…	0.104813
DEGs	00360 Phenylalanine metabolism	A09100 Metabolism	35	5651	51	10534	0.0211185	1.27928	[Potri.016G126500, Potri.006G260200, Potri.008G038200, Potri.001G398600, Potri.008G151900, Potri.006G126800, Potri.017G013900, Potri.009G130500, Potri.009G130400, Potri.017G013800, Potri.T098400, Potri.T079800, Potri.014G143300, Potri.018G022200, Potri.010G089050, Potri.002G057400, Potri.016G091100, Potri.017G014200, Potri.017G014100, Potri.016G127300, Potri.006G104800, Potri.005G205200, Potri.00…	0.106052
DEGs	03030 DNA replication	A09120 Genetic Information Processing	41	5651	61	10534	0.0216616	1.25292	[Potri.013G000700, Potri.008G019800, Potri.014G178700, Potri.019G042900, Potri.011G136900, Potri.009G040900, Potri.006G212100, Potri.001G247700, Potri.007G048500, Potri.002G081200, Potri.010G239600, Potri.018G065300, Potri.007G137600, Potri.006G143900, Potri.009G005900, Potri.015G057300, Potri.004G185700, Potri.001G070500, Potri.018G112800, Potri.005G181300, Potri.001G074000, Potri.010G055900, Po…	0.106465
DEGs	00430 Taurine and hypotaurine metabolism	A09100 Metabolism	13	5651	16	10534	0.0218328	1.51458	[Potri.004G075200, Potri.006G060200, Potri.006G137600, Potri.006G060300, Potri.005G082800, Potri.010G100500, Potri.005G250600, Potri.001G333400, Potri.012G039000, Potri.008G141100, Potri.009G143500, Potri.001G335900, Potri.T059200]	0.105071
DEGs	A09150 Organismal Systems	A09150 Organismal Systems	196	5651	331	10534	0.0220092	1.10381	[Potri.010G079900, Potri.012G023300, Potri.010G107100, Potri.T014600, Potri.006G105300, Potri.001G134700, Potri.002G178000, Potri.010G247400, Potri.018G013500, Potri.003G176900, Potri.001G124900, Potri.002G017000, Potri.004G015500, Potri.002G164400, Potri.010G080900, Potri.014G156400, Potri.T044800, Potri.019G083200, Potri.T003600, Potri.001G404800, Potri.016G142000, Potri.012G111600, Potri.004G0…	0.103758
DEGs	01004 Lipid biosynthesis proteins	A09180 Brite Hierarchies	74	5651	117	10534	0.0220865	1.179	[Potri.006G155800, Potri.010G052300, Potri.011G050800, Potri.006G101500, Potri.016G046700, Potri.008G069600, Potri.001G321800, Potri.002G134100, Potri.001G177900, Potri.005G202200, Potri.001G235400, Potri.009G109900, Potri.015G099600, Potri.013G059100, Potri.010G204400, Potri.005G187600, Potri.002G240100, Potri.004G131500, Potri.006G097800, Potri.018G062900, Potri.019G033500, Potri.006G192000, Po…	0.10204
DEGs	A09190 Not Included in Pathway or Brite	A09190 Not Included in Pathway or Brite	230	5651	392	10534	0.0234307	1.09373	[Potri.019G088900, Potri.003G212400, Potri.015G040600, Potri.016G107900, Potri.009G130100, Potri.006G147500, Potri.016G072600, Potri.012G091100, Potri.006G076900, Potri.001G292300, Potri.002G110100, Potri.009G156600, Potri.013G030900, Potri.019G121700, Potri.014G100600, Potri.009G079200, Potri.001G144500, Potri.002G236200, Potri.011G071100, Potri.018G075200, Potri.018G063300, Potri.008G090500, Po…	0.106127
DEGs	00380 Tryptophan metabolism	A09100 Metabolism	37	5651	55	10534	0.0278813	1.25403	[Potri.008G174600, Potri.007G017100, Potri.018G036800, Potri.015G071900, Potri.001G451100, Potri.009G130500, Potri.012G006400, Potri.009G130400, Potri.010G044500, Potri.006G248200, Potri.005G069800, Potri.012G083300, Potri.002G081800, Potri.015G003100, Potri.010G062400, Potri.002G254200, Potri.011G150500, Potri.008G107600, Potri.015G074100, Potri.012G078700, Potri.014G154700, Potri.014G106500, Po…	0.123857
DEGs	00071 Fatty acid degradation	A09100 Metabolism	37	5651	55	10534	0.0278813	1.25403	[Potri.013G021300, Potri.007G017100, Potri.016G118000, Potri.001G249700, Potri.004G067000, Potri.002G216400, Potri.001G155500, Potri.002G192400, Potri.001G321800, Potri.005G069800, Potri.002G081800, Potri.011G152800, Potri.009G109900, Potri.002G084100, Potri.011G152900, Potri.015G074100, Potri.012G078700, Potri.009G043700, Potri.019G041500, Potri.007G108700, Potri.002G072100, Potri.019G041600, Po…	0.123857
DEGs	B 09108 Metabolism of cofactors and vitamins	A09100 Metabolism	214	5651	365	10534	0.0290784	1.09292	[Potri.011G052700, Potri.004G075800, Potri.011G025200, Potri.012G098300, Potri.007G126400, Potri.018G040200, Potri.002G113600, Potri.017G013900, Potri.002G247100, Potri.002G081800, Potri.T161200, Potri.008G107600, Potri.013G059100, Potri.012G078700, Potri.017G014200, Potri.007G146000, Potri.003G215100, Potri.018G062900, Potri.019G033500, Potri.019G070800, Potri.001G156600, Potri.003G078000, Potri…	0.124391
DEGs	04090 CD molecules	A09180 Brite Hierarchies	26	5651	37	10534	0.029536	1.3099	[Potri.001G354900, Potri.018G141300, Potri.018G141400, Potri.001G417600, Potri.017G074000, Potri.002G187400, Potri.011G133800, Potri.002G187500, Potri.002G019600, Potri.016G093600, Potri.018G087100, Potri.017G085000, Potri.017G081100, Potri.010G003000, Potri.001G139600, Potri.005G082800, Potri.010G169100, Potri.014G113000, Potri.012G014900, Potri.014G113400, Potri.006G123900, Potri.014G113100, Po…	0.124051
DEGs	00061 Fatty acid biosynthesis	A09100 Metabolism	45	5651	69	10534	0.0340158	1.21571	[Potri.006G155800, Potri.013G021300, Potri.016G046700, Potri.012G101500, Potri.006G157200, Potri.008G178700, Potri.002G192400, Potri.001G321800, Potri.014G044000, Potri.001G282600, Potri.006G138000, Potri.001G177900, Potri.001G088700, Potri.009G109900, Potri.002G084100, Potri.015G099600, Potri.T111000, Potri.019G055300, Potri.018G072700, Potri.013G059000, Potri.013G059100, Potri.005G187600, Potri…	0.140315
DEGs	00333 Prodigiosin biosynthesis	A09100 Metabolism	10	5651	12	10534	0.0343745	1.55341	[Potri.001G282600, Potri.016G046700, Potri.019G033500, Potri.019G033600, Potri.T111000, Potri.010G056100, Potri.013G059000, Potri.013G059100, Potri.008G178700, Potri.009G077800]	0.139307
DEGs	00100 Steroid biosynthesis	A09100 Metabolism	31	5651	46	10534	0.0410018	1.25624	[Potri.014G159900, Potri.014G159700, Potri.006G116200, Potri.007G002200, Potri.015G120900, Potri.008G005200, Potri.014G069500, Potri.008G084800, Potri.007G007600, Potri.001G263700, Potri.T052100, Potri.017G116600, Potri.001G070300, Potri.004G097500, Potri.018G148800, Potri.003G160500, Potri.004G131700, Potri.016G041000, Potri.003G116000, Potri.T028800, Potri.006G079200, Potri.006G079100, Potri.00…	0.1633
DEGs	B 09191 Unclassified: metabolism	A09190 Not Included in Pathway or Brite	172	5651	293	10534	0.0441115	1.09428	[Potri.006G096900, Potri.019G088900, Potri.015G040600, Potri.016G009400, Potri.013G040200, Potri.016G107900, Potri.009G130100, Potri.019G088500, Potri.018G084300, Potri.011G120200, Potri.003G193400, Potri.018G139900, Potri.006G218500, Potri.006G147500, Potri.013G152700, Potri.005G200700, Potri.012G091100, Potri.018G095200, Potri.006G076900, Potri.009G102700, Potri.010G183500, Potri.002G110100, Po…	0.172708
DEGs	00537 Glycosylphosphatidylinositol (GPI)-anchored proteins	A09180 Brite Hierarchies	5	5651	5	10534	0.0443919	1.86409	[Potri.001G087100, Potri.002G133300, Potri.014G040800, Potri.003G143900, Potri.003G144000]	0.170909
DEGs	00053 Ascorbate and aldarate metabolism	A09100 Metabolism	39	5651	60	10534	0.0496472	1.21166	[Potri.009G015400, Potri.016G040300, Potri.012G128200, Potri.007G017100, Potri.016G011000, Potri.002G077400, Potri.009G120600, Potri.006G132200, Potri.018G069700, Potri.005G069800, Potri.006G178500, Potri.002G081800, Potri.004G118600, Potri.005G053000, Potri.006G254500, Potri.017G059100, Potri.015G074100, Potri.012G078700, Potri.001G219300, Potri.010G156300, Potri.017G100200, Potri.005G179200, Po…	0.188008
DEGs	00270 Cysteine and methionine metabolism	A09100 Metabolism	92	5651	152	10534	0.0508747	1.12827	[Potri.005G182700, Potri.006G260200, Potri.006G151600, Potri.010G105000, Potri.005G048100, Potri.002G113600, Potri.017G013900, Potri.003G190600, Potri.008G153300, Potri.010G083600, Potri.018G067000, Potri.013G004100, Potri.008G157500, Potri.005G048500, Potri.T121900, Potri.008G009500, Potri.001G287400, Potri.005G048700, Potri.T098400, Potri.004G193400, Potri.001G122400, Potri.011G020900, Potri.00…	0.189549
DEGs	00536 Glycosaminoglycan binding proteins	A09180 Brite Hierarchies	11	5651	14	10534	0.0515267	1.46465	[Potri.018G121500, Potri.002G184300, Potri.018G024200, Potri.016G102200, Potri.010G160800, Potri.018G021600, Potri.001G047600, Potri.006G062200, Potri.015G049100, Potri.010G198500, Potri.006G090700]	0.188931
DEGs	B 09132 Signal transduction	A09130 Environmental Information Processing	317	5651	557	10534	0.0609826	1.06089	[Potri.012G023300, Potri.001G161400, Potri.010G188900, Potri.013G151100, Potri.006G105300, Potri.008G059200, Potri.010G247400, Potri.017G021400, Potri.014G046300, Potri.006G248200, Potri.010G027100, Potri.007G112000, Potri.002G254200, Potri.002G168200, Potri.001G252300, Potri.014G097100, Potri.002G017000, Potri.001G298300, Potri.002G055400, Potri.004G164400, Potri.008G164400, Potri.004G015500, Po…	0.220109
DEGs	B 09194 Poorly characterized	A09190 Not Included in Pathway or Brite	25	5651	37	10534	0.0609918	1.25952	[Potri.008G151700, Potri.005G105900, Potri.003G212400, Potri.019G028300, Potri.003G206000, Potri.013G137000, Potri.013G032500, Potri.007G072000, Potri.013G137500, Potri.001G242300, Potri.006G215300, Potri.014G156000, Potri.018G068000, Potri.013G089600, Potri.001G092800, Potri.003G146500, Potri.010G089300, Potri.009G079200, Potri.009G033500, Potri.001G144500, Potri.001G018200, Potri.002G226900, Po…	0.216755
DEGs	00900 Terpenoid backbone biosynthesis	A09100 Metabolism	46	5651	73	10534	0.0669874	1.17464	[Potri.017G124700, Potri.001G111700, Potri.007G101600, Potri.001G457000, Potri.011G101200, Potri.011G101400, Potri.009G139600, Potri.003G120300, Potri.003G120400, Potri.010G015200, Potri.T161200, Potri.004G208500, Potri.011G145000, Potri.009G074800, Potri.017G110700, Potri.015G043400, Potri.011G099500, Potri.001G099300, Potri.001G250900, Potri.002G162700, Potri.001G380500, Potri.004G152800, Potri…	0.234456
DEGs	00960 Tropane, piperidine and pyridine alkaloid biosynthesis	A09100 Metabolism	30	5651	46	10534	0.0755403	1.21571	[Potri.006G260200, Potri.008G059100, Potri.008G151900, Potri.017G013900, Potri.017G013800, Potri.003G176900, Potri.003G176800, Potri.003G176700, Potri.001G245000, Potri.T098400, Potri.T079800, Potri.014G143300, Potri.018G022200, Potri.014G145100, Potri.010G089050, Potri.001G051600, Potri.001G051500, Potri.017G014200, Potri.017G014100, Potri.013G026100, Potri.006G089800, Potri.006G089700, Potri.01…	0.260445
DEGs	03430 Mismatch repair	A09120 Genetic Information Processing	30	5651	46	10534	0.0755403	1.21571	[Potri.014G178700, Potri.019G042900, Potri.009G040900, Potri.006G212100, Potri.001G247700, Potri.T171400, Potri.007G048500, Potri.002G081200, Potri.005G101900, Potri.006G159200, Potri.018G065300, Potri.004G041900, Potri.007G137600, Potri.006G143900, Potri.009G005900, Potri.019G078700, Potri.015G057300, Potri.005G181300, Potri.007G022900, Potri.015G041400, Potri.016G045800, Potri.006G192400, Potri…	0.260445
DEGs	00965 Betalain biosynthesis	A09100 Metabolism	4	5651	4	10534	0.0827779	1.86409	[Potri.018G136800, Potri.004G135200, Potri.004G135300, Potri.T045400]	0.277126
DEGs	04075 Plant hormone signal transduction	A09130 Environmental Information Processing	262	5651	461	10534	0.0874125	1.05942	[Potri.012G023300, Potri.001G161400, Potri.013G151100, Potri.008G059200, Potri.010G247400, Potri.017G021400, Potri.014G046300, Potri.006G248200, Potri.010G027100, Potri.007G112000, Potri.002G254200, Potri.002G168200, Potri.014G097100, Potri.002G017000, Potri.001G298300, Potri.002G055400, Potri.004G164400, Potri.008G164400, Potri.004G015500, Potri.015G116900, Potri.002G158400, Potri.004G185900, Po…	0.288461
DEGs	00250 Alanine, aspartate and glutamate metabolism	A09100 Metabolism	39	5651	62	10534	0.0897457	1.17258	[Potri.010G239000, Potri.007G069600, Potri.006G260200, Potri.015G017500, Potri.004G075200, Potri.001G348600, Potri.019G034800, Potri.010G029100, Potri.010G174000, Potri.014G143300, Potri.012G011700, Potri.012G043900, Potri.018G022200, Potri.007G080000, Potri.002G122900, Potri.015G034700, Potri.008G141100, Potri.008G200100, Potri.009G072900, Potri.008G187400, Potri.005G093200, Potri.006G106800, Po…	0.29199
DEGs	00730 Thiamine metabolism	A09100 Metabolism	22	5651	33	10534	0.0911979	1.24273	[Potri.011G025200, Potri.010G215300, Potri.005G101500, Potri.016G023500, Potri.009G043200, Potri.006G171700, Potri.004G020500, Potri.008G005100, Potri.008G196500, Potri.006G173500, Potri.001G249200, Potri.010G015200, Potri.003G015700, Potri.001G333100, Potri.019G078200, Potri.T114500, Potri.018G113400, Potri.007G058500, Potri.011G134900, Potri.002G205800, Potri.015G093200, Potri.014G130900]	0.292593
DEGs	B 09124 Replication and repair	A09120 Genetic Information Processing	121	5651	207	10534	0.0913405	1.08964	[Potri.013G000700, Potri.014G178700, Potri.019G042900, Potri.011G136900, Potri.T171400, Potri.005G067100, Potri.009G120700, Potri.005G101900, Potri.006G159200, Potri.014G189600, Potri.004G041900, Potri.001G074700, Potri.001G334600, Potri.019G078700, Potri.001G070500, Potri.014G187300, Potri.005G181300, Potri.014G173000, Potri.010G137300, Potri.015G041400, Potri.014G121000, Potri.006G280600, Potri…	0.289036
DEGs	00780 Biotin metabolism	A09100 Metabolism	16	5651	23	10534	0.091609	1.29676	[Potri.004G131500, Potri.007G126400, Potri.016G046700, Potri.002G219500, Potri.018G062900, Potri.019G033500, Potri.019G033600, Potri.008G178700, Potri.003G142000, Potri.006G138000, Potri.002G087700, Potri.001G088700, Potri.T111000, Potri.010G056100, Potri.013G059000, Potri.013G059100]	0.285969
DEGs	00592 alpha-Linolenic acid metabolism	A09100 Metabolism	40	5651	64	10534	0.0963876	1.16506	[Potri.004G212100, Potri.014G155800, Potri.004G149000, Potri.003G004600, Potri.018G065600, Potri.016G118000, Potri.002G216400, Potri.013G103000, Potri.001G155500, Potri.003G067600, Potri.007G021300, Potri.003G004200, Potri.009G109700, Potri.014G038700, Potri.014G168166, Potri.010G057100, Potri.014G018200, Potri.006G070400, Potri.007G108700, Potri.002G072100, Potri.014G047900, Potri.008G117300, Po…	0.296874
DEGs	03410 Base excision repair	A09120 Genetic Information Processing	40	5651	64	10534	0.0963876	1.16506	[Potri.013G000700, Potri.014G178700, Potri.019G042900, Potri.005G180700, Potri.011G136900, Potri.009G040900, Potri.001G178100, Potri.001G247700, Potri.002G081200, Potri.014G189400, Potri.008G112300, Potri.007G145800, Potri.009G143866, Potri.009G005900, Potri.014G041700, Potri.001G074700, Potri.004G185700, Potri.014G128000, Potri.014G187300, Potri.005G181300, Potri.014G198000, Potri.007G127600, Po…	0.296874
DEGs	00261 Monobactam biosynthesis	A09100 Metabolism	11	5651	15	10534	0.100418	1.367	[Potri.002G024200, Potri.005G237300, Potri.008G159000, Potri.010G105000, Potri.002G236800, Potri.014G145700, Potri.010G105300, Potri.010G081200, Potri.013G099500, Potri.002G149500, Potri.014G071100]	0.301253
DEGs	04146 Peroxisome	A09140 Cellular Processes	70	5651	117	10534	0.104303	1.11527	[Potri.009G090600, Potri.016G118000, Potri.003G069400, Potri.002G216400, Potri.010G192600, Potri.004G065200, Potri.001G157900, Potri.003G069600, Potri.001G321800, Potri.010G176000, Potri.009G005100, Potri.009G109900, Potri.003G166700, Potri.004G185100, Potri.015G110400, Potri.012G112301, Potri.009G145000, Potri.004G074900, Potri.T059000, Potri.010G032900, Potri.017G018400, Potri.011G022500, Potri…	0.308897
DEGs	03440 Homologous recombination	A09120 Genetic Information Processing	39	5651	63	10534	0.116272	1.15396	[Potri.018G067900, Potri.019G042900, Potri.011G136900, Potri.006G212100, Potri.005G067100, Potri.014G122400, Potri.009G120700, Potri.007G048500, Potri.004G159000, Potri.002G008700, Potri.001G358100, Potri.018G065300, Potri.003G015800, Potri.003G202300, Potri.016G057700, Potri.014G189600, Potri.007G137600, Potri.002G197400, Potri.004G141500, Potri.006G143900, Potri.005G019800, Potri.001G334600, Po…	0.339985
DEGs	00073 Cutin, suberine and wax biosynthesis	A09100 Metabolism	21	5651	32	10534	0.117727	1.22331	[Potri.001G326300, Potri.003G129100, Potri.009G043700, Potri.001G249700, Potri.005G092200, Potri.015G100800, Potri.006G196500, Potri.002G042100, Potri.016G062200, Potri.016G031600, Potri.010G066600, Potri.014G085800, Potri.004G185000, Potri.008G133800, Potri.007G072100, Potri.014G152900, Potri.004G185100, Potri.005G220700, Potri.019G075300, Potri.009G145000, Potri.001G200800]	0.339937
DEGs	00260 Glycine, serine and threonine metabolism	A09100 Metabolism	54	5651	90	10534	0.13376	1.11846	[Potri.010G105000, Potri.002G151200, Potri.007G040700, Potri.008G009500, Potri.017G109600, Potri.007G080000, Potri.014G145700, Potri.008G107600, Potri.002G093300, Potri.005G168000, Potri.001G183700, Potri.008G187400, Potri.017G059300, Potri.006G106800, Potri.004G175800, Potri.010G254700, Potri.010G088900, Potri.003G119000, Potri.001G118200, Potri.012G123700, Potri.001G253300, Potri.002G090200, Po…	0.381465
DEGs	00524 Neomycin, kanamycin and gentamicin biosynthesis	A09100 Metabolism	5	5651	6	10534	0.147329	1.55341	[Potri.009G050000, Potri.001G254800, Potri.018G088300, Potri.001G190400, Potri.007G009300]	0.415037
DEGs	00650 Butanoate metabolism	A09100 Metabolism	17	5651	26	10534	0.157478	1.21883	[Potri.012G098300, Potri.001G111700, Potri.001G398600, Potri.004G075200, Potri.006G020900, Potri.010G178200, Potri.010G174000, Potri.003G120300, Potri.010G100500, Potri.003G120400, Potri.014G197900, Potri.012G039000, Potri.008G141100, Potri.015G097200, Potri.008G078800, Potri.T059200, Potri.001G274100]	0.438283
DEGs	00450 Selenocompound metabolism	A09100 Metabolism	14	5651	21	10534	0.164009	1.24273	[Potri.002G024200, Potri.005G237300, Potri.009G152800, Potri.009G066000, Potri.004G190900, Potri.010G081200, Potri.003G190600, Potri.008G159000, Potri.011G145100, Potri.017G057700, Potri.003G187100, Potri.001G084000, Potri.T070100, Potri.019G038200]	0.451026
DEGs	00630 Glyoxylate and dicarboxylate metabolism	A09100 Metabolism	61	5651	104	10534	0.176153	1.09336	[Potri.007G069600, Potri.003G069400, Potri.002G151200, Potri.004G065200, Potri.003G069600, Potri.001G287400, Potri.007G060900, Potri.016G036900, Potri.012G043900, Potri.017G036900, Potri.008G107600, Potri.008G200100, Potri.018G091401, Potri.001G183700, Potri.008G187400, Potri.017G059300, Potri.005G100400, Potri.001G156600, Potri.004G175800, Potri.003G078000, Potri.010G254700, Potri.009G081600, Po…	0.478722
DEGs	03110 Chaperones and folding catalysts	A09180 Brite Hierarchies	195	5651	347	10534	0.180382	1.04755	[Potri.010G111600, Potri.009G147900, Potri.018G063200, Potri.T125900, Potri.012G038800, Potri.018G133400, Potri.006G110100, Potri.014G139500, Potri.015G110000, Potri.019G110000, Potri.006G246700, Potri.003G039550, Potri.004G187400, Potri.005G166300, Potri.014G055266, Potri.006G041800, Potri.009G049900, Potri.005G232700, Potri.T046300, Potri.001G042700, Potri.005G058400, Potri.001G087500, Potri.01…	0.484513
DEGs	03450 Non-homologous end-joining	A09120 Genetic Information Processing	6	5651	8	10534	0.197574	1.39807	[Potri.013G000700, Potri.011G107400, Potri.001G320300, Potri.010G094800, Potri.018G141900, Potri.001G407300]	0.524593
DEGs	00590 Arachidonic acid metabolism	A09100 Metabolism	9	5651	13	10534	0.199023	1.29053	[Potri.006G070400, Potri.008G045900, Potri.012G046600, Potri.005G242500, Potri.001G333400, Potri.013G127700, Potri.015G038300, Potri.016G041000, Potri.005G082800]	0.522436
DEGs	00603 Glycosphingolipid biosynthesis - globo and isoglobo series	A09100 Metabolism	9	5651	13	10534	0.199023	1.29053	[Potri.001G232800, Potri.016G114200, Potri.008G079400, Potri.010G118200, Potri.018G152200, Potri.010G255200, Potri.019G056700, Potri.011G047700, Potri.004G039300]	0.522436
DEGs	00195 Photosynthesis	A09100 Metabolism	65	5651	112	10534	0.200276	1.08184	[Potri.008G151600, Potri.013G136900, Potri.005G206200, Potri.002G044300, Potri.010G210200, Potri.019G028200, Potri.002G083500, Potri.010G210000, Potri.005G063300, Potri.001G471900, Potri.001G438800, Potri.018G026500, Potri.005G246100, Potri.013G143200, Potri.009G160800, Potri.013G137600, Potri.006G254200, Potri.005G154700, Potri.011G074600, Potri.005G112900, Potri.011G074800, Potri.008G181900, Po…	0.514041
DEGs	00010 Glycolysis / Gluconeogenesis	A09100 Metabolism	92	5651	161	10534	0.20713	1.0652	[Potri.017G151900, Potri.006G094400, Potri.012G132500, Potri.017G042900, Potri.002G069000, Potri.019G084900, Potri.007G040700, Potri.018G088300, Potri.005G069800, Potri.001G190400, Potri.007G009300, Potri.017G080100, Potri.002G081800, Potri.016G109000, Potri.001G468100, Potri.001G122400, Potri.013G060400, Potri.003G223100, Potri.010G233200, Potri.001G254800, Potri.008G107600, Potri.002G093300, Po…	0.525791
DEGs	99995 Signaling proteins	A09190 Not Included in Pathway or Brite	13	5651	20	10534	0.214388	1.21166	[Potri.001G292300, Potri.T146500, Potri.005G157800, Potri.019G118600, Potri.014G016700, Potri.013G123700, Potri.009G086700, Potri.002G119000, Potri.006G053000, Potri.007G055300, Potri.004G032100, Potri.007G005700, Potri.008G146600]	0.538301
DEGs	00230 Purine metabolism	A09100 Metabolism	59	5651	102	10534	0.225648	1.07825	[Potri.008G038100, Potri.001G293400, Potri.011G000100, Potri.012G132500, Potri.005G237300, Potri.005G101500, Potri.012G109400, Potri.010G029400, Potri.010G173600, Potri.003G118300, Potri.008G159000, Potri.017G051500, Potri.007G076700, Potri.002G024200, Potri.010G076100, Potri.010G215300, Potri.010G114400, Potri.009G125600, Potri.010G034800, Potri.012G089400, Potri.013G043500, Potri.016G087900, Po…	0.560479
DEGs	B 09104 Nucleotide metabolism	A09100 Metabolism	86	5651	151	10534	0.230293	1.06167	[Potri.008G038100, Potri.001G293400, Potri.011G000100, Potri.012G132500, Potri.005G237300, Potri.003G157900, Potri.005G101500, Potri.012G109400, Potri.010G029400, Potri.010G173600, Potri.003G118300, Potri.008G027000, Potri.002G250000, Potri.008G159000, Potri.017G051500, Potri.001G332100, Potri.007G076700, Potri.005G057700, Potri.012G097800, Potri.002G235000, Potri.002G024200, Potri.010G076100, Po…	0.565933
DEGs	04052 Cytokines and neuropeptides	A09180 Brite Hierarchies	4	5651	5	10534	0.236322	1.49128	[Potri.003G103700, Potri.010G223100, Potri.004G211600, Potri.001G130200]	0.574635
DEGs	01008 Polyketide biosynthesis proteins	A09180 Brite Hierarchies	7	5651	10	10534	0.238063	1.30487	[Potri.014G145100, Potri.001G051600, Potri.003G176900, Potri.003G176800, Potri.003G176700, Potri.001G028600, Potri.001G051500]	0.572838
DEGs	00945 Stilbenoid, diarylheptanoid and gingerol biosynthesis	A09100 Metabolism	15	5651	24	10534	0.254082	1.16506	[Potri.013G157900, Potri.003G183900, Potri.018G146100, Potri.018G105500, Potri.018G105400, Potri.018G104700, Potri.001G304800, Potri.018G104800, Potri.019G001400, Potri.008G136600, Potri.018G070300, Potri.009G099800, Potri.016G031100, Potri.019G130700, Potri.006G033300]	0.605081
DEGs	00531 Glycosaminoglycan degradation	A09100 Metabolism	12	5651	19	10534	0.275444	1.17732	[Potri.009G136700, Potri.018G121500, Potri.012G075932, Potri.001G232800, Potri.018G024200, Potri.010G160800, Potri.003G037000, Potri.008G079400, Potri.013G016900, Potri.006G122500, Potri.006G062200, Potri.015G049100]	0.649262
DEGs	00300 Lysine biosynthesis	A09100 Metabolism	12	5651	19	10534	0.275444	1.17732	[Potri.002G091500, Potri.006G102700, Potri.010G105000, Potri.002G236800, Potri.014G145700, Potri.005G115800, Potri.010G105300, Potri.009G119300, Potri.013G099500, Potri.007G013200, Potri.002G149500, Potri.014G071100]	0.649262
DEGs	00523 Polyketide sugar unit biosynthesis	A09100 Metabolism	2	5651	2	10534	0.287759	1.86409	[Potri.003G120000, Potri.001G112000]	0.664722
DEGs	00410 beta-Alanine metabolism	A09100 Metabolism	37	5651	64	10534	0.293843	1.07768	[Potri.004G075800, Potri.006G151300, Potri.007G017100, Potri.016G118000, Potri.004G075200, Potri.008G151900, Potri.001G155500, Potri.006G264200, Potri.005G069800, Potri.001G283300, Potri.002G081800, Potri.001G283100, Potri.008G141100, Potri.010G089050, Potri.002G240800, Potri.015G074100, Potri.012G078700, Potri.002G057700, Potri.004G005500, Potri.013G123500, Potri.018G004100, Potri.001G263400, Po…	0.672056
DEGs	00030 Pentose phosphate pathway	A09100 Metabolism	43	5651	75	10534	0.300096	1.06875	[Potri.003G161900, Potri.006G094400, Potri.012G132500, Potri.017G042900, Potri.011G155500, Potri.002G069000, Potri.010G109500, Potri.010G115300, Potri.005G191400, Potri.003G151100, Potri.016G109000, Potri.001G468100, Potri.005G006100, Potri.011G015900, Potri.015G007300, Potri.018G109700, Potri.013G005200, Potri.001G120400, Potri.004G162400, Potri.017G070200, Potri.001G145700, Potri.009G124100, Po…	0.67963
DEGs	00908 Zeatin biosynthesis	A09100 Metabolism	14	5651	23	10534	0.315329	1.13467	[Potri.008G202200, Potri.007G066100, Potri.005G232300, Potri.010G030500, Potri.008G121500, Potri.006G048200, Potri.006G047200, Potri.016G044100, Potri.014G139300, Potri.003G203600, Potri.017G114200, Potri.004G100400, Potri.002G030500, Potri.016G057300]	0.707194
DEGs	00660 C5-Branched dibasic acid metabolism	A09100 Metabolism	6	5651	9	10534	0.330535	1.24273	[Potri.012G098300, Potri.015G097200, Potri.008G078800, Potri.008G172500, Potri.010G178200, Potri.001G185600]	0.73417
DEGs	00051 Fructose and mannose metabolism	A09100 Metabolism	47	5651	83	10534	0.332219	1.05557	[Potri.002G184500, Potri.013G130400, Potri.006G094400, Potri.017G042900, Potri.012G134900, Potri.012G132700, Potri.T093900, Potri.006G090300, Potri.002G069000, Potri.017G126300, Potri.014G101400, Potri.018G088300, Potri.001G190400, Potri.007G009300, Potri.018G101700, Potri.005G191400, Potri.003G151100, Potri.016G109000, Potri.003G118300, Potri.001G468100, Potri.005G116200, Potri.001G279100, Potri…	0.730881
DEGs	00591 Linoleic acid metabolism	A09100 Metabolism	15	5651	25	10534	0.332921	1.11846	[Potri.014G018200, Potri.006G070400, Potri.008G151500, Potri.013G022100, Potri.003G067600, Potri.013G022000, Potri.016G041000, Potri.014G177200, Potri.010G089500, Potri.005G032800, Potri.005G032700, Potri.005G032600, Potri.010G057100, Potri.005G032400, Potri.001G167700]	0.725517
DEGs	00564 Glycerophospholipid metabolism	A09100 Metabolism	65	5651	116	10534	0.336081	1.04454	[Potri.001G325200, Potri.001G159400, Potri.016G017500, Potri.013G073600, Potri.006G069200, Potri.008G109900, Potri.016G143600, Potri.006G006700, Potri.002G134100, Potri.001G020800, Potri.001G173700, Potri.005G202200, Potri.006G120700, Potri.001G275500, Potri.018G030200, Potri.005G070900, Potri.003G032800, Potri.001G032000, Potri.012G047400, Potri.015G039000, Potri.006G097800, Potri.015G097900, Po…	0.725559
DEGs	00562 Inositol phosphate metabolism	A09100 Metabolism	44	5651	78	10534	0.353886	1.05154	[Potri.010G188900, Potri.010G184600, Potri.013G073600, Potri.016G011000, Potri.008G128800, Potri.009G120600, Potri.009G084600, Potri.018G069700, Potri.001G027900, Potri.015G120400, Potri.001G283300, Potri.001G283100, Potri.009G046600, Potri.019G047200, Potri.010G233600, Potri.001G252300, Potri.013G116400, Potri.001G275500, Potri.007G105100, Potri.005G078700, Potri.005G149800, Potri.008G072600, Po…	0.756924
DEGs	01005 Lipopolysaccharide biosynthesis proteins	A09180 Brite Hierarchies	7	5651	11	10534	0.362067	1.18624	[Potri.002G037400, Potri.016G095900, Potri.010G106400, Potri.014G160300, Potri.005G199100, Potri.011G120100, Potri.001G400900]	0.767316
DEGs	00902 Monoterpenoid biosynthesis	A09100 Metabolism	7	5651	11	10534	0.362067	1.18624	[Potri.009G158200, Potri.002G157000, Potri.004G235600, Potri.004G235500, Potri.011G032300, Potri.002G156800, Potri.002G156300]	0.767316
DEGs	01003 Glycosyltransferases	A09180 Brite Hierarchies	108	5651	196	10534	0.367341	1.02715	[Potri.008G090000, Potri.013G025600, Potri.015G071900, Potri.001G383600, Potri.017G139100, Potri.006G063300, Potri.005G027600, Potri.004G059600, Potri.006G114300, Potri.016G114200, Potri.017G032700, Potri.008G097600, Potri.014G041800, Potri.002G200300, Potri.002G168600, Potri.006G097600, Potri.018G016600, Potri.005G194200, Potri.018G127900, Potri.017G106800, Potri.006G001100, Potri.004G081300, Po…	0.764466
DEGs	00601 Glycosphingolipid biosynthesis - lacto and neolacto series	A09100 Metabolism	3	5651	4	10534	0.369041	1.39807	[Potri.016G114200, Potri.011G047700, Potri.004G039300]	0.761148
DEGs	00561 Glycerolipid metabolism	A09100 Metabolism	40	5651	71	10534	0.369106	1.05019	[Potri.007G017100, Potri.006G063300, Potri.006G174500, Potri.005G069800, Potri.002G192600, Potri.002G081800, Potri.005G202200, Potri.009G112300, Potri.003G063100, Potri.010G118200, Potri.018G152200, Potri.016G070200, Potri.006G183700, Potri.005G070900, Potri.004G183300, Potri.015G074100, Potri.012G078700, Potri.006G097800, Potri.006G097600, Potri.018G123000, Potri.018G016600, Potri.001G177300, Po…	0.754545
DEGs	00330 Arginine and proline metabolism	A09100 Metabolism	41	5651	73	10534	0.377347	1.04696	[Potri.004G075800, Potri.006G151300, Potri.006G260200, Potri.007G017100, Potri.009G130500, Potri.009G130400, Potri.001G287700, Potri.014G067700, Potri.018G101500, Potri.006G042600, Potri.005G069800, Potri.002G081800, Potri.015G055300, Potri.005G246300, Potri.014G143300, Potri.001G124900, Potri.018G022200, Potri.017G109300, Potri.010G133900, Potri.015G074100, Potri.012G078700, Potri.004G106400, Po…	0.764625
DEGs	00290 Valine, leucine and isoleucine biosynthesis	A09100 Metabolism	13	5651	22	10534	0.384833	1.10151	[Potri.011G052700, Potri.012G098300, Potri.002G113600, Potri.004G043700, Potri.006G118400, Potri.008G172500, Potri.009G082600, Potri.010G178200, Potri.014G055100, Potri.015G097200, Potri.001G051700, Potri.008G078800, Potri.001G185600]	0.773012
DEGs	01040 Biosynthesis of unsaturated fatty acids	A09100 Metabolism	20	5651	35	10534	0.404629	1.0652	[Potri.010G052400, Potri.010G052300, Potri.T034100, Potri.016G118000, Potri.013G127300, Potri.002G216400, Potri.001G155500, Potri.006G192000, Potri.016G046200, Potri.013G123500, Potri.010G179500, Potri.T180100, Potri.007G010900, Potri.001G235400, Potri.003G079200, Potri.001G012700, Potri.019G092600, Potri.005G077600, Potri.010G204400, Potri.005G187600]	0.805769
DEGs	04070 Phosphatidylinositol signaling system	A09130 Environmental Information Processing	40	5651	72	10534	0.418937	1.03561	[Potri.010G188900, Potri.008G103900, Potri.016G011000, Potri.008G128800, Potri.009G120600, Potri.009G084600, Potri.010G146900, Potri.001G027900, Potri.015G120400, Potri.006G174500, Potri.009G046600, Potri.019G047200, Potri.010G233600, Potri.004G122900, Potri.001G252300, Potri.013G116400, Potri.015G032600, Potri.007G105100, Potri.005G070900, Potri.005G149800, Potri.T088700, Potri.014G093300, Potri…	0.827132
DEGs	01006 Prenyltransferases	A09180 Brite Hierarchies	28	5651	50	10534	0.425084	1.04389	[Potri.017G124700, Potri.008G202200, Potri.011G101200, Potri.011G101400, Potri.009G139600, Potri.014G139300, Potri.003G218000, Potri.005G093600, Potri.005G093700, Potri.015G043400, Potri.011G099500, Potri.001G007700, Potri.001G250900, Potri.001G380500, Potri.010G030500, Potri.008G121500, Potri.004G152800, Potri.006G135300, Potri.009G045500, Potri.008G054500, Potri.016G004100, Potri.017G138900, Po…	0.832157
DEGs	00511 Other glycan degradation	A09100 Metabolism	16	5651	28	10534	0.429823	1.0652	[Potri.003G178000, Potri.012G131400, Potri.002G238200, Potri.001G298900, Potri.003G003400, Potri.007G056300, Potri.001G232800, Potri.004G227200, Potri.003G037000, Potri.008G079400, Potri.001G299000, Potri.019G072800, Potri.T163400, Potri.009G093500, Potri.010G184200, Potri.009G093900]	0.834362
DEGs	00220 Arginine biosynthesis	A09100 Metabolism	29	5651	52	10534	0.434494	1.03959	[Potri.010G239000, Potri.007G069600, Potri.006G260200, Potri.019G034800, Potri.005G229400, Potri.014G067700, Potri.010G029100, Potri.007G005300, Potri.017G053500, Potri.018G001600, Potri.014G143300, Potri.012G043900, Potri.001G124900, Potri.018G022200, Potri.015G034700, Potri.008G200100, Potri.008G187400, Potri.005G093200, Potri.002G106200, Potri.001G162800, Potri.017G127301, Potri.003G091100, Po…	0.836401
DEGs	00903 Limonene degradation	A09100 Metabolism	5	5651	8	10534	0.445457	1.16506	[Potri.007G017100, Potri.015G074100, Potri.012G078700, Potri.005G069800, Potri.002G081800]	0.850419
DEGs	00710 Carbon fixation by Calvin cycle	A09100 Metabolism	58	5651	106	10534	0.451413	1.01998	[Potri.002G214100, Potri.006G094400, Potri.017G042900, Potri.011G155500, Potri.002G069000, Potri.001G287400, Potri.016G109000, Potri.001G468100, Potri.001G391900, Potri.010G131800, Potri.018G091401, Potri.009G124100, Potri.008G187400, Potri.011G110700, Potri.003G049300, Potri.001G225700, Potri.003G099400, Potri.009G081600, Potri.010G193300, Potri.002G135300, Potri.013G039400, Potri.010G071000, Po…	0.854724
DEGs	B 09193 Unclassified: signaling and cellular processes	A09190 Not Included in Pathway or Brite	25	5651	45	10534	0.458616	1.03561	[Potri.T146500, Potri.005G157800, Potri.019G118600, Potri.005G237900, Potri.003G008700, Potri.009G086700, Potri.014G178000, Potri.002G119000, Potri.006G053000, Potri.007G055300, Potri.004G032100, Potri.015G078100, Potri.007G005700, Potri.016G072600, Potri.001G292300, Potri.006G205300, Potri.014G016700, Potri.001G175200, Potri.013G030900, Potri.006G119500, Potri.013G123700, Potri.017G050500, Potri…	0.861303
DEGs	04016 MAPK signaling pathway - plant	A09130 Environmental Information Processing	74	5651	136	10534	0.463439	1.01429	[Potri.003G159800, Potri.006G105300, Potri.008G059200, Potri.010G146900, Potri.004G065400, Potri.010G199600, Potri.009G082900, Potri.004G138300, Potri.006G164600, Potri.001G070900, Potri.014G097100, Potri.001G019100, Potri.008G011300, Potri.008G164400, Potri.010G072300, Potri.012G131800, Potri.003G147300, Potri.002G164400, Potri.003G133300, Potri.006G068500, Potri.001G099001, Potri.015G018800, Po…	0.863343
DEGs	00620 Pyruvate metabolism	A09100 Metabolism	68	5651	125	10534	0.468992	1.01407	[Potri.T060100, Potri.002G214100, Potri.018G042100, Potri.019G084900, Potri.005G069800, Potri.001G287400, Potri.002G081800, Potri.001G122400, Potri.001G391900, Potri.013G060400, Potri.003G223100, Potri.010G233200, Potri.008G107600, Potri.010G131800, Potri.011G152900, Potri.015G074100, Potri.012G078700, Potri.011G110700, Potri.004G013200, Potri.003G049300, Potri.019G041600, Potri.005G060000, Potri…	0.866696
DEGs	00670 One carbon pool by folate	A09100 Metabolism	14	5651	25	10534	0.487817	1.04389	[Potri.017G123300, Potri.003G215100, Potri.010G114400, Potri.001G320400, Potri.001G156600, Potri.003G078000, Potri.010G254700, Potri.009G119200, Potri.005G230700, Potri.002G090200, Potri.005G230400, Potri.008G002900, Potri.007G147300, Potri.017G059300]	0.894332
DEGs	B 09102 Energy metabolism	A09100 Metabolism	264	5651	491	10534	0.49666	1.00228	[Potri.001G161400, Potri.001G293400, Potri.017G042900, Potri.T165000, Potri.002G069000, Potri.012G056900, Potri.001G285100, Potri.004G212800, Potri.T104400, Potri.010G210000, Potri.005G063300, Potri.014G046300, Potri.014G044000, Potri.001G438800, Potri.001G287400, Potri.005G048700, Potri.001G468100, Potri.015G076000, Potri.011G126700, Potri.014G107100, Potri.013G137600, Potri.019G055300, Potri.00…	0.903373
DEGs	00040 Pentose and glucuronate interconversions	A09100 Metabolism	66	5651	122	10534	0.497032	1.00844	[Potri.011G025400, Potri.T093900, Potri.006G134500, Potri.012G126900, Potri.017G005800, Potri.011G093400, Potri.012G091500, Potri.007G015700, Potri.008G011100, Potri.006G122000, Potri.003G072800, Potri.012G091300, Potri.001G162500, Potri.009G169100, Potri.015G127800, Potri.010G051800, Potri.018G068400, Potri.015G087800, Potri.T007200, Potri.012G135000, Potri.004G156300, Potri.006G135100, Potri.00…	0.896988
DEGs	99997 Function unknown	A09190 Not Included in Pathway or Brite	15	5651	27	10534	0.499473	1.03561	[Potri.005G105900, Potri.003G212400, Potri.006G215300, Potri.014G156000, Potri.003G206000, Potri.018G068000, Potri.013G089600, Potri.001G092800, Potri.003G146500, Potri.013G032500, Potri.007G072000, Potri.001G018200, Potri.002G226900, Potri.006G140000, Potri.012G096500]	0.894404
DEGs	04122 Sulfur relay system	A09120 Genetic Information Processing	8	5651	14	10534	0.504872	1.0652	[Potri.005G083500, Potri.009G024100, Potri.014G078200, Potri.T076900, Potri.019G070800, Potri.001G272100, Potri.014G099500, Potri.008G005100]	0.897118
DEGs	02048 Prokaryotic defense system	A09180 Brite Hierarchies	8	5651	14	10534	0.504872	1.0652	[Potri.004G203100, Potri.013G000400, Potri.018G138000, Potri.003G100000, Potri.008G005100, Potri.009G169700, Potri.001G009600, Potri.T046100]	0.897118
DEGs	01053 Biosynthesis of siderophore group nonribosomal peptides	A09100 Metabolism	1	5651	1	10534	0.536453	1.86409	[Potri.012G070000]	0.938793
DEGs	03266 Virion - Herpesvirus	A09120 Genetic Information Processing	1	5651	1	10534	0.536453	1.86409	[Potri.006G050700]	0.938793
DEGs	99974 Translation	A09190 Not Included in Pathway or Brite	1	5651	1	10534	0.536453	1.86409	[Potri.019G061200]	0.938793
DEGs	00062 Fatty acid elongation	A09100 Metabolism	27	5651	50	10534	0.53784	1.00661	[Potri.010G079900, Potri.010G052400, Potri.010G052300, Potri.002G178000, Potri.014G046200, Potri.006G218000, Potri.003G080100, Potri.001G235400, Potri.013G120100, Potri.009G116700, Potri.013G015100, Potri.008G160000, Potri.010G204400, Potri.010G080400, Potri.006G249200, Potri.010G080200, Potri.014G196200, Potri.007G010900, Potri.013G119600, Potri.013G119800, Potri.010G125300, Potri.001G211400, Po…	0.920304
DEGs	00340 Histidine metabolism	A09100 Metabolism	12	5651	22	10534	0.553268	1.01678	[Potri.001G267400, Potri.007G017100, Potri.001G391400, Potri.001G167100, Potri.004G222400, Potri.009G120600, Potri.009G061700, Potri.015G074100, Potri.012G078700, Potri.005G069800, Potri.019G057200, Potri.002G081800]	0.939743
DEGs	00942 Anthocyanin biosynthesis	A09100 Metabolism	2	5651	3	10534	0.554588	1.24273	[Potri.013G118700, Potri.002G236400]	0.935109
DEGs	00944 Flavone and flavonol biosynthesis	A09100 Metabolism	2	5651	3	10534	0.554588	1.24273	[Potri.009G069100, Potri.013G073300]	0.935109
DEGs	00543 Exopolysaccharide biosynthesis	A09100 Metabolism	3	5651	5	10534	0.568121	1.11846	[Potri.011G068000, Potri.013G109500, Potri.001G365500]	0.944144
DEGs	00600 Sphingolipid metabolism	A09100 Metabolism	23	5651	43	10534	0.570318	0.997074	[Potri.003G178000, Potri.009G040600, Potri.011G050800, Potri.011G023400, Potri.004G233300, Potri.003G003400, Potri.015G103800, Potri.016G110000, Potri.001G232800, Potri.004G227200, Potri.001G317400, Potri.T157700, Potri.003G037000, Potri.008G079400, Potri.010G118200, Potri.019G072800, Potri.018G152200, Potri.010G255200, Potri.005G200000, Potri.T163400, Potri.019G056700, Potri.003G168801, Potri.00…	0.941025
DEGs	00906 Carotenoid biosynthesis	A09100 Metabolism	24	5651	45	10534	0.577308	0.994184	[Potri.001G007700, Potri.011G112400, Potri.006G238500, Potri.004G197100, Potri.004G074000, Potri.002G046500, Potri.005G138400, Potri.006G199600, Potri.016G066000, Potri.001G303801, Potri.018G044100, Potri.007G044300, Potri.004G191300, Potri.001G229100, Potri.009G159800, Potri.017G138900, Potri.014G056800, Potri.001G393800, Potri.003G218000, Potri.002G235200, Potri.019G093400, Potri.013G053100, Po…	0.945802
DEGs	02042 Bacterial toxins	A09180 Brite Hierarchies	4	5651	7	10534	0.579342	1.0652	[Potri.015G097900, Potri.013G073600, Potri.012G099300, Potri.001G275500]	0.94245
DEGs	99975 Protein processing	A09190 Not Included in Pathway or Brite	4	5651	7	10534	0.579342	1.0652	[Potri.002G243500, Potri.009G111700, Potri.002G243700, Potri.010G128500]	0.94245
DEGs	00760 Nicotinate and nicotinamide metabolism	A09100 Metabolism	16	5651	30	10534	0.58758	0.994184	[Potri.001G348600, Potri.T085900, Potri.005G139800, Potri.011G104400, Potri.007G045400, Potri.012G089500, Potri.006G086900, Potri.T085300, Potri.T047200, Potri.006G083400, Potri.010G088000, Potri.001G087400, Potri.013G021900, Potri.010G243900, Potri.014G110800, Potri.002G185300]	0.942576
DEGs	00240 Pyrimidine metabolism	A09100 Metabolism	39	5651	74	10534	0.611204	0.982428	[Potri.002G134600, Potri.003G157900, Potri.017G063900, Potri.002G222300, Potri.008G080100, Potri.017G069600, Potri.005G194900, Potri.008G027000, Potri.002G250000, Potri.002G261900, Potri.010G088000, Potri.007G110200, Potri.001G332100, Potri.007G076700, Potri.013G053500, Potri.005G057700, Potri.012G097800, Potri.001G334900, Potri.002G235000, Potri.014G043300, Potri.014G148200, Potri.006G150600, Po…	0.973712
DEGs	00740 Riboflavin metabolism	A09100 Metabolism	11	5651	21	10534	0.632648	0.976431	[Potri.015G031400, Potri.007G146000, Potri.015G031300, Potri.001G234900, Potri.017G050400, Potri.007G097300, Potri.014G083000, Potri.012G042200, Potri.002G158800, Potri.019G100500, Potri.019G054000]	1.00097
DEGs	00770 Pantothenate and CoA biosynthesis	A09100 Metabolism	23	5651	45	10534	0.689166	0.95276	[Potri.011G052700, Potri.004G075800, Potri.006G211300, Potri.007G017100, Potri.012G098300, Potri.002G113600, Potri.004G043700, Potri.010G238500, Potri.005G069800, Potri.009G082600, Potri.010G178200, Potri.002G081800, Potri.014G055100, Potri.016G078400, Potri.005G170600, Potri.002G240800, Potri.015G097200, Potri.010G206900, Potri.001G051700, Potri.008G078800, Potri.015G074100, Potri.012G078700, Po…	1.08298
DEGs	99977 Transport	A09190 Not Included in Pathway or Brite	8	5651	16	10534	0.707364	0.932047	[Potri.017G050500, Potri.019G048700, Potri.003G008700, Potri.001G175200, Potri.013G030900, Potri.006G119500, Potri.014G178000, Potri.001G310600]	1.10406
DEGs	00440 Phosphonate and phosphinate metabolism	A09100 Metabolism	5	5651	10	10534	0.708976	0.932047	[Potri.001G159400, Potri.016G017500, Potri.008G109900, Potri.016G143600, Potri.006G006700]	1.09915
DEGs	00280 Valine, leucine and isoleucine degradation	A09100 Metabolism	32	5651	63	10534	0.720215	0.946842	[Potri.007G017100, Potri.001G111700, Potri.002G113600, Potri.002G216400, Potri.006G264200, Potri.005G069800, Potri.001G283300, Potri.009G082600, Potri.002G081800, Potri.001G283100, Potri.003G120300, Potri.003G120400, Potri.010G011300, Potri.007G080000, Potri.009G011700, Potri.008G107600, Potri.005G185400, Potri.015G074100, Potri.012G078700, Potri.002G057700, Potri.006G106800, Potri.005G064000, Po…	1.10913
DEGs	99973 Transcription	A09190 Not Included in Pathway or Brite	3	5651	6	10534	0.721936	0.932047	[Potri.011G109500, Potri.014G016900, Potri.018G075200]	1.10442
DEGs	00604 Glycosphingolipid biosynthesis - ganglio series	A09100 Metabolism	3	5651	6	10534	0.721936	0.932047	[Potri.001G232800, Potri.003G037000, Potri.008G079400]	1.10442
DEGs	99992 Structural proteins	A09190 Not Included in Pathway or Brite	3	5651	6	10534	0.721936	0.932047	[Potri.005G237900, Potri.006G205300, Potri.016G072600]	1.10442
DEGs	04130 SNARE interactions in vesicular transport	A09120 Genetic Information Processing	27	5651	54	10534	0.750667	0.932047	[Potri.008G063100, Potri.006G256200, Potri.007G023100, Potri.003G069900, Potri.002G145200, Potri.010G194300, Potri.016G030100, Potri.019G030800, Potri.006G032800, Potri.011G043700, Potri.010G064900, Potri.006G202200, Potri.011G059700, Potri.005G221600, Potri.002G200400, Potri.013G053200, Potri.010G074100, Potri.007G123000, Potri.006G129500, Potri.014G087400, Potri.010G191100, Potri.017G087700, Po…	1.126
DEGs	00860 Porphyrin metabolism	A09100 Metabolism	29	5651	58	10534	0.755353	0.932047	[Potri.005G214200, Potri.013G000400, Potri.006G103900, Potri.016G124700, Potri.006G027300, Potri.010G062300, Potri.004G138400, Potri.016G025000, Potri.011G122400, Potri.T161200, Potri.014G034700, Potri.001G403300, Potri.006G051100, Potri.007G072500, Potri.008G204900, Potri.007G043600, Potri.007G043700, Potri.002G082300, Potri.012G068800, Potri.015G062500, Potri.010G082300, Potri.004G195800, Potri…	1.12572
DEGs	01009 Protein phosphatases and associated proteins	A09180 Brite Hierarchies	180	5651	347	10534	0.766819	0.966966	[Potri.018G086200, Potri.018G034200, Potri.012G103700, Potri.019G128600, Potri.006G136600, Potri.005G227100, Potri.006G040700, Potri.014G159100, Potri.010G060200, Potri.003G159600, Potri.014G197100, Potri.002G190400, Potri.006G040300, Potri.014G085900, Potri.003G011300, Potri.006G059600, Potri.008G166300, Potri.010G059900, Potri.015G013100, Potri.006G164000, Potri.008G070400, Potri.002G097200, Po…	1.13548
DEGs	B 09192 Unclassified: genetic information processing	A09190 Not Included in Pathway or Brite	8	5651	17	10534	0.784949	0.877221	[Potri.011G109500, Potri.002G243500, Potri.009G111700, Potri.019G061200, Potri.002G243700, Potri.010G128500, Potri.014G016900, Potri.018G075200]	1.15492
DEGs	01011 Peptidoglycan biosynthesis and degradation proteins	A09180 Brite Hierarchies	1	5651	2	10534	0.785148	0.932047	[Potri.011G080600]	1.14791
DEGs	00254 Aflatoxin biosynthesis	A09100 Metabolism	1	5651	2	10534	0.785148	0.932047	[Potri.005G167400]	1.14791
DEGs	00232 Caffeine metabolism	A09100 Metabolism	1	5651	2	10534	0.785148	0.932047	[Potri.010G242600]	1.14791
DEGs	00750 Vitamin B6 metabolism	A09100 Metabolism	6	5651	13	10534	0.794009	0.860351	[Potri.012G023800, Potri.016G116400, Potri.018G054800, Potri.015G006900, Potri.003G034600, Potri.008G196800]	1.13923
DEGs	00310 Lysine degradation	A09100 Metabolism	21	5651	44	10534	0.82653	0.889682	[Potri.007G045800, Potri.014G154700, Potri.019G087900, Potri.007G017100, Potri.014G120100, Potri.006G027600, Potri.006G134300, Potri.006G134200, Potri.005G069800, Potri.010G064300, Potri.005G193500, Potri.002G081800, Potri.014G143900, Potri.006G272800, Potri.001G167100, Potri.018G008700, Potri.007G057000, Potri.008G107600, Potri.015G074100, Potri.012G078700, Potri.003G188700]	1.17857
DEGs	00640 Propanoate metabolism	A09100 Metabolism	26	5651	54	10534	0.828723	0.897527	[Potri.016G118000, Potri.001G155500, Potri.006G264200, Potri.003G111200, Potri.001G283300, Potri.001G283100, Potri.015G028200, Potri.001G122400, Potri.010G011300, Potri.008G107600, Potri.005G185400, Potri.002G057700, Potri.006G095800, Potri.005G064000, Potri.004G005500, Potri.013G123500, Potri.018G004100, Potri.004G119000, Potri.010G170200, Potri.008G219700, Potri.003G079200, Potri.011G010400, Po…	1.17445
DEGs	00470 D-Amino acid metabolism	A09100 Metabolism	2	5651	5	10534	0.854811	0.745638	[Potri.006G102700, Potri.009G119300]	1.20403
DEGs	04712 Circadian rhythm - plant	A09150 Organismal Systems	26	5651	55	10534	0.861143	0.881208	[Potri.004G002700, Potri.010G105700, Potri.008G046200, Potri.003G176900, Potri.003G176800, Potri.003G176700, Potri.001G149600, Potri.008G135200, Potri.014G145100, Potri.005G164700, Potri.008G105200, Potri.001G051600, Potri.014G095300, Potri.001G051500, Potri.003G045000, Potri.010G215200, Potri.005G001800, Potri.010G145900, Potri.001G028600, Potri.006G251800, Potri.018G029500, Potri.015G061900, Po…	1.2056
DEGs	00565 Ether lipid metabolism	A09100 Metabolism	18	5651	39	10534	0.864425	0.860351	[Potri.006G070400, Potri.015G097900, Potri.013G073600, Potri.012G099300, Potri.006G069200, Potri.008G211100, Potri.008G109900, Potri.007G060300, Potri.016G041000, Potri.002G134100, Potri.005G246000, Potri.006G253900, Potri.013G012300, Potri.018G131200, Potri.001G275500, Potri.002G016100, Potri.003G015000, Potri.003G032800]	1.2029
DEGs	04820 Cytoskeleton in muscle cells	A09140 Cellular Processes	10	5651	23	10534	0.88252	0.810476	[Potri.002G118000, Potri.012G129300, Potri.008G010900, Potri.014G015600, Potri.014G080900, Potri.009G087200, Potri.010G034800, Potri.012G057500, Potri.013G017000, Potri.005G025300]	1.22073
DEGs	00514 Other types of O-glycan biosynthesis	A09100 Metabolism	1	5651	3	10534	0.900428	0.621365	[Potri.013G051400]	1.23809
DEGs	99994 Others	A09190 Not Included in Pathway or Brite	1	5651	3	10534	0.900428	0.621365	[Potri.015G078100]	1.23809
DEGs	03400 DNA repair and recombination proteins	A09180 Brite Hierarchies	167	5651	334	10534	0.921098	0.932047	[Potri.013G000700, Potri.014G178700, Potri.019G042900, Potri.011G136900, Potri.T171400, Potri.005G067100, Potri.009G120700, Potri.005G101900, Potri.006G159200, Potri.014G189600, Potri.004G041900, Potri.008G114300, Potri.013G142232, Potri.001G074700, Potri.001G334600, Potri.019G078700, Potri.005G051600, Potri.014G187300, Potri.005G181300, Potri.014G173000, Potri.002G049400, Potri.010G137300, Potri…	1.25161
DEGs	04091 Lectins	A09180 Brite Hierarchies	8	5651	20	10534	0.926426	0.745638	[Potri.002G169100, Potri.013G060300, Potri.013G124000, Potri.018G118200, Potri.001G001700, Potri.015G071400, Potri.014G096500, Potri.019G055200]	1.25149
DEGs	00966 Glucosinolate biosynthesis	A09100 Metabolism	4	5651	11	10534	0.927245	0.677853	[Potri.002G113600, Potri.015G071900, Potri.008G172500, Potri.009G082600]	1.24531
DEGs	03036 Chromosome and associated proteins	A09180 Brite Hierarchies	397	5651	778	10534	0.940328	0.951215	[Potri.017G071900, Potri.003G210100, Potri.006G214300, Potri.009G067100, Potri.014G088500, Potri.006G136600, Potri.005G227100, Potri.005G233900, Potri.008G029900, Potri.017G067400, Potri.016G082400, Potri.001G468100, Potri.009G001500, Potri.005G116600, Potri.006G250400, Potri.001G034300, Potri.018G022900, Potri.008G072300, Potri.006G235000, Potri.001G070500, Potri.009G124100, Potri.002G181400, Po…	1.25558
DEGs	00785 Lipoic acid metabolism	A09100 Metabolism	18	5651	42	10534	0.940485	0.798898	[Potri.014G154700, Potri.005G064000, Potri.019G084900, Potri.006G229300, Potri.008G119500, Potri.013G136000, Potri.002G131000, Potri.019G102700, Potri.017G076500, Potri.012G123700, Potri.010G011300, Potri.008G219700, Potri.003G089300, Potri.001G198000, Potri.008G107600, Potri.001G144800, Potri.005G185400, Potri.004G129800]	1.24857
DEGs	04148 Efferocytosis	A09140 Cellular Processes	35	5651	77	10534	0.940589	0.847316	[Potri.010G029700, Potri.003G054900, Potri.012G077800, Potri.014G159900, Potri.014G159700, Potri.014G088500, Potri.002G117400, Potri.014G067700, Potri.008G191400, Potri.007G061500, Potri.005G246300, Potri.015G030700, Potri.002G032100, Potri.006G109200, Potri.002G019500, Potri.019G055200, Potri.014G051800, Potri.001G271700, Potri.014G160500, Potri.018G068500, Potri.018G083400, Potri.012G043200, Po…	1.24158
DEGs	03011 Ribosome	A09180 Brite Hierarchies	237	5651	473	10534	0.947973	0.934018	[Potri.006G069000, Potri.010G212300, Potri.014G153000, Potri.016G063200, Potri.001G450800, Potri.T159800, Potri.009G118900, Potri.017G110000, Potri.005G051200, Potri.001G164000, Potri.012G017300, Potri.001G183200, Potri.003G158901, Potri.001G271500, Potri.007G085200, Potri.018G146600, Potri.005G026000, Potri.003G007700, Potri.005G135000, Potri.005G082600, Potri.004G062600, Potri.008G150000, Potri…	1.24421
DEGs	03420 Nucleotide excision repair	A09120 Genetic Information Processing	44	5651	96	10534	0.949806	0.854377	[Potri.006G180900, Potri.014G178700, Potri.019G042900, Potri.012G050300, Potri.011G136900, Potri.009G040900, Potri.006G212100, Potri.001G247700, Potri.007G048500, Potri.002G081200, Potri.006G136300, Potri.018G065300, Potri.005G176600, Potri.001G025500, Potri.005G036700, Potri.007G080400, Potri.016G003200, Potri.001G150400, Potri.006G141300, Potri.007G137600, Potri.006G143900, Potri.009G005900, Po…	1.23958
DEGs	99987 Cofactor metabolism	A09190 Not Included in Pathway or Brite	1	5651	4	10534	0.953859	0.466024	[Potri.010G157500]	1.23787
DEGs	03010 Ribosome	A09120 Genetic Information Processing	222	5651	446	10534	0.957427	0.927868	[Potri.006G069000, Potri.010G212300, Potri.014G153000, Potri.016G063200, Potri.001G450800, Potri.T159800, Potri.009G118900, Potri.017G110000, Potri.005G051200, Potri.001G164000, Potri.012G017300, Potri.001G183200, Potri.003G158901, Potri.001G271500, Potri.007G085200, Potri.018G146600, Potri.005G026000, Potri.003G007700, Potri.005G135000, Potri.005G082600, Potri.004G062600, Potri.008G150000, Potri…	1.23556
DEGs	04145 Phagosome	A09140 Cellular Processes	56	5651	121	10534	0.957607	0.862722	[Potri.008G063100, Potri.003G054900, Potri.012G077800, Potri.001G004600, Potri.001G329400, Potri.002G111900, Potri.001G272700, Potri.003G220300, Potri.009G067100, Potri.008G040300, Potri.001G289500, Potri.010G194300, Potri.003G126800, Potri.019G047766, Potri.015G038800, Potri.004G160400, Potri.002G019500, Potri.012G047600, Potri.014G051800, Potri.019G029200, Potri.009G115000, Potri.011G061500, Po…	1.22893
DEGs	B 09181 Protein families: metabolism	A09180 Brite Hierarchies	875	5651	1691	10534	0.958774	0.964567	[Potri.012G023300, Potri.010G052300, Potri.006G101500, Potri.002G079600, Potri.002G113600, Potri.010G247400, Potri.017G013900, Potri.006G136600, Potri.005G185500, Potri.013G137600, Potri.005G239200, Potri.T117600, Potri.015G013100, Potri.004G015500, Potri.011G074600, Potri.014G156400, Potri.015G129300, Potri.005G194200, Potri.007G010900, Potri.016G142800, Potri.001G333400, Potri.006G207900, Potri…	1.22363
DEGs	02044 Secretion system	A09180 Brite Hierarchies	27	5651	63	10534	0.96766	0.798898	[Potri.007G092500, Potri.005G199000, Potri.001G329400, Potri.006G216400, Potri.015G107600, Potri.013G055000, Potri.009G001600, Potri.001G237800, Potri.014G112266, Potri.002G095600, Potri.012G097800, Potri.009G055400, Potri.001G091800, Potri.006G175300, Potri.004G072200, Potri.006G211500, Potri.013G125200, Potri.009G029100, Potri.009G121800, Potri.010G101800, Potri.001G257500, Potri.008G182000, Po…	1.22818
DEGs	03008 Ribosome biogenesis in eukaryotes	A09120 Genetic Information Processing	46	5651	103	10534	0.973484	0.832508	[Potri.014G128300, Potri.002G073200, Potri.005G098700, Potri.006G044100, Potri.001G033900, Potri.015G092900, Potri.015G147500, Potri.001G222300, Potri.002G134900, Potri.012G109400, Potri.019G034900, Potri.009G025800, Potri.001G173500, Potri.001G149600, Potri.017G001100, Potri.007G048000, Potri.006G250300, Potri.015G001000, Potri.003G124700, Potri.015G001200, Potri.001G258900, Potri.006G250400, Po…	1.22882
DEGs	04990 Domain-containing proteins not elsewhere classified	A09180 Brite Hierarchies	2	5651	8	10534	0.97817	0.466024	[Potri.001G103000, Potri.003G053200]	1.22803
DEGs	01007 Amino acid related enzymes	A09180 Brite Hierarchies	48	5651	111	10534	0.989348	0.806095	[Potri.003G132300, Potri.007G126500, Potri.001G289000, Potri.002G113900, Potri.006G260200, Potri.018G090600, Potri.009G084300, Potri.013G000400, Potri.002G113600, Potri.017G013900, Potri.002G249700, Potri.003G117700, Potri.018G067000, Potri.017G013800, Potri.004G155000, Potri.009G082600, Potri.015G103800, Potri.017G053500, Potri.T098400, Potri.018G024300, Potri.002G091500, Potri.014G143300, Potri…	1.23535
DEGs	04147 Exosome	A09180 Brite Hierarchies	347	5651	701	10534	0.989674	0.92274	[Potri.013G000700, Potri.017G042900, Potri.002G069000, Potri.001G272700, Potri.003G210100, Potri.007G134700, Potri.009G067100, Potri.014G088500, Potri.005G233900, Potri.008G029900, Potri.007G065600, Potri.008G009500, Potri.001G468100, Potri.019G030800, Potri.006G202200, Potri.006G250400, Potri.008G107600, Potri.003G039550, Potri.002G187400, Potri.018G022900, Potri.009G124100, Potri.002G135500, Po…	1.22911
DEGs	03012 Translation factors	A09180 Brite Hierarchies	79	5651	175	10534	0.990556	0.841506	[Potri.014G000900, Potri.010G218600, Potri.006G130900, Potri.002G031700, Potri.018G015200, Potri.015G042500, Potri.003G109900, Potri.003G159000, Potri.010G199000, Potri.007G065600, Potri.012G061100, Potri.010G218800, Potri.001G063100, Potri.013G057000, Potri.013G078300, Potri.013G093400, Potri.001G110200, Potri.010G219500, Potri.007G064800, Potri.001G005000, Potri.008G043100, Potri.001G197900, Po…	1.22363
DEGs	03020 RNA polymerase	A09120 Genetic Information Processing	19	5651	50	10534	0.991062	0.708356	[Potri.001G003700, Potri.006G136300, Potri.001G025500, Potri.001G341900, Potri.012G015900, Potri.003G196900, Potri.007G080400, Potri.016G003200, Potri.006G055300, Potri.006G143500, Potri.015G138800, Potri.008G161700, Potri.013G142232, Potri.001G369500, Potri.005G126700, Potri.003G033600, Potri.018G019100, Potri.013G072000, Potri.018G000800]	1.21774
DEGs	00970 Aminoacyl-tRNA biosynthesis	A09120 Genetic Information Processing	24	5651	61	10534	0.991242	0.733414	[Potri.007G126500, Potri.001G289000, Potri.017G123300, Potri.018G090600, Potri.009G084300, Potri.018G086350, Potri.013G000400, Potri.003G003900, Potri.002G249700, Potri.011G009600, Potri.003G158000, Potri.004G155000, Potri.T131100, Potri.018G024300, Potri.010G064701, Potri.017G057700, Potri.004G226700, Potri.002G187000, Potri.005G087850, Potri.008G010201, Potri.009G169700, Potri.018G090400, Potri…	1.21152
DEGs	04031 GTP-binding proteins	A09180 Brite Hierarchies	50	5651	116	10534	0.991356	0.803489	[Potri.003G054900, Potri.012G077800, Potri.011G136300, Potri.003G004000, Potri.005G063500, Potri.004G061000, Potri.006G250400, Potri.008G032000, Potri.012G139900, Potri.002G019500, Potri.001G301200, Potri.002G135500, Potri.014G051800, Potri.006G267800, Potri.013G123600, Potri.009G115000, Potri.011G061300, Potri.011G061500, Potri.013G010000, Potri.010G226300, Potri.016G050400, Potri.004G226600, Po…	1.20528
DEGs	03083 Polycomb repressive complex	A09120 Genetic Information Processing	29	5651	72	10534	0.991814	0.750816	[Potri.017G013000, Potri.005G109900, Potri.014G120100, Potri.007G009500, Potri.001G132300, Potri.009G135100, Potri.003G136200, Potri.001G149600, Potri.009G135800, Potri.011G095700, Potri.002G051900, Potri.013G051400, Potri.016G093200, Potri.003G038800, Potri.007G045800, Potri.014G179700, Potri.006G209000, Potri.004G175000, Potri.013G158600, Potri.001G460000, Potri.019G083800, Potri.012G033000, Po…	1.19952
DEGs	A09140 Cellular Processes	A09140 Cellular Processes	311	5651	636	10534	0.994031	0.911531	[Potri.016G118000, Potri.019G011600, Potri.014G159900, Potri.003G069400, Potri.001G272700, Potri.009G067100, Potri.014G088500, Potri.010G192600, Potri.004G065200, Potri.006G136600, Potri.002G117400, Potri.006G040700, Potri.010G153000, Potri.016G082400, Potri.010G176000, Potri.005G246300, Potri.010G013500, Potri.004G185100, Potri.003G032800, Potri.001G233100, Potri.014G093300, Potri.011G022500, Po…	1.19594
DEGs	00563 Glycosylphosphatidylinositol (GPI)-anchor biosynthesis	A09100 Metabolism	8	5651	27	10534	0.996768	0.552324	[Potri.003G074300, Potri.001G160600, Potri.002G134800, Potri.017G070700, Potri.018G026700, Potri.012G041700, Potri.001G138100, Potri.003G216900]	1.19302
DEGs	03009 Ribosome biogenesis	A09180 Brite Hierarchies	169	5651	362	10534	0.997038	0.870254	[Potri.014G130400, Potri.003G098800, Potri.006G044100, Potri.016G090700, Potri.007G021900, Potri.012G109400, Potri.004G214300, Potri.017G101000, Potri.004G197200, Potri.016G013900, Potri.002G190400, Potri.006G040300, Potri.001G173500, Potri.007G137300, Potri.006G059600, Potri.015G001000, Potri.008G029100, Potri.001G124900, Potri.006G250400, Potri.011G095700, Potri.015G133400, Potri.001G200300, Po…	1.1872
DEGs	04141 Protein processing in endoplasmic reticulum	A09120 Genetic Information Processing	135	5651	296	10534	0.997932	0.850178	[Potri.009G147900, Potri.004G233100, Potri.013G124000, Potri.001G329400, Potri.013G132300, Potri.005G069000, Potri.001G436100, Potri.005G109900, Potri.T125900, Potri.003G136200, Potri.009G112800, Potri.009G135800, Potri.004G187400, Potri.008G053900, Potri.009G055400, Potri.014G055266, Potri.006G093400, Potri.006G095700, Potri.004G175000, Potri.015G068900, Potri.011G139900, Potri.002G238500, Potri…	1.18217
DEGs	03016 Transfer RNA biogenesis	A09180 Brite Hierarchies	94	5651	214	10534	0.998391	0.818808	[Potri.008G206200, Potri.009G145200, Potri.010G218600, Potri.006G130900, Potri.005G199300, Potri.008G086700, Potri.004G155000, Potri.008G005100, Potri.002G117000, Potri.010G218800, Potri.004G036400, Potri.010G208400, Potri.008G143900, Potri.015G001000, Potri.018G081700, Potri.015G001200, Potri.002G187000, Potri.006G250400, Potri.018G116500, Potri.010G168700, Potri.009G013000, Potri.019G076200, Po…	1.17668
DEGs	03029 Mitochondrial biogenesis	A09180 Brite Hierarchies	181	5651	392	10534	0.998931	0.860717	[Potri.001G222600, Potri.010G111600, Potri.019G011600, Potri.003G044100, Potri.002G052000, Potri.011G111200, Potri.007G021900, Potri.003G109900, Potri.007G134700, Potri.010G153400, Potri.002G042600, Potri.018G063200, Potri.009G025300, Potri.014G192601, Potri.012G038800, Potri.001G231200, Potri.012G062500, Potri.008G112800, Potri.015G001000, Potri.001G124900, Potri.018G081700, Potri.001G380100, Po…	1.17134
DEGs	04120 Ubiquitin mediated proteolysis	A09120 Genetic Information Processing	77	5651	181	10534	0.999012	0.793013	[Potri.010G220600, Potri.004G002700, Potri.013G161700, Potri.014G024950, Potri.008G101300, Potri.005G109900, Potri.014G086600, Potri.001G117200, Potri.003G136200, Potri.010G202100, Potri.009G135800, Potri.016G118400, Potri.004G034900, Potri.008G053900, Potri.016G059700, Potri.006G164000, Potri.002G074700, Potri.001G026200, Potri.004G175000, Potri.006G026900, Potri.013G158600, Potri.008G205400, Po…	1.16551
DEGs	01002 Peptidases and inhibitors	A09180 Brite Hierarchies	156	5651	343	10534	0.999135	0.84781	[Potri.T060100, Potri.012G000700, Potri.002G079600, Potri.016G015400, Potri.T045100, Potri.001G212801, Potri.016G036900, Potri.018G107500, Potri.016G034600, Potri.014G139500, Potri.012G123550, Potri.T117600, Potri.007G072300, Potri.006G183200, Potri.016G074100, Potri.006G095700, Potri.012G095200, Potri.002G005700, Potri.008G041800, Potri.015G129300, Potri.001G213200, Potri.011G007600, Potri.009G1…	1.1598
DEGs	B 09107 Glycan biosynthesis and metabolism	A09100 Metabolism	60	5651	146	10534	0.999166	0.766066	[Potri.003G178000, Potri.002G245800, Potri.005G069000, Potri.013G025600, Potri.001G138100, Potri.008G086900, Potri.009G112800, Potri.018G024200, Potri.016G114200, Potri.010G118200, Potri.019G072800, Potri.018G152200, Potri.001G365500, Potri.018G026700, Potri.014G053200, Potri.008G038700, Potri.012G131400, Potri.001G160600, Potri.010G160800, Potri.011G047700, Potri.006G062200, Potri.018G127900, Po…	1.15404
DEGs	01001 Protein kinases	A09180 Brite Hierarchies	139	5651	309	10534	0.99919	0.838541	[Potri.012G023300, Potri.001G222600, Potri.019G011600, Potri.010G247400, Potri.014G088500, Potri.019G128600, Potri.002G036200, Potri.005G185500, Potri.002G017000, Potri.007G128300, Potri.006G235000, Potri.005G051600, Potri.004G015500, Potri.002G158400, Potri.002G003400, Potri.002G049400, Potri.014G156400, Potri.T172500, Potri.012G043200, Potri.008G152300, Potri.019G083200, Potri.016G142800, Potri…	1.14832
DEGs	00020 Citrate cycle (TCA cycle)	A09100 Metabolism	28	5651	77	10534	0.999245	0.677853	[Potri.017G101900, Potri.002G107700, Potri.001G285100, Potri.019G084900, Potri.010G176000, Potri.001G287400, Potri.015G028200, Potri.017G076500, Potri.007G060900, Potri.001G449200, Potri.008G107600, Potri.007G011200, Potri.004G074900, Potri.016G089300, Potri.014G154700, Potri.T059000, Potri.005G099600, Potri.002G141700, Potri.008G119500, Potri.001G347800, Potri.009G081600, Potri.010G042700, Potri…	1.1427
DEGs	03250 Viral life cycle - HIV-1	A09120 Genetic Information Processing	12	5651	40	10534	0.999288	0.559228	[Potri.008G002400, Potri.006G250300, Potri.002G046200, Potri.007G067100, Potri.010G255000, Potri.005G217400, Potri.006G250400, Potri.005G097400, Potri.010G116400, Potri.004G162500, Potri.005G067700, Potri.010G090400]	1.13712
DEGs	B 09125 Information processing in viruses	A09120 Genetic Information Processing	13	5651	44	10534	0.999655	0.550755	[Potri.002G046200, Potri.007G067100, Potri.005G217400, Potri.005G097400, Potri.005G067700, Potri.008G002400, Potri.006G250300, Potri.010G255000, Potri.006G250400, Potri.010G116400, Potri.004G162500, Potri.006G050700, Potri.010G090400]	1.13196
DEGs	03060 Protein export	A09120 Genetic Information Processing	27	5651	77	10534	0.99967	0.653644	[Potri.001G329400, Potri.002G079600, Potri.006G216400, Potri.018G005800, Potri.003G143600, Potri.009G001600, Potri.001G237800, Potri.014G112266, Potri.012G017600, Potri.005G036200, Potri.001G091800, Potri.006G175300, Potri.004G072200, Potri.006G211500, Potri.008G175800, Potri.013G125200, Potri.001G380400, Potri.009G029100, Potri.009G121800, Potri.001G257500, Potri.008G182000, Potri.001G087500, Po…	1.12646
DEGs	03018 RNA degradation	A09120 Genetic Information Processing	49	5651	131	10534	0.999939	0.697257	[Potri.018G036100, Potri.014G094300, Potri.013G050400, Potri.015G042500, Potri.010G178700, Potri.003G155800, Potri.006G187200, Potri.003G039550, Potri.011G166400, Potri.006G051200, Potri.014G177400, Potri.013G049800, Potri.014G018500, Potri.009G064000, Potri.018G043600, Potri.003G194400, Potri.003G037400, Potri.009G161500, Potri.009G033400, Potri.001G368400, Potri.006G205600, Potri.001G054400, Po…	1.12129
DEGs	04136 Autophagy - other	A09140 Cellular Processes	14	5651	51	10534	0.99996	0.511712	[Potri.009G102900, Potri.019G011600, Potri.006G196100, Potri.011G004300, Potri.019G011300, Potri.010G153400, Potri.019G010700, Potri.018G101200, Potri.004G013700, Potri.003G064300, Potri.019G006800, Potri.016G132000, Potri.017G139700, Potri.006G092900]	1.1159
DEGs	03022 Basal transcription factors	A09120 Genetic Information Processing	15	5651	54	10534	0.999969	0.517804	[Potri.006G180900, Potri.012G050300, Potri.019G033300, Potri.015G118200, Potri.014G122500, Potri.005G176600, Potri.001G116000, Potri.010G219800, Potri.009G138800, Potri.017G093100, Potri.001G169900, Potri.009G036700, Potri.016G092000, Potri.001G107500, Potri.001G168300]	1.11054
DEGs	03013 Nucleocytoplasmic transport	A09120 Genetic Information Processing	43	5651	121	10534	0.999981	0.662447	[Potri.006G103300, Potri.008G042700, Potri.010G218600, Potri.006G130900, Potri.001G165900, Potri.003G180000, Potri.014G024950, Potri.001G453200, Potri.002G151500, Potri.002G138500, Potri.009G130000, Potri.009G028400, Potri.016G086500, Potri.010G218700, Potri.010G218800, Potri.011G143100, Potri.001G168100, Potri.006G250300, Potri.T058900, Potri.012G034800, Potri.010G208000, Potri.006G250400, Potri…	1.10524
DEGs	03051 Proteasome	A09180 Brite Hierarchies	47	5651	130	10534	0.999981	0.673942	[Potri.004G073600, Potri.001G186400, Potri.006G216600, Potri.016G015400, Potri.005G025100, Potri.001G396500, Potri.016G103800, Potri.002G017800, Potri.014G194700, Potri.003G124700, Potri.002G252600, Potri.008G118800, Potri.016G003400, Potri.010G164200, Potri.012G123550, Potri.008G099700, Potri.003G131925, Potri.001G334600, Potri.011G166100, Potri.017G146600, Potri.017G066900, Potri.013G020300, Po…	1.09998
DEGs	00510 N-Glycan biosynthesis	A09100 Metabolism	15	5651	56	10534	0.999988	0.499311	[Potri.002G245800, Potri.005G069000, Potri.013G025600, Potri.001G138100, Potri.018G127900, Potri.006G045700, Potri.009G112800, Potri.010G046900, Potri.004G100500, Potri.017G114100, Potri.004G163600, Potri.003G096800, Potri.014G053200, Potri.002G010300, Potri.008G038700]	1.09477
DEGs	B 09141 Transport and catabolism	A09140 Cellular Processes	232	5651	520	10534	0.99999	0.831673	[Potri.016G118000, Potri.019G011600, Potri.014G159900, Potri.003G069400, Potri.001G272700, Potri.009G067100, Potri.014G088500, Potri.010G192600, Potri.004G065200, Potri.002G117400, Potri.010G176000, Potri.005G246300, Potri.004G185100, Potri.003G032800, Potri.014G093300, Potri.011G022500, Potri.002G152300, Potri.001G347800, Potri.017G060100, Potri.001G042700, Potri.011G061300, Potri.001G104600, Po…	1.08961
DEGs	03082 ATP-dependent chromatin remodeling	A09120 Genetic Information Processing	23	5651	77	10534	0.999993	0.556808	[Potri.014G179700, Potri.002G004800, Potri.004G130400, Potri.001G412800, Potri.005G180800, Potri.013G028800, Potri.008G149900, Potri.001G460000, Potri.005G216600, Potri.016G127200, Potri.013G028900, Potri.002G046400, Potri.005G040700, Potri.009G135100, Potri.005G026500, Potri.009G160600, Potri.005G117900, Potri.007G012700, Potri.016G096800, Potri.004G164500, Potri.013G018200, Potri.003G038800, Po…	1.0845
DEGs	04144 Endocytosis	A09140 Cellular Processes	75	5651	196	10534	0.999995	0.713302	[Potri.003G054900, Potri.002G046200, Potri.014G151300, Potri.006G069200, Potri.008G170800, Potri.005G067700, Potri.005G025300, Potri.001G424600, Potri.004G061000, Potri.003G032800, Potri.001G301200, Potri.014G093300, Potri.003G001400, Potri.011G022300, Potri.001G143800, Potri.018G123100, Potri.004G139900, Potri.013G123600, Potri.001G026400, Potri.009G115000, Potri.001G042700, Potri.011G061300, Po…	1.07943
DEGs	B 09126 Chromosome	A09120 Genetic Information Processing	48	5651	137	10534	0.999997	0.653114	[Potri.002G004800, Potri.004G130400, Potri.005G180800, Potri.017G013000, Potri.008G149900, Potri.005G216600, Potri.005G109900, Potri.014G120100, Potri.002G046400, Potri.005G040700, Potri.007G009500, Potri.001G132300, Potri.009G135100, Potri.003G136200, Potri.001G149600, Potri.009G160600, Potri.009G135800, Potri.011G095700, Potri.002G051900, Potri.013G051400, Potri.004G164500, Potri.016G093200, Po…	1.07441
DEGs	00513 Various types of N-glycan biosynthesis	A09100 Metabolism	8	5651	41	10534	0.999999	0.363726	[Potri.009G112800, Potri.001G232800, Potri.008G079400, Potri.013G025600, Potri.013G111200, Potri.003G096800, Potri.008G038700, Potri.008G086900]	1.06944
DEGs	00190 Oxidative phosphorylation	A09100 Metabolism	62	5651	175	10534	1	0.660422	[Potri.001G054500, Potri.001G161400, Potri.T165000, Potri.001G048300, Potri.002G117800, Potri.012G056900, Potri.001G285100, Potri.014G193300, Potri.014G046300, Potri.018G122700, Potri.008G040300, Potri.014G044000, Potri.006G082500, Potri.018G026500, Potri.001G286900, Potri.019G047766, Potri.014G107100, Potri.019G055300, Potri.004G160400, Potri.017G149100, Potri.010G099900, Potri.014G053000, Potri…	1.06452
DEGs	03050 Proteasome	A09120 Genetic Information Processing	24	5651	86	10534	1	0.520213	[Potri.006G216600, Potri.016G015400, Potri.017G066900, Potri.013G020300, Potri.009G020800, Potri.005G025100, Potri.008G177000, Potri.002G080800, Potri.016G103800, Potri.002G017800, Potri.006G031000, Potri.014G194700, Potri.002G252600, Potri.018G056900, Potri.009G136900, Potri.010G164200, Potri.012G123100, Potri.005G087100, Potri.012G123550, Potri.018G056600, Potri.001G334600, Potri.002G148300, Po…	1.05963
DEGs	03015 mRNA surveillance pathway	A09120 Genetic Information Processing	54	5651	160	10534	1	0.629132	[Potri.018G034200, Potri.002G222400, Potri.017G071900, Potri.003G159000, Potri.005G227100, Potri.008G170400, Potri.002G138500, Potri.014G157000, Potri.011G089901, Potri.002G061200, Potri.T058900, Potri.010G208000, Potri.008G166300, Potri.006G015700, Potri.013G093400, Potri.001G311600, Potri.017G129900, Potri.001G357800, Potri.017G014600, Potri.001G244600, Potri.004G177900, Potri.001G026800, Potri…	1.05479
DEGs	B 09122 Translation	A09120 Genetic Information Processing	376	5651	847	10534	1	0.827508	[Potri.018G034200, Potri.006G069000, Potri.017G071900, Potri.012G109400, Potri.010G212300, Potri.005G227100, Potri.014G153000, Potri.004G155000, Potri.008G170400, Potri.016G063200, Potri.001G450800, Potri.001G173500, Potri.T159800, Potri.015G001000, Potri.009G118900, Potri.017G110000, Potri.006G250400, Potri.005G051200, Potri.001G164000, Potri.012G017300, Potri.007G036600, Potri.001G311600, Potri…	1.05
DEGs	03040 Spliceosome	A09120 Genetic Information Processing	92	5651	254	10534	1	0.675184	[Potri.005G258000, Potri.011G050400, Potri.008G147100, Potri.001G377400, Potri.008G168000, Potri.006G174000, Potri.005G094600, Potri.003G130301, Potri.011G098100, Potri.014G101800, Potri.010G178700, Potri.003G023800, Potri.010G212100, Potri.009G067500, Potri.002G138500, Potri.015G048200, Potri.010G064600, Potri.T058900, Potri.002G204300, Potri.010G208000, Potri.001G082100, Potri.001G277800, Potri…	1.04525
DEGs	03021 Transcription machinery	A09180 Brite Hierarchies	108	5651	298	10534	1	0.675578	[Potri.007G067100, Potri.014G122500, Potri.008G155000, Potri.003G196900, Potri.013G142232, Potri.008G225600, Potri.010G128600, Potri.004G162500, Potri.008G166300, Potri.001G034300, Potri.002G093500, Potri.001G330400, Potri.005G217400, Potri.002G246800, Potri.019G043300, Potri.015G138800, Potri.009G106500, Potri.003G033600, Potri.005G148700, Potri.004G077600, Potri.012G031100, Potri.017G017800, Po…	1.04054
DEGs	04121 Ubiquitin system	A09180 Brite Hierarchies	248	5651	609	10534	1	0.759106	[Potri.010G220600, Potri.005G178400, Potri.008G197200, Potri.013G161700, Potri.002G107600, Potri.007G086300, Potri.T033800, Potri.003G136200, Potri.007G137300, Potri.009G135800, Potri.008G053900, Potri.002G074700, Potri.008G183600, Potri.015G116900, Potri.018G064400, Potri.018G085000, Potri.010G026800, Potri.008G217700, Potri.012G033000, Potri.016G033800, Potri.001G167400, Potri.015G073400, Potri…	1.03587
DEGs	03019 Messenger RNA biogenesis	A09180 Brite Hierarchies	197	5651	514	10534	1	0.714449	[Potri.018G034200, Potri.013G050400, Potri.017G071900, Potri.005G227100, Potri.008G170400, Potri.009G001500, Potri.006G250400, Potri.003G039550, Potri.001G334600, Potri.001G233100, Potri.007G036600, Potri.001G311600, Potri.010G219500, Potri.014G018500, Potri.018G043600, Potri.006G196000, Potri.013G082900, Potri.001G026800, Potri.005G089800, Potri.015G029000, Potri.006G205600, Potri.017G077200, Po…	1.03125
DEGs	B 09121 Transcription	A09120 Genetic Information Processing	126	5651	358	10534	1	0.656078	[Potri.005G258000, Potri.011G050400, Potri.008G147100, Potri.005G094600, Potri.014G101800, Potri.010G178700, Potri.003G023800, Potri.014G122500, Potri.009G067500, Potri.002G138500, Potri.015G048200, Potri.003G196900, Potri.013G142232, Potri.001G082100, Potri.002G095800, Potri.014G013100, Potri.009G072300, Potri.010G057200, Potri.009G064000, Potri.017G014600, Potri.008G085100, Potri.T164600, Potri…	1.02667
DEGs	B 09123 Folding, sorting and degradation	A09120 Genetic Information Processing	317	5651	772	10534	1	0.765438	[Potri.010G220600, Potri.009G147900, Potri.002G079600, Potri.013G050400, Potri.013G161700, Potri.006G216600, Potri.T125900, Potri.003G136200, Potri.002G017800, Potri.002G145200, Potri.009G112800, Potri.019G030800, Potri.014G112266, Potri.006G202200, Potri.009G135800, Potri.003G039550, Potri.004G187400, Potri.001G334600, Potri.008G053900, Potri.002G074700, Potri.014G055266, Potri.006G129500, Potri…	1.02212
DEGs	04131 Membrane trafficking	A09180 Brite Hierarchies	301	5651	749	10534	1	0.749122	[Potri.010G188900, Potri.019G011600, Potri.006G214300, Potri.001G190400, Potri.002G145200, Potri.001G468100, Potri.019G030800, Potri.001G252300, Potri.001G261800, Potri.006G202200, Potri.009G135800, Potri.018G022900, Potri.003G032800, Potri.001G334600, Potri.001G233100, Potri.009G124100, Potri.002G135500, Potri.014G093300, Potri.008G093800, Potri.006G129500, Potri.017G093700, Potri.010G219500, Po…	1.01762
DEGs	03041 Spliceosome	A09180 Brite Hierarchies	164	5651	457	10534	1	0.668953	[Potri.005G258000, Potri.011G050400, Potri.008G147100, Potri.005G094600, Potri.014G101800, Potri.010G178700, Potri.006G225166, Potri.003G023800, Potri.009G067500, Potri.002G138500, Potri.015G048200, Potri.001G147100, Potri.009G162500, Potri.001G082100, Potri.018G118800, Potri.008G166300, Potri.002G095800, Potri.013G076000, Potri.014G013100, Potri.009G072300, Potri.001G277200, Potri.010G057200, Po…	1.01316
DEGs	A09120 Genetic Information Processing	A09120 Genetic Information Processing	935	5651	2191	10534	1	0.795495	[Potri.013G000700, Potri.011G050400, Potri.005G094600, Potri.002G079600, Potri.013G161700, Potri.006G216600, Potri.010G212300, Potri.015G048200, Potri.001G450800, Potri.002G145200, Potri.019G030800, Potri.017G110000, Potri.006G202200, Potri.004G187400, Potri.008G053900, Potri.001G070500, Potri.001G311600, Potri.001G183200, Potri.014G018500, Potri.018G043600, Potri.002G238500, Potri.007G085200, Po…	1.00873
DEGs	A09180 Brite Hierarchies	A09180 Brite Hierarchies	3817	5651	7526	10534	1	0.945423	[Potri.001G436500, Potri.010G111600, Potri.005G094600, Potri.006G216600, Potri.017G013900, Potri.010G212300, Potri.004G197200, Potri.019G047000, Potri.018G063200, Potri.001G450800, Potri.001G468100, Potri.009G001500, Potri.002G055400, Potri.T117600, Potri.018G043600, Potri.002G238500, Potri.005G082600, Potri.008G150000, Potri.016G142800, Potri.018G056900, Potri.006G180100, Potri.010G249600, Potri…	1.00873
									G144900, Potri.010G255400, Potri.012G090900, Potri.016G136200, Potri.010G151700, Potri.013G117000, Potri.018G029500, Potri.005G113301, Potri.006G146500, Potri.009G054000, Potri.010G035500, Potri.011G002900, Potri.014G092400, Potri.017G084000, Potri.014G130300, Potri.015G103000, Potri.007G059100, Potri.003G138000, Potri.008G178700, Potri.006G193700, Potri.001G192600, Potri.010G149400, Potri.016G11…
									14G128400, Potri.015G044600, Potri.006G094400, Potri.001G293600, Potri.002G111900, Potri.007G046200, Potri.002G117200, Potri.011G103900, Potri.018G024200, Potri.001G197000, Potri.014G097700, Potri.001G051500, Potri.015G104700, Potri.001G078600, Potri.012G131400, Potri.017G043900, Potri.006G131900, Potri.019G123400, Potri.013G028800, Potri.018G123100, Potri.018G138100, Potri.015G089500, Potri.010G…
DEGs	B 09182 Protein families: genetic information processing	A09180 Brite Hierarchies	2420	5651	5246	10534	1	0.859914	[Potri.013G000700, Potri.011G050400, Potri.010G111600, Potri.005G094600, Potri.006G216600, Potri.007G086300, Potri.010G212300, Potri.004G197200, Potri.019G047000, Potri.018G063200, Potri.001G450800, Potri.001G468100, Potri.002G173900, Potri.009G001500, Potri.004G187400, Potri.002G055400, Potri.002G185900, Potri.018G085000, Potri.018G043600, Potri.002G238500, Potri.005G001600, Potri.005G102300, Po…	1.00873
									G118000, Potri.006G113500, Potri.019G006800, Potri.005G220500, Potri.007G071100, Potri.002G180800, Potri.006G146400, Potri.013G008900, Potri.002G186100, Potri.002G096600, Potri.002G073500, Potri.001G018400, Potri.010G090400, Potri.017G039100, Potri.017G071900, Potri.006G214300, Potri.014G101800, Potri.014G153000, Potri.017G067400, Potri.001G173500, Potri.014G192601, Potri.015G001000, Potri.006G11…
1	B 09122 Translation	A09120 Genetic Information Processing	200	1224	847	10534	0	2.03216	[Potri.010G212300, Potri.005G227100, Potri.004G155000, Potri.008G170400, Potri.016G063200, Potri.T159800, Potri.015G001000, Potri.009G118900, Potri.017G110000, Potri.005G051200, Potri.001G164000, Potri.001G311600, Potri.001G183200, Potri.010G219500, Potri.001G271500, Potri.007G085200, Potri.018G146600, Potri.013G082900, Potri.001G026800, Potri.005G026000, Potri.005G135000, Potri.005G082600, Potri…	0
1	03011 Ribosome	A09180 Brite Hierarchies	136	1224	473	10534	0	2.47451	[Potri.003G155000, Potri.017G120200, Potri.013G027900, Potri.014G017701, Potri.017G101000, Potri.010G212300, Potri.004G063300, Potri.016G063200, Potri.014G197100, Potri.002G249000, Potri.014G191000, Potri.008G153100, Potri.010G199400, Potri.T159800, Potri.018G112301, Potri.004G078000, Potri.009G118900, Potri.017G110000, Potri.005G051200, Potri.006G260837, Potri.008G187000, Potri.016G076800, Potri…	0
1	A09120 Genetic Information Processing	A09120 Genetic Information Processing	384	1224	2191	10534	0	1.50835	[Potri.011G050400, Potri.005G094600, Potri.007G067100, Potri.013G050400, Potri.014G101800, Potri.010G212300, Potri.005G227100, Potri.004G155000, Potri.008G170400, Potri.016G063200, Potri.T159800, Potri.004G041900, Potri.015G001000, Potri.009G118900, Potri.017G110000, Potri.009G135800, Potri.005G051200, Potri.004G187400, Potri.001G334600, Potri.001G164000, Potri.008G053900, Potri.001G311600, Potri…	0
1	B 09182 Protein families: genetic information processing	A09180 Brite Hierarchies	753	1224	5246	10534	0	1.23532	[Potri.011G050400, Potri.005G094600, Potri.002G052000, Potri.007G086300, Potri.007G021900, Potri.014G101800, Potri.004G197200, Potri.010G212300, Potri.005G227100, Potri.010G199000, Potri.007G065600, Potri.019G047000, Potri.018G063200, Potri.014G192601, Potri.001G147100, Potri.004G041900, Potri.009G162500, Potri.015G001000, Potri.009G118900, Potri.017G110000, Potri.001G034300, Potri.004G187400, Po…	0
1	03010 Ribosome	A09120 Genetic Information Processing	133	1224	446	10534	0	2.56643	[Potri.017G120200, Potri.013G027900, Potri.014G017701, Potri.017G101000, Potri.010G212300, Potri.004G063300, Potri.016G063200, Potri.014G197100, Potri.002G249000, Potri.014G191000, Potri.008G153100, Potri.010G199400, Potri.T159800, Potri.018G112301, Potri.004G078000, Potri.009G118900, Potri.017G110000, Potri.005G051200, Potri.006G260837, Potri.008G187000, Potri.016G076800, Potri.001G164000, Potri…	0
1	03009 Ribosome biogenesis	A09180 Brite Hierarchies	80	1224	362	10534	6.10825e-09	1.90192	[Potri.010G004700, Potri.014G130400, Potri.006G044100, Potri.003G098800, Potri.016G090700, Potri.003G132600, Potri.001G461100, Potri.004G113800, Potri.007G021900, Potri.004G214300, Potri.016G023500, Potri.015G088700, Potri.006G202000, Potri.004G197200, Potri.017G101000, Potri.019G065300, Potri.T106100, Potri.015G001000, Potri.003G124700, Potri.011G095700, Potri.015G133400, Potri.001G403100, Potri…	2.09717e-07
1	A09180 Brite Hierarchies	A09180 Brite Hierarchies	952	1224	7526	10534	5.97682e-08	1.08864	[Potri.011G050400, Potri.005G094600, Potri.002G113600, Potri.007G086300, Potri.004G197200, Potri.010G212300, Potri.010G199000, Potri.007G065600, Potri.019G047000, Potri.018G063200, Potri.001G147100, Potri.009G162500, Potri.017G110000, Potri.004G187400, Potri.002G055400, Potri.018G022900, Potri.008G053900, Potri.T117600, Potri.015G013100, Potri.004G015500, Potri.001G311600, Potri.001G183200, Potri…	1.75889e-06
1	03012 Translation factors	A09180 Brite Hierarchies	39	1224	175	10534	4.01224e-05	1.91796	[Potri.014G000900, Potri.011G134700, Potri.003G004700, Potri.006G130900, Potri.018G015200, Potri.T175500, Potri.008G092000, Potri.018G017600, Potri.003G109900, Potri.003G159000, Potri.006G136500, Potri.016G063500, Potri.010G199000, Potri.007G065600, Potri.007G065700, Potri.019G131200, Potri.017G095300, Potri.004G093600, Potri.013G093400, Potri.008G171100, Potri.001G110200, Potri.010G219500, Potri…	0.00103315
1	03008 Ribosome biogenesis in eukaryotes	A09120 Genetic Information Processing	23	1224	103	10534	0.00141615	1.92177	[Potri.014G128300, Potri.002G073200, Potri.006G044100, Potri.015G092900, Potri.010G005400, Potri.015G147500, Potri.007G064800, Potri.009G025800, Potri.007G024600, Potri.001G024500, Potri.017G001100, Potri.005G085600, Potri.004G085700, Potri.015G001000, Potri.007G048000, Potri.005G226300, Potri.003G124700, Potri.001G258900, Potri.006G078900, Potri.009G054000, Potri.002G036500, Potri.012G095400, Po…	0.0324141
1	03016 Transfer RNA biogenesis	A09180 Brite Hierarchies	40	1224	214	10534	0.00150731	1.60864	[Potri.008G206200, Potri.009G145200, Potri.006G130900, Potri.009G084300, Potri.015G048700, Potri.013G000400, Potri.009G025800, Potri.004G155000, Potri.003G008500, Potri.002G117000, Potri.018G024300, Potri.014G078200, Potri.011G124700, Potri.015G001000, Potri.017G057700, Potri.009G131500, Potri.002G187000, Potri.016G005500, Potri.012G017000, Potri.009G013000, Potri.005G051400, Potri.018G070000, Po…	0.0310507
1	03110 Chaperones and folding catalysts	A09180 Brite Hierarchies	59	1224	347	10534	0.00158091	1.4633	[Potri.009G015700, Potri.006G153700, Potri.019G034200, Potri.004G195300, Potri.002G117200, Potri.018G063200, Potri.015G145300, Potri.004G187400, Potri.001G271300, Potri.006G189900, Potri.006G223900, Potri.T147600, Potri.004G072200, Potri.008G018800, Potri.005G097500, Potri.004G133800, Potri.T046300, Potri.005G249200, Potri.017G113600, Potri.013G058500, Potri.001G341100, Potri.010G222100, Potri.00…	0.0296061
1	03041 Spliceosome	A09180 Brite Hierarchies	72	1224	457	10534	0.00405283	1.3559	[Potri.005G258000, Potri.011G050400, Potri.010G004700, Potri.008G168000, Potri.001G377400, Potri.005G094600, Potri.006G174000, Potri.011G098100, Potri.014G101800, Potri.008G178200, Potri.005G174400, Potri.001G147100, Potri.009G162500, Potri.T058900, Potri.010G208000, Potri.001G082100, Potri.018G118800, Potri.013G076000, Potri.014G013100, Potri.009G072300, Potri.015G057400, Potri.005G097500, Potri…	0.0695736
1	03430 Mismatch repair	A09120 Genetic Information Processing	12	1224	46	10534	0.00516863	2.2451	[Potri.001G387300, Potri.015G142900, Potri.004G041900, Potri.009G040900, Potri.003G102700, Potri.006G143900, Potri.016G045800, Potri.009G005900, Potri.002G081200, Potri.006G159200, Potri.003G123200, Potri.010G041000]	0.081903
1	00290 Valine, leucine and isoleucine biosynthesis	A09100 Metabolism	7	1224	22	10534	0.00991658	2.73834	[Potri.002G113600, Potri.004G043700, Potri.015G097200, Potri.006G118400, Potri.001G051700, Potri.008G078800, Potri.009G082600]	0.145915
1	04141 Protein processing in endoplasmic reticulum	A09120 Genetic Information Processing	48	1224	296	10534	0.0101521	1.3956	[Potri.003G071100, Potri.009G015700, Potri.006G153700, Potri.001G436100, Potri.009G021400, Potri.001G132300, Potri.T106100, Potri.008G112700, Potri.013G009900, Potri.001G254700, Potri.009G135800, Potri.009G099400, Potri.004G187400, Potri.008G053900, Potri.003G109200, Potri.001G162200, Potri.008G053800, Potri.006G223900, Potri.009G055400, Potri.008G038700, Potri.010G206766, Potri.015G038100, Potri…	0.139423
1	00730 Thiamine metabolism	A09100 Metabolism	9	1224	33	10534	0.0108536	2.34715	[Potri.010G015200, Potri.003G015700, Potri.010G215300, Potri.016G023500, Potri.006G171700, Potri.011G134900, Potri.006G173500, Potri.015G093200, Potri.014G130900]	0.13974
1	03040 Spliceosome	A09120 Genetic Information Processing	41	1224	254	10534	0.0178149	1.38919	[Potri.005G258000, Potri.011G050400, Potri.008G168000, Potri.018G086100, Potri.001G377400, Potri.005G094600, Potri.006G174000, Potri.011G098100, Potri.003G218600, Potri.014G101800, Potri.001G006400, Potri.T058900, Potri.010G208000, Potri.001G082100, Potri.008G097500, Potri.014G013100, Potri.001G277700, Potri.009G072300, Potri.015G057400, Potri.018G114900, Potri.014G129900, Potri.019G123300, Potri…	0.215875
1	00970 Aminoacyl-tRNA biosynthesis	A09120 Genetic Information Processing	13	1224	61	10534	0.0210979	1.83411	[Potri.017G123300, Potri.009G084300, Potri.018G086350, Potri.013G000400, Potri.003G158000, Potri.004G155000, Potri.018G024300, Potri.017G057700, Potri.004G226700, Potri.002G187000, Potri.009G169700, Potri.018G058200, Potri.018G070000]	0.241454
1	00524 Neomycin, kanamycin and gentamicin biosynthesis	A09100 Metabolism	3	1224	6	10534	0.0238731	4.3031	[Potri.009G050000, Potri.001G254800, Potri.018G088300]	0.258835
1	B 09121 Transcription	A09120 Genetic Information Processing	54	1224	358	10534	0.0258901	1.29814	[Potri.005G258000, Potri.011G050400, Potri.008G168000, Potri.001G377400, Potri.005G094600, Potri.006G174000, Potri.011G098100, Potri.014G101800, Potri.001G025500, Potri.003G196900, Potri.T058900, Potri.010G208000, Potri.001G082100, Potri.001G369500, Potri.014G013100, Potri.009G072300, Potri.015G057400, Potri.001G003700, Potri.015G083000, Potri.016G062500, Potri.010G068400, Potri.015G004600, Potri…	0.266668
1	03029 Mitochondrial biogenesis	A09180 Brite Hierarchies	57	1224	392	10534	0.0423662	1.25141	[Potri.001G222600, Potri.009G015700, Potri.002G052000, Potri.007G021900, Potri.003G109900, Potri.013G105766, Potri.002G042600, Potri.018G063200, Potri.014G192601, Potri.010G084100, Potri.012G062500, Potri.015G001000, Potri.008G112800, Potri.001G271300, Potri.003G204900, Potri.014G097700, Potri.007G055600, Potri.010G185600, Potri.001G110200, Potri.005G051800, Potri.008G018800, Potri.011G093000, Po…	0.415592
1	03030 DNA replication	A09120 Genetic Information Processing	12	1224	61	10534	0.0457543	1.69302	[Potri.001G387300, Potri.008G019800, Potri.009G040900, Potri.003G102700, Potri.006G143900, Potri.016G045800, Potri.009G005900, Potri.002G081200, Potri.010G239600, Potri.003G123200, Potri.010G041000, Potri.T088400]	0.428426
1	03032 DNA replication proteins	A09180 Brite Hierarchies	26	1224	160	10534	0.0476972	1.39851	[Potri.008G019800, Potri.006G044100, Potri.006G174000, Potri.009G040900, Potri.003G132600, Potri.002G081200, Potri.010G239600, Potri.001G150400, Potri.006G143900, Potri.009G005900, Potri.019G015000, Potri.002G036500, Potri.001G407300, Potri.006G211100, Potri.016G045800, Potri.008G068100, Potri.010G041000, Potri.T046100, Potri.T088400, Potri.001G387300, Potri.005G226300, Potri.003G102700, Potri.00…	0.427201
1	03420 Nucleotide excision repair	A09120 Genetic Information Processing	17	1224	96	10534	0.0495585	1.52402	[Potri.012G050300, Potri.009G040900, Potri.016G045800, Potri.008G119700, Potri.002G081200, Potri.005G176600, Potri.010G041000, Potri.001G025500, Potri.001G387300, Potri.009G138800, Potri.001G150400, Potri.003G102700, Potri.006G143900, Potri.009G005900, Potri.001G167400, Potri.001G251000, Potri.003G123200]	0.425377
1	B 09108 Metabolism of cofactors and vitamins	A09100 Metabolism	53	1224	365	10534	0.0499329	1.24967	[Potri.007G126400, Potri.002G113600, Potri.016G023500, Potri.008G159400, Potri.010G015200, Potri.003G015700, Potri.010G206900, Potri.001G051700, Potri.008G078800, Potri.007G147300, Potri.006G045400, Potri.014G093100, Potri.010G215300, Potri.005G064000, Potri.010G114400, Potri.019G033500, Potri.004G043700, Potri.003G078000, Potri.002G082300, Potri.005G139800, Potri.002G158800, Potri.010G254700, Po…	0.411447
1	03019 Messenger RNA biogenesis	A09180 Brite Hierarchies	72	1224	514	10534	0.0509169	1.20554	[Potri.014G094300, Potri.006G130900, Potri.001G377400, Potri.006G174000, Potri.018G015200, Potri.001G220100, Potri.013G050400, Potri.003G220300, Potri.003G159000, Potri.005G227100, Potri.008G170400, Potri.008G114900, Potri.002G061200, Potri.T058900, Potri.005G124700, Potri.010G208000, Potri.004G162500, Potri.001G334600, Potri.006G051200, Potri.015G057400, Potri.013G093400, Potri.001G311600, Potri…	0.403419
1	00630 Glyoxylate and dicarboxylate metabolism	A09100 Metabolism	18	1224	104	10534	0.0535998	1.48954	[Potri.016G089300, Potri.017G101900, Potri.010G180400, Potri.002G151200, Potri.001G394400, Potri.004G065200, Potri.003G078000, Potri.004G175800, Potri.010G254700, Potri.005G251600, Potri.008G077400, Potri.014G161300, Potri.002G090200, Potri.001G144800, Potri.004G094600, Potri.014G073500, Potri.018G091401, Potri.010G071000]	0.408947
1	00300 Lysine biosynthesis	A09100 Metabolism	5	1224	19	10534	0.0609663	2.26479	[Potri.006G102700, Potri.002G236800, Potri.007G013200, Potri.002G149500, Potri.014G071100]	0.448538
1	00670 One carbon pool by folate	A09100 Metabolism	6	1224	25	10534	0.0621254	2.06549	[Potri.017G123300, Potri.010G114400, Potri.002G090200, Potri.003G078000, Potri.010G254700, Potri.007G147300]	0.441304
1	02048 Prokaryotic defense system	A09180 Brite Hierarchies	4	1224	14	10534	0.0700966	2.45892	[Potri.004G203100, Potri.013G000400, Potri.009G169700, Potri.T046100]	0.48133
1	B 09124 Replication and repair	A09120 Genetic Information Processing	31	1224	207	10534	0.0823037	1.28885	[Potri.008G019800, Potri.012G050300, Potri.009G040900, Potri.001G178100, Potri.002G081200, Potri.002G008700, Potri.010G239600, Potri.006G159200, Potri.005G176600, Potri.001G025500, Potri.001G150400, Potri.004G041900, Potri.007G145800, Potri.006G143900, Potri.009G005900, Potri.001G334600, Potri.001G407300, Potri.007G127600, Potri.010G112500, Potri.016G045800, Potri.008G119700, Potri.010G041000, Po…	0.546921
1	99997 Function unknown	A09190 Not Included in Pathway or Brite	6	1224	27	10534	0.0852409	1.91249	[Potri.003G146500, Potri.005G105900, Potri.013G032500, Potri.018G068000, Potri.012G096500, Potri.013G089600]	0.548738
1	00261 Monobactam biosynthesis	A09100 Metabolism	4	1224	15	10534	0.0871341	2.29499	[Potri.005G237300, Potri.002G236800, Potri.002G149500, Potri.014G071100]	0.543928
1	99974 Translation	A09190 Not Included in Pathway or Brite	1	1224	1	10534	0.116195	8.60621	[Potri.019G061200]	0.704006
1	03083 Polycomb repressive complex	A09120 Genetic Information Processing	12	1224	72	10534	0.125824	1.43437	[Potri.014G179700, Potri.007G138700, Potri.017G013000, Potri.016G138900, Potri.013G158600, Potri.009G135800, Potri.011G095700, Potri.016G075800, Potri.001G132300, Potri.005G094800, Potri.003G038800, Potri.011G056300]	0.740563
1	B 09192 Unclassified: genetic information processing	A09190 Not Included in Pathway or Brite	4	1224	17	10534	0.126445	2.02499	[Potri.011G109500, Potri.002G243500, Potri.019G061200, Potri.002G243700]	0.723546
1	01005 Lipopolysaccharide biosynthesis proteins	A09180 Brite Hierarchies	3	1224	11	10534	0.126937	2.34715	[Potri.016G095900, Potri.014G160300, Potri.001G400900]	0.706731
1	B 09194 Poorly characterized	A09190 Not Included in Pathway or Brite	7	1224	37	10534	0.130853	1.6282	[Potri.003G146500, Potri.005G105900, Potri.013G032500, Potri.009G033500, Potri.018G068000, Potri.012G096500, Potri.013G089600]	0.709363
1	00900 Terpenoid backbone biosynthesis	A09100 Metabolism	12	1224	73	10534	0.135594	1.41472	[Potri.009G111600, Potri.003G120400, Potri.010G015200, Potri.001G380500, Potri.006G171700, Potri.009G169900, Potri.005G035300, Potri.006G173500, Potri.T099800, Potri.006G135300, Potri.005G257000, Potri.009G045500]	0.716212
1	04030 G protein-coupled receptors	A09180 Brite Hierarchies	5	1224	24	10534	0.138237	1.79296	[Potri.016G088000, Potri.011G121600, Potri.003G001800, Potri.011G058900, Potri.004G050000]	0.711923
1	03021 Transcription machinery	A09180 Brite Hierarchies	41	1224	298	10534	0.141274	1.18408	[Potri.002G004800, Potri.005G180800, Potri.012G050300, Potri.005G098500, Potri.007G067100, Potri.003G142900, Potri.005G134500, Potri.005G176600, Potri.001G025500, Potri.001G341900, Potri.001G342700, Potri.008G200900, Potri.003G196900, Potri.014G166300, Potri.006G055300, Potri.010G128600, Potri.004G162500, Potri.001G369500, Potri.001G034300, Potri.001G107500, Potri.001G168300, Potri.018G019100, Po…	0.709816
1	00770 Pantothenate and CoA biosynthesis	A09100 Metabolism	8	1224	45	10534	0.145062	1.52999	[Potri.006G211300, Potri.002G113600, Potri.004G043700, Potri.015G097200, Potri.010G206900, Potri.001G051700, Potri.008G078800, Potri.009G082600]	0.711494
1	B 09123 Folding, sorting and degradation	A09120 Genetic Information Processing	99	1224	772	10534	0.152457	1.10365	[Potri.013G050400, Potri.001G436100, Potri.009G135800, Potri.004G187400, Potri.001G334600, Potri.008G053900, Potri.006G164000, Potri.009G055400, Potri.006G051200, Potri.008G175800, Potri.015G068900, Potri.011G139900, Potri.008G119700, Potri.008G182000, Potri.010G222100, Potri.010G023800, Potri.005G087100, Potri.001G167400, Potri.001G132300, Potri.003G069900, Potri.013G062800, Potri.014G078200, Po…	0.730376
1	00650 Butanoate metabolism	A09100 Metabolism	5	1224	26	10534	0.17729	1.65504	[Potri.003G120400, Potri.001G398600, Potri.004G075200, Potri.015G097200, Potri.008G078800]	0.830041
1	02044 Secretion system	A09180 Brite Hierarchies	10	1224	63	10534	0.190967	1.36606	[Potri.004G072200, Potri.006G211500, Potri.001G257500, Potri.008G182000, Potri.013G125200, Potri.001G237800, Potri.009G140500, Potri.006G216400, Potri.015G107600, Potri.009G055400]	0.874205
1	99975 Protein processing	A09190 Not Included in Pathway or Brite	2	1224	7	10534	0.19112	2.45892	[Potri.002G243500, Potri.002G243700]	0.855885
1	00790 Folate biosynthesis	A09100 Metabolism	6	1224	34	10534	0.196402	1.51874	[Potri.006G045400, Potri.017G050400, Potri.007G097300, Potri.001G272100, Potri.014G099500, Potri.001G352800]	0.860828
1	03410 Base excision repair	A09120 Genetic Information Processing	10	1224	64	10534	0.204447	1.34472	[Potri.001G387300, Potri.007G127600, Potri.009G040900, Potri.001G178100, Potri.007G145800, Potri.016G045800, Potri.009G005900, Potri.002G081200, Potri.010G094800, Potri.003G123200]	0.877417
1	04122 Sulfur relay system	A09120 Genetic Information Processing	3	1224	14	10534	0.21689	1.84419	[Potri.014G078200, Potri.001G272100, Potri.014G099500]	0.911824
1	03020 RNA polymerase	A09120 Genetic Information Processing	8	1224	50	10534	0.219619	1.37699	[Potri.003G196900, Potri.006G055300, Potri.001G003700, Potri.008G161700, Potri.001G369500, Potri.018G019100, Potri.001G025500, Potri.001G341900]	0.90483
1	03450 Non-homologous end-joining	A09120 Genetic Information Processing	2	1224	8	10534	0.236172	2.15155	[Potri.010G094800, Potri.001G407300]	0.953949
1	03013 Nucleocytoplasmic transport	A09120 Genetic Information Processing	17	1224	121	10534	0.23735	1.20914	[Potri.001G078600, Potri.006G130900, Potri.001G165900, Potri.010G219500, Potri.015G068900, Potri.002G221300, Potri.006G232800, Potri.007G001500, Potri.013G082900, Potri.013G085000, Potri.002G151500, Potri.008G043200, Potri.011G143100, Potri.004G085700, Potri.T058900, Potri.010G208000, Potri.001G188300]	0.94027
1	00780 Biotin metabolism	A09100 Metabolism	4	1224	23	10534	0.274839	1.49673	[Potri.006G138000, Potri.007G126400, Potri.019G033500, Potri.002G219500]	1.06824
1	00052 Galactose metabolism	A09100 Metabolism	11	1224	77	10534	0.279166	1.22946	[Potri.006G233200, Potri.015G081700, Potri.009G050000, Potri.002G077400, Potri.001G254800, Potri.010G109500, Potri.002G191600, Potri.006G052800, Potri.018G088300, Potri.001G090700, Potri.002G193700]	1.06497
1	00660 C5-Branched dibasic acid metabolism	A09100 Metabolism	2	1224	9	10534	0.281682	1.91249	[Potri.015G097200, Potri.008G078800]	1.05503
1	00920 Sulfur metabolism	A09100 Metabolism	7	1224	46	10534	0.282861	1.30964	[Potri.004G033200, Potri.005G237300, Potri.011G124700, Potri.002G160800, Potri.011G044900, Potri.008G153300, Potri.004G012100]	1.04053
1	04130 SNARE interactions in vesicular transport	A09120 Genetic Information Processing	8	1224	54	10534	0.28747	1.27499	[Potri.018G025800, Potri.010G064900, Potri.007G023100, Potri.005G121300, Potri.011G059700, Potri.003G180800, Potri.017G087700, Potri.003G069900]	1.03893
1	01007 Amino acid related enzymes	A09180 Brite Hierarchies	15	1224	111	10534	0.30654	1.163	[Potri.009G084300, Potri.013G000400, Potri.002G113600, Potri.003G158000, Potri.004G155000, Potri.009G082600, Potri.017G053500, Potri.018G024300, Potri.017G057700, Potri.004G226700, Potri.002G187000, Potri.006G149600, Potri.009G169700, Potri.007G013200, Potri.018G070000]	1.08875
1	00280 Valine, leucine and isoleucine degradation	A09100 Metabolism	9	1224	63	10534	0.307135	1.22946	[Potri.010G170200, Potri.003G120400, Potri.T030600, Potri.005G064000, Potri.002G113600, Potri.009G011700, Potri.005G185400, Potri.003G080800, Potri.009G082600]	1.07237
1	03440 Homologous recombination	A09120 Genetic Information Processing	9	1224	63	10534	0.307135	1.22946	[Potri.001G387300, Potri.010G112500, Potri.003G102700, Potri.006G143900, Potri.016G045800, Potri.002G008700, Potri.001G334600, Potri.001G407300, Potri.010G041000]	1.07237
1	99994 Others	A09190 Not Included in Pathway or Brite	1	1224	3	10534	0.309676	2.86874	[Potri.015G078100]	1.04579
1	B 09126 Chromosome	A09120 Genetic Information Processing	18	1224	137	10534	0.325803	1.13074	[Potri.014G179700, Potri.002G004800, Potri.001G412800, Potri.005G180800, Potri.017G013000, Potri.013G158600, Potri.001G132300, Potri.007G138700, Potri.016G138900, Potri.005G117900, Potri.007G012700, Potri.009G135800, Potri.011G095700, Potri.016G075800, Potri.016G096800, Potri.005G094800, Potri.003G038800, Potri.011G056300]	1.08251
1	00902 Monoterpenoid biosynthesis	A09100 Metabolism	2	1224	11	10534	0.371381	1.56477	[Potri.004G235600, Potri.004G235500]	1.21436
1	00966 Glucosinolate biosynthesis	A09100 Metabolism	2	1224	11	10534	0.371381	1.56477	[Potri.002G113600, Potri.009G082600]	1.21436
1	03060 Protein export	A09120 Genetic Information Processing	10	1224	77	10534	0.404912	1.11769	[Potri.004G072200, Potri.006G211500, Potri.001G257500, Potri.018G005800, Potri.008G182000, Potri.008G175800, Potri.013G125200, Potri.001G237800, Potri.006G216400, Potri.005G092900]	1.28326
1	00230 Purine metabolism	A09100 Metabolism	13	1224	102	10534	0.40572	1.09687	[Potri.005G237300, Potri.010G215300, Potri.010G114400, Potri.010G109500, Potri.009G125600, Potri.010G034800, Potri.010G173600, Potri.003G118300, Potri.003G140600, Potri.019G031200, Potri.008G201500, Potri.008G058600, Potri.015G093200]	1.26634
1	99995 Signaling proteins	A09190 Not Included in Pathway or Brite	3	1224	20	10534	0.415498	1.29093	[Potri.T146500, Potri.006G053000, Potri.013G123700]	1.2775
1	04091 Lectins	A09180 Brite Hierarchies	3	1224	20	10534	0.415498	1.29093	[Potri.002G169100, Potri.001G001700, Potri.015G071400]	1.2775
1	B 09193 Unclassified: signaling and cellular processes	A09190 Not Included in Pathway or Brite	6	1224	45	10534	0.42649	1.14749	[Potri.T146500, Potri.006G053000, Potri.015G078100, Potri.017G050500, Potri.001G175200, Potri.013G123700]	1.27329
1	03037 Cilium and associated proteins	A09180 Brite Hierarchies	8	1224	62	10534	0.433456	1.11048	[Potri.013G058500, Potri.017G081600, Potri.019G034200, Potri.015G042600, Potri.001G341100, Potri.004G133800, Potri.T046300, Potri.016G096800]	1.2756
1	04120 Ubiquitin mediated proteolysis	A09120 Genetic Information Processing	22	1224	181	10534	0.445023	1.04606	[Potri.010G031900, Potri.013G158600, Potri.008G205400, Potri.008G101300, Potri.013G102000, Potri.011G108800, Potri.001G132300, Potri.007G023500, Potri.002G190000, Potri.016G138900, Potri.009G135800, Potri.010G023800, Potri.001G167400, Potri.012G075000, Potri.004G034900, Potri.008G053900, Potri.006G164000, Potri.001G162200, Potri.008G053800, Potri.005G094800, Potri.001G251000, Potri.010G206766]	1.29119
1	00450 Selenocompound metabolism	A09100 Metabolism	3	1224	21	10534	0.447797	1.22946	[Potri.005G237300, Potri.017G057700, Potri.001G084000]	1.2812
1	00740 Riboflavin metabolism	A09100 Metabolism	3	1224	21	10534	0.447797	1.22946	[Potri.017G050400, Potri.007G097300, Potri.002G158800]	1.2812
1	00480 Glutathione metabolism	A09100 Metabolism	17	1224	139	10534	0.449882	1.05256	[Potri.T035100, Potri.001G050000, Potri.010G032800, Potri.006G024200, Potri.008G175000, Potri.001G431300, Potri.010G176000, Potri.013G005200, Potri.015G037800, Potri.001G104500, Potri.001G337400, Potri.006G254500, Potri.012G052200, Potri.008G201500, Potri.010G035500, Potri.012G050200, Potri.012G050100]	1.25237
1	03018 RNA degradation	A09120 Genetic Information Processing	16	1224	131	10534	0.455981	1.05114	[Potri.014G177400, Potri.014G094300, Potri.013G050400, Potri.001G304000, Potri.007G059100, Potri.010G246000, Potri.002G068800, Potri.013G062800, Potri.003G194400, Potri.009G033400, Potri.001G368400, Potri.009G010600, Potri.002G124200, Potri.006G051200, Potri.016G073000, Potri.012G057500]	1.25243
1	00590 Arachidonic acid metabolism	A09100 Metabolism	2	1224	13	10534	0.456258	1.32403	[Potri.012G046600, Potri.005G242500]	1.2367
1	00470 D-Amino acid metabolism	A09100 Metabolism	1	1224	5	10534	0.460828	1.72124	[Potri.006G102700]	1.23286
1	00260 Glycine, serine and threonine metabolism	A09100 Metabolism	11	1224	90	10534	0.477661	1.05187	[Potri.002G090200, Potri.005G217700, Potri.002G236800, Potri.005G078100, Potri.002G151200, Potri.011G136000, Potri.001G144800, Potri.004G175800, Potri.006G118400, Potri.014G073500, Potri.010G254700]	1.26151
1	00340 Histidine metabolism	A09100 Metabolism	3	1224	22	10534	0.47935	1.17357	[Potri.001G267400, Potri.009G120600, Potri.019G057200]	1.24995
1	03015 mRNA surveillance pathway	A09120 Genetic Information Processing	19	1224	160	10534	0.49665	1.02199	[Potri.012G022700, Potri.006G196100, Potri.001G304000, Potri.001G072000, Potri.014G195300, Potri.003G159000, Potri.005G227100, Potri.001G026800, Potri.002G151500, Potri.008G170400, Potri.011G143100, Potri.010G197600, Potri.002G061200, Potri.T058900, Potri.010G208000, Potri.002G124200, Potri.017G077200, Potri.013G093400, Potri.001G311600]	1.27887
1	00051 Fructose and mannose metabolism	A09100 Metabolism	10	1224	83	10534	0.502256	1.03689	[Potri.013G130400, Potri.003G118300, Potri.012G134900, Potri.007G129700, Potri.009G050000, Potri.017G042900, Potri.005G229600, Potri.001G254800, Potri.012G135000, Potri.018G088300]	1.27734
1	03250 Viral life cycle - HIV-1	A09120 Genetic Information Processing	5	1224	40	10534	0.503358	1.07578	[Potri.008G002400, Potri.007G067100, Potri.010G255000, Potri.005G097400, Potri.004G162500]	1.26453
1	00010 Glycolysis / Gluconeogenesis	A09100 Metabolism	19	1224	161	10534	0.50816	1.01564	[Potri.018G089800, Potri.010G184600, Potri.017G042900, Potri.010G109500, Potri.002G107700, Potri.018G088300, Potri.010G172400, Potri.T107400, Potri.009G050000, Potri.008G002500, Potri.003G223100, Potri.010G233200, Potri.001G254800, Potri.005G078100, Potri.001G344100, Potri.001G335800, Potri.006G186800, Potri.012G057500, Potri.001G145300]	1.26122
1	04820 Cytoskeleton in muscle cells	A09140 Cellular Processes	3	1224	23	10534	0.510026	1.12255	[Potri.014G080900, Potri.010G034800, Potri.012G057500]	1.25078
1	00860 Porphyrin metabolism	A09100 Metabolism	7	1224	58	10534	0.518106	1.03868	[Potri.009G049400, Potri.002G083200, Potri.013G000400, Potri.011G023900, Potri.002G082300, Potri.009G169700, Potri.006G027300]	1.25565
1	00073 Cutin, suberine and wax biosynthesis	A09100 Metabolism	4	1224	32	10534	0.519097	1.07578	[Potri.008G133800, Potri.006G196500, Potri.002G042100, Potri.001G200800]	1.24342
1	99973 Transcription	A09190 Not Included in Pathway or Brite	1	1224	6	10534	0.523507	1.43437	[Potri.011G109500]	1.23957
1	00945 Stilbenoid, diarylheptanoid and gingerol biosynthesis	A09100 Metabolism	3	1224	24	10534	0.539721	1.07578	[Potri.019G001400, Potri.018G105500, Potri.018G105400]	1.26344
1	04145 Phagosome	A09140 Cellular Processes	14	1224	121	10534	0.549446	0.99576	[Potri.008G128800, Potri.001G272700, Potri.003G220300, Potri.001G272800, Potri.006G095000, Potri.003G069900, Potri.009G115000, Potri.007G061500, Potri.008G040300, Potri.010G226300, Potri.013G056800, Potri.004G160400, Potri.001G182900, Potri.001G464400]	1.27175
1	99977 Transport	A09190 Not Included in Pathway or Brite	2	1224	16	10534	0.570084	1.07578	[Potri.017G050500, Potri.001G175200]	1.30486
1	02042 Bacterial toxins	A09180 Brite Hierarchies	1	1224	7	10534	0.578904	1.22946	[Potri.001G275500]	1.31049
1	03400 DNA repair and recombination proteins	A09180 Brite Hierarchies	38	1224	334	10534	0.582085	0.97915	[Potri.012G050300, Potri.009G040900, Potri.001G178100, Potri.018G036600, Potri.002G081200, Potri.002G008700, Potri.006G159200, Potri.005G176600, Potri.003G048800, Potri.001G025500, Potri.015G105900, Potri.001G150400, Potri.004G041900, Potri.006G143900, Potri.009G005900, Potri.001G334600, Potri.001G407300, Potri.010G028600, Potri.007G127600, Potri.010G112500, Potri.003G104300, Potri.004G179000, Po…	1.30336
1	00130 Ubiquinone and other terpenoid-quinone biosynthesis	A09100 Metabolism	6	1224	53	10534	0.591106	0.974288	[Potri.014G093100, Potri.013G077000, Potri.018G088400, Potri.008G159400, Potri.009G044400, Potri.004G151100]	1.30933
1	B 09125 Information processing in viruses	A09120 Genetic Information Processing	5	1224	44	10534	0.591273	0.977978	[Potri.008G002400, Potri.007G067100, Potri.010G255000, Potri.005G097400, Potri.004G162500]	1.29577
1	B 09104 Nucleotide metabolism	A09100 Metabolism	17	1224	151	10534	0.593776	0.968911	[Potri.005G237300, Potri.010G215300, Potri.010G114400, Potri.010G109500, Potri.009G125600, Potri.010G034800, Potri.003G198500, Potri.017G069600, Potri.010G173600, Potri.003G118300, Potri.001G332100, Potri.001G467800, Potri.003G140600, Potri.019G031200, Potri.008G201500, Potri.008G058600, Potri.015G093200]	1.28756
1	04990 Domain-containing proteins not elsewhere classified	A09180 Brite Hierarchies	1	1224	8	10534	0.627866	1.07578	[Potri.003G053200]	1.3473
1	00510 N-Glycan biosynthesis	A09100 Metabolism	6	1224	56	10534	0.646139	0.922094	[Potri.004G163600, Potri.003G096800, Potri.001G138100, Potri.014G053200, Potri.002G010300, Potri.008G038700]	1.37221
1	00400 Phenylalanine, tyrosine and tryptophan biosynthesis	A09100 Metabolism	7	1224	66	10534	0.658925	0.91278	[Potri.012G145600, Potri.005G217700, Potri.011G136000, Potri.009G044300, Potri.008G074500, Potri.018G019300, Potri.012G082700]	1.38509
1	00565 Ether lipid metabolism	A09100 Metabolism	4	1224	39	10534	0.679298	0.882688	[Potri.008G211100, Potri.001G275500, Potri.008G109900, Potri.007G060300]	1.41349
1	03082 ATP-dependent chromatin remodeling	A09120 Genetic Information Processing	8	1224	77	10534	0.685048	0.894152	[Potri.014G179700, Potri.002G004800, Potri.001G412800, Potri.005G180800, Potri.005G117900, Potri.007G012700, Potri.016G096800, Potri.003G038800]	1.4112
1	00020 Citrate cycle (TCA cycle)	A09100 Metabolism	8	1224	77	10534	0.685048	0.894152	[Potri.016G089300, Potri.017G101900, Potri.005G123900, Potri.002G107700, Potri.001G285100, Potri.010G071000, Potri.009G165200, Potri.010G176000]	1.4112
1	00520 Amino sugar and nucleotide sugar metabolism	A09100 Metabolism	19	1224	178	10534	0.688961	0.91864	[Potri.006G233200, Potri.001G459700, Potri.007G129700, Potri.001G294700, Potri.002G077400, Potri.013G125100, Potri.010G109500, Potri.012G064500, Potri.018G088300, Potri.006G178500, Potri.019G094100, Potri.009G050000, Potri.014G171800, Potri.018G003100, Potri.001G343400, Potri.001G254800, Potri.005G229700, Potri.019G093800, Potri.001G090700]	1.39143
1	B 09105 Amino acid metabolism	A09100 Metabolism	63	1224	573	10534	0.704052	0.946232	[Potri.004G075200, Potri.002G113600, Potri.002G151200, Potri.008G153300, Potri.009G044300, Potri.005G229400, Potri.006G042600, Potri.018G001600, Potri.001G084000, Potri.009G011700, Potri.006G149600, Potri.004G038500, Potri.001G051700, Potri.008G078800, Potri.007G013200, Potri.019G057200, Potri.004G156500, Potri.004G106400, Potri.005G064000, Potri.009G125600, Potri.004G043700, Potri.004G175800, Po…	1.4081
1	00061 Fatty acid biosynthesis	A09100 Metabolism	7	1224	69	10534	0.704772	0.873094	[Potri.006G138000, Potri.019G033500, Potri.013G127300, Potri.002G219500, Potri.002G084100, Potri.018G072700, Potri.004G119000]	1.39599
1	99996 General function prediction only	A09190 Not Included in Pathway or Brite	1	1224	10	10534	0.709384	0.860621	[Potri.009G033500]	1.39174
1	00440 Phosphonate and phosphinate metabolism	A09100 Metabolism	1	1224	10	10534	0.709384	0.860621	[Potri.008G109900]	1.39174
1	00053 Ascorbate and aldarate metabolism	A09100 Metabolism	6	1224	60	10534	0.712101	0.860621	[Potri.010G156300, Potri.002G077400, Potri.001G343400, Potri.009G120600, Potri.006G254500, Potri.006G178500]	1.37096
1	04040 Ion channels	A09180 Brite Hierarchies	9	1224	89	10534	0.720525	0.870291	[Potri.003G001500, Potri.001G366800, Potri.004G228300, Potri.002G230000, Potri.018G011500, Potri.011G062900, Potri.005G102700, Potri.003G183000, Potri.007G055600]	1.37434
1	02000 Transporters	A09180 Brite Hierarchies	79	1224	720	10534	0.730235	0.944292	[Potri.T035100, Potri.003G109700, Potri.011G002600, Potri.002G107200, Potri.003G136800, Potri.018G141300, Potri.007G126800, Potri.015G147600, Potri.008G086500, Potri.005G157300, Potri.014G192601, Potri.012G032100, Potri.012G062500, Potri.016G133800, Potri.010G030200, Potri.003G204900, Potri.010G185600, Potri.010G024100, Potri.005G051800, Potri.011G093000, Potri.006G068100, Potri.006G024200, Potri…	1.38008
1	03036 Chromosome and associated proteins	A09180 Brite Hierarchies	85	1224	778	10534	0.751464	0.940267	[Potri.010G214000, Potri.002G004800, Potri.005G180800, Potri.016G090700, Potri.001G272700, Potri.003G220300, Potri.T041500, Potri.018G067200, Potri.003G021700, Potri.006G202000, Potri.002G081200, Potri.005G227100, Potri.003G027400, Potri.001G346900, Potri.002G042600, Potri.006G164400, Potri.001G342700, Potri.009G135800, Potri.010G013500, Potri.015G133400, Potri.001G034300, Potri.018G022900, Potri…	1.40729
1	00905 Brassinosteroid biosynthesis	A09100 Metabolism	2	1224	23	10534	0.765449	0.748366	[Potri.010G189800, Potri.005G124000]	1.42056
1	00908 Zeatin biosynthesis	A09100 Metabolism	2	1224	23	10534	0.765449	0.748366	[Potri.005G232300, Potri.002G030500]	1.42056
1	03022 Basal transcription factors	A09120 Genetic Information Processing	5	1224	54	10534	0.767718	0.796871	[Potri.009G138800, Potri.012G050300, Potri.001G107500, Potri.005G176600, Potri.001G168300]	1.39956
1	00592 alpha-Linolenic acid metabolism	A09100 Metabolism	6	1224	64	10534	0.769107	0.806832	[Potri.013G103000, Potri.014G168166, Potri.008G117300, Potri.003G067600, Potri.013G102900, Potri.013G102800]	1.38979
1	00240 Pyrimidine metabolism	A09100 Metabolism	7	1224	74	10534	0.771661	0.814101	[Potri.001G332100, Potri.001G467800, Potri.003G140600, Potri.019G031200, Potri.008G201500, Potri.003G198500, Potri.017G069600]	1.38228
1	00333 Prodigiosin biosynthesis	A09100 Metabolism	1	1224	12	10534	0.773056	0.717184	[Potri.019G033500]	1.37284
1	00750 Vitamin B6 metabolism	A09100 Metabolism	1	1224	13	10534	0.799456	0.662016	[Potri.015G006900]	1.40759
1	04031 GTP-binding proteins	A09180 Brite Hierarchies	11	1224	116	10534	0.804929	0.816106	[Potri.002G135500, Potri.010G229600, Potri.010G226300, Potri.013G009900, Potri.004G061000, Potri.006G267800, Potri.004G226600, Potri.001G182900, Potri.002G191400, Potri.009G115000, Potri.007G061500]	1.40522
1	00500 Starch and sucrose metabolism	A09100 Metabolism	15	1224	158	10534	0.832536	0.817045	[Potri.007G129700, Potri.018G149500, Potri.010G109500, Potri.006G064300, Potri.010G104500, Potri.018G088300, Potri.004G061500, Potri.003G118300, Potri.009G050000, Potri.018G132500, Potri.014G171800, Potri.002G202300, Potri.001G254800, Potri.005G229700, Potri.002G126300]	1.4412
1	00563 Glycosylphosphatidylinositol (GPI)-anchor biosynthesis	A09100 Metabolism	2	1224	27	10534	0.838322	0.637497	[Potri.003G074300, Potri.001G138100]	1.43912
1	03051 Proteasome	A09180 Brite Hierarchies	12	1224	130	10534	0.839896	0.794419	[Potri.001G042600, Potri.017G146600, Potri.008G054000, Potri.003G124700, Potri.009G136900, Potri.005G025100, Potri.008G119700, Potri.005G087100, Potri.008G099700, Potri.001G334600, Potri.002G148300, Potri.011G166100]	1.42991
1	01006 Prenyltransferases	A09180 Brite Hierarchies	4	1224	50	10534	0.848278	0.688497	[Potri.008G054500, Potri.001G380500, Potri.006G135300, Potri.009G045500]	1.43234
1	00511 Other glycan degradation	A09100 Metabolism	2	1224	28	10534	0.853014	0.614729	[Potri.002G238200, Potri.001G298900]	1.42863
1	00360 Phenylalanine metabolism	A09100 Metabolism	4	1224	51	10534	0.859037	0.674997	[Potri.001G398600, Potri.006G104800, Potri.009G130400, Potri.004G169300]	1.42711
1	00430 Taurine and hypotaurine metabolism	A09100 Metabolism	1	1224	16	10534	0.861627	0.537888	[Potri.004G075200]	1.41996
1	04147 Exosome	A09180 Brite Hierarchies	73	1224	701	10534	0.863284	0.896224	[Potri.017G042900, Potri.006G130900, Potri.018G141300, Potri.001G272700, Potri.003G220300, Potri.004G195300, Potri.007G065600, Potri.010G173600, Potri.001G424600, Potri.013G005200, Potri.003G223100, Potri.004G061000, Potri.010G233200, Potri.005G124700, Potri.018G022900, Potri.004G160400, Potri.006G204900, Potri.002G135500, Potri.001G110200, Potri.T147600, Potri.010G219500, Potri.010G215300, Potri…	1.4114
1	00199 Cytochrome P450	A09180 Brite Hierarchies	6	1224	73	10534	0.865885	0.70736	[Potri.010G189800, Potri.001G068400, Potri.004G106600, Potri.009G123600, Potri.002G042100, Potri.005G124000]	1.40451
1	00330 Arginine and proline metabolism	A09100 Metabolism	6	1224	73	10534	0.865885	0.70736	[Potri.004G106400, Potri.006G151300, Potri.009G130400, Potri.004G169300, Potri.006G042600, Potri.005G108000]	1.40451
1	00220 Arginine biosynthesis	A09100 Metabolism	4	1224	52	10534	0.869138	0.662016	[Potri.017G053500, Potri.010G239000, Potri.018G001600, Potri.005G229400]	1.38793
1	B 09109 Metabolism of terpenoids and polyketides	A09100 Metabolism	24	1224	252	10534	0.876956	0.819639	[Potri.007G103800, Potri.001G380500, Potri.010G189800, Potri.005G232300, Potri.004G106600, Potri.004G235600, Potri.004G235500, Potri.006G171700, Potri.001G415100, Potri.006G199600, Potri.006G173500, Potri.006G135300, Potri.009G045500, Potri.009G111600, Potri.004G191300, Potri.003G120400, Potri.010G015200, Potri.009G169900, Potri.002G030500, Potri.005G035300, Potri.T099800, Potri.005G257000, Potri…	1.38964
1	00760 Nicotinate and nicotinamide metabolism	A09100 Metabolism	2	1224	30	10534	0.8788	0.573747	[Potri.005G139800, Potri.007G045400]	1.38193
1	00785 Lipoic acid metabolism	A09100 Metabolism	3	1224	42	10534	0.880968	0.614729	[Potri.005G064000, Potri.001G144800, Potri.005G185400]	1.37484
1	00030 Pentose phosphate pathway	A09100 Metabolism	6	1224	75	10534	0.882077	0.688497	[Potri.012G024400, Potri.017G042900, Potri.013G005200, Potri.001G337400, Potri.010G109500, Potri.006G186800]	1.36622
1	04146 Peroxisome	A09140 Cellular Processes	10	1224	117	10534	0.886412	0.735573	[Potri.005G251600, Potri.013G031100, Potri.016G029700, Potri.002G084100, Potri.001G394400, Potri.006G196500, Potri.004G065200, Potri.004G094600, Potri.005G035300, Potri.010G176000]	1.36269
1	00640 Propanoate metabolism	A09100 Metabolism	4	1224	54	10534	0.887481	0.637497	[Potri.010G170200, Potri.005G064000, Potri.005G185400, Potri.004G119000]	1.35423
1	02010 ABC transporters	A09130 Environmental Information Processing	2	1224	31	10534	0.890065	0.555239	[Potri.018G141300, Potri.002G187500]	1.34819
1	B 09131 Membrane transport	A09130 Environmental Information Processing	2	1224	31	10534	0.890065	0.555239	[Potri.018G141300, Potri.002G187500]	1.34819
1	00941 Flavonoid biosynthesis	A09100 Metabolism	4	1224	55	10534	0.895781	0.625906	[Potri.019G001400, Potri.005G229500, Potri.018G105500, Potri.018G105400]	1.33718
1	04148 Efferocytosis	A09140 Cellular Processes	6	1224	77	10534	0.896588	0.670614	[Potri.010G226300, Potri.015G030700, Potri.014G014400, Potri.001G182900, Potri.009G115000, Potri.007G061500]	1.32876
1	00562 Inositol phosphate metabolism	A09100 Metabolism	6	1224	78	10534	0.903253	0.662016	[Potri.010G184600, Potri.007G089000, Potri.010G156300, Potri.008G128800, Potri.009G120600, Potri.001G275500]	1.32907
1	00906 Carotenoid biosynthesis	A09100 Metabolism	3	1224	45	10534	0.907843	0.573747	[Potri.004G191300, Potri.006G199600, Potri.006G147300]	1.32635
1	00950 Isoquinoline alkaloid biosynthesis	A09100 Metabolism	3	1224	47	10534	0.922572	0.549332	[Potri.004G156500, Potri.004G038500, Potri.011G047200]	1.33838
1	01040 Biosynthesis of unsaturated fatty acids	A09100 Metabolism	2	1224	35	10534	0.926065	0.491783	[Potri.013G127300, Potri.006G192000]	1.33405
1	00620 Pyruvate metabolism	A09100 Metabolism	10	1224	125	10534	0.927155	0.688497	[Potri.008G031700, Potri.T107400, Potri.017G101900, Potri.008G002500, Potri.003G223100, Potri.010G233200, Potri.002G107700, Potri.010G071000, Potri.004G119000, Potri.001G145300]	1.32635
1	04016 MAPK signaling pathway - plant	A09130 Environmental Information Processing	11	1224	136	10534	0.929496	0.69609	[Potri.005G251600, Potri.T131400, Potri.009G083100, Potri.001G204200, Potri.015G032600, Potri.002G039000, Potri.003G140600, Potri.008G011300, Potri.004G065400, Potri.012G131800, Potri.001G288400]	1.32053
1	04121 Ubiquitin system	A09180 Brite Hierarchies	60	1224	609	10534	0.931367	0.847902	[Potri.005G178400, Potri.010G077800, Potri.001G184200, Potri.002G107600, Potri.008G101300, Potri.007G086300, Potri.T033800, Potri.005G088800, Potri.T085400, Potri.002G124700, Potri.001G091600, Potri.008G135200, Potri.018G107500, Potri.009G135800, Potri.001G082100, Potri.004G034900, Potri.008G053900, Potri.006G164000, Potri.012G055100, Potri.013G158600, Potri.008G205400, Potri.013G102000, Potri.00…	1.31412
1	00710 Carbon fixation by Calvin cycle	A09100 Metabolism	8	1224	106	10534	0.936336	0.649525	[Potri.008G031700, Potri.010G172400, Potri.017G101900, Potri.017G042900, Potri.002G107700, Potri.001G335800, Potri.018G091401, Potri.010G071000]	1.31214
1	01009 Protein phosphatases and associated proteins	A09180 Brite Hierarchies	32	1224	347	10534	0.937219	0.793656	[Potri.018G086200, Potri.005G067400, Potri.010G180400, Potri.T175500, Potri.003G218600, Potri.005G227100, Potri.012G002100, Potri.001G085500, Potri.001G006400, Potri.014G197100, Potri.013G086500, Potri.019G131200, Potri.017G081600, Potri.015G032600, Potri.016G003800, Potri.015G013100, Potri.006G164000, Potri.006G279400, Potri.003G001500, Potri.017G146600, Potri.006G196100, Potri.016G062500, Potri…	1.30451
1	04090 CD molecules	A09180 Brite Hierarchies	2	1224	37	10534	0.939579	0.4652	[Potri.018G141300, Potri.002G187500]	1.29901
1	00904 Diterpenoid biosynthesis	A09100 Metabolism	2	1224	38	10534	0.945422	0.452958	[Potri.007G103800, Potri.004G106600]	1.29838
1	B 09106 Metabolism of other amino acids	A09100 Metabolism	28	1224	312	10534	0.945913	0.772352	[Potri.T035100, Potri.001G050000, Potri.006G151300, Potri.005G237300, Potri.004G075200, Potri.008G109900, Potri.010G176000, Potri.013G005200, Potri.017G057700, Potri.001G084000, Potri.006G254500, Potri.006G102700, Potri.002G160800, Potri.010G032800, Potri.006G024200, Potri.008G175000, Potri.010G254700, Potri.001G431300, Potri.010G170200, Potri.015G037800, Potri.001G104500, Potri.002G090200, Potri…	1.29045
1	00350 Tyrosine metabolism	A09100 Metabolism	5	1224	75	10534	0.946065	0.573747	[Potri.004G156500, Potri.T107400, Potri.006G104800, Potri.004G038500, Potri.011G047200]	1.28217
1	00196 Photosynthesis - antenna proteins	A09100 Metabolism	1	1224	25	10534	0.954577	0.344248	[Potri.T147200]	1.28525
1	00591 Linoleic acid metabolism	A09100 Metabolism	1	1224	25	10534	0.954577	0.344248	[Potri.003G067600]	1.28525
1	B 09183 Protein families: signaling and cellular processes	A09180 Brite Hierarchies	195	1224	1855	10534	0.954711	0.904696	[Potri.017G042900, Potri.001G272700, Potri.007G065600, Potri.014G192601, Potri.010G013500, Potri.018G022900, Potri.003G204900, Potri.002G135500, Potri.010G219500, Potri.011G093000, Potri.006G024200, Potri.T046300, Potri.014G004100, Potri.008G002300, Potri.001G123700, Potri.010G222100, Potri.001G182900, Potri.016G096800, Potri.009G169700, Potri.010G239000, Potri.003G077800, Potri.014G157500, Potri…	1.26884
1	01003 Glycosyltransferases	A09180 Brite Hierarchies	16	1224	196	10534	0.954807	0.702548	[Potri.013G131301, Potri.008G090000, Potri.018G149500, Potri.007G117200, Potri.006G063300, Potri.010G104500, Potri.012G064500, Potri.004G061500, Potri.005G058300, Potri.002G202300, Potri.006G203200, Potri.016G070200, Potri.014G096000, Potri.014G041800, Potri.014G053200, Potri.002G010300]	1.26083
1	04144 Endocytosis	A09140 Cellular Processes	16	1224	196	10534	0.954807	0.702548	[Potri.001G143800, Potri.018G123100, Potri.008G211100, Potri.007G060300, Potri.002G191400, Potri.009G115000, Potri.001G042600, Potri.001G424600, Potri.010G226300, Potri.004G061000, Potri.008G054000, Potri.011G154700, Potri.002G186100, Potri.001G182900, Potri.001G406300, Potri.011G127000]	1.26083
1	00195 Photosynthesis	A09100 Metabolism	8	1224	112	10534	0.956911	0.614729	[Potri.018G026500, Potri.011G074600, Potri.011G142300, Potri.013G138300, Potri.013G143200, Potri.001G416400, Potri.019G028200, Potri.008G020100]	1.24762
1	01001 Protein kinases	A09180 Brite Hierarchies	27	1224	309	10534	0.959241	0.751999	[Potri.001G222600, Potri.012G073700, Potri.012G050300, Potri.008G204400, Potri.018G019900, Potri.001G010700, Potri.010G002500, Potri.003G142900, Potri.001G085500, Potri.008G178200, Potri.004G065400, Potri.017G001100, Potri.015G030700, Potri.003G126700, Potri.007G078100, Potri.006G109600, Potri.010G221000, Potri.004G015500, Potri.007G124000, Potri.004G179000, Potri.010G001500, Potri.005G003400, Po…	1.24279
1	04131 Membrane trafficking	A09180 Brite Hierarchies	73	1224	749	10534	0.959675	0.838789	[Potri.001G222600, Potri.006G130900, Potri.012G050400, Potri.018G088300, Potri.001G424600, Potri.003G223100, Potri.001G261800, Potri.004G061000, Potri.010G233200, Potri.001G254800, Potri.009G135800, Potri.018G022900, Potri.011G059700, Potri.001G334600, Potri.009G055400, Potri.002G135500, Potri.010G219500, Potri.015G068900, Potri.001G143800, Potri.006G267800, Potri.018G123100, Potri.012G066700, Po…	1.23558
1	00513 Various types of N-glycan biosynthesis	A09100 Metabolism	2	1224	41	10534	0.95989	0.419815	[Potri.003G096800, Potri.008G038700]	1.22818
1	00380 Tryptophan metabolism	A09100 Metabolism	3	1224	55	10534	0.96235	0.46943	[Potri.005G251600, Potri.009G130400, Potri.004G169300]	1.22373
1	00071 Fatty acid degradation	A09100 Metabolism	3	1224	55	10534	0.96235	0.46943	[Potri.T107400, Potri.T030600, Potri.002G084100]	1.22373
1	00909 Sesquiterpenoid and triterpenoid biosynthesis	A09100 Metabolism	1	1224	27	10534	0.964542	0.318748	[Potri.001G415100]	1.21156
1	A09190 Not Included in Pathway or Brite	A09190 Not Included in Pathway or Brite	35	1224	392	10534	0.965752	0.768412	[Potri.011G109500, Potri.002G243500, Potri.T146500, Potri.019G088700, Potri.019G061200, Potri.005G105900, Potri.002G243700, Potri.003G115600, Potri.005G151500, Potri.013G040200, Potri.009G130100, Potri.019G088600, Potri.009G023200, Potri.002G060500, Potri.003G063500, Potri.006G053000, Potri.015G078100, Potri.013G032500, Potri.006G147500, Potri.T103500, Potri.001G175200, Potri.007G060100, Potri.01…	1.20573
1	B 09142 Cell motility	A09140 Cellular Processes	11	1224	149	10534	0.967025	0.635358	[Potri.001G272700, Potri.003G220300, Potri.010G013500, Potri.014G080900, Potri.010G034800, Potri.001G272800, Potri.011G148000, Potri.006G095000, Potri.013G056800, Potri.001G464400, Potri.012G057500]	1.20004
1	00600 Sphingolipid metabolism	A09100 Metabolism	2	1224	43	10534	0.967407	0.400289	[Potri.009G040600, Potri.004G233300]	1.19333
1	01004 Lipid biosynthesis proteins	A09180 Brite Hierarchies	8	1224	117	10534	0.969271	0.588459	[Potri.006G138000, Potri.019G033500, Potri.013G127300, Potri.002G219500, Potri.002G084100, Potri.006G192000, Potri.018G072700, Potri.005G025400]	1.18851
1	00270 Cysteine and methionine metabolism	A09100 Metabolism	11	1224	152	10534	0.972595	0.622818	[Potri.017G101900, Potri.001G084000, Potri.001G104500, Potri.002G160800, Potri.002G236800, Potri.002G113600, Potri.008G153300, Potri.006G149600, Potri.010G071000, Potri.009G082600, Potri.T046100]	1.18553
1	04070 Phosphatidylinositol signaling system	A09130 Environmental Information Processing	4	1224	72	10534	0.974251	0.478123	[Potri.010G156300, Potri.008G128800, Potri.009G120600, Potri.015G032600]	1.18056
1	00100 Steroid biosynthesis	A09100 Metabolism	2	1224	46	10534	0.976198	0.374183	[Potri.018G148800, Potri.001G068400]	1.176
1	03050 Proteasome	A09120 Genetic Information Processing	5	1224	86	10534	0.977442	0.500361	[Potri.009G136900, Potri.005G025100, Potri.005G087100, Potri.001G334600, Potri.002G148300]	1.17066
1	04626 Plant-pathogen interaction	A09150 Organismal Systems	22	1224	274	10534	0.980084	0.691009	[Potri.001G110200, Potri.009G083100, Potri.017G146600, Potri.010G001500, Potri.001G134700, Potri.T044800, Potri.013G086000, Potri.014G164900, Potri.004G065400, Potri.001G288400, Potri.019G002800, Potri.T131400, Potri.007G031900, Potri.008G112700, Potri.015G030700, Potri.001G471100, Potri.015G032600, Potri.003G183000, Potri.004G015500, Potri.007G124000, Potri.005G128100, Potri.005G035400]	1.16704
1	00250 Alanine, aspartate and glutamate metabolism	A09100 Metabolism	3	1224	62	10534	0.980499	0.416429	[Potri.010G239000, Potri.004G075200, Potri.009G125600]	1.16082
1	03000 Transcription factors	A09180 Brite Hierarchies	48	1224	534	10534	0.980863	0.773592	[Potri.005G126000, Potri.017G017600, Potri.016G063800, Potri.013G086000, Potri.012G140700, Potri.005G063200, Potri.002G176300, Potri.004G042600, Potri.008G157600, Potri.002G023400, Potri.004G118000, Potri.002G136400, Potri.019G047000, Potri.004G174400, Potri.006G143900, Potri.006G221200, Potri.003G189700, Potri.002G055400, Potri.008G011300, Potri.016G059000, Potri.001G187500, Potri.017G078500, Po…	1.15462
1	00410 beta-Alanine metabolism	A09100 Metabolism	3	1224	64	10534	0.983903	0.403416	[Potri.010G170200, Potri.006G151300, Potri.004G075200]	1.15161
1	00194 Photosynthesis proteins	A09180 Brite Hierarchies	9	1224	138	10534	0.984224	0.561275	[Potri.018G026500, Potri.011G074600, Potri.011G142300, Potri.013G138300, Potri.T147200, Potri.013G143200, Potri.001G416400, Potri.019G028200, Potri.008G020100]	1.14548
1	B 09101 Carbohydrate metabolism	A09100 Metabolism	94	1224	978	10534	0.984273	0.827182	[Potri.013G130400, Potri.001G459700, Potri.017G042900, Potri.018G149500, Potri.004G075200, Potri.002G151200, Potri.001G285100, Potri.004G065200, Potri.018G088300, Potri.010G176000, Potri.003G118300, Potri.015G081700, Potri.013G005200, Potri.003G223100, Potri.005G229600, Potri.018G003100, Potri.010G233200, Potri.001G254800, Potri.001G275500, Potri.018G091401, Potri.008G078800, Potri.003G072800, Po…	1.1391
1	00564 Glycerophospholipid metabolism	A09100 Metabolism	7	1224	116	10534	0.985743	0.51934	[Potri.008G211100, Potri.001G275500, Potri.014G014400, Potri.008G109900, Potri.007G060300, Potri.005G025400, Potri.003G182400]	1.13443
1	04136 Autophagy - other	A09140 Cellular Processes	2	1224	51	10534	0.986002	0.337498	[Potri.006G196100, Potri.006G092900]	1.12843
1	04814 Motor proteins	A09140 Cellular Processes	8	1224	129	10534	0.986919	0.533718	[Potri.001G272700, Potri.003G220300, Potri.010G013500, Potri.001G272800, Potri.011G148000, Potri.006G095000, Potri.013G056800, Potri.001G464400]	1.12323
1	00190 Oxidative phosphorylation	A09100 Metabolism	12	1224	175	10534	0.987162	0.59014	[Potri.001G161400, Potri.018G026500, Potri.007G022700, Potri.006G165900, Potri.005G123900, Potri.001G286900, Potri.002G117800, Potri.010G250000, Potri.001G285100, Potri.004G160400, Potri.002G204800, Potri.008G040300]	1.11734
1	00460 Cyanoamino acid metabolism	A09100 Metabolism	3	1224	67	10534	0.987964	0.385353	[Potri.002G090200, Potri.002G160800, Potri.010G254700]	1.11213
1	04712 Circadian rhythm - plant	A09150 Organismal Systems	2	1224	55	10534	0.990897	0.312953	[Potri.008G135200, Potri.010G105700]	1.10937
1	00040 Pentose and glucuronate interconversions	A09100 Metabolism	7	1224	122	10534	0.991034	0.493799	[Potri.012G134900, Potri.002G077400, Potri.001G343400, Potri.008G048600, Potri.012G135000, Potri.004G007300, Potri.003G072800]	1.10353
1	B 09107 Glycan biosynthesis and metabolism	A09100 Metabolism	9	1224	146	10534	0.99108	0.53052	[Potri.002G238200, Potri.003G074300, Potri.001G298900, Potri.004G163600, Potri.003G096800, Potri.001G138100, Potri.014G053200, Potri.002G010300, Potri.008G038700]	1.09765
1	00561 Glycerolipid metabolism	A09100 Metabolism	3	1224	71	10534	0.991873	0.363643	[Potri.006G203200, Potri.016G070200, Potri.006G063300]	1.09265
1	04812 Cytoskeleton proteins	A09180 Brite Hierarchies	14	1224	212	10534	0.995006	0.568335	[Potri.001G272700, Potri.003G220300, Potri.018G123100, Potri.001G272800, Potri.006G095000, Potri.001G265200, Potri.008G002300, Potri.004G203100, Potri.006G141900, Potri.010G013500, Potri.011G148000, Potri.013G056800, Potri.005G223800, Potri.001G464400]	1.09027
1	00910 Nitrogen metabolism	A09100 Metabolism	1	1224	45	10534	0.996192	0.191249	[Potri.001G348300]	1.0858
1	00960 Tropane, piperidine and pyridine alkaloid biosynthesis	A09100 Metabolism	1	1224	46	10534	0.996637	0.187092	[Potri.001G245000]	1.08056
1	B 09159 Environmental adaptation	A09150 Organismal Systems	24	1224	329	10534	0.996739	0.627809	[Potri.001G110200, Potri.009G083100, Potri.017G146600, Potri.010G001500, Potri.001G134700, Potri.T044800, Potri.013G086000, Potri.014G164900, Potri.010G105700, Potri.004G065400, Potri.001G288400, Potri.008G135200, Potri.019G002800, Potri.T131400, Potri.007G031900, Potri.008G112700, Potri.015G030700, Potri.001G471100, Potri.015G032600, Potri.003G183000, Potri.004G015500, Potri.007G124000, Potri.00…	1.07502
1	A09150 Organismal Systems	A09150 Organismal Systems	24	1224	331	10534	0.997087	0.624015	[Potri.001G110200, Potri.009G083100, Potri.017G146600, Potri.010G001500, Potri.001G134700, Potri.T044800, Potri.013G086000, Potri.014G164900, Potri.010G105700, Potri.004G065400, Potri.001G288400, Potri.008G135200, Potri.019G002800, Potri.T131400, Potri.007G031900, Potri.008G112700, Potri.015G030700, Potri.001G471100, Potri.015G032600, Potri.003G183000, Potri.004G015500, Potri.007G124000, Potri.00…	1.06979
1	01002 Peptidases and inhibitors	A09180 Brite Hierarchies	25	1224	343	10534	0.997284	0.627275	[Potri.012G000700, Potri.006G136900, Potri.003G021700, Potri.019G101100, Potri.018G005800, Potri.018G107500, Potri.003G086000, Potri.012G007400, Potri.018G103100, Potri.015G145300, Potri.T117600, Potri.003G045200, Potri.008G226100, Potri.015G129300, Potri.009G125600, Potri.009G089300, Potri.001G213300, Potri.001G119832, Potri.005G249200, Potri.014G119700, Potri.003G081000, Potri.002G148300, Potri…	1.06446
1	B 09141 Transport and catabolism	A09140 Cellular Processes	41	1224	520	10534	0.998292	0.678566	[Potri.008G128800, Potri.001G272700, Potri.003G220300, Potri.001G272800, Potri.001G394400, Potri.004G065200, Potri.010G176000, Potri.003G069900, Potri.007G061500, Potri.008G040300, Potri.001G424600, Potri.004G061000, Potri.015G030700, Potri.002G084100, Potri.011G154700, Potri.004G160400, Potri.001G464400, Potri.006G196100, Potri.001G143800, Potri.018G123100, Potri.008G211100, Potri.006G196500, Po…	1.06004
1	B 09103 Lipid metabolism	A09100 Metabolism	36	1224	478	10534	0.998978	0.648166	[Potri.009G040600, Potri.012G046600, Potri.004G233300, Potri.013G103000, Potri.008G109900, Potri.003G067600, Potri.006G063300, Potri.002G042100, Potri.005G025400, Potri.006G138000, Potri.002G084100, Potri.008G133800, Potri.001G275500, Potri.014G168166, Potri.016G070200, Potri.018G072700, Potri.001G200800, Potri.018G148800, Potri.019G033500, Potri.013G127300, Potri.002G219500, Potri.005G242500, Po…	1.05533
1	04075 Plant hormone signal transduction	A09130 Environmental Information Processing	34	1224	461	10534	0.999184	0.634731	[Potri.001G161400, Potri.019G103500, Potri.005G040600, Potri.002G122300, Potri.003G126700, Potri.007G078100, Potri.001G204200, Potri.015G032600, Potri.002G055400, Potri.008G011300, Potri.014G135900, Potri.010G110700, Potri.012G131800, Potri.004G015500, Potri.015G070000, Potri.003G032400, Potri.009G125900, Potri.008G066400, Potri.009G083100, Potri.005G207200, Potri.013G041400, Potri.001G301800, Po…	1.05016
1	99980 Enzymes with EC numbers	A09190 Not Included in Pathway or Brite	18	1224	286	10534	0.999237	0.54165	[Potri.019G088700, Potri.T103500, Potri.003G115600, Potri.005G151500, Potri.013G040200, Potri.007G060100, Potri.009G130100, Potri.019G088600, Potri.018G066200, Potri.009G023200, Potri.002G060500, Potri.003G063500, Potri.010G125800, Potri.002G234500, Potri.004G186400, Potri.006G147500, Potri.011G021800, Potri.006G071200]	1.04489
1	B 09102 Energy metabolism	A09100 Metabolism	36	1224	491	10534	0.999492	0.631005	[Potri.001G161400, Potri.017G101900, Potri.017G042900, Potri.005G237300, Potri.001G348300, Potri.002G117800, Potri.002G107700, Potri.001G285100, Potri.008G153300, Potri.019G028200, Potri.008G040300, Potri.018G026500, Potri.011G124700, Potri.001G286900, Potri.013G143200, Potri.010G250000, Potri.004G160400, Potri.018G091401, Potri.002G204800, Potri.011G074600, Potri.007G022700, Potri.002G160800, Po…	1.03988
1	B 09191 Unclassified: metabolism	A09190 Not Included in Pathway or Brite	18	1224	293	10534	0.999525	0.528709	[Potri.019G088700, Potri.T103500, Potri.003G115600, Potri.005G151500, Potri.013G040200, Potri.007G060100, Potri.009G130100, Potri.019G088600, Potri.018G066200, Potri.009G023200, Potri.002G060500, Potri.003G063500, Potri.010G125800, Potri.002G234500, Potri.004G186400, Potri.006G147500, Potri.011G021800, Potri.006G071200]	1.03468
1	00940 Phenylpropanoid biosynthesis	A09100 Metabolism	9	1224	195	10534	0.99982	0.39721	[Potri.011G062300, Potri.019G001400, Potri.002G065300, Potri.006G129900, Potri.009G123600, Potri.T149300, Potri.016G023300, Potri.018G105500, Potri.018G105400]	1.02981
1	B 09132 Signal transduction	A09130 Environmental Information Processing	40	1224	557	10534	0.99986	0.61804	[Potri.001G161400, Potri.008G128800, Potri.009G120600, Potri.019G103500, Potri.005G040600, Potri.004G065400, Potri.002G122300, Potri.003G126700, Potri.007G078100, Potri.001G204200, Potri.015G032600, Potri.002G055400, Potri.008G011300, Potri.014G135900, Potri.010G110700, Potri.012G131800, Potri.004G015500, Potri.015G070000, Potri.003G032400, Potri.009G125900, Potri.010G156300, Potri.008G066400, Po…	1.02473
1	A09130 Environmental Information Processing	A09130 Environmental Information Processing	42	1224	588	10534	0.999918	0.614729	[Potri.001G161400, Potri.018G141300, Potri.008G128800, Potri.009G120600, Potri.019G103500, Potri.005G040600, Potri.004G065400, Potri.002G122300, Potri.003G126700, Potri.007G078100, Potri.001G204200, Potri.015G032600, Potri.002G055400, Potri.008G011300, Potri.014G135900, Potri.010G110700, Potri.012G131800, Potri.004G015500, Potri.002G187500, Potri.015G070000, Potri.003G032400, Potri.009G125900, Po…	1.01972
1	A09140 Cellular Processes	A09140 Cellular Processes	46	1224	636	10534	0.999938	0.622462	[Potri.008G128800, Potri.001G272700, Potri.003G220300, Potri.001G272800, Potri.001G394400, Potri.004G065200, Potri.010G176000, Potri.003G069900, Potri.007G061500, Potri.008G040300, Potri.001G424600, Potri.004G061000, Potri.015G030700, Potri.002G084100, Potri.010G013500, Potri.011G154700, Potri.004G160400, Potri.001G464400, Potri.012G057500, Potri.006G196100, Potri.001G143800, Potri.018G123100, Po…	1.01472
1	B 09110 Biosynthesis of other secondary metabolites	A09100 Metabolism	24	1224	412	10534	0.999984	0.501333	[Potri.004G156500, Potri.005G237300, Potri.006G129900, Potri.019G033500, Potri.002G113600, Potri.009G123600, Potri.016G023300, Potri.018G105500, Potri.018G105400, Potri.018G088300, Potri.009G082600, Potri.001G245000, Potri.011G047200, Potri.011G062300, Potri.019G001400, Potri.009G050000, Potri.002G065300, Potri.005G229500, Potri.002G236800, Potri.001G254800, Potri.T149300, Potri.004G038500, Potri…	1.00979
1	B 09181 Protein families: metabolism	A09180 Brite Hierarchies	144	1224	1691	10534	0.999997	0.732876	[Potri.018G086200, Potri.001G222600, Potri.012G000700, Potri.008G090000, Potri.002G113600, Potri.019G028200, Potri.005G227100, Potri.006G063300, Potri.004G155000, Potri.014G197100, Potri.018G107500, Potri.013G143200, Potri.002G187000, Potri.014G041800, Potri.T117600, Potri.015G013100, Potri.006G164000, Potri.004G015500, Potri.007G013200, Potri.011G074600, Potri.001G380500, Potri.015G129300, Potri…	1.00488
1	A09100 Metabolism	A09100 Metabolism	293	1224	3149	10534	1	0.800768	[Potri.013G130400, Potri.001G161400, Potri.017G042900, Potri.007G126400, Potri.002G113600, Potri.002G151200, Potri.008G109900, Potri.001G285100, Potri.016G023300, Potri.004G065200, Potri.005G229400, Potri.010G176000, Potri.015G081700, Potri.001G084000, Potri.004G038500, Potri.003G072800, Potri.004G106400, Potri.011G074600, Potri.007G089000, Potri.001G380500, Potri.019G033500, Potri.005G242500, Po…	1
4	04812 Cytoskeleton proteins	A09180 Brite Hierarchies	83	1646	212	10534	5.55112e-16	2.50557	[Potri.006G235200, Potri.001G190800, Potri.009G067100, Potri.013G033900, Potri.001G430800, Potri.010G153000, Potri.001G453600, Potri.007G048700, Potri.001G289500, Potri.009G133100, Potri.004G145800, Potri.001G233700, Potri.006G192700, Potri.003G126800, Potri.010G013500, Potri.015G059100, Potri.013G020700, Potri.017G095200, Potri.T115700, Potri.006G091800, Potri.014G070100, Potri.008G169000, Potri…	1.20459e-13
4	04814 Motor proteins	A09140 Cellular Processes	65	1646	129	10534	6.66134e-16	3.22468	[Potri.015G044600, Potri.009G067100, Potri.013G033900, Potri.001G430800, Potri.006G136600, Potri.006G040700, Potri.010G153000, Potri.001G453600, Potri.001G289500, Potri.004G145800, Potri.001G233700, Potri.006G192700, Potri.003G126800, Potri.010G013500, Potri.014G013300, Potri.013G020700, Potri.T115700, Potri.006G091800, Potri.008G169000, Potri.016G045500, Potri.006G085300, Potri.001G416300, Potri…	7.22755e-14
4	B 09142 Cell motility	A09140 Cellular Processes	69	1646	149	10534	8.88178e-16	2.96365	[Potri.015G044600, Potri.009G067100, Potri.013G033900, Potri.001G430800, Potri.006G136600, Potri.006G040700, Potri.010G153000, Potri.001G453600, Potri.001G289500, Potri.004G145800, Potri.001G233700, Potri.006G192700, Potri.003G126800, Potri.010G013500, Potri.014G015600, Potri.014G013300, Potri.013G020700, Potri.T115700, Potri.006G091800, Potri.008G169000, Potri.016G045500, Potri.006G085300, Potri…	6.42449e-14
4	A09100 Metabolism	A09100 Metabolism	605	1646	3149	10534	4.23409e-11	1.22955	[Potri.017G151900, Potri.010G052300, Potri.006G260200, Potri.011G025200, Potri.010G159900, Potri.017G013900, Potri.004G212800, Potri.T104400, Potri.006G248200, Potri.002G081800, Potri.003G120300, Potri.007G007600, Potri.009G141800, Potri.001G252300, Potri.017G099000, Potri.T161200, Potri.008G097600, Potri.014G107100, Potri.008G107600, Potri.013G137600, Potri.002G057700, Potri.012G047400, Potri.00…	2.29699e-09
4	B 09183 Protein families: signaling and cellular processes	A09180 Brite Hierarchies	380	1646	1855	10534	4.15013e-10	1.311	[Potri.003G050900, Potri.013G071900, Potri.003G210100, Potri.004G103800, Potri.007G134700, Potri.009G067100, Potri.010G192600, Potri.010G153000, Potri.008G029900, Potri.008G009500, Potri.007G048700, Potri.019G030800, Potri.002G227500, Potri.014G112266, Potri.006G250400, Potri.018G139500, Potri.T180400, Potri.010G013500, Potri.008G107600, Potri.015G059100, Potri.017G095200, Potri.004G032400, Potri…	1.80116e-08
4	B 09101 Carbohydrate metabolism	A09100 Metabolism	219	1646	978	10534	3.04068e-09	1.43307	[Potri.017G151900, Potri.012G098300, Potri.010G159900, Potri.017G139100, Potri.002G081800, Potri.003G120300, Potri.001G279100, Potri.009G141800, Potri.001G252300, Potri.008G097600, Potri.008G107600, Potri.019G093700, Potri.012G078700, Potri.002G057700, Potri.011G156100, Potri.001G162500, Potri.015G127800, Potri.001G225700, Potri.001G156600, Potri.015G087800, Potri.001G347800, Potri.017G029000, Po…	1.09971e-07
4	A09140 Cellular Processes	A09140 Cellular Processes	148	1646	636	10534	1.25498e-07	1.48925	[Potri.019G011600, Potri.001G329400, Potri.010G153400, Potri.009G067100, Potri.010G192600, Potri.013G033900, Potri.001G430800, Potri.006G136600, Potri.006G040700, Potri.010G153000, Potri.006G192700, Potri.003G126800, Potri.009G109900, Potri.010G013500, Potri.013G020700, Potri.015G110400, Potri.T115700, Potri.T059000, Potri.008G169000, Potri.017G018400, Potri.016G045500, Potri.013G123600, Potri.00…	3.89043e-06
4	B 09110 Biosynthesis of other secondary metabolites	A09100 Metabolism	100	1646	412	10534	2.15546e-06	1.55334	[Potri.006G260200, Potri.001G268600, Potri.010G159900, Potri.016G046700, Potri.006G199100, Potri.017G013900, Potri.012G006400, Potri.013G004100, Potri.003G176900, Potri.003G059200, Potri.013G083600, Potri.014G145100, Potri.007G019300, Potri.003G181400, Potri.005G089401, Potri.001G118200, Potri.018G136800, Potri.010G178800, Potri.010G129800, Potri.005G079200, Potri.008G094200, Potri.010G056100, Po…	5.84669e-05
4	03036 Chromosome and associated proteins	A09180 Brite Hierarchies	166	1646	778	10534	7.073e-06	1.3655	[Potri.017G013100, Potri.018G034200, Potri.005G109900, Potri.003G210100, Potri.009G067100, Potri.002G046400, Potri.006G136600, Potri.005G040700, Potri.006G040700, Potri.008G029900, Potri.007G009500, Potri.007G048700, Potri.002G199900, Potri.001G264000, Potri.007G055400, Potri.003G126800, Potri.009G001500, Potri.006G250400, Potri.010G013500, Potri.018G092732, Potri.006G235000, Potri.001G070500, Po…	0.000170538
4	03032 DNA replication proteins	A09180 Brite Hierarchies	45	1646	160	10534	3.66826e-05	1.79993	[Potri.008G103800, Potri.014G021100, Potri.006G212100, Potri.001G247700, Potri.018G126300, Potri.005G067100, Potri.007G048500, Potri.002G081200, Potri.018G065300, Potri.002G040100, Potri.001G264000, Potri.014G085900, Potri.003G015800, Potri.002G080000, Potri.001G250200, Potri.005G181400, Potri.015G057300, Potri.004G185700, Potri.018G034100, Potri.001G070500, Potri.003G017500, Potri.005G181300, Po…	0.000796013
4	00941 Flavonoid biosynthesis	A09100 Metabolism	21	1646	55	10534	4.03233e-05	2.44354	[Potri.018G146100, Potri.003G176900, Potri.001G113100, Potri.003G176700, Potri.003G119100, Potri.001G304800, Potri.005G114000, Potri.008G136600, Potri.010G129800, Potri.008G116500, Potri.009G069100, Potri.005G113700, Potri.002G033600, Potri.005G113900, Potri.015G050200, Potri.004G030700, Potri.014G145100, Potri.009G099800, Potri.001G051600, Potri.013G073300, Potri.019G130700]	0.000795468
4	00061 Fatty acid biosynthesis	A09100 Metabolism	24	1646	69	10534	6.88589e-05	2.226	[Potri.006G155800, Potri.006G095800, Potri.004G131500, Potri.013G021300, Potri.002G135600, Potri.016G046700, Potri.018G062900, Potri.012G101500, Potri.006G157200, Potri.008G178700, Potri.002G192400, Potri.014G044000, Potri.003G142000, Potri.001G177900, Potri.009G109900, Potri.015G099600, Potri.T111000, Potri.010G056100, Potri.014G169400, Potri.013G059000, Potri.017G092500, Potri.005G187600, Potri…	0.0012452
4	00620 Pyruvate metabolism	A09100 Metabolism	36	1646	125	10534	0.000126398	1.84313	[Potri.002G214100, Potri.007G017100, Potri.004G067000, Potri.012G002500, Potri.019G032600, Potri.019G084900, Potri.003G111200, Potri.018G086700, Potri.002G081800, Potri.017G076500, Potri.003G088700, Potri.001G449200, Potri.004G076000, Potri.008G107600, Potri.004G076200, Potri.007G011200, Potri.010G131800, Potri.016G093000, Potri.012G078700, Potri.011G110700, Potri.006G236500, Potri.006G095800, Po…	0.00210987
4	00073 Cutin, suberine and wax biosynthesis	A09100 Metabolism	14	1646	32	10534	0.000142086	2.79989	[Potri.001G326300, Potri.003G129100, Potri.009G043700, Potri.001G249700, Potri.005G092200, Potri.015G100800, Potri.016G062200, Potri.016G031600, Potri.014G085800, Potri.004G185000, Potri.007G072100, Potri.014G152900, Potri.019G075300, Potri.009G145000]	0.00220233
4	00040 Pentose and glucuronate interconversions	A09100 Metabolism	35	1646	122	10534	0.000169602	1.836	[Potri.001G052300, Potri.014G067100, Potri.003G002601, Potri.010G247700, Potri.003G002800, Potri.008G048600, Potri.012G126800, Potri.004G118600, Potri.017G005800, Potri.003G175900, Potri.008G032700, Potri.013G013400, Potri.010G229000, Potri.011G093400, Potri.T151500, Potri.013G013200, Potri.002G202500, Potri.006G122000, Potri.002G145500, Potri.001G162400, Potri.001G162600, Potri.001G162500, Potri…	0.00245357
4	01004 Lipid biosynthesis proteins	A09180 Brite Hierarchies	33	1646	117	10534	0.000362223	1.80506	[Potri.006G155800, Potri.010G052300, Potri.013G021300, Potri.016G046700, Potri.012G101500, Potri.006G157200, Potri.008G069600, Potri.008G178700, Potri.002G192400, Potri.001G177900, Potri.005G202200, Potri.009G112300, Potri.001G235400, Potri.009G109900, Potri.015G099600, Potri.T111000, Potri.013G059000, Potri.010G204400, Potri.005G187600, Potri.004G131500, Potri.006G097800, Potri.018G062900, Potri…	0.00491265
4	B 09103 Lipid metabolism	A09100 Metabolism	99	1646	478	10534	0.0014824	1.32547	[Potri.006G155800, Potri.010G052300, Potri.016G046700, Potri.016G143600, Potri.014G044000, Potri.002G081800, Potri.007G007600, Potri.005G202200, Potri.001G235400, Potri.018G152200, Potri.001G263700, Potri.009G109900, Potri.012G078700, Potri.010G204400, Potri.012G047400, Potri.015G097900, Potri.006G097600, Potri.018G062900, Potri.018G016600, Potri.004G131700, Potri.014G177200, Potri.007G010900, Po…	0.0189225
4	00999 Biosynthesis of various plant secondary metabolites	A09100 Metabolism	22	1646	74	10534	0.00157393	1.90263	[Potri.015G041300, Potri.010G159900, Potri.014G001500, Potri.T177800, Potri.001G049200, Potri.014G001300, Potri.013G029900, Potri.007G002500, Potri.013G004100, Potri.001G227200, Potri.010G178800, Potri.001G227400, Potri.002G189200, Potri.001G403900, Potri.002G189000, Potri.010G153500, Potri.008G094200, Potri.014G002400, Potri.004G019800, Potri.014G002500, Potri.006G123200, Potri.010G019000]	0.0189746
4	99996 General function prediction only	A09190 Not Included in Pathway or Brite	6	1646	10	10534	0.00171477	3.83985	[Potri.008G151700, Potri.001G242300, Potri.013G137000, Potri.009G079200, Potri.013G137500, Potri.001G144500]	0.0195845
4	00520 Amino sugar and nucleotide sugar metabolism	A09100 Metabolism	43	1646	178	10534	0.00184753	1.54601	[Potri.012G132500, Potri.012G101100, Potri.017G126300, Potri.002G044201, Potri.002G151400, Potri.018G086400, Potri.017G099100, Potri.005G116200, Potri.004G118600, Potri.009G141800, Potri.005G053000, Potri.002G204400, Potri.004G189900, Potri.008G097600, Potri.002G200300, Potri.017G001700, Potri.001G206800, Potri.019G093700, Potri.003G120000, Potri.003G074700, Potri.011G156100, Potri.014G125100, Po…	0.0200457
4	00130 Ubiquinone and other terpenoid-quinone biosynthesis	A09100 Metabolism	17	1646	53	10534	0.00212635	2.05275	[Potri.003G099700, Potri.004G028900, Potri.018G146100, Potri.017G014100, Potri.001G410700, Potri.011G129400, Potri.010G135500, Potri.005G205200, Potri.017G013900, Potri.006G240100, Potri.017G013800, Potri.009G044400, Potri.007G029600, Potri.019G049500, Potri.018G094200, Potri.019G130700, Potri.005G126200]	0.0219723
4	03037 Cilium and associated proteins	A09180 Brite Hierarchies	19	1646	62	10534	0.00217699	1.96122	[Potri.T058000, Potri.006G212700, Potri.002G049400, Potri.016G067700, Potri.018G138200, Potri.006G041800, Potri.010G108700, Potri.008G219900, Potri.001G026600, Potri.001G018700, Potri.001G280400, Potri.006G201300, Potri.001G448300, Potri.005G051600, Potri.009G075600, Potri.008G016100, Potri.013G039000, Potri.010G243700, Potri.006G091800]	0.0214731
4	00910 Nitrogen metabolism	A09100 Metabolism	15	1646	45	10534	0.00250028	2.13325	[Potri.005G093200, Potri.007G069600, Potri.015G017500, Potri.016G043700, Potri.010G068200, Potri.019G034800, Potri.004G212800, Potri.010G041100, Potri.016G079600, Potri.012G087700, Potri.004G085400, Potri.016G036900, Potri.015G034700, Potri.008G200100, Potri.012G113500]	0.0235896
4	02000 Transporters	A09180 Brite Hierarchies	140	1646	720	10534	0.00253658	1.2444	[Potri.003G050900, Potri.013G071900, Potri.004G103800, Potri.010G192600, Potri.006G027200, Potri.002G227500, Potri.018G139500, Potri.T180400, Potri.006G110500, Potri.002G015100, Potri.010G116900, Potri.004G032400, Potri.009G043800, Potri.016G024900, Potri.001G357600, Potri.016G121400, Potri.009G027200, Potri.016G083500, Potri.010G100200, Potri.006G033900, Potri.001G318500, Potri.013G065900, Potri…	0.0229349
4	04146 Peroxisome	A09140 Cellular Processes	30	1646	117	10534	0.00335782	1.64096	[Potri.004G216700, Potri.013G021300, Potri.003G069300, Potri.002G216400, Potri.010G192600, Potri.003G069600, Potri.002G192400, Potri.009G005100, Potri.010G068900, Potri.004G185000, Potri.009G109900, Potri.015G110400, Potri.019G057300, Potri.009G145000, Potri.004G074900, Potri.T059000, Potri.011G112700, Potri.017G018400, Potri.004G005500, Potri.001G347800, Potri.016G062200, Potri.016G031600, Potri…	0.0291459
4	00780 Biotin metabolism	A09100 Metabolism	9	1646	23	10534	0.0055341	2.50425	[Potri.003G142000, Potri.004G131500, Potri.002G087700, Potri.016G046700, Potri.018G062900, Potri.T111000, Potri.010G056100, Potri.013G059000, Potri.008G178700]	0.0461884
4	B 09105 Amino acid metabolism	A09100 Metabolism	112	1646	573	10534	0.0055945	1.25091	[Potri.006G260200, Potri.012G098300, Potri.006G151600, Potri.017G013900, Potri.012G006400, Potri.013G004100, Potri.006G042600, Potri.006G248200, Potri.008G009500, Potri.002G081800, Potri.003G120300, Potri.008G107600, Potri.010G133900, Potri.001G183700, Potri.012G078700, Potri.002G057700, Potri.001G118200, Potri.012G123700, Potri.002G224100, Potri.010G125200, Potri.005G079200, Potri.018G008700, Po…	0.0449632
4	00333 Prodigiosin biosynthesis	A09100 Metabolism	6	1646	12	10534	0.00569056	3.19988	[Potri.016G046700, Potri.T111000, Potri.010G056100, Potri.013G059000, Potri.008G178700, Potri.009G077800]	0.0441019
4	B 09194 Poorly characterized	A09190 Not Included in Pathway or Brite	12	1646	37	10534	0.00837359	2.0756	[Potri.008G151700, Potri.001G242300, Potri.013G137000, Potri.003G212400, Potri.007G072000, Potri.009G079200, Potri.013G137500, Potri.014G156000, Potri.001G144500, Potri.001G018200, Potri.018G068000, Potri.006G140000]	0.0626575
4	00960 Tropane, piperidine and pyridine alkaloid biosynthesis	A09100 Metabolism	14	1646	46	10534	0.00851499	1.94775	[Potri.006G260200, Potri.017G014100, Potri.008G059100, Potri.017G013900, Potri.013G026100, Potri.006G089800, Potri.017G013800, Potri.003G176900, Potri.003G176700, Potri.001G118200, Potri.014G143300, Potri.005G079200, Potri.014G145100, Potri.001G051600]	0.0615918
4	00260 Glycine, serine and threonine metabolism	A09100 Metabolism	23	1646	90	10534	0.00987195	1.63549	[Potri.012G075600, Potri.010G105300, Potri.006G229300, Potri.003G119000, Potri.008G009500, Potri.012G066200, Potri.002G151100, Potri.001G118200, Potri.012G123700, Potri.001G253300, Potri.006G272800, Potri.001G167100, Potri.017G109600, Potri.007G080000, Potri.014G145700, Potri.018G008700, Potri.008G002900, Potri.008G107600, Potri.002G093300, Potri.001G183700, Potri.013G099500, Potri.017G059300, Po…	0.0691036
4	03030 DNA replication	A09120 Genetic Information Processing	17	1646	61	10534	0.0103346	1.78354	[Potri.001G074000, Potri.010G055900, Potri.006G212100, Potri.001G247700, Potri.014G121000, Potri.004G131600, Potri.009G121500, Potri.003G104700, Potri.007G048500, Potri.002G081200, Potri.018G065300, Potri.006G192400, Potri.015G057300, Potri.004G185700, Potri.001G070500, Potri.006G188700, Potri.005G181300]	0.0700818
4	B 09102 Energy metabolism	A09100 Metabolism	94	1646	491	10534	0.0181586	1.22521	[Potri.001G054500, Potri.002G214100, Potri.001G293400, Potri.006G094400, Potri.T165000, Potri.007G069600, Potri.001G048300, Potri.008G067300, Potri.011G155500, Potri.015G017500, Potri.012G056900, Potri.005G048100, Potri.002G044300, Potri.019G034800, Potri.004G212800, Potri.014G172400, Potri.010G210200, Potri.T104400, Potri.001G321600, Potri.001G471900, Potri.014G044000, Potri.006G082500, Potri.01…	0.119406
4	01003 Glycosyltransferases	A09180 Brite Hierarchies	42	1646	196	10534	0.0182541	1.37138	[Potri.003G214200, Potri.001G033800, Potri.018G063500, Potri.009G149700, Potri.012G101100, Potri.013G025600, Potri.017G139100, Potri.002G044201, Potri.006G136700, Potri.002G151400, Potri.011G103900, Potri.003G138200, Potri.017G099100, Potri.003G191200, Potri.006G116900, Potri.017G114100, Potri.008G097600, Potri.014G041900, Potri.002G200300, Potri.001G034100, Potri.002G168600, Potri.013G131301, Po…	0.116504
4	B 09124 Replication and repair	A09120 Genetic Information Processing	44	1646	207	10534	0.0182902	1.36033	[Potri.005G180700, Potri.006G212100, Potri.001G247700, Potri.011G107400, Potri.005G067100, Potri.007G048500, Potri.009G120700, Potri.002G081200, Potri.018G065300, Potri.014G189400, Potri.003G015800, Potri.005G036700, Potri.007G080400, Potri.016G003200, Potri.006G141300, Potri.004G141500, Potri.014G041700, Potri.001G074700, Potri.019G078700, Potri.015G057300, Potri.004G185700, Potri.013G072000, Po…	0.1134
4	00071 Fatty acid degradation	A09100 Metabolism	15	1646	55	10534	0.0188408	1.74539	[Potri.013G021300, Potri.007G017100, Potri.009G043700, Potri.001G249700, Potri.004G067000, Potri.002G072100, Potri.002G216400, Potri.019G041600, Potri.005G060000, Potri.002G192400, Potri.002G081800, Potri.001G167100, Potri.009G109900, Potri.014G169400, Potri.012G078700]	0.113568
4	00710 Carbon fixation by Calvin cycle	A09100 Metabolism	25	1646	106	10534	0.0203051	1.50938	[Potri.003G161900, Potri.002G214100, Potri.006G094400, Potri.011G155500, Potri.010G115300, Potri.018G086700, Potri.014G143300, Potri.001G120400, Potri.001G449200, Potri.007G011200, Potri.010G131800, Potri.005G254100, Potri.011G110700, Potri.006G236500, Potri.002G156000, Potri.001G225700, Potri.002G141700, Potri.003G099400, Potri.014G043700, Potri.009G081600, Potri.005G052000, Potri.009G129500, Po…	0.119086
4	A09190 Not Included in Pathway or Brite	A09190 Not Included in Pathway or Brite	76	1646	392	10534	0.0239366	1.24077	[Potri.019G118600, Potri.005G237900, Potri.011G025800, Potri.001G071000, Potri.003G212400, Potri.T142200, Potri.001G171800, Potri.013G084100, Potri.009G086700, Potri.003G063500, Potri.013G137000, Potri.016G112100, Potri.013G152700, Potri.016G072600, Potri.005G200700, Potri.001G292300, Potri.001G242300, Potri.010G183500, Potri.001G349100, Potri.013G102200, Potri.009G156800, Potri.014G156000, Potri…	0.136691
4	00523 Polyketide sugar unit biosynthesis	A09100 Metabolism	2	1646	2	10534	0.0244034	6.39976	[Potri.003G120000, Potri.001G112000]	0.135783
4	00250 Alanine, aspartate and glutamate metabolism	A09100 Metabolism	16	1646	62	10534	0.0260074	1.65155	[Potri.005G093200, Potri.006G260200, Potri.007G069600, Potri.015G017500, Potri.006G020900, Potri.019G034800, Potri.016G087900, Potri.004G085400, Potri.001G253300, Potri.014G143300, Potri.007G080000, Potri.015G034700, Potri.012G039000, Potri.008G200100, Potri.012G113500, Potri.T059200]	0.14109
4	B 09181 Protein families: metabolism	A09180 Brite Hierarchies	291	1646	1691	10534	0.0283338	1.10132	[Potri.012G023300, Potri.006G155800, Potri.010G052300, Potri.006G260200, Potri.018G034200, Potri.019G011600, Potri.005G199100, Potri.017G139100, Potri.017G013900, Potri.006G136600, Potri.006G040700, Potri.003G176900, Potri.014G159100, Potri.014G085900, Potri.001G235400, Potri.017G099000, Potri.008G097600, Potri.013G137600, Potri.T117600, Potri.006G235000, Potri.002G158400, Potri.002G003400, Potri…	0.149962
4	00500 Starch and sucrose metabolism	A09100 Metabolism	34	1646	158	10534	0.0295305	1.37716	[Potri.012G132500, Potri.018G063500, Potri.010G159900, Potri.T177800, Potri.017G126300, Potri.017G139100, Potri.006G136700, Potri.011G103900, Potri.001G317600, Potri.001G227200, Potri.001G227400, Potri.001G120500, Potri.001G403900, Potri.004G019800, Potri.017G093200, Potri.017G001700, Potri.006G070800, Potri.013G095500, Potri.015G041300, Potri.009G123900, Potri.003G112400, Potri.011G154500, Potri…	0.152574
4	04052 Cytokines and neuropeptides	A09180 Brite Hierarchies	3	1646	5	10534	0.0297341	3.83985	[Potri.010G223100, Potri.004G211600, Potri.001G130200]	0.150054
4	00030 Pentose phosphate pathway	A09100 Metabolism	18	1646	75	10534	0.0378241	1.53594	[Potri.003G161900, Potri.006G094400, Potri.012G132500, Potri.003G135600, Potri.T017600, Potri.011G155500, Potri.001G225700, Potri.010G115300, Potri.019G048200, Potri.003G151100, Potri.011G015900, Potri.015G007300, Potri.005G052000, Potri.001G120400, Potri.008G113700, Potri.005G257800, Potri.013G039400, Potri.018G090100]	0.186542
4	00940 Phenylpropanoid biosynthesis	A09100 Metabolism	40	1646	195	10534	0.0395892	1.31277	[Potri.009G063400, Potri.007G122100, Potri.001G268600, Potri.008G038200, Potri.010G134500, Potri.018G015500, Potri.006G199100, Potri.012G006400, Potri.003G214800, Potri.011G027300, Potri.001G304800, Potri.019G049500, Potri.003G059200, Potri.013G083600, Potri.008G110600, Potri.015G003500, Potri.001G145800, Potri.009G099800, Potri.007G019300, Potri.016G091100, Potri.003G181400, Potri.005G108900, Po…	0.190908
4	00053 Ascorbate and aldarate metabolism	A09100 Metabolism	15	1646	60	10534	0.0396781	1.59994	[Potri.007G017100, Potri.005G179200, Potri.005G112200, Potri.T103900, Potri.002G081800, Potri.014G068400, Potri.002G146500, Potri.004G118600, Potri.006G014900, Potri.001G167100, Potri.005G053000, Potri.013G040600, Potri.017G092000, Potri.008G094300, Potri.012G078700]	0.187177
4	00380 Tryptophan metabolism	A09100 Metabolism	14	1646	55	10534	0.0399426	1.62903	[Potri.007G017100, Potri.004G171000, Potri.012G006400, Potri.006G248200, Potri.012G083300, Potri.002G081800, Potri.004G171300, Potri.001G167100, Potri.006G243400, Potri.008G107600, Potri.002G180600, Potri.002G180700, Potri.002G180500, Potri.012G078700]	0.184416
4	00561 Glycerolipid metabolism	A09100 Metabolism	17	1646	71	10534	0.0436055	1.53234	[Potri.006G097800, Potri.007G017100, Potri.006G097600, Potri.018G016600, Potri.014G085500, Potri.002G133100, Potri.002G081800, Potri.005G202200, Potri.001G167100, Potri.009G112300, Potri.003G063100, Potri.018G152200, Potri.008G058200, Potri.018G096700, Potri.010G201200, Potri.012G078700, Potri.001G408500]	0.197133
4	00400 Phenylalanine, tyrosine and tryptophan biosynthesis	A09100 Metabolism	16	1646	66	10534	0.0445209	1.55146	[Potri.011G004700, Potri.006G260200, Potri.009G148800, Potri.002G099200, Potri.017G014100, Potri.013G029900, Potri.017G013900, Potri.017G013800, Potri.008G069500, Potri.002G146400, Potri.014G143300, Potri.017G109600, Potri.005G079200, Potri.004G188100, Potri.004G013400, Potri.010G019000]	0.197164
4	04147 Exosome	A09180 Brite Hierarchies	126	1646	701	10534	0.0446134	1.15031	[Potri.001G190800, Potri.003G210100, Potri.007G134700, Potri.009G067100, Potri.002G046400, Potri.005G040700, Potri.008G029900, Potri.008G009500, Potri.009G133100, Potri.019G030800, Potri.011G043700, Potri.003G126800, Potri.009G109900, Potri.006G250400, Potri.008G107600, Potri.002G028800, Potri.013G123600, Potri.010G254900, Potri.006G041400, Potri.011G061300, Potri.001G042700, Potri.001G121400, Po…	0.193622
4	03430 Mismatch repair	A09120 Genetic Information Processing	12	1646	46	10534	0.0461967	1.6695	[Potri.006G212100, Potri.015G041400, Potri.001G247700, Potri.011G077000, Potri.007G048500, Potri.002G081200, Potri.019G078700, Potri.018G065300, Potri.015G057300, Potri.006G192400, Potri.014G130800, Potri.005G181300]	0.196562
4	00360 Phenylalanine metabolism	A09100 Metabolism	13	1646	51	10534	0.0462103	1.63131	[Potri.016G126500, Potri.006G260200, Potri.017G014100, Potri.008G038200, Potri.005G205200, Potri.017G013900, Potri.004G171000, Potri.017G013800, Potri.001G118200, Potri.004G171300, Potri.014G143300, Potri.005G079200, Potri.016G091100]	0.192839
4	B 09108 Metabolism of cofactors and vitamins	A09100 Metabolism	69	1646	365	10534	0.0487935	1.20982	[Potri.011G025200, Potri.012G098300, Potri.016G046700, Potri.017G013900, Potri.019G084900, Potri.006G086900, Potri.010G062300, Potri.002G081800, Potri.014G055100, Potri.019G049500, Potri.010G015200, Potri.T161200, Potri.008G107600, Potri.014G110800, Potri.007G072500, Potri.012G078700, Potri.005G126200, Potri.008G204900, Potri.017G059300, Potri.004G131500, Potri.018G062900, Potri.019G070800, Potri…	0.199777
4	00909 Sesquiterpenoid and triterpenoid biosynthesis	A09100 Metabolism	8	1646	27	10534	0.0488697	1.89622	[Potri.007G007600, Potri.014G001500, Potri.001G049200, Potri.014G001300, Potri.014G002400, Potri.014G002500, Potri.007G002500, Potri.T052100]	0.196384
4	04070 Phosphatidylinositol signaling system	A09130 Environmental Information Processing	17	1646	72	10534	0.0490892	1.51105	[Potri.T088700, Potri.002G032900, Potri.008G103900, Potri.004G129900, Potri.001G027900, Potri.015G120400, Potri.004G152400, Potri.019G047200, Potri.006G014900, Potri.005G172800, Potri.001G252300, Potri.003G196000, Potri.001G211200, Potri.007G105100, Potri.018G096700, Potri.005G149800, Potri.001G408500]	0.193679
4	00630 Glyoxylate and dicarboxylate metabolism	A09100 Metabolism	23	1646	104	10534	0.0495573	1.41533	[Potri.005G093200, Potri.011G112700, Potri.007G069600, Potri.003G069300, Potri.002G141700, Potri.001G156600, Potri.006G229300, Potri.003G069600, Potri.009G081600, Potri.003G119000, Potri.002G151100, Potri.004G085400, Potri.012G123700, Potri.001G253300, Potri.016G036900, Potri.001G449200, Potri.015G034700, Potri.008G002900, Potri.008G107600, Potri.008G200100, Potri.015G092000, Potri.001G183700, Po…	0.192034
4	99992 Structural proteins	A09190 Not Included in Pathway or Brite	3	1646	6	10534	0.0526334	3.19988	[Potri.005G237900, Potri.006G205300, Potri.016G072600]	0.200376
4	00536 Glycosaminoglycan binding proteins	A09180 Brite Hierarchies	5	1646	14	10534	0.0543345	2.28563	[Potri.018G021600, Potri.001G047600, Potri.006G062200, Potri.015G049100, Potri.006G090700]	0.203286
4	99980 Enzymes with EC numbers	A09190 Not Included in Pathway or Brite	55	1646	286	10534	0.0554566	1.23072	[Potri.011G025800, Potri.001G071000, Potri.T142200, Potri.001G171800, Potri.013G084100, Potri.003G063500, Potri.016G112100, Potri.013G152700, Potri.005G200700, Potri.010G183500, Potri.001G349100, Potri.013G102200, Potri.009G156800, Potri.004G234900, Potri.002G047500, Potri.008G138400, Potri.019G121700, Potri.014G140300, Potri.010G067700, Potri.T072400, Potri.014G115000, Potri.002G236200, Potri.00…	0.203967
4	01008 Polyketide biosynthesis proteins	A09180 Brite Hierarchies	4	1646	10	10534	0.056843	2.5599	[Potri.014G145100, Potri.001G051600, Potri.003G176900, Potri.003G176700]	0.205582
4	00944 Flavone and flavonol biosynthesis	A09100 Metabolism	2	1646	3	10534	0.0655917	4.2665	[Potri.009G069100, Potri.013G073300]	0.233334
4	00270 Cysteine and methionine metabolism	A09100 Metabolism	31	1646	152	10534	0.067997	1.30521	[Potri.006G260200, Potri.005G048400, Potri.006G151600, Potri.013G109500, Potri.005G048100, Potri.010G105300, Potri.017G013900, Potri.004G190900, Potri.014G086300, Potri.003G111200, Potri.017G013800, Potri.013G004100, Potri.018G101500, Potri.008G009500, Potri.014G143300, Potri.007G080000, Potri.002G189200, Potri.014G145700, Potri.001G449200, Potri.002G189000, Potri.010G133900, Potri.019G038200, Po…	0.23799
4	B 09109 Metabolism of terpenoids and polyketides	A09100 Metabolism	48	1646	252	10534	0.0794034	1.219	[Potri.012G132400, Potri.002G157000, Potri.007G017100, Potri.007G101600, Potri.007G002500, Potri.002G081800, Potri.010G149700, Potri.003G120300, Potri.007G007600, Potri.010G015200, Potri.017G099000, Potri.T161200, Potri.017G114200, Potri.003G218000, Potri.T052100, Potri.003G057400, Potri.008G145300, Potri.003G120000, Potri.012G078700, Potri.019G093400, Potri.009G074800, Potri.016G110600, Potri.00…	0.273501
4	B 09191 Unclassified: metabolism	A09190 Not Included in Pathway or Brite	55	1646	293	10534	0.0797998	1.20132	[Potri.011G025800, Potri.001G071000, Potri.T142200, Potri.001G171800, Potri.013G084100, Potri.003G063500, Potri.016G112100, Potri.013G152700, Potri.005G200700, Potri.010G183500, Potri.001G349100, Potri.013G102200, Potri.009G156800, Potri.004G234900, Potri.002G047500, Potri.008G138400, Potri.019G121700, Potri.014G140300, Potri.010G067700, Potri.T072400, Potri.014G115000, Potri.002G236200, Potri.00…	0.270571
4	00330 Arginine and proline metabolism	A09100 Metabolism	16	1646	73	10534	0.0963501	1.40269	[Potri.006G260200, Potri.007G017100, Potri.001G296800, Potri.004G171000, Potri.001G287700, Potri.018G101500, Potri.006G042600, Potri.002G081800, Potri.004G171300, Potri.014G143300, Potri.001G167100, Potri.010G133900, Potri.012G078700, Potri.007G052600, Potri.002G146200, Potri.004G163300]	0.321661
4	00903 Limonene degradation	A09100 Metabolism	3	1646	8	10534	0.115871	2.39991	[Potri.007G017100, Potri.012G078700, Potri.002G081800]	0.380971
4	03410 Base excision repair	A09120 Genetic Information Processing	14	1646	64	10534	0.115967	1.39995	[Potri.005G180700, Potri.010G137300, Potri.001G247700, Potri.002G081200, Potri.010G175300, Potri.006G192400, Potri.007G024200, Potri.014G189400, Potri.014G041700, Potri.001G074700, Potri.004G185700, Potri.014G187300, Potri.003G182300, Potri.005G181300]	0.375593
4	00010 Glycolysis / Gluconeogenesis	A09100 Metabolism	31	1646	161	10534	0.122718	1.23225	[Potri.017G151900, Potri.006G094400, Potri.012G132500, Potri.007G017100, Potri.004G067000, Potri.012G002500, Potri.017G080000, Potri.019G032600, Potri.019G084900, Potri.003G111200, Potri.003G151100, Potri.002G081800, Potri.017G076500, Potri.011G015900, Potri.003G088700, Potri.008G107600, Potri.002G093300, Potri.007G011200, Potri.012G078700, Potri.004G187700, Potri.012G129300, Potri.002G072100, Po…	0.391616
4	00904 Diterpenoid biosynthesis	A09100 Metabolism	9	1646	38	10534	0.127697	1.51573	[Potri.010G149700, Potri.012G132400, Potri.014G117300, Potri.005G184400, Potri.015G134600, Potri.004G022800, Potri.003G057400, Potri.002G191900, Potri.008G145300]	0.401597
4	00310 Lysine degradation	A09100 Metabolism	10	1646	44	10534	0.138371	1.45449	[Potri.007G045800, Potri.007G017100, Potri.006G272800, Potri.001G167100, Potri.018G008700, Potri.007G057000, Potri.008G107600, Potri.012G078700, Potri.002G081800, Potri.010G064300]	0.428951
4	00062 Fatty acid elongation	A09100 Metabolism	11	1646	50	10534	0.147276	1.40795	[Potri.007G010900, Potri.010G052300, Potri.010G125300, Potri.001G235400, Potri.009G116700, Potri.001G234500, Potri.010G079300, Potri.010G079400, Potri.006G249200, Potri.010G204400, Potri.014G196200]	0.450125
4	00562 Inositol phosphate metabolism	A09100 Metabolism	16	1646	78	10534	0.150055	1.31277	[Potri.T088700, Potri.015G097900, Potri.002G032900, Potri.012G099300, Potri.001G027900, Potri.015G120400, Potri.004G152400, Potri.019G047200, Potri.006G014900, Potri.005G172800, Potri.001G252300, Potri.003G196000, Potri.001G211200, Potri.007G105100, Potri.009G129500, Potri.005G149800]	0.45225
4	B 09141 Transport and catabolism	A09140 Cellular Processes	90	1646	520	10534	0.153564	1.10765	[Potri.008G063100, Potri.003G054900, Potri.019G011600, Potri.001G329400, Potri.002G216400, Potri.010G153400, Potri.009G067100, Potri.010G192600, Potri.005G067700, Potri.018G101200, Potri.003G069600, Potri.009G005100, Potri.001G289500, Potri.003G126800, Potri.017G139700, Potri.009G109900, Potri.015G110400, Potri.009G145000, Potri.004G074900, Potri.T059000, Potri.003G001400, Potri.011G022300, Potri…	0.456484
4	03266 Virion - Herpesvirus	A09120 Genetic Information Processing	1	1646	1	10534	0.156256	6.39976	[Potri.006G050700]	0.45821
4	00199 Cytochrome P450	A09180 Brite Hierarchies	15	1646	73	10534	0.15805	1.31502	[Potri.003G129100, Potri.009G043700, Potri.018G146100, Potri.001G249700, Potri.005G092200, Potri.004G131700, Potri.010G139300, Potri.014G085800, Potri.004G117700, Potri.017G099000, Potri.017G114200, Potri.009G069100, Potri.007G072100, Potri.013G073300, Potri.019G130700]	0.457291
4	00300 Lysine biosynthesis	A09100 Metabolism	5	1646	19	10534	0.163775	1.68415	[Potri.002G091500, Potri.014G145700, Potri.010G105300, Potri.009G119300, Potri.013G099500]	0.467622
4	00920 Sulfur metabolism	A09100 Metabolism	10	1646	46	10534	0.17141	1.39125	[Potri.001G293400, Potri.005G048400, Potri.009G088100, Potri.013G109500, Potri.005G048100, Potri.001G380100, Potri.007G105100, Potri.014G086300, Potri.T104400, Potri.001G321600]	0.483066
4	00100 Steroid biosynthesis	A09100 Metabolism	10	1646	46	10534	0.17141	1.39125	[Potri.007G007600, Potri.006G079200, Potri.006G079100, Potri.001G263700, Potri.004G131700, Potri.006G079300, Potri.005G245800, Potri.T052100, Potri.007G002200, Potri.009G037400]	0.483066
4	00220 Arginine biosynthesis	A09100 Metabolism	11	1646	52	10534	0.179189	1.35379	[Potri.005G093200, Potri.004G085400, Potri.006G260200, Potri.007G069600, Potri.014G143300, Potri.015G034700, Potri.003G091100, Potri.019G034800, Potri.008G200100, Potri.012G113500, Potri.002G146200]	0.492202
4	99995 Signaling proteins	A09190 Not Included in Pathway or Brite	5	1646	20	10534	0.192011	1.59994	[Potri.001G292300, Potri.005G157800, Potri.019G118600, Potri.014G016700, Potri.009G086700]	0.520829
4	00650 Butanoate metabolism	A09100 Metabolism	6	1646	26	10534	0.210937	1.47687	[Potri.003G120300, Potri.012G098300, Potri.006G020900, Potri.012G039000, Potri.T059200, Potri.001G274100]	0.565104
4	B 09132 Signal transduction	A09130 Environmental Information Processing	94	1646	557	10534	0.217643	1.08003	[Potri.012G023300, Potri.008G193000, Potri.007G069600, Potri.005G174000, Potri.001G048300, Potri.016G065700, Potri.008G059200, Potri.008G118300, Potri.015G120400, Potri.006G248200, Potri.010G253800, Potri.008G197600, Potri.004G138300, Potri.019G047200, Potri.008G137900, Potri.001G252300, Potri.004G050150, Potri.001G019100, Potri.007G105100, Potri.005G218300, Potri.008G200100, Potri.001G069000, Po…	0.575957
4	A09130 Environmental Information Processing	A09130 Environmental Information Processing	99	1646	588	10534	0.218064	1.07751	[Potri.012G023300, Potri.008G193000, Potri.001G048300, Potri.008G059200, Potri.006G248200, Potri.010G253800, Potri.008G197600, Potri.001G252300, Potri.001G069000, Potri.005G149800, Potri.010G078300, Potri.008G164400, Potri.002G158400, Potri.016G091500, Potri.006G236200, Potri.004G129900, Potri.004G172800, Potri.009G052700, Potri.007G012800, Potri.002G087000, Potri.014G113100, Potri.006G161400, Po…	0.570118
4	99997 Function unknown	A09190 Not Included in Pathway or Brite	6	1646	27	10534	0.237964	1.42217	[Potri.003G212400, Potri.007G072000, Potri.014G156000, Potri.001G018200, Potri.018G068000, Potri.006G140000]	0.61474
4	00460 Cyanoamino acid metabolism	A09100 Metabolism	13	1646	67	10534	0.240153	1.24174	[Potri.015G041300, Potri.010G159900, Potri.T177800, Potri.014G086300, Potri.001G227200, Potri.010G178800, Potri.001G227400, Potri.001G403900, Potri.008G094200, Potri.008G002900, Potri.004G019800, Potri.017G059300, Potri.016G074200]	0.613096
4	00902 Monoterpenoid biosynthesis	A09100 Metabolism	3	1646	11	10534	0.240332	1.74539	[Potri.009G158200, Potri.002G157000, Potri.002G156300]	0.606419
4	03400 DNA repair and recombination proteins	A09180 Brite Hierarchies	57	1646	334	10534	0.251633	1.09217	[Potri.001G247700, Potri.005G067100, Potri.007G048500, Potri.009G120700, Potri.002G081200, Potri.006G159800, Potri.018G065300, Potri.014G189400, Potri.007G080400, Potri.006G218300, Potri.007G076700, Potri.001G074700, Potri.019G078700, Potri.004G185700, Potri.005G051600, Potri.013G072000, Potri.014G187300, Potri.005G181300, Potri.002G049400, Potri.010G137300, Potri.015G041400, Potri.007G106700, Po…	0.627637
4	00240 Pyrimidine metabolism	A09100 Metabolism	14	1646	74	10534	0.259635	1.21076	[Potri.002G134600, Potri.006G150600, Potri.017G063900, Potri.002G222300, Potri.014G104700, Potri.009G119200, Potri.002G250000, Potri.006G083400, Potri.002G261900, Potri.005G087300, Potri.001G332100, Potri.007G076700, Potri.013G053500, Potri.019G031000]	0.640237
4	B 09193 Unclassified: signaling and cellular processes	A09190 Not Included in Pathway or Brite	9	1646	45	10534	0.263132	1.27995	[Potri.001G292300, Potri.005G157800, Potri.019G118600, Potri.005G237900, Potri.006G205300, Potri.014G016700, Potri.016G072600, Potri.009G086700, Potri.001G310600]	0.641568
4	04031 GTP-binding proteins	A09180 Brite Hierarchies	21	1646	116	10534	0.264855	1.15858	[Potri.014G102200, Potri.003G054900, Potri.002G074400, Potri.014G051800, Potri.005G073000, Potri.003G004000, Potri.007G096000, Potri.013G123600, Potri.008G061300, Potri.002G175700, Potri.005G063500, Potri.018G083400, Potri.011G061300, Potri.011G061500, Potri.006G250300, Potri.009G027900, Potri.006G250400, Potri.019G092500, Potri.012G139900, Potri.016G097800, Potri.019G092300]	0.638594
4	00511 Other glycan degradation	A09100 Metabolism	6	1646	28	10534	0.265956	1.37138	[Potri.012G131400, Potri.007G056300, Potri.001G232800, Potri.019G072800, Potri.010G184200, Potri.009G093900]	0.634202
4	00280 Valine, leucine and isoleucine degradation	A09100 Metabolism	12	1646	63	10534	0.27346	1.219	[Potri.003G120300, Potri.007G017100, Potri.001G167100, Potri.007G080000, Potri.005G213300, Potri.002G216400, Potri.008G107600, Potri.001G465600, Potri.012G078700, Potri.002G057700, Potri.002G081800, Potri.001G274100]	0.645009
4	03440 Homologous recombination	A09120 Genetic Information Processing	12	1646	63	10534	0.27346	1.219	[Potri.003G015800, Potri.004G141500, Potri.006G212100, Potri.005G067100, Potri.007G048500, Potri.009G120700, Potri.018G065300, Potri.015G057300, Potri.006G192400, Potri.006G135200, Potri.002G259000, Potri.003G017500]	0.645009
4	00350 Tyrosine metabolism	A09100 Metabolism	14	1646	75	10534	0.276748	1.19462	[Potri.016G126500, Potri.006G260200, Potri.017G014100, Potri.004G067000, Potri.002G072100, Potri.019G041600, Potri.005G205200, Potri.017G013900, Potri.005G060000, Potri.017G013800, Potri.001G118200, Potri.001G388300, Potri.014G143300, Potri.005G079200]	0.638875
4	04820 Cytoskeleton in muscle cells	A09140 Cellular Processes	5	1646	23	10534	0.284873	1.39125	[Potri.002G118000, Potri.012G129300, Potri.008G010900, Potri.014G015600, Potri.013G017000]	0.65071
4	00254 Aflatoxin biosynthesis	A09100 Metabolism	1	1646	2	10534	0.288108	3.19988	[Potri.005G167400]	0.651245
4	02042 Bacterial toxins	A09180 Brite Hierarchies	2	1646	7	10534	0.300932	1.8285	[Potri.015G097900, Potri.012G099300]	0.67322
4	01040 Biosynthesis of unsaturated fatty acids	A09100 Metabolism	7	1646	35	10534	0.301115	1.27995	[Potri.007G010900, Potri.010G052300, Potri.001G235400, Potri.002G216400, Potri.001G012700, Potri.010G204400, Potri.005G187600]	0.666755
4	01009 Protein phosphatases and associated proteins	A09180 Brite Hierarchies	58	1646	347	10534	0.306751	1.0697	[Potri.015G044600, Potri.018G034200, Potri.012G103700, Potri.019G128600, Potri.006G136600, Potri.006G040700, Potri.014G159100, Potri.003G159600, Potri.012G105800, Potri.002G190400, Potri.014G085900, Potri.003G084200, Potri.001G280400, Potri.006G248400, Potri.015G105000, Potri.014G013300, Potri.002G017200, Potri.011G072000, Potri.002G097200, Potri.014G121000, Potri.006G041800, Potri.010G047600, Po…	0.672372
4	04030 G protein-coupled receptors	A09180 Brite Hierarchies	5	1646	24	10534	0.317589	1.33328	[Potri.007G064300, Potri.007G146900, Potri.004G218500, Potri.002G007000, Potri.001G402400]	0.689168
4	00945 Stilbenoid, diarylheptanoid and gingerol biosynthesis	A09100 Metabolism	5	1646	24	10534	0.317589	1.33328	[Potri.008G136600, Potri.018G146100, Potri.009G099800, Potri.019G130700, Potri.001G304800]	0.689168
4	00603 Glycosphingolipid biosynthesis - globo and isoglobo series	A09100 Metabolism	3	1646	13	10534	0.331891	1.47687	[Potri.001G232800, Potri.018G152200, Potri.004G039300]	0.706082
4	04130 SNARE interactions in vesicular transport	A09120 Genetic Information Processing	10	1646	54	10534	0.331931	1.18514	[Potri.007G123000, Potri.008G063100, Potri.006G129500, Potri.019G030800, Potri.011G043700, Potri.002G102400, Potri.014G087400, Potri.005G221600, Potri.010G191100, Potri.013G053200]	0.699312
4	04145 Phagosome	A09140 Cellular Processes	21	1646	121	10534	0.335572	1.1107	[Potri.008G063100, Potri.003G054900, Potri.005G235300, Potri.006G175300, Potri.014G051800, Potri.001G329400, Potri.009G067100, Potri.017G081000, Potri.018G083400, Potri.009G040200, Potri.001G289500, Potri.011G061500, Potri.003G126800, Potri.001G104600, Potri.019G080700, Potri.002G021800, Potri.010G222000, Potri.003G125400, Potri.016G033200, Potri.019G036000, Potri.019G092300]	0.700183
4	00900 Terpenoid backbone biosynthesis	A09100 Metabolism	13	1646	73	10534	0.349991	1.13968	[Potri.001G099300, Potri.007G101600, Potri.004G104800, Potri.001G225100, Potri.012G068800, Potri.008G196500, Potri.003G120300, Potri.004G195800, Potri.010G015200, Potri.T161200, Potri.007G058500, Potri.005G035300, Potri.009G074800]	0.723314
4	00196 Photosynthesis - antenna proteins	A09100 Metabolism	5	1646	25	10534	0.350718	1.27995	[Potri.008G067300, Potri.001G210000, Potri.014G172400, Potri.005G258600, Potri.014G165100]	0.71798
4	00564 Glycerophospholipid metabolism	A09100 Metabolism	20	1646	116	10534	0.352578	1.10341	[Potri.012G047400, Potri.015G039000, Potri.006G046900, Potri.006G097800, Potri.015G097900, Potri.012G099300, Potri.016G143600, Potri.014G085500, Potri.002G133100, Potri.003G060300, Potri.005G202200, Potri.009G112300, Potri.010G117500, Potri.010G226700, Potri.008G058200, Potri.018G096700, Potri.003G015000, Potri.006G251100, Potri.010G201200, Potri.001G408500]	0.715041
4	04075 Plant hormone signal transduction	A09130 Environmental Information Processing	75	1646	461	10534	0.368557	1.04118	[Potri.012G023300, Potri.008G193000, Potri.007G069600, Potri.005G174000, Potri.001G048300, Potri.016G065700, Potri.008G059200, Potri.008G118300, Potri.006G248200, Potri.010G253800, Potri.008G197600, Potri.004G138300, Potri.008G137900, Potri.004G050150, Potri.005G218300, Potri.008G200100, Potri.001G069000, Potri.010G078300, Potri.008G164400, Potri.001G189900, Potri.002G158400, Potri.009G039500, Po…	0.740526
4	04122 Sulfur relay system	A09120 Genetic Information Processing	3	1646	14	10534	0.377831	1.37138	[Potri.T076900, Potri.019G070800, Potri.001G272100]	0.752196
4	00194 Photosynthesis proteins	A09180 Brite Hierarchies	23	1646	138	10534	0.402844	1.06663	[Potri.005G154700, Potri.014G175600, Potri.008G067300, Potri.011G074800, Potri.002G044300, Potri.014G172400, Potri.010G210200, Potri.001G471900, Potri.018G027600, Potri.009G163800, Potri.013G138000, Potri.007G033700, Potri.013G137100, Potri.007G057200, Potri.013G148900, Potri.002G253800, Potri.001G210000, Potri.013G137600, Potri.005G258600, Potri.013G137900, Potri.005G206700, Potri.014G165100, Po…	0.794701
4	00860 Porphyrin metabolism	A09100 Metabolism	10	1646	58	10534	0.421253	1.10341	[Potri.004G195800, Potri.007G043700, Potri.T161200, Potri.014G034700, Potri.012G068800, Potri.006G103900, Potri.007G072500, Potri.010G062300, Potri.008G204900, Potri.010G082300]	0.823531
4	00261 Monobactam biosynthesis	A09100 Metabolism	3	1646	15	10534	0.423058	1.27995	[Potri.014G145700, Potri.010G105300, Potri.013G099500]	0.819674
4	04148 Efferocytosis	A09140 Cellular Processes	13	1646	77	10534	0.427651	1.08048	[Potri.010G029700, Potri.003G054900, Potri.014G051800, Potri.018G068500, Potri.018G083400, Potri.012G043200, Potri.007G020100, Potri.011G061500, Potri.001G381300, Potri.006G109200, Potri.002G146200, Potri.019G092300, Potri.005G201800]	0.82124
4	B 09106 Metabolism of other amino acids	A09100 Metabolism	50	1646	312	10534	0.446218	1.0256	[Potri.007G126600, Potri.010G159900, Potri.016G143600, Potri.002G081800, Potri.005G250600, Potri.011G145100, Potri.001G403900, Potri.007G076700, Potri.002G015100, Potri.001G105100, Potri.012G078700, Potri.019G038200, Potri.004G074900, Potri.002G057700, Potri.017G059300, Potri.T059000, Potri.003G135600, Potri.T017600, Potri.004G005500, Potri.001G347800, Potri.016G083500, Potri.001G118200, Potri.01…	0.84938
4	00950 Isoquinoline alkaloid biosynthesis	A09100 Metabolism	8	1646	47	10534	0.456639	1.08932	[Potri.001G388300, Potri.006G260200, Potri.017G014100, Potri.014G143300, Potri.005G079200, Potri.017G013900, Potri.017G013800, Potri.001G118200]	0.861657
4	00340 Histidine metabolism	A09100 Metabolism	4	1646	22	10534	0.457877	1.16359	[Potri.007G017100, Potri.001G167100, Potri.012G078700, Potri.002G081800]	0.856546
4	00430 Taurine and hypotaurine metabolism	A09100 Metabolism	3	1646	16	10534	0.467091	1.19995	[Potri.005G250600, Potri.012G039000, Potri.T059200]	0.866315
4	01001 Protein kinases	A09180 Brite Hierarchies	49	1646	309	10534	0.479401	1.01485	[Potri.012G023300, Potri.016G065700, Potri.019G011600, Potri.002G002900, Potri.019G128600, Potri.007G139000, Potri.012G103900, Potri.004G138300, Potri.006G235000, Potri.005G051600, Potri.002G158400, Potri.009G039500, Potri.002G003400, Potri.002G049400, Potri.012G043200, Potri.007G020100, Potri.005G245000, Potri.001G018700, Potri.009G052700, Potri.002G087600, Potri.016G142800, Potri.006G113200, Po…	0.881611
4	00195 Photosynthesis	A09100 Metabolism	18	1646	112	10534	0.488275	1.02853	[Potri.005G154700, Potri.014G175600, Potri.011G074800, Potri.002G044300, Potri.010G210200, Potri.001G471900, Potri.018G027600, Potri.009G163800, Potri.013G138000, Potri.007G033700, Potri.013G137100, Potri.007G057200, Potri.013G148900, Potri.002G253800, Potri.013G137600, Potri.013G137900, Potri.005G206700, Potri.011G113900]	0.890383
4	00785 Lipoic acid metabolism	A09100 Metabolism	7	1646	42	10534	0.490922	1.06663	[Potri.017G076500, Potri.012G123700, Potri.008G107600, Potri.019G084900, Potri.006G229300, Potri.004G129800, Potri.013G136000]	0.887751
4	00601 Glycosphingolipid biosynthesis - lacto and neolacto series	A09100 Metabolism	1	1646	4	10534	0.493246	1.59994	[Potri.004G039300]	0.884582
4	00965 Betalain biosynthesis	A09100 Metabolism	1	1646	4	10534	0.493246	1.59994	[Potri.018G136800]	0.884582
4	00905 Brassinosteroid biosynthesis	A09100 Metabolism	4	1646	23	10534	0.494299	1.113	[Potri.004G117700, Potri.017G099000, Potri.010G139300, Potri.016G110600]	0.872056
4	01002 Peptidases and inhibitors	A09180 Brite Hierarchies	54	1646	343	10534	0.499298	1.00754	[Potri.001G291300, Potri.016G015400, Potri.001G291700, Potri.001G212801, Potri.016G036900, Potri.005G017600, Potri.T117600, Potri.007G072300, Potri.006G183200, Potri.015G104700, Potri.012G095200, Potri.006G207300, Potri.004G215400, Potri.004G007600, Potri.015G087400, Potri.012G142200, Potri.012G014900, Potri.010G232300, Potri.014G010100, Potri.001G312800, Potri.006G050700, Potri.014G058200, Potri…	0.873771
4	04090 CD molecules	A09180 Brite Hierarchies	6	1646	37	10534	0.529898	1.0378	[Potri.014G113000, Potri.016G093600, Potri.012G014900, Potri.006G123900, Potri.014G113100, Potri.017G081100]	0.919902
4	01005 Lipopolysaccharide biosynthesis proteins	A09180 Brite Hierarchies	2	1646	11	10534	0.531522	1.16359	[Potri.002G037400, Potri.005G199100]	0.915399
4	00051 Fructose and mannose metabolism	A09100 Metabolism	13	1646	83	10534	0.543081	1.00237	[Potri.006G094400, Potri.017G126300, Potri.007G022000, Potri.008G060100, Potri.017G029000, Potri.003G151100, Potri.005G116200, Potri.001G279100, Potri.011G015900, Potri.005G257800, Potri.005G120500, Potri.009G129500, Potri.018G090100]	0.927942
4	03420 Nucleotide excision repair	A09120 Genetic Information Processing	15	1646	96	10534	0.543659	0.999962	[Potri.006G212100, Potri.001G247700, Potri.007G048500, Potri.002G081200, Potri.018G065300, Potri.006G192400, Potri.005G036700, Potri.007G080400, Potri.016G003200, Potri.006G141300, Potri.005G226500, Potri.015G057300, Potri.004G185700, Potri.013G072000, Potri.005G181300]	0.921672
4	02010 ABC transporters	A09130 Environmental Information Processing	5	1646	31	10534	0.544952	1.03222	[Potri.014G113000, Potri.016G093600, Potri.006G123900, Potri.014G113100, Potri.017G081100]	0.916703
4	B 09131 Membrane transport	A09130 Environmental Information Processing	5	1646	31	10534	0.544952	1.03222	[Potri.014G113000, Potri.016G093600, Potri.006G123900, Potri.014G113100, Potri.017G081100]	0.916703
4	00020 Citrate cycle (TCA cycle)	A09100 Metabolism	12	1646	77	10534	0.552554	0.997365	[Potri.T059000, Potri.015G028200, Potri.017G076500, Potri.001G449200, Potri.002G141700, Potri.008G107600, Potri.007G011200, Potri.019G084900, Potri.004G129800, Potri.001G347800, Potri.009G081600, Potri.004G074900]	0.915299
4	00410 beta-Alanine metabolism	A09100 Metabolism	10	1646	64	10534	0.553231	0.999962	[Potri.007G017100, Potri.001G167100, Potri.004G005500, Potri.012G039000, Potri.002G240800, Potri.012G078700, Potri.002G057700, Potri.T059200, Potri.001G118200, Potri.002G081800]	0.909478
4	00670 One carbon pool by folate	A09100 Metabolism	4	1646	25	10534	0.563722	1.02396	[Potri.008G002900, Potri.001G156600, Potri.009G119200, Potri.017G059300]	0.919756
4	00770 Pantothenate and CoA biosynthesis	A09100 Metabolism	7	1646	45	10534	0.568422	0.995518	[Potri.014G055100, Potri.007G017100, Potri.012G098300, Potri.002G240800, Potri.012G078700, Potri.015G077300, Potri.002G081800]	0.920504
4	00470 D-Amino acid metabolism	A09100 Metabolism	1	1646	5	10534	0.572459	1.27995	[Potri.009G119300]	0.920176
4	00543 Exopolysaccharide biosynthesis	A09100 Metabolism	1	1646	5	10534	0.572459	1.27995	[Potri.013G109500]	0.920176
4	00537 Glycosylphosphatidylinositol (GPI)-anchored proteins	A09180 Brite Hierarchies	1	1646	5	10534	0.572459	1.27995	[Potri.002G133300]	0.920176
4	B 09104 Nucleotide metabolism	A09100 Metabolism	23	1646	151	10534	0.588271	0.974797	[Potri.001G293400, Potri.012G132500, Potri.002G134600, Potri.010G076100, Potri.009G088100, Potri.006G150600, Potri.017G063900, Potri.002G222300, Potri.003G083600, Potri.016G087900, Potri.014G104700, Potri.009G119200, Potri.002G250000, Potri.006G083400, Potri.002G261900, Potri.001G121400, Potri.005G087300, Potri.001G332100, Potri.007G076700, Potri.013G053500, Potri.010G224300, Potri.019G031000, Po…	0.925035
4	00531 Glycosaminoglycan degradation	A09100 Metabolism	3	1646	19	10534	0.588706	1.01049	[Potri.001G232800, Potri.006G062200, Potri.015G049100]	0.919058
4	03000 Transcription factors	A09180 Brite Hierarchies	82	1646	534	10534	0.589169	0.982734	[Potri.001G075400, Potri.016G084500, Potri.007G048500, Potri.008G118300, Potri.018G065300, Potri.014G027100, Potri.001G083700, Potri.001G093700, Potri.012G084100, Potri.012G139300, Potri.017G081700, Potri.014G015600, Potri.001G336700, Potri.008G128500, Potri.019G036100, Potri.005G147100, Potri.010G093400, Potri.007G093900, Potri.007G043800, Potri.001G372300, Potri.001G118800, Potri.005G001600, Po…	0.913212
4	00480 Glutathione metabolism	A09100 Metabolism	21	1646	139	10534	0.60342	0.96687	[Potri.007G126600, Potri.T059000, Potri.003G135600, Potri.005G179200, Potri.T017600, Potri.017G063900, Potri.014G132200, Potri.010G061900, Potri.006G133500, Potri.005G112200, Potri.001G347800, Potri.016G083500, Potri.008G113700, Potri.005G087300, Potri.007G076700, Potri.001G105200, Potri.002G015100, Potri.001G105100, Potri.002G015200, Potri.004G074900, Potri.006G184500]	0.928667
4	00640 Propanoate metabolism	A09100 Metabolism	8	1646	54	10534	0.622976	0.948112	[Potri.006G095800, Potri.015G028200, Potri.004G005500, Potri.008G107600, Potri.003G111200, Potri.017G092500, Potri.005G167400, Potri.002G057700]	0.952013
4	00790 Folate biosynthesis	A09100 Metabolism	5	1646	34	10534	0.631304	0.941141	[Potri.005G259700, Potri.T076900, Potri.019G070800, Potri.001G272100, Potri.009G119200]	0.957993
4	00604 Glycosphingolipid biosynthesis - ganglio series	A09100 Metabolism	1	1646	6	10534	0.639297	1.06663	[Potri.001G232800]	0.963385
4	04626 Plant-pathogen interaction	A09150 Organismal Systems	41	1646	274	10534	0.645929	0.957628	[Potri.012G023300, Potri.006G199400, Potri.008G103900, Potri.001G134500, Potri.018G009200, Potri.016G065700, Potri.011G165700, Potri.007G042900, Potri.002G216800, Potri.T129800, Potri.001G060800, Potri.009G116700, Potri.016G003400, Potri.004G160300, Potri.017G034200, Potri.006G271480, Potri.006G147100, Potri.001G332900, Potri.003G133300, Potri.012G074700, Potri.016G117200, Potri.018G068500, Potri…	0.966666
4	04040 Ion channels	A09180 Brite Hierarchies	13	1646	89	10534	0.649527	0.934796	[Potri.014G152200, Potri.018G009200, Potri.018G012000, Potri.018G012600, Potri.018G124100, Potri.005G102600, Potri.018G010700, Potri.002G007400, Potri.005G146800, Potri.008G004600, Potri.002G229900, Potri.006G271480, Potri.012G070300]	0.965393
4	00450 Selenocompound metabolism	A09100 Metabolism	3	1646	21	10534	0.65913	0.914251	[Potri.011G145100, Potri.004G190900, Potri.019G038200]	0.973001
4	00740 Riboflavin metabolism	A09100 Metabolism	3	1646	21	10534	0.65913	0.914251	[Potri.015G031400, Potri.019G100500, Potri.019G054000]	0.973001
4	00052 Galactose metabolism	A09100 Metabolism	11	1646	77	10534	0.675103	0.914251	[Potri.012G132500, Potri.007G123400, Potri.018G126400, Potri.011G154500, Potri.018G152200, Potri.014G118400, Potri.003G112600, Potri.017G080000, Potri.011G166700, Potri.001G129600, Potri.003G151100]	0.983204
4	00230 Purine metabolism	A09100 Metabolism	14	1646	102	10534	0.742315	0.878398	[Potri.001G293400, Potri.012G132500, Potri.010G076100, Potri.009G088100, Potri.017G063900, Potri.003G083600, Potri.016G087900, Potri.001G121400, Potri.005G087300, Potri.007G076700, Potri.013G053500, Potri.010G224300, Potri.019G031000, Potri.001G160100]	1.07388
4	03450 Non-homologous end-joining	A09120 Genetic Information Processing	1	1646	8	10534	0.743273	0.79997	[Potri.011G107400]	1.06815
4	00591 Linoleic acid metabolism	A09100 Metabolism	3	1646	25	10534	0.77273	0.767971	[Potri.014G018200, Potri.008G151500, Potri.014G177200]	1.10317
4	B 09159 Environmental adaptation	A09150 Organismal Systems	47	1646	329	10534	0.773389	0.914251	[Potri.012G023300, Potri.006G199400, Potri.008G103900, Potri.001G134500, Potri.018G009200, Potri.016G065700, Potri.011G165700, Potri.007G042900, Potri.008G046200, Potri.002G216800, Potri.T129800, Potri.003G176900, Potri.001G060800, Potri.003G176700, Potri.009G116700, Potri.016G003400, Potri.004G160300, Potri.017G034200, Potri.006G271480, Potri.014G145100, Potri.001G051600, Potri.006G147100, Potri…	1.0969
4	00730 Thiamine metabolism	A09100 Metabolism	4	1646	33	10534	0.780547	0.775728	[Potri.010G015200, Potri.011G025200, Potri.007G058500, Potri.008G196500]	1.09986
4	00660 C5-Branched dibasic acid metabolism	A09100 Metabolism	1	1646	9	10534	0.783418	0.711084	[Potri.012G098300]	1.09679
4	03082 ATP-dependent chromatin remodeling	A09120 Genetic Information Processing	10	1646	77	10534	0.783598	0.831137	[Potri.013G028800, Potri.016G127200, Potri.013G028900, Potri.002G046400, Potri.005G040700, Potri.009G135100, Potri.004G164500, Potri.013G018200, Potri.005G026500, Potri.004G031300]	1.09001
4	A09150 Organismal Systems	A09150 Organismal Systems	47	1646	331	10534	0.787324	0.908727	[Potri.012G023300, Potri.006G199400, Potri.008G103900, Potri.001G134500, Potri.018G009200, Potri.016G065700, Potri.011G165700, Potri.007G042900, Potri.008G046200, Potri.002G216800, Potri.T129800, Potri.003G176900, Potri.001G060800, Potri.003G176700, Potri.009G116700, Potri.016G003400, Potri.004G160300, Potri.017G034200, Potri.006G271480, Potri.014G145100, Potri.001G051600, Potri.006G147100, Potri…	1.08821
4	00190 Oxidative phosphorylation	A09100 Metabolism	24	1646	175	10534	0.787882	0.877681	[Potri.001G054500, Potri.005G235300, Potri.015G066000, Potri.T165000, Potri.007G022700, Potri.005G154700, Potri.002G135600, Potri.001G048300, Potri.006G063000, Potri.012G056900, Potri.005G190901, Potri.014G044000, Potri.010G026000, Potri.006G082500, Potri.013G082100, Potri.008G008900, Potri.013G138000, Potri.019G080700, Potri.014G107100, Potri.010G222000, Potri.017G149100, Potri.013G137900, Potri…	1.08209
4	04144 Endocytosis	A09140 Cellular Processes	27	1646	196	10534	0.791666	0.881599	[Potri.003G054900, Potri.001G186400, Potri.015G105500, Potri.005G073000, Potri.010G067100, Potri.005G067700, Potri.007G096000, Potri.001G027900, Potri.008G061300, Potri.011G043800, Potri.003G015000, Potri.013G017000, Potri.014G102200, Potri.003G001400, Potri.011G022300, Potri.013G123600, Potri.002G175700, Potri.011G061300, Potri.001G042700, Potri.009G027900, Potri.005G172800, Potri.003G196000, Po…	1.08045
4	03050 Proteasome	A09120 Genetic Information Processing	11	1646	86	10534	0.807498	0.818574	[Potri.002G017800, Potri.006G031000, Potri.006G216600, Potri.016G015400, Potri.002G252600, Potri.018G056900, Potri.018G056600, Potri.008G177000, Potri.017G071100, Potri.006G077900, Potri.016G103800]	1.09517
4	00563 Glycosylphosphatidylinositol (GPI)-anchor biosynthesis	A09100 Metabolism	3	1646	27	10534	0.81675	0.711084	[Potri.017G070700, Potri.002G134800, Potri.012G041700]	1.10084
4	00440 Phosphonate and phosphinate metabolism	A09100 Metabolism	1	1646	10	10534	0.817289	0.639976	[Potri.016G143600]	1.09476
4	03051 Proteasome	A09180 Brite Hierarchies	17	1646	130	10534	0.822147	0.836891	[Potri.001G186400, Potri.006G216600, Potri.016G015400, Potri.008G177000, Potri.016G103800, Potri.002G017800, Potri.001G042700, Potri.006G031000, Potri.002G252600, Potri.018G056900, Potri.016G003400, Potri.018G056600, Potri.008G054900, Potri.004G148500, Potri.008G054600, Potri.017G071100, Potri.006G077900]	1.09452
4	04120 Ubiquitin mediated proteolysis	A09120 Genetic Information Processing	24	1646	181	10534	0.838333	0.848587	[Potri.008G089600, Potri.006G026900, Potri.013G048900, Potri.017G037701, Potri.005G109900, Potri.003G215400, Potri.019G083800, Potri.008G217700, Potri.009G049600, Potri.014G086600, Potri.004G043500, Potri.005G118600, Potri.012G033000, Potri.004G058400, Potri.010G202100, Potri.006G141300, Potri.001G254500, Potri.010G146500, Potri.012G140200, Potri.015G073400, Potri.015G110300, Potri.019G021800, Po…	1.10926
4	B 09107 Glycan biosynthesis and metabolism	A09100 Metabolism	19	1646	146	10534	0.839009	0.832845	[Potri.012G131400, Potri.017G070700, Potri.002G134800, Potri.013G109500, Potri.013G025600, Potri.006G062200, Potri.015G049100, Potri.007G056300, Potri.001G232800, Potri.010G046900, Potri.018G152200, Potri.004G100500, Potri.019G072800, Potri.017G114100, Potri.012G041700, Potri.003G096800, Potri.004G039300, Potri.010G184200, Potri.009G093900]	1.10342
4	04091 Lectins	A09180 Brite Hierarchies	2	1646	20	10534	0.842982	0.639976	[Potri.018G118200, Potri.014G096500]	1.10197
4	00906 Carotenoid biosynthesis	A09100 Metabolism	5	1646	45	10534	0.852992	0.711084	[Potri.009G159800, Potri.017G138900, Potri.004G074000, Potri.003G218000, Potri.019G093400]	1.10838
4	00760 Nicotinate and nicotinamide metabolism	A09100 Metabolism	3	1646	30	10534	0.869068	0.639976	[Potri.006G083400, Potri.014G110800, Potri.006G086900]	1.12255
4	04712 Circadian rhythm - plant	A09150 Organismal Systems	6	1646	55	10534	0.879333	0.698155	[Potri.012G140200, Potri.014G145100, Potri.008G046200, Potri.001G051600, Potri.003G176900, Potri.003G176700]	1.12908
4	00290 Valine, leucine and isoleucine biosynthesis	A09100 Metabolism	2	1646	22	10534	0.879478	0.581796	[Potri.014G055100, Potri.012G098300]	1.12263
4	00750 Vitamin B6 metabolism	A09100 Metabolism	1	1646	13	10534	0.890316	0.492289	[Potri.003G034600]	1.12982
4	00590 Arachidonic acid metabolism	A09100 Metabolism	1	1646	13	10534	0.890316	0.492289	[Potri.008G045900]	1.12982
4	03110 Chaperones and folding catalysts	A09180 Brite Hierarchies	46	1646	347	10534	0.907273	0.848383	[Potri.007G040100, Potri.006G212700, Potri.001G186400, Potri.016G067700, Potri.018G034600, Potri.001G192600, Potri.001G060600, Potri.018G133400, Potri.002G149700, Potri.001G280400, Potri.012G017600, Potri.015G110000, Potri.016G003400, Potri.006G246700, Potri.015G057000, Potri.005G166300, Potri.002G215100, Potri.018G138200, Potri.006G041800, Potri.003G076000, Potri.005G232700, Potri.008G062300, Po…	1.13802
4	02048 Prokaryotic defense system	A09180 Brite Hierarchies	1	1646	14	10534	0.907476	0.457125	[Potri.T046100]	1.13174
4	04136 Autophagy - other	A09140 Cellular Processes	5	1646	51	10534	0.917652	0.627427	[Potri.004G013700, Potri.019G011600, Potri.017G139700, Potri.010G153400, Potri.018G101200]	1.13789
4	B 09125 Information processing in viruses	A09120 Genetic Information Processing	4	1646	44	10534	0.929181	0.581796	[Potri.006G250300, Potri.006G250400, Potri.005G067700, Potri.006G050700]	1.14564
4	99977 Transport	A09190 Not Included in Pathway or Brite	1	1646	16	10534	0.934165	0.399985	[Potri.001G310600]	1.14528
4	02044 Secretion system	A09180 Brite Hierarchies	6	1646	63	10534	0.942964	0.609501	[Potri.007G092500, Potri.006G175300, Potri.001G329400, Potri.014G112266, Potri.001G091800, Potri.005G075900]	1.14957
4	00510 N-Glycan biosynthesis	A09100 Metabolism	5	1646	56	10534	0.950843	0.571407	[Potri.010G046900, Potri.013G025600, Potri.004G100500, Potri.017G114100, Potri.003G096800]	1.1527
4	B 09126 Chromosome	A09120 Genetic Information Processing	15	1646	137	10534	0.954495	0.700703	[Potri.007G045800, Potri.013G028800, Potri.016G127200, Potri.005G109900, Potri.013G028900, Potri.019G083800, Potri.002G046400, Potri.005G040700, Potri.007G009500, Potri.009G135100, Potri.005G026500, Potri.012G033000, Potri.004G164500, Potri.013G018200, Potri.004G031300]	1.1507
4	00565 Ether lipid metabolism	A09100 Metabolism	3	1646	39	10534	0.955707	0.492289	[Potri.015G097900, Potri.012G099300, Potri.003G015000]	1.14579
4	03250 Viral life cycle - HIV-1	A09120 Genetic Information Processing	3	1646	40	10534	0.960955	0.479982	[Potri.006G250300, Potri.006G250400, Potri.005G067700]	1.14575
4	00513 Various types of N-glycan biosynthesis	A09100 Metabolism	3	1646	41	10534	0.965614	0.468275	[Potri.001G232800, Potri.013G025600, Potri.003G096800]	1.14502
4	03060 Protein export	A09120 Genetic Information Processing	7	1646	77	10534	0.967089	0.581796	[Potri.006G175300, Potri.001G329400, Potri.001G087500, Potri.014G112266, Potri.012G017600, Potri.001G091800, Potri.013G018000]	1.14053
4	01007 Amino acid related enzymes	A09180 Brite Hierarchies	11	1646	111	10534	0.970126	0.63421	[Potri.006G260200, Potri.018G024300, Potri.017G014100, Potri.002G091500, Potri.001G253300, Potri.014G143300, Potri.007G080000, Potri.017G013900, Potri.008G010201, Potri.002G249700, Potri.017G013800]	1.13793
4	04016 MAPK signaling pathway - plant	A09130 Environmental Information Processing	14	1646	136	10534	0.972667	0.658799	[Potri.012G002700, Potri.013G044100, Potri.009G037300, Potri.003G133300, Potri.008G103900, Potri.008G059200, Potri.003G044200, Potri.006G137300, Potri.004G138300, Potri.002G176900, Potri.001G092100, Potri.001G019100, Potri.008G164400, Potri.003G091700]	1.13478
4	00600 Sphingolipid metabolism	A09100 Metabolism	3	1646	43	10534	0.973403	0.446495	[Potri.001G232800, Potri.018G152200, Potri.019G072800]	1.12956
4	03083 Polycomb repressive complex	A09120 Genetic Information Processing	6	1646	72	10534	0.977281	0.533313	[Potri.007G045800, Potri.012G033000, Potri.005G109900, Potri.019G083800, Potri.007G009500, Potri.009G135100]	1.12803
4	00592 alpha-Linolenic acid metabolism	A09100 Metabolism	5	1646	64	10534	0.979553	0.499981	[Potri.014G018200, Potri.002G072100, Potri.002G216400, Potri.005G060000, Potri.014G177200]	1.12467
4	00908 Zeatin biosynthesis	A09100 Metabolism	1	1646	23	10534	0.980005	0.27825	[Potri.017G114200]	1.11927
4	04131 Membrane trafficking	A09180 Brite Hierarchies	97	1646	749	10534	0.985548	0.828807	[Potri.001G190800, Potri.019G011600, Potri.001G329400, Potri.005G109900, Potri.010G153400, Potri.012G126700, Potri.009G133100, Potri.019G030800, Potri.001G252300, Potri.011G043700, Potri.008G093800, Potri.006G129500, Potri.012G095200, Potri.012G097100, Potri.009G129800, Potri.013G123600, Potri.010G254900, Potri.011G061300, Potri.001G042700, Potri.001G087500, Potri.003G085200, Potri.019G092500, Po…	1.11971
4	03020 RNA polymerase	A09120 Genetic Information Processing	3	1646	50	10534	0.989445	0.383985	[Potri.007G080400, Potri.016G003200, Potri.013G072000]	1.11828
4	03013 Nucleocytoplasmic transport	A09120 Genetic Information Processing	10	1646	121	10534	0.994523	0.528906	[Potri.006G103300, Potri.008G042700, Potri.003G180000, Potri.006G250300, Potri.005G209600, Potri.006G250400, Potri.008G043100, Potri.008G141300, Potri.010G189700, Potri.007G036600]	1.11819
4	04141 Protein processing in endoplasmic reticulum	A09120 Genetic Information Processing	31	1646	296	10534	0.996266	0.670245	[Potri.001G186400, Potri.004G233100, Potri.001G329400, Potri.004G233200, Potri.018G118200, Potri.005G109900, Potri.001G192600, Potri.006G141300, Potri.012G017600, Potri.004G150700, Potri.016G003400, Potri.008G141300, Potri.001G242200, Potri.001G435500, Potri.006G175300, Potri.019G100800, Potri.009G129800, Potri.003G076000, Potri.019G083800, Potri.008G217700, Potri.008G062300, Potri.016G100500, Po…	1.11438
4	00970 Aminoacyl-tRNA biosynthesis	A09120 Genetic Information Processing	3	1646	61	10534	0.997681	0.314742	[Potri.018G024300, Potri.008G010201, Potri.002G249700]	1.11024
4	01006 Prenyltransferases	A09180 Brite Hierarchies	2	1646	50	10534	0.997937	0.25599	[Potri.017G138900, Potri.003G218000]	1.10486
4	03018 RNA degradation	A09120 Genetic Information Processing	10	1646	131	10534	0.998027	0.488531	[Potri.016G055600, Potri.016G068900, Potri.012G129300, Potri.004G212500, Potri.018G038700, Potri.005G198500, Potri.003G155800, Potri.001G191500, Potri.002G062700, Potri.003G151100]	1.09935
4	03022 Basal transcription factors	A09120 Genetic Information Processing	2	1646	54	10534	0.998883	0.237028	[Potri.016G092000, Potri.010G219800]	1.09474
4	03029 Mitochondrial biogenesis	A09180 Brite Hierarchies	40	1646	392	10534	0.9994	0.653036	[Potri.001G407000, Potri.001G186400, Potri.019G011600, Potri.007G134700, Potri.010G153400, Potri.018G101200, Potri.004G013700, Potri.001G231200, Potri.011G126800, Potri.T073500, Potri.T161400, Potri.017G139700, Potri.015G007800, Potri.016G003400, Potri.001G380100, Potri.005G017600, Potri.012G070300, Potri.001G019400, Potri.001G091800, Potri.012G108600, Potri.012G072300, Potri.007G020500, Potri.T0…	1.0898
4	03016 Transfer RNA biogenesis	A09180 Brite Hierarchies	18	1646	214	10534	0.999437	0.538297	[Potri.008G042700, Potri.004G074100, Potri.002G249700, Potri.008G043100, Potri.017G144900, Potri.018G024300, Potri.011G125700, Potri.006G250300, Potri.015G011500, Potri.006G250400, Potri.018G116500, Potri.001G343100, Potri.008G010201, Potri.006G075300, Potri.005G147600, Potri.012G092800, Potri.007G129400, Potri.006G277100]	1.08439
4	03012 Translation factors	A09180 Brite Hierarchies	12	1646	175	10534	0.999873	0.43884	[Potri.001G063100, Potri.013G047400, Potri.010G151700, Potri.016G068900, Potri.008G042700, Potri.011G053500, Potri.016G136600, Potri.013G080700, Potri.006G180100, Potri.008G043100, Potri.010G199000, Potri.018G102500]	1.07947
4	B 09123 Folding, sorting and degradation	A09120 Genetic Information Processing	86	1646	772	10534	0.999915	0.712926	[Potri.008G063100, Potri.004G233100, Potri.001G329400, Potri.006G216600, Potri.016G015400, Potri.018G118200, Potri.005G109900, Potri.003G155800, Potri.014G086600, Potri.002G017800, Potri.010G202100, Potri.019G030800, Potri.011G043700, Potri.014G112266, Potri.004G150700, Potri.004G034900, Potri.005G221600, Potri.001G091800, Potri.013G053200, Potri.006G129500, Potri.006G026900, Potri.009G129800, Po…	1.07417
4	03008 Ribosome biogenesis in eukaryotes	A09120 Genetic Information Processing	4	1646	103	10534	0.999969	0.248534	[Potri.013G058400, Potri.006G250300, Potri.006G250400, Potri.001G402500]	1.06893
4	03015 mRNA surveillance pathway	A09120 Genetic Information Processing	9	1646	160	10534	0.999976	0.359986	[Potri.018G034200, Potri.016G142700, Potri.002G222400, Potri.005G198500, Potri.009G138400, Potri.006G247100, Potri.T082300, Potri.001G191500, Potri.002G062700]	1.0637
4	04121 Ubiquitin system	A09180 Brite Hierarchies	60	1646	609	10534	0.999992	0.630518	[Potri.005G109900, Potri.010G153400, Potri.006G159800, Potri.012G126700, Potri.015G086200, Potri.014G086600, Potri.003G085800, Potri.003G204500, Potri.001G091600, Potri.001G067700, Potri.010G202100, Potri.013G083800, Potri.004G034900, Potri.001G468700, Potri.008G183600, Potri.019G121500, Potri.008G068500, Potri.019G123400, Potri.006G026900, Potri.017G037701, Potri.019G083800, Potri.008G217700, Po…	1.05853
4	03040 Spliceosome	A09120 Genetic Information Processing	13	1646	254	10534	1	0.327547	[Potri.001G186400, Potri.012G097300, Potri.012G064100, Potri.015G048200, Potri.001G042700, Potri.003G008100, Potri.010G064600, Potri.018G096200, Potri.012G063600, Potri.001G277800, Potri.008G054900, Potri.009G072400, Potri.008G054600]	1.0534
4	03009 Ribosome biogenesis	A09180 Brite Hierarchies	22	1646	362	10534	1	0.388936	[Potri.001G242200, Potri.006G103300, Potri.001G186400, Potri.001G438100, Potri.016G013900, Potri.011G141700, Potri.016G068300, Potri.014G027200, Potri.002G190400, Potri.009G159400, Potri.013G058400, Potri.001G042700, Potri.006G248400, Potri.006G250300, Potri.006G250400, Potri.003G101200, Potri.002G201400, Potri.008G054900, Potri.001G402500, Potri.006G109200, Potri.007G058700, Potri.008G054600]	1.04831
4	03019 Messenger RNA biogenesis	A09180 Brite Hierarchies	38	1646	514	10534	1	0.473134	[Potri.001G407000, Potri.008G042700, Potri.003G180000, Potri.018G034200, Potri.004G212500, Potri.018G038700, Potri.002G222400, Potri.003G155800, Potri.005G174800, Potri.002G062700, Potri.003G151100, Potri.001G289500, Potri.016G055600, Potri.011G126800, Potri.012G118700, Potri.006G250300, Potri.009G001500, Potri.006G250400, Potri.010G118700, Potri.008G141300, Potri.010G189700, Potri.019G036000, Po…	1.04327
4	03021 Transcription machinery	A09180 Brite Hierarchies	15	1646	298	10534	1	0.322135	[Potri.011G072000, Potri.004G001600, Potri.019G043300, Potri.003G138000, Potri.010G219800, Potri.007G080400, Potri.016G003200, Potri.004G062900, Potri.001G093700, Potri.016G142700, Potri.009G106500, Potri.016G092000, Potri.010G188500, Potri.013G072000, Potri.013G075400]	1.03828
4	03041 Spliceosome	A09180 Brite Hierarchies	29	1646	457	10534	1	0.406111	[Potri.002G214000, Potri.001G186400, Potri.011G107400, Potri.002G062700, Potri.015G048200, Potri.002G149700, Potri.003G008100, Potri.010G064600, Potri.003G059500, Potri.001G277800, Potri.010G223100, Potri.009G072400, Potri.001G277200, Potri.004G026800, Potri.010G162700, Potri.012G097300, Potri.009G089200, Potri.012G064100, Potri.004G211600, Potri.005G198500, Potri.001G191500, Potri.001G042700, Po…	1.03333
4	B 09121 Transcription	A09120 Genetic Information Processing	18	1646	358	10534	1	0.321775	[Potri.001G186400, Potri.012G097300, Potri.012G064100, Potri.010G219800, Potri.015G048200, Potri.007G080400, Potri.016G003200, Potri.001G042700, Potri.003G008100, Potri.010G064600, Potri.018G096200, Potri.012G063600, Potri.001G277800, Potri.016G092000, Potri.008G054900, Potri.013G072000, Potri.009G072400, Potri.008G054600]	1.02844
4	A09180 Brite Hierarchies	A09180 Brite Hierarchies	1058	1646	7526	10534	1	0.899674	[Potri.012G023300, Potri.010G052300, Potri.006G216600, Potri.013G071900, Potri.017G013900, Potri.007G134700, Potri.009G067100, Potri.010G192600, Potri.006G136600, Potri.010G199000, Potri.010G153000, Potri.015G048200, Potri.018G133400, Potri.019G030800, Potri.001G252300, Potri.009G001500, Potri.008G107600, Potri.015G059100, Potri.013G137600, Potri.T117600, Potri.019G036100, Potri.001G070500, Potri…	1.02358
4	03010 Ribosome	A09120 Genetic Information Processing	24	1646	446	10534	1	0.344382	[Potri.008G045800, Potri.008G063200, Potri.017G119300, Potri.004G131800, Potri.T172300, Potri.013G136664, Potri.003G007700, Potri.011G066000, Potri.015G106500, Potri.003G008300, Potri.001G118100, Potri.T089300, Potri.008G175500, Potri.016G082300, Potri.018G102700, Potri.001G088300, Potri.006G221100, Potri.002G063400, Potri.011G068900, Potri.005G051200, Potri.012G021700, Potri.006G214100, Potri.00…	1.01878
4	03011 Ribosome	A09180 Brite Hierarchies	26	1646	473	10534	1	0.351784	[Potri.008G063200, Potri.009G124700, Potri.013G136664, Potri.003G008300, Potri.T089300, Potri.016G082300, Potri.001G088300, Potri.006G221100, Potri.002G063400, Potri.011G068900, Potri.005G051200, Potri.006G214100, Potri.001G097800, Potri.008G045800, Potri.017G119300, Potri.004G131800, Potri.T172300, Potri.003G007700, Potri.011G066000, Potri.015G106500, Potri.001G118100, Potri.008G175500, Potri.01…	1.01402
4	B 09122 Translation	A09120 Genetic Information Processing	48	1646	847	10534	1	0.362678	[Potri.006G103300, Potri.008G042700, Potri.003G180000, Potri.018G034200, Potri.008G063200, Potri.002G222400, Potri.013G136664, Potri.002G249700, Potri.003G008300, Potri.T089300, Potri.016G082300, Potri.002G062700, Potri.001G088300, Potri.006G221100, Potri.002G063400, Potri.018G024300, Potri.011G068900, Potri.006G250300, Potri.006G250400, Potri.005G051200, Potri.006G214100, Potri.001G097800, Potri…	1.0093
4	A09120 Genetic Information Processing	A09120 Genetic Information Processing	198	1646	2191	10534	1	0.578344	[Potri.018G034200, Potri.006G216600, Potri.005G067100, Potri.015G048200, Potri.002G017800, Potri.019G030800, Potri.014G112266, Potri.006G250400, Potri.005G051200, Potri.001G070500, Potri.007G036600, Potri.006G129500, Potri.010G137300, Potri.009G129800, Potri.019G070800, Potri.008G217700, Potri.003G007700, Potri.012G033000, Potri.001G042700, Potri.001G087500, Potri.018G056900, Potri.015G073400, Po…	1.0093
4	B 09182 Protein families: genetic information processing	A09180 Brite Hierarchies	612	1646	5246	10534	1	0.746598	[Potri.006G216600, Potri.003G210100, Potri.005G067100, Potri.007G134700, Potri.009G067100, Potri.006G136600, Potri.010G199000, Potri.014G027100, Potri.008G029900, Potri.001G083700, Potri.015G048200, Potri.018G133400, Potri.019G030800, Potri.001G252300, Potri.009G001500, Potri.017G081700, Potri.006G250400, Potri.006G235000, Potri.019G036100, Potri.001G070500, Potri.005G147100, Potri.007G043800, Po…	1.0093
All	02000 Transporters	A09180 Brite Hierarchies	381	4399	720	10534	2.75e-10	1.26716	[Potri.001G436500, Potri.009G086300, Potri.003G050900, Potri.019G118400, Potri.013G071900, Potri.004G103800, Potri.017G120600, Potri.010G192600, Potri.014G192601, Potri.004G061400, Potri.013G013900, Potri.002G227500, Potri.018G139500, Potri.T180400, Potri.003G204900, Potri.006G099900, Potri.004G032400, Potri.013G106400, Potri.009G043800, Potri.011G093000, Potri.001G248600, Potri.005G102300, Potri…	6.28e-08
All	04814 Motor proteins	A09140 Cellular Processes	85	4399	129	10534	2.33e-08	1.57786	[Potri.015G044600, Potri.001G004600, Potri.001G272700, Potri.003G220300, Potri.009G067100, Potri.013G033900, Potri.001G430800, Potri.006G136600, Potri.006G040700, Potri.010G153000, Potri.006G210700, Potri.005G025300, Potri.001G453600, Potri.001G289500, Potri.004G145800, Potri.001G233700, Potri.006G192700, Potri.011G120400, Potri.003G126800, Potri.010G013500, Potri.014G013300, Potri.013G020700, Po…	2.66e-06
All	B 09110 Biosynthesis of other secondary metabolites	A09100 Metabolism	223	4399	412	10534	1.69e-07	1.29613	[Potri.009G063300, Potri.006G260200, Potri.010G159900, Potri.002G113600, Potri.013G029800, Potri.017G013900, Potri.012G006400, Potri.016G023300, Potri.003G176900, Potri.T079800, Potri.001G388900, Potri.018G070300, Potri.004G038500, Potri.001G011300, Potri.002G024200, Potri.008G022700, Potri.019G033500, Potri.001G049100, Potri.002G086700, Potri.001G118200, Potri.009G050000, Potri.018G136800, Potri…	1.28e-05
All	B 09142 Cell motility	A09140 Cellular Processes	93	4399	149	10534	2.53e-07	1.49464	[Potri.015G044600, Potri.001G004600, Potri.001G272700, Potri.003G220300, Potri.009G067100, Potri.013G033900, Potri.001G430800, Potri.006G136600, Potri.006G040700, Potri.010G153000, Potri.006G210700, Potri.005G025300, Potri.001G453600, Potri.001G289500, Potri.004G145800, Potri.001G233700, Potri.006G192700, Potri.011G120400, Potri.003G126800, Potri.010G013500, Potri.014G015600, Potri.014G013300, Po…	1.44e-05
All	B 09183 Protein families: signaling and cellular processes	A09180 Brite Hierarchies	868	4399	1855	10534	7.97e-07	1.12051	[Potri.013G000700, Potri.001G436500, Potri.010G157600, Potri.013G071900, Potri.007G134700, Potri.009G067100, Potri.010G192600, Potri.005G233900, Potri.010G153000, Potri.007G065600, Potri.001G468100, Potri.004G061400, Potri.019G030800, Potri.008G107600, Potri.015G059100, Potri.018G022900, Potri.007G055800, Potri.005G102300, Potri.001G357600, Potri.T141700, Potri.004G211600, Potri.T046300, Potri.00…	3.63e-05
All	A09100 Metabolism	A09100 Metabolism	1424	4399	3149	10534	1.48e-06	1.08287	[Potri.001G161400, Potri.001G436500, Potri.010G052300, Potri.011G025200, Potri.014G159900, Potri.002G113600, Potri.017G013900, Potri.005G229400, Potri.014G029400, Potri.006G248200, Potri.001G287400, Potri.007G005300, Potri.001G468100, Potri.009G141800, Potri.001G252300, Potri.008G107600, Potri.013G137600, Potri.003G032800, Potri.001G032000, Potri.002G235000, Potri.001G011300, Potri.004G106400, Po…	5.64e-05
All	00480 Glutathione metabolism	A09100 Metabolism	84	4399	139	10534	6.22e-06	1.44712	[Potri.T035100, Potri.001G436500, Potri.007G126600, Potri.018G017500, Potri.011G113100, Potri.011G140400, Potri.011G140600, Potri.011G140800, Potri.010G176000, Potri.001G436700, Potri.013G137200, Potri.013G005200, Potri.007G076700, Potri.002G254000, Potri.002G015100, Potri.001G105100, Potri.004G074900, Potri.T059000, Potri.003G135600, Potri.T017600, Potri.T149500, Potri.006G024200, Potri.001G4316…	0.000203
All	04812 Cytoskeleton proteins	A09180 Brite Hierarchies	118	4399	212	10534	2.65e-05	1.33286	[Potri.001G004600, Potri.001G190800, Potri.010G157600, Potri.001G272700, Potri.003G220300, Potri.009G067100, Potri.013G033900, Potri.001G430800, Potri.010G153000, Potri.005G025300, Potri.007G048700, Potri.009G133100, Potri.006G192700, Potri.003G126800, Potri.010G013500, Potri.015G059100, Potri.013G020700, Potri.017G095200, Potri.018G057600, Potri.001G233100, Potri.T115700, Potri.008G169000, Potri…	0.000754
All	03032 DNA replication proteins	A09180 Brite Hierarchies	92	4399	160	10534	3.84e-05	1.37692	[Potri.013G000700, Potri.008G103800, Potri.019G042900, Potri.006G174000, Potri.006G044100, Potri.011G136900, Potri.009G040900, Potri.003G132600, Potri.001G247700, Potri.018G126300, Potri.005G067100, Potri.007G048500, Potri.002G081200, Potri.018G065300, Potri.002G040100, Potri.001G264000, Potri.014G085900, Potri.002G197400, Potri.002G080000, Potri.002G204300, Potri.006G143900, Potri.009G005900, Po…	0.000974
All	00941 Flavonoid biosynthesis	A09100 Metabolism	37	4399	55	10534	0.000114	1.61094	[Potri.011G031700, Potri.018G105500, Potri.018G105400, Potri.003G176900, Potri.003G176800, Potri.001G113100, Potri.003G176700, Potri.001G304800, Potri.005G114000, Potri.019G001400, Potri.005G229500, Potri.008G116500, Potri.009G069100, Potri.004G030700, Potri.018G070300, Potri.014G145100, Potri.009G099800, Potri.001G051600, Potri.001G051500, Potri.003G183900, Potri.018G146100, Potri.004G139600, Po…	0.00259575
All	03030 DNA replication	A09120 Genetic Information Processing	40	4399	61	10534	0.000144	1.57025	[Potri.013G000700, Potri.008G019800, Potri.019G042900, Potri.011G136900, Potri.009G040900, Potri.006G212100, Potri.001G247700, Potri.007G048500, Potri.002G081200, Potri.010G239600, Potri.018G065300, Potri.007G137600, Potri.006G143900, Potri.009G005900, Potri.015G057300, Potri.004G185700, Potri.001G070500, Potri.018G112800, Potri.005G181300, Potri.001G074000, Potri.010G055900, Potri.007G022900, Po…	0.00297901
All	04030 G protein-coupled receptors	A09180 Brite Hierarchies	18	4399	24	10534	0.000986	1.79598	[Potri.008G041400, Potri.016G088000, Potri.007G064200, Potri.001G078800, Potri.007G064300, Potri.002G006700, Potri.004G218500, Potri.003G001800, Potri.013G069900, Potri.002G007000, Potri.011G059200, Potri.011G121600, Potri.007G146900, Potri.011G058900, Potri.004G050000, Potri.001G402400, Potri.017G000900, Potri.010G220500]	0.0187287
All	00350 Tyrosine metabolism	A09100 Metabolism	45	4399	75	10534	0.00106326	1.43678	[Potri.016G126500, Potri.T062200, Potri.006G260200, Potri.008G151900, Potri.004G067000, Potri.017G013900, Potri.017G013800, Potri.T098400, Potri.001G388600, Potri.001G388300, Potri.010G011000, Potri.T079800, Potri.001G388400, Potri.014G143300, Potri.011G152800, Potri.001G388900, Potri.001G388800, Potri.T061900, Potri.002G057400, Potri.011G152900, Potri.001G388200, Potri.004G038500, Potri.004G1565…	0.018648
All	B 09105 Amino acid metabolism	A09100 Metabolism	271	4399	573	10534	0.00338472	1.13254	[Potri.006G260200, Potri.012G098300, Potri.001G111700, Potri.002G113600, Potri.013G029800, Potri.006G027600, Potri.002G151200, Potri.017G013900, Potri.012G006400, Potri.010G083600, Potri.005G229400, Potri.018G067000, Potri.006G134300, Potri.006G248200, Potri.008G009500, Potri.001G287400, Potri.002G081800, Potri.003G120300, Potri.007G005300, Potri.015G055300, Potri.T079800, Potri.001G388900, Potri…	0.0551226
All	00130 Ubiquinone and other terpenoid-quinone biosynthesis	A09100 Metabolism	32	4399	53	10534	0.0047238	1.44582	[Potri.017G013900, Potri.017G013800, Potri.009G044400, Potri.018G088400, Potri.008G159400, Potri.004G151100, Potri.007G029600, Potri.019G049500, Potri.T098400, Potri.002G057400, Potri.005G093600, Potri.005G093700, Potri.005G126200, Potri.017G112800, Potri.012G070000, Potri.001G051200, Potri.003G099700, Potri.004G102000, Potri.004G028900, Potri.014G093100, Potri.018G146100, Potri.017G014100, Potri…	0.0718018
All	B 09106 Metabolism of other amino acids	A09100 Metabolism	153	4399	312	10534	0.00501374	1.17429	[Potri.001G436500, Potri.005G237300, Potri.010G159900, Potri.011G113100, Potri.008G109900, Potri.011G140600, Potri.016G143600, Potri.010G176000, Potri.002G081800, Potri.011G145100, Potri.013G137200, Potri.013G005200, Potri.001G084000, Potri.004G019700, Potri.002G015100, Potri.012G078700, Potri.002G057700, Potri.T059000, Potri.002G024200, Potri.T017600, Potri.002G219600, Potri.006G024200, Potri.00…	0.0714458
All	00073 Cutin, suberine and wax biosynthesis	A09100 Metabolism	21	4399	32	10534	0.0054683	1.57148	[Potri.001G326300, Potri.003G129100, Potri.009G043700, Potri.001G249700, Potri.005G092200, Potri.015G100800, Potri.006G196500, Potri.002G042100, Potri.016G062200, Potri.016G031600, Potri.010G066600, Potri.014G085800, Potri.004G185000, Potri.008G133800, Potri.007G072100, Potri.014G152900, Potri.004G185100, Potri.005G220700, Potri.019G075300, Potri.009G145000, Potri.001G200800]	0.0733395
All	B 09101 Carbohydrate metabolism	A09100 Metabolism	445	4399	978	10534	0.0071437	1.08958	[Potri.017G151900, Potri.010G159900, Potri.001G285100, Potri.014G029400, Potri.010G176000, Potri.001G287400, Potri.002G081800, Potri.003G120300, Potri.001G468100, Potri.009G141800, Potri.001G252300, Potri.008G107600, Potri.008G097600, Potri.008G187400, Potri.002G057700, Potri.004G013200, Potri.001G162500, Potri.015G087800, Potri.012G135000, Potri.001G347800, Potri.017G029000, Potri.003G037000, Po…	0.0904869
All	00940 Phenylpropanoid biosynthesis	A09100 Metabolism	98	4399	195	10534	0.00958741	1.20346	[Potri.009G063300, Potri.007G122200, Potri.001G268600, Potri.007G132800, Potri.012G006800, Potri.006G199100, Potri.012G006400, Potri.016G023300, Potri.005G195700, Potri.003G059200, Potri.019G001400, Potri.016G078300, Potri.013G083600, Potri.018G070300, Potri.007G019300, Potri.017G038000, Potri.001G011300, Potri.003G181400, Potri.008G022700, Potri.006G129900, Potri.005G089401, Potri.001G458700, Po…	0.115049
All	B 09124 Replication and repair	A09120 Genetic Information Processing	103	4399	207	10534	0.0114941	1.19153	[Potri.013G000700, Potri.019G042900, Potri.011G136900, Potri.005G067100, Potri.009G120700, Potri.006G159200, Potri.004G041900, Potri.001G074700, Potri.001G334600, Potri.019G078700, Potri.001G070500, Potri.014G187300, Potri.005G181300, Potri.010G137300, Potri.015G041400, Potri.014G121000, Potri.006G280600, Potri.008G119700, Potri.010G175300, Potri.007G045300, Potri.006G045600, Potri.001G387300, Po…	0.131033
All	B 09103 Lipid metabolism	A09100 Metabolism	224	4399	478	10534	0.0119337	1.12217	[Potri.010G079900, Potri.006G155800, Potri.010G052300, Potri.004G149000, Potri.014G159900, Potri.008G109900, Potri.014G044000, Potri.002G081800, Potri.003G004200, Potri.007G007600, Potri.006G120700, Potri.001G235400, Potri.019G055300, Potri.005G032800, Potri.004G185100, Potri.003G032800, Potri.001G032000, Potri.012G078700, Potri.012G047400, Potri.006G097600, Potri.018G062900, Potri.019G033500, Po…	0.129565
All	00261 Monobactam biosynthesis	A09100 Metabolism	11	4399	15	10534	0.013514	1.75607	[Potri.002G024200, Potri.005G237300, Potri.008G159000, Potri.010G105000, Potri.002G236800, Potri.014G145700, Potri.010G105300, Potri.010G081200, Potri.013G099500, Potri.002G149500, Potri.014G071100]	0.140054
All	00920 Sulfur metabolism	A09100 Metabolism	27	4399	46	10534	0.0150522	1.40555	[Potri.001G293400, Potri.005G237300, Potri.005G048400, Potri.009G088100, Potri.013G109500, Potri.005G048200, Potri.005G048100, Potri.010G081200, Potri.008G153300, Potri.014G086300, Potri.T104400, Potri.T121800, Potri.T121900, Potri.001G321600, Potri.004G036400, Potri.008G159000, Potri.011G124700, Potri.001G365500, Potri.007G105100, Potri.001G380100, Potri.002G024200, Potri.002G160800, Potri.013G0…	0.149213
All	03430 Mismatch repair	A09120 Genetic Information Processing	27	4399	46	10534	0.0150522	1.40555	[Potri.019G042900, Potri.009G040900, Potri.006G212100, Potri.001G247700, Potri.007G048500, Potri.002G081200, Potri.006G159200, Potri.018G065300, Potri.004G041900, Potri.007G137600, Potri.006G143900, Potri.009G005900, Potri.019G078700, Potri.015G057300, Potri.005G181300, Potri.007G022900, Potri.015G041400, Potri.016G045800, Potri.006G192400, Potri.010G041000, Potri.006G211900, Potri.001G387300, Po…	0.149213
All	99996 General function prediction only	A09190 Not Included in Pathway or Brite	8	4399	10	10534	0.016486	1.91571	[Potri.008G151700, Potri.001G242300, Potri.013G137000, Potri.010G089300, Potri.009G079200, Potri.013G137500, Potri.009G033500, Potri.001G144500]	0.150353
All	00905 Brassinosteroid biosynthesis	A09100 Metabolism	15	4399	23	10534	0.0197681	1.56172	[Potri.008G067500, Potri.010G189800, Potri.018G070900, Potri.T122200, Potri.010G139500, Potri.010G139200, Potri.010G139400, Potri.010G139300, Potri.005G047800, Potri.004G117700, Potri.017G099000, Potri.001G341000, Potri.001G200100, Potri.016G110600, Potri.005G124000]	0.173351
All	00780 Biotin metabolism	A09100 Metabolism	15	4399	23	10534	0.0197681	1.56172	[Potri.004G131500, Potri.007G126400, Potri.016G046700, Potri.002G219500, Potri.018G062900, Potri.019G033500, Potri.019G033600, Potri.008G178700, Potri.003G142000, Potri.006G138000, Potri.002G087700, Potri.001G088700, Potri.T111000, Potri.010G056100, Potri.013G059000]	0.173351
All	00333 Prodigiosin biosynthesis	A09100 Metabolism	9	4399	12	10534	0.0208365	1.79598	[Potri.001G282600, Potri.016G046700, Potri.019G033500, Potri.019G033600, Potri.T111000, Potri.010G056100, Potri.013G059000, Potri.008G178700, Potri.009G077800]	0.169669
All	00999 Biosynthesis of various plant secondary metabolites	A09100 Metabolism	40	4399	74	10534	0.0216387	1.2944	[Potri.009G042800, Potri.010G159900, Potri.T177800, Potri.013G029800, Potri.T018600, Potri.013G029900, Potri.007G002500, Potri.004G110650, Potri.013G004100, Potri.001G227200, Potri.001G227400, Potri.002G189200, Potri.001G403900, Potri.002G189000, Potri.004G019800, Potri.014G135500, Potri.004G019700, Potri.013G055600, Potri.010G019000, Potri.004G019500, Potri.T170500, Potri.005G097900, Potri.001G2…	0.170125
All	B 09194 Poorly characterized	A09190 Not Included in Pathway or Brite	22	4399	37	10534	0.0224251	1.42384	[Potri.008G151700, Potri.001G242300, Potri.005G105900, Potri.003G212400, Potri.006G215300, Potri.014G156000, Potri.018G068000, Potri.013G089600, Potri.001G092800, Potri.003G146500, Potri.013G137000, Potri.010G089300, Potri.013G032500, Potri.007G072000, Potri.009G079200, Potri.013G137500, Potri.009G033500, Potri.001G144500, Potri.001G018200, Potri.002G226900, Potri.006G140000, Potri.012G096500]	0.170431
All	00061 Fatty acid biosynthesis	A09100 Metabolism	37	4399	69	10534	0.0306477	1.28408	[Potri.006G155800, Potri.013G021300, Potri.016G046700, Potri.012G101500, Potri.006G157200, Potri.008G178700, Potri.002G192400, Potri.001G321800, Potri.014G044000, Potri.001G282600, Potri.006G138000, Potri.001G177900, Potri.001G088700, Potri.009G109900, Potri.002G084100, Potri.015G099600, Potri.T111000, Potri.019G055300, Potri.018G072700, Potri.013G059000, Potri.005G187600, Potri.006G095800, Potri…	0.225409
All	00500 Starch and sucrose metabolism	A09100 Metabolism	78	4399	158	10534	0.0311582	1.18216	[Potri.009G042800, Potri.012G132500, Potri.012G132700, Potri.010G159900, Potri.018G149500, Potri.T018600, Potri.017G126300, Potri.001G383600, Potri.017G139100, Potri.004G110650, Potri.014G029400, Potri.011G103900, Potri.015G126900, Potri.018G088300, Potri.003G118300, Potri.001G120500, Potri.001G254800, Potri.001G403900, Potri.003G143900, Potri.004G019700, Potri.013G095500, Potri.004G019500, Potri…	0.222002
All	A09190 Not Included in Pathway or Brite	A09190 Not Included in Pathway or Brite	181	4399	392	10534	0.0401569	1.10569	[Potri.003G212400, Potri.002G243700, Potri.016G009400, Potri.013G040200, Potri.016G107900, Potri.009G130100, Potri.009G086700, Potri.019G088500, Potri.018G084300, Potri.003G193400, Potri.018G139900, Potri.006G147500, Potri.013G152700, Potri.016G072600, Potri.005G200700, Potri.012G091100, Potri.018G095200, Potri.006G076900, Potri.001G292300, Potri.010G183500, Potri.013G102200, Potri.014G156000, Po…	0.277448
All	00950 Isoquinoline alkaloid biosynthesis	A09100 Metabolism	26	4399	47	10534	0.0417298	1.32469	[Potri.T062200, Potri.006G260200, Potri.008G151900, Potri.017G013900, Potri.017G013800, Potri.T098400, Potri.001G388600, Potri.001G388300, Potri.T079800, Potri.001G388400, Potri.014G143300, Potri.001G388900, Potri.001G388800, Potri.T061900, Potri.001G388200, Potri.004G038500, Potri.004G156500, Potri.017G014100, Potri.010G088800, Potri.012G084400, Potri.001G118200, Potri.011G047200, Potri.002G2556…	0.279835
All	00400 Phenylalanine, tyrosine and tryptophan biosynthesis	A09100 Metabolism	35	4399	66	10534	0.0419836	1.26988	[Potri.011G004700, Potri.006G260200, Potri.013G029800, Potri.013G029900, Potri.011G136000, Potri.017G013900, Potri.009G044300, Potri.017G013800, Potri.008G069500, Potri.017G088700, Potri.T098400, Potri.005G084600, Potri.002G061100, Potri.012G145600, Potri.T079800, Potri.014G143300, Potri.017G109600, Potri.014G135500, Potri.008G074500, Potri.015G078801, Potri.018G019300, Potri.004G013400, Potri.01…	0.273493
All	B 09109 Metabolism of terpenoids and polyketides	A09100 Metabolism	119	4399	252	10534	0.0436719	1.1308	[Potri.008G067500, Potri.007G103800, Potri.001G111700, Potri.008G202200, Potri.011G101400, Potri.002G081800, Potri.010G149700, Potri.003G120300, Potri.007G007600, Potri.017G099000, Potri.T161200, Potri.017G114200, Potri.002G030500, Potri.012G078700, Potri.012G070000, Potri.011G099500, Potri.001G007700, Potri.001G378400, Potri.001G380500, Potri.006G238500, Potri.005G232300, Potri.001G049100, Potri…	0.276589
All	00520 Amino sugar and nucleotide sugar metabolism	A09100 Metabolism	86	4399	178	10534	0.0440491	1.15696	[Potri.012G132500, Potri.001G459700, Potri.012G132700, Potri.003G140900, Potri.017G126300, Potri.002G151400, Potri.014G101400, Potri.018G088300, Potri.018G086400, Potri.005G116200, Potri.006G114300, Potri.009G141800, Potri.018G003100, Potri.001G254800, Potri.004G189900, Potri.008G097600, Potri.002G200300, Potri.019G093700, Potri.001G206800, Potri.003G074700, Potri.006G070500, Potri.011G156100, Po…	0.271438
All	03440 Homologous recombination	A09120 Genetic Information Processing	33	4399	63	10534	0.0571468	1.25433	[Potri.018G067900, Potri.019G042900, Potri.011G136900, Potri.006G212100, Potri.005G067100, Potri.009G120700, Potri.007G048500, Potri.004G159000, Potri.002G008700, Potri.018G065300, Potri.003G015800, Potri.003G202300, Potri.016G057700, Potri.007G137600, Potri.002G197400, Potri.004G141500, Potri.006G143900, Potri.005G019800, Potri.001G334600, Potri.015G057300, Potri.001G407300, Potri.003G017500, Po…	0.342881
All	00960 Tropane, piperidine and pyridine alkaloid biosynthesis	A09100 Metabolism	25	4399	46	10534	0.0573632	1.30143	[Potri.006G260200, Potri.008G059100, Potri.008G151900, Potri.017G013900, Potri.017G013800, Potri.003G176900, Potri.003G176800, Potri.003G176700, Potri.001G245000, Potri.T098400, Potri.T079800, Potri.014G143300, Potri.014G145100, Potri.001G051600, Potri.001G051500, Potri.017G014100, Potri.013G026100, Potri.006G089800, Potri.010G088800, Potri.001G028600, Potri.012G084400, Potri.001G118200, Potri.01…	0.335354
All	01008 Polyketide biosynthesis proteins	A09180 Brite Hierarchies	7	4399	10	10534	0.0689352	1.67624	[Potri.014G145100, Potri.001G051600, Potri.003G176900, Potri.003G176800, Potri.003G176700, Potri.001G028600, Potri.001G051500]	0.392931
All	00360 Phenylalanine metabolism	A09100 Metabolism	27	4399	51	10534	0.0701684	1.26775	[Potri.016G126500, Potri.006G260200, Potri.008G038200, Potri.001G398600, Potri.008G151900, Potri.017G013900, Potri.009G130400, Potri.017G013800, Potri.T098400, Potri.T079800, Potri.014G143300, Potri.002G057400, Potri.016G091100, Potri.017G014100, Potri.016G127300, Potri.006G104800, Potri.005G205200, Potri.004G171000, Potri.010G088800, Potri.012G084400, Potri.001G118200, Potri.004G171300, Potri.01…	0.390205
All	01004 Lipid biosynthesis proteins	A09180 Brite Hierarchies	57	4399	117	10534	0.0754836	1.16662	[Potri.006G155800, Potri.010G052300, Potri.011G050800, Potri.006G101500, Potri.016G046700, Potri.008G069600, Potri.001G321800, Potri.002G134100, Potri.001G177900, Potri.005G202200, Potri.001G235400, Potri.009G109900, Potri.015G099600, Potri.010G204400, Potri.005G187600, Potri.004G131500, Potri.006G097800, Potri.018G062900, Potri.019G033500, Potri.006G192000, Potri.004G134132, Potri.003G142000, Po…	0.409768
All	00536 Glycosaminoglycan binding proteins	A09180 Brite Hierarchies	9	4399	14	10534	0.0760609	1.53941	[Potri.018G121500, Potri.018G024200, Potri.016G102200, Potri.010G160800, Potri.018G021600, Potri.001G047600, Potri.006G062200, Potri.015G049100, Potri.006G090700]	0.4033
All	00199 Cytochrome P450	A09180 Brite Hierarchies	37	4399	73	10534	0.0767059	1.21372	[Potri.008G067500, Potri.004G149000, Potri.001G249700, Potri.005G092200, Potri.002G042100, Potri.014G085800, Potri.009G109700, Potri.014G038700, Potri.017G099000, Potri.017G114200, Potri.009G069100, Potri.001G200100, Potri.007G072100, Potri.005G124000, Potri.003G129100, Potri.009G043700, Potri.018G146100, Potri.010G189800, Potri.018G070900, Potri.010G139500, Potri.004G106600, Potri.004G131700, Po…	0.397476
All	B 09108 Metabolism of cofactors and vitamins	A09100 Metabolism	166	4399	365	10534	0.0792548	1.08907	[Potri.011G025200, Potri.012G098300, Potri.007G126400, Potri.016G046700, Potri.005G101500, Potri.002G113600, Potri.017G013900, Potri.002G081800, Potri.T161200, Potri.008G107600, Potri.014G110800, Potri.001G051700, Potri.008G078800, Potri.012G078700, Potri.008G204900, Potri.012G070000, Potri.007G146000, Potri.003G215100, Potri.010G215300, Potri.005G064000, Potri.018G062900, Potri.019G033500, Potri…	0.401557
All	00230 Purine metabolism	A09100 Metabolism	50	4399	102	10534	0.0824003	1.17384	[Potri.008G038100, Potri.001G293400, Potri.012G132500, Potri.005G237300, Potri.005G101500, Potri.012G109400, Potri.010G029400, Potri.010G173600, Potri.003G118300, Potri.008G159000, Potri.017G051500, Potri.007G076700, Potri.002G024200, Potri.010G076100, Potri.010G215300, Potri.010G114400, Potri.009G125600, Potri.010G034800, Potri.012G089400, Potri.013G043500, Potri.016G087900, Potri.005G198400, Po…	0.408419
All	00562 Inositol phosphate metabolism	A09100 Metabolism	39	4399	78	10534	0.0866182	1.19732	[Potri.010G188900, Potri.010G184600, Potri.016G011000, Potri.008G128800, Potri.009G120600, Potri.009G084600, Potri.018G069700, Potri.001G027900, Potri.015G120400, Potri.001G283300, Potri.001G283100, Potri.009G046600, Potri.019G047200, Potri.001G252300, Potri.013G116400, Potri.001G275500, Potri.007G105100, Potri.005G078700, Potri.005G149800, Potri.008G072600, Potri.T088700, Potri.007G047900, Potri…	0.42019
All	00620 Pyruvate metabolism	A09100 Metabolism	60	4399	125	10534	0.0919486	1.14942	[Potri.002G214100, Potri.019G084900, Potri.001G287400, Potri.002G081800, Potri.001G122400, Potri.003G223100, Potri.010G233200, Potri.008G107600, Potri.010G131800, Potri.011G152900, Potri.012G078700, Potri.011G110700, Potri.004G013200, Potri.003G049300, Potri.019G041600, Potri.005G060000, Potri.008G119500, Potri.009G081600, Potri.010G254900, Potri.001G448700, Potri.008G002500, Potri.001G198000, Po…	0.436756
All	00730 Thiamine metabolism	A09100 Metabolism	18	4399	33	10534	0.095033	1.30616	[Potri.011G025200, Potri.010G215300, Potri.005G101500, Potri.016G023500, Potri.009G043200, Potri.006G171700, Potri.008G005100, Potri.008G196500, Potri.006G173500, Potri.010G015200, Potri.003G015700, Potri.001G333100, Potri.T114500, Potri.007G058500, Potri.011G134900, Potri.002G205800, Potri.015G093200, Potri.014G130900]	0.442194
All	04052 Cytokines and neuropeptides	A09180 Brite Hierarchies	4	4399	5	10534	0.101206	1.91571	[Potri.003G103700, Potri.010G223100, Potri.004G211600, Potri.001G130200]	0.461498
All	00260 Glycine, serine and threonine metabolism	A09100 Metabolism	44	4399	90	10534	0.102547	1.17071	[Potri.013G046400, Potri.012G075600, Potri.010G105000, Potri.008G151900, Potri.010G105300, Potri.011G136000, Potri.002G151200, Potri.006G229300, Potri.006G118400, Potri.008G009500, Potri.002G151100, Potri.017G109600, Potri.007G080000, Potri.014G145700, Potri.005G078100, Potri.002G122700, Potri.008G107600, Potri.002G093300, Potri.001G183700, Potri.013G099500, Potri.008G187400, Potri.017G059300, Po…	0.458446
All	00909 Sesquiterpenoid and triterpenoid biosynthesis	A09100 Metabolism	15	4399	27	10534	0.104527	1.33035	[Potri.014G001500, Potri.001G049200, Potri.001G049100, Potri.014G001300, Potri.007G002500, Potri.001G415100, Potri.011G142800, Potri.007G007600, Potri.011G085000, Potri.T028600, Potri.014G002400, Potri.014G002500, Potri.002G127400, Potri.T052100, Potri.002G127600]	0.45831
All	00071 Fatty acid degradation	A09100 Metabolism	28	4399	55	10534	0.107589	1.21909	[Potri.013G021300, Potri.007G017100, Potri.001G249700, Potri.004G067000, Potri.002G216400, Potri.002G192400, Potri.001G321800, Potri.002G081800, Potri.011G152800, Potri.009G109900, Potri.002G084100, Potri.011G152900, Potri.012G078700, Potri.009G043700, Potri.019G041500, Potri.007G108700, Potri.002G072100, Potri.019G041600, Potri.018G142700, Potri.005G060000, Potri.T107200, Potri.001G448700, Potri…	0.462834
All	03410 Base excision repair	A09120 Genetic Information Processing	32	4399	64	10534	0.112908	1.19732	[Potri.013G000700, Potri.019G042900, Potri.005G180700, Potri.011G136900, Potri.009G040900, Potri.001G178100, Potri.001G247700, Potri.002G081200, Potri.014G189400, Potri.007G145800, Potri.009G005900, Potri.014G041700, Potri.001G074700, Potri.004G185700, Potri.014G128000, Potri.014G187300, Potri.005G181300, Potri.007G127600, Potri.007G022900, Potri.010G137300, Potri.016G045800, Potri.010G175300, Po…	0.476721
All	00904 Diterpenoid biosynthesis	A09100 Metabolism	20	4399	38	10534	0.116244	1.26033	[Potri.012G132400, Potri.008G101600, Potri.007G103800, Potri.002G052100, Potri.001G378400, Potri.004G106600, Potri.008G082400, Potri.004G022800, Potri.002G191900, Potri.014G179100, Potri.010G149700, Potri.006G247700, Potri.014G117300, Potri.005G184400, Potri.015G134600, Potri.010G096800, Potri.003G057400, Potri.008G145300, Potri.012G071300, Potri.011G095600]	0.481884
All	00900 Terpenoid backbone biosynthesis	A09100 Metabolism	36	4399	73	10534	0.116572	1.18092	[Potri.017G124700, Potri.001G111700, Potri.007G101600, Potri.011G101200, Potri.011G101400, Potri.003G120300, Potri.003G120400, Potri.010G015200, Potri.T161200, Potri.004G208500, Potri.009G074800, Potri.017G110700, Potri.015G043400, Potri.011G099500, Potri.001G099300, Potri.001G380500, Potri.004G152800, Potri.004G104800, Potri.006G171700, Potri.012G068800, Potri.004G150400, Potri.001G225100, Potri…	0.474616
All	00300 Lysine biosynthesis	A09100 Metabolism	11	4399	19	10534	0.116743	1.38637	[Potri.002G091500, Potri.006G102700, Potri.010G105000, Potri.002G236800, Potri.014G145700, Potri.010G105300, Potri.009G119300, Potri.013G099500, Potri.007G013200, Potri.002G149500, Potri.014G071100]	0.466973
All	03037 Cilium and associated proteins	A09180 Brite Hierarchies	31	4399	62	10534	0.117377	1.19732	[Potri.T058000, Potri.006G212700, Potri.016G067700, Potri.019G034200, Potri.015G042600, Potri.011G120400, Potri.017G081600, Potri.001G280400, Potri.011G126400, Potri.005G051600, Potri.006G091800, Potri.002G049400, Potri.004G133800, Potri.018G138200, Potri.006G041800, Potri.010G108700, Potri.008G219900, Potri.T046300, Potri.001G026600, Potri.008G133000, Potri.013G058500, Potri.001G018700, Potri.00…	0.461411
All	00603 Glycosphingolipid biosynthesis - globo and isoglobo series	A09100 Metabolism	8	4399	13	10534	0.122504	1.47362	[Potri.001G232800, Potri.016G114200, Potri.008G079400, Potri.010G118200, Potri.018G152200, Potri.019G056700, Potri.011G047700, Potri.004G039300]	0.473403
All	04040 Ion channels	A09180 Brite Hierarchies	43	4399	89	10534	0.125116	1.15696	[Potri.006G174100, Potri.001G352500, Potri.001G375100, Potri.018G009200, Potri.018G011500, Potri.018G124100, Potri.006G268900, Potri.018G011800, Potri.006G268700, Potri.006G268400, Potri.012G038700, Potri.002G170000, Potri.002G229900, Potri.011G062900, Potri.006G271480, Potri.003G183000, Potri.001G374800, Potri.012G070300, Potri.007G055800, Potri.007G055600, Potri.003G001500, Potri.014G097900, Po…	0.475442
All	00790 Folate biosynthesis	A09100 Metabolism	18	4399	34	10534	0.125495	1.26775	[Potri.006G045400, Potri.011G078900, Potri.005G259700, Potri.019G070800, Potri.013G127700, Potri.016G067200, Potri.009G156400, Potri.014G195000, Potri.009G119200, Potri.005G230700, Potri.017G050400, Potri.005G230400, Potri.T076900, Potri.007G097300, Potri.001G272100, Potri.015G110500, Potri.014G099500, Potri.001G352800]	0.469063
All	00511 Other glycan degradation	A09100 Metabolism	15	4399	28	10534	0.140941	1.28284	[Potri.003G178000, Potri.012G131400, Potri.002G238200, Potri.001G298900, Potri.007G056300, Potri.001G232800, Potri.004G227200, Potri.003G037000, Potri.008G079400, Potri.001G299000, Potri.019G072800, Potri.T163400, Potri.009G093500, Potri.010G184200, Potri.009G093900]	0.5183
All	04146 Peroxisome	A09140 Cellular Processes	55	4399	117	10534	0.143927	1.12568	[Potri.002G216400, Potri.010G192600, Potri.004G065200, Potri.001G157900, Potri.003G069600, Potri.001G321800, Potri.010G176000, Potri.009G005100, Potri.009G109900, Potri.003G166700, Potri.004G185100, Potri.015G110400, Potri.012G112301, Potri.009G145000, Potri.004G074900, Potri.T059000, Potri.010G032900, Potri.017G018400, Potri.005G100400, Potri.004G005500, Potri.002G152300, Potri.001G347800, Potri…	0.520878
All	03110 Chaperones and folding catalysts	A09180 Brite Hierarchies	155	4399	347	10534	0.144225	1.06965	[Potri.010G111600, Potri.019G034200, Potri.009G147900, Potri.018G034600, Potri.006G225166, Potri.004G195300, Potri.018G063200, Potri.T125900, Potri.002G208700, Potri.018G133400, Potri.004G229400, Potri.006G110100, Potri.015G110000, Potri.006G246700, Potri.003G039550, Potri.004G187400, Potri.005G166300, Potri.014G055266, Potri.006G093400, Potri.008G194100, Potri.006G041800, Potri.002G209000, Potri…	0.513801
All	00650 Butanoate metabolism	A09100 Metabolism	14	4399	26	10534	0.146538	1.28942	[Potri.012G098300, Potri.001G111700, Potri.001G398600, Potri.004G075200, Potri.006G020900, Potri.010G178200, Potri.010G174000, Potri.003G120300, Potri.003G120400, Potri.012G039000, Potri.015G097200, Potri.008G078800, Potri.T059200, Potri.001G274100]	0.51401
All	00945 Stilbenoid, diarylheptanoid and gingerol biosynthesis	A09100 Metabolism	13	4399	24	10534	0.152365	1.29709	[Potri.003G183900, Potri.018G146100, Potri.018G105500, Potri.018G105400, Potri.018G104700, Potri.001G304800, Potri.018G104800, Potri.019G001400, Potri.008G136600, Potri.018G070300, Potri.009G099800, Potri.016G031100, Potri.019G130700]	0.526351
All	00630 Glyoxylate and dicarboxylate metabolism	A09100 Metabolism	49	4399	104	10534	0.155543	1.12824	[Potri.007G069600, Potri.002G151200, Potri.004G065200, Potri.003G069600, Potri.001G287400, Potri.007G060900, Potri.016G036900, Potri.012G043900, Potri.008G107600, Potri.008G200100, Potri.018G091401, Potri.001G183700, Potri.008G187400, Potri.017G059300, Potri.005G100400, Potri.001G156600, Potri.004G175800, Potri.003G078000, Potri.010G254700, Potri.009G081600, Potri.003G119000, Potri.005G251600, Po…	0.529309
All	99980 Enzymes with EC numbers	A09190 Not Included in Pathway or Brite	128	4399	286	10534	0.16337	1.07172	[Potri.016G009400, Potri.013G040200, Potri.016G107900, Potri.009G130100, Potri.019G088500, Potri.018G084300, Potri.003G193400, Potri.018G139900, Potri.006G147500, Potri.013G152700, Potri.005G200700, Potri.012G091100, Potri.018G095200, Potri.006G076900, Potri.010G183500, Potri.013G102200, Potri.009G156600, Potri.002G047500, Potri.008G138400, Potri.019G121700, Potri.004G226800, Potri.014G115000, Po…	0.547771
All	99995 Signaling proteins	A09190 Not Included in Pathway or Brite	11	4399	20	10534	0.164692	1.31705	[Potri.001G292300, Potri.T146500, Potri.002G119000, Potri.006G053000, Potri.007G055300, Potri.005G157800, Potri.019G118600, Potri.014G016700, Potri.008G146600, Potri.013G123700, Potri.009G086700]	0.544201
All	00523 Polyketide sugar unit biosynthesis	A09100 Metabolism	2	4399	2	10534	0.174367	2.39464	[Potri.003G120000, Potri.001G112000]	0.567938
All	03010 Ribosome	A09120 Genetic Information Processing	196	4399	446	10534	0.181936	1.05235	[Potri.006G069000, Potri.010G212300, Potri.014G153000, Potri.016G063200, Potri.001G450800, Potri.T159800, Potri.009G118900, Potri.017G110000, Potri.005G051200, Potri.001G164000, Potri.012G017300, Potri.001G183200, Potri.003G158901, Potri.001G271500, Potri.007G085200, Potri.018G146600, Potri.005G026000, Potri.003G007700, Potri.005G135000, Potri.005G082600, Potri.004G062600, Potri.008G150000, Potri…	0.584245
All	00053 Ascorbate and aldarate metabolism	A09100 Metabolism	29	4399	60	10534	0.182661	1.15741	[Potri.007G017100, Potri.016G011000, Potri.002G077400, Potri.009G120600, Potri.018G069700, Potri.006G178500, Potri.002G081800, Potri.004G118600, Potri.005G053000, Potri.006G254500, Potri.012G078700, Potri.001G219300, Potri.010G156300, Potri.017G100200, Potri.005G179200, Potri.005G112200, Potri.009G081300, Potri.T103900, Potri.014G068400, Potri.002G146500, Potri.009G159700, Potri.011G087200, Potri…	0.578426
All	99997 Function unknown	A09190 Not Included in Pathway or Brite	14	4399	27	10534	0.191781	1.24166	[Potri.005G105900, Potri.003G212400, Potri.006G215300, Potri.014G156000, Potri.018G068000, Potri.013G089600, Potri.001G092800, Potri.003G146500, Potri.013G032500, Potri.007G072000, Potri.001G018200, Potri.002G226900, Potri.006G140000, Potri.012G096500]	0.598986
All	00601 Glycosphingolipid biosynthesis - lacto and neolacto series	A09100 Metabolism	3	4399	4	10534	0.200022	1.79598	[Potri.016G114200, Potri.011G047700, Potri.004G039300]	0.616285
All	00965 Betalain biosynthesis	A09100 Metabolism	3	4399	4	10534	0.200022	1.79598	[Potri.018G136800, Potri.004G135200, Potri.T045400]	0.616285
All	00670 One carbon pool by folate	A09100 Metabolism	13	4399	25	10534	0.200734	1.24521	[Potri.017G123300, Potri.003G215100, Potri.010G114400, Potri.001G156600, Potri.003G078000, Potri.010G254700, Potri.009G119200, Potri.005G230700, Potri.002G090200, Potri.005G230400, Potri.008G002900, Potri.007G147300, Potri.017G059300]	0.602202
All	03450 Non-homologous end-joining	A09120 Genetic Information Processing	5	4399	8	10534	0.20202	1.49665	[Potri.013G000700, Potri.011G107400, Potri.010G094800, Potri.018G141900, Potri.001G407300]	0.598189
All	B 09193 Unclassified: signaling and cellular processes	A09190 Not Included in Pathway or Brite	22	4399	45	10534	0.205373	1.17071	[Potri.001G292300, Potri.T146500, Potri.005G157800, Potri.019G118600, Potri.005G237900, Potri.006G205300, Potri.014G016700, Potri.001G175200, Potri.013G030900, Potri.006G119500, Potri.013G123700, Potri.009G086700, Potri.014G178000, Potri.002G119000, Potri.006G053000, Potri.007G055300, Potri.015G078100, Potri.017G050500, Potri.019G048700, Potri.016G072600, Potri.008G146600, Potri.001G310600]	0.600322
All	00910 Nitrogen metabolism	A09100 Metabolism	22	4399	45	10534	0.205373	1.17071	[Potri.005G093200, Potri.007G069600, Potri.015G017500, Potri.001G348300, Potri.016G043700, Potri.010G068200, Potri.019G034800, Potri.004G212800, Potri.010G041100, Potri.006G047500, Potri.016G079600, Potri.012G087700, Potri.004G085400, Potri.006G121900, Potri.016G036900, Potri.012G043900, Potri.015G034700, Potri.007G114600, Potri.017G127100, Potri.006G038400, Potri.008G200100, Potri.012G113500]	0.600322
All	00450 Selenocompound metabolism	A09100 Metabolism	11	4399	21	10534	0.220568	1.25433	[Potri.002G024200, Potri.005G237300, Potri.008G159000, Potri.011G145100, Potri.017G057700, Potri.001G084000, Potri.009G066000, Potri.004G190900, Potri.010G081200, Potri.003G190600, Potri.019G038200]	0.628618
All	03011 Ribosome	A09180 Brite Hierarchies	206	4399	473	10534	0.223091	1.04291	[Potri.006G069000, Potri.010G212300, Potri.014G153000, Potri.016G063200, Potri.001G450800, Potri.T159800, Potri.009G118900, Potri.017G110000, Potri.005G051200, Potri.001G164000, Potri.012G017300, Potri.001G183200, Potri.003G158901, Potri.001G271500, Potri.007G085200, Potri.018G146600, Potri.005G026000, Potri.003G007700, Potri.005G135000, Potri.005G082600, Potri.004G062600, Potri.008G150000, Potri…	0.627961
All	00030 Pentose phosphate pathway	A09100 Metabolism	35	4399	75	10534	0.226714	1.1175	[Potri.003G161900, Potri.006G094400, Potri.012G132500, Potri.017G042900, Potri.011G155500, Potri.002G069000, Potri.010G109500, Potri.010G115300, Potri.003G151100, Potri.001G468100, Potri.011G015900, Potri.015G007300, Potri.013G005200, Potri.001G120400, Potri.017G070200, Potri.001G145700, Potri.012G024400, Potri.003G135600, Potri.T017600, Potri.001G225700, Potri.005G005866, Potri.002G003100, Potri…	0.630375
All	B 09104 Nucleotide metabolism	A09100 Metabolism	68	4399	151	10534	0.229584	1.07838	[Potri.008G038100, Potri.001G293400, Potri.012G132500, Potri.005G237300, Potri.005G101500, Potri.012G109400, Potri.010G029400, Potri.010G173600, Potri.003G118300, Potri.002G250000, Potri.008G159000, Potri.017G051500, Potri.001G332100, Potri.007G076700, Potri.002G235000, Potri.002G024200, Potri.010G076100, Potri.010G215300, Potri.010G114400, Potri.006G150600, Potri.009G125600, Potri.010G034800, Po…	0.630666
All	B 09191 Unclassified: metabolism	A09190 Not Included in Pathway or Brite	129	4399	293	10534	0.229833	1.05429	[Potri.016G009400, Potri.013G040200, Potri.016G107900, Potri.009G130100, Potri.019G088500, Potri.018G084300, Potri.003G193400, Potri.018G139900, Potri.006G147500, Potri.013G152700, Potri.005G200700, Potri.012G091100, Potri.018G095200, Potri.006G076900, Potri.010G183500, Potri.013G102200, Potri.009G156600, Potri.002G047500, Potri.008G138400, Potri.019G121700, Potri.004G226800, Potri.014G115000, Po…	0.623834
All	00531 Glycosaminoglycan degradation	A09100 Metabolism	10	4399	19	10534	0.231618	1.26033	[Potri.009G136700, Potri.018G121500, Potri.001G232800, Potri.018G024200, Potri.010G160800, Potri.003G037000, Potri.008G079400, Potri.006G122500, Potri.006G062200, Potri.015G049100]	0.621281
All	00010 Glycolysis / Gluconeogenesis	A09100 Metabolism	72	4399	161	10534	0.245361	1.07089	[Potri.017G151900, Potri.006G094400, Potri.012G132500, Potri.017G042900, Potri.002G069000, Potri.019G084900, Potri.018G088300, Potri.002G081800, Potri.001G468100, Potri.001G122400, Potri.003G223100, Potri.010G233200, Potri.001G254800, Potri.008G107600, Potri.002G093300, Potri.011G152900, Potri.012G078700, Potri.018G089800, Potri.019G041600, Potri.005G060000, Potri.008G119500, Potri.010G254900, Po…	0.650492
All	03000 Transcription factors	A09180 Brite Hierarchies	231	4399	534	10534	0.249282	1.03588	[Potri.001G075400, Potri.002G094200, Potri.014G027100, Potri.001G083700, Potri.019G047000, Potri.007G029500, Potri.001G041500, Potri.002G038500, Potri.017G081700, Potri.002G055400, Potri.008G166700, Potri.019G036100, Potri.005G147100, Potri.010G093400, Potri.002G164400, Potri.007G043800, Potri.001G372300, Potri.005G001600, Potri.009G060600, Potri.017G087800, Potri.014G081200, Potri.014G045100, Po…	0.653291
All	04626 Plant-pathogen interaction	A09150 Organismal Systems	120	4399	274	10534	0.263664	1.04875	[Potri.010G079900, Potri.012G023300, Potri.001G134700, Potri.010G247400, Potri.018G013500, Potri.009G082900, Potri.002G170000, Potri.011G124000, Potri.017G034200, Potri.004G015500, Potri.006G147100, Potri.002G164400, Potri.010G080900, Potri.001G110200, Potri.T044800, Potri.012G043200, Potri.006G043700, Potri.009G052700, Potri.015G033900, Potri.011G010000, Potri.001G404800, Potri.001G471100, Potri…	0.683129
All	04070 Phosphatidylinositol signaling system	A09130 Environmental Information Processing	33	4399	72	10534	0.278524	1.09754	[Potri.010G188900, Potri.008G103900, Potri.016G011000, Potri.008G128800, Potri.009G120600, Potri.009G084600, Potri.010G146900, Potri.001G027900, Potri.015G120400, Potri.009G046600, Potri.019G047200, Potri.004G122900, Potri.001G252300, Potri.013G116400, Potri.015G032600, Potri.007G105100, Potri.005G149800, Potri.T088700, Potri.007G047900, Potri.002G032900, Potri.010G156300, Potri.008G068300, Potri…	0.713522
All	03036 Chromosome and associated proteins	A09180 Brite Hierarchies	333	4399	778	10534	0.282378	1.02495	[Potri.017G013100, Potri.018G034200, Potri.016G090700, Potri.001G272700, Potri.003G210100, Potri.006G214300, Potri.006G027600, Potri.009G067100, Potri.014G088500, Potri.006G136600, Potri.005G227100, Potri.005G233900, Potri.006G040700, Potri.008G029900, Potri.007G048700, Potri.006G164400, Potri.001G468100, Potri.009G001500, Potri.006G250400, Potri.009G135800, Potri.010G013500, Potri.001G204900, Po…	0.715357
All	01005 Lipopolysaccharide biosynthesis proteins	A09180 Brite Hierarchies	6	4399	11	10534	0.286623	1.30616	[Potri.002G037400, Potri.016G095900, Potri.014G160300, Potri.005G199100, Potri.011G120100, Potri.001G400900]	0.718132
All	00902 Monoterpenoid biosynthesis	A09100 Metabolism	6	4399	11	10534	0.286623	1.30616	[Potri.009G158200, Potri.002G157000, Potri.004G235600, Potri.004G235500, Potri.002G156800, Potri.002G156300]	0.718132
All	B 09159 Environmental adaptation	A09150 Organismal Systems	142	4399	329	10534	0.319547	1.03355	[Potri.010G079900, Potri.012G023300, Potri.004G002700, Potri.001G134700, Potri.010G247400, Potri.018G013500, Potri.003G176900, Potri.009G082900, Potri.002G170000, Potri.011G124000, Potri.017G034200, Potri.014G145100, Potri.004G015500, Potri.006G147100, Potri.002G164400, Potri.010G080900, Potri.001G110200, Potri.T044800, Potri.010G145900, Potri.012G043200, Potri.006G043700, Potri.009G052700, Potri…	0.783407
All	99975 Protein processing	A09190 Not Included in Pathway or Brite	4	4399	7	10534	0.324519	1.36836	[Potri.002G243500, Potri.009G111700, Potri.002G243700, Potri.010G128500]	0.787132
All	00710 Carbon fixation by Calvin cycle	A09100 Metabolism	47	4399	106	10534	0.327684	1.06177	[Potri.003G161900, Potri.002G214100, Potri.006G094400, Potri.017G042900, Potri.017G101900, Potri.011G155500, Potri.002G069000, Potri.002G107700, Potri.010G115300, Potri.008G063800, Potri.018G046600, Potri.018G086700, Potri.001G134000, Potri.001G287400, Potri.001G468100, Potri.014G143300, Potri.001G120400, Potri.001G449200, Potri.007G011200, Potri.010G131800, Potri.005G254100, Potri.018G091401, Po…	0.786442
All	00380 Tryptophan metabolism	A09100 Metabolism	25	4399	55	10534	0.33519	1.08847	[Potri.007G017100, Potri.018G036800, Potri.012G006400, Potri.009G130400, Potri.006G248200, Potri.012G083300, Potri.002G081800, Potri.015G003100, Potri.011G150500, Potri.008G107600, Potri.012G078700, Potri.014G106500, Potri.002G076766, Potri.014G106600, Potri.005G100400, Potri.004G171000, Potri.004G171300, Potri.005G251600, Potri.001G167100, Potri.006G243400, Potri.002G180600, Potri.002G180700, Po…	0.796077
All	00100 Steroid biosynthesis	A09100 Metabolism	21	4399	46	10534	0.347149	1.0932	[Potri.004G097500, Potri.018G148800, Potri.003G160500, Potri.014G159900, Potri.014G159700, Potri.004G131700, Potri.007G002200, Potri.003G116000, Potri.014G069500, Potri.007G007600, Potri.006G079200, Potri.006G079100, Potri.001G068400, Potri.001G263700, Potri.T028600, Potri.006G079300, Potri.005G245800, Potri.009G058600, Potri.T052100, Potri.009G037400, Potri.009G094900]	0.815978
All	00537 Glycosylphosphatidylinositol (GPI)-anchored proteins	A09180 Brite Hierarchies	3	4399	5	10534	0.348247	1.43678	[Potri.001G087100, Potri.002G133300, Potri.003G143900]	0.810208
All	A09150 Organismal Systems	A09150 Organismal Systems	142	4399	331	10534	0.354481	1.02731	[Potri.010G079900, Potri.012G023300, Potri.004G002700, Potri.001G134700, Potri.010G247400, Potri.018G013500, Potri.003G176900, Potri.009G082900, Potri.002G170000, Potri.011G124000, Potri.017G034200, Potri.014G145100, Potri.004G015500, Potri.006G147100, Potri.002G164400, Potri.010G080900, Potri.001G110200, Potri.T044800, Potri.010G145900, Potri.012G043200, Potri.006G043700, Potri.009G052700, Potri…	0.81638
All	04122 Sulfur relay system	A09120 Genetic Information Processing	7	4399	14	10534	0.357254	1.19732	[Potri.005G083500, Potri.014G078200, Potri.T076900, Potri.019G070800, Potri.001G272100, Potri.014G099500, Potri.008G005100]	0.81454
All	02048 Prokaryotic defense system	A09180 Brite Hierarchies	7	4399	14	10534	0.357254	1.19732	[Potri.004G203100, Potri.013G000400, Potri.003G100000, Potri.008G005100, Potri.009G169700, Potri.001G009600, Potri.T046100]	0.81454
All	B 09132 Signal transduction	A09130 Environmental Information Processing	237	4399	557	10534	0.364714	1.0189	[Potri.012G023300, Potri.001G161400, Potri.010G188900, Potri.008G059200, Potri.010G247400, Potri.006G248200, Potri.010G027100, Potri.002G168200, Potri.001G252300, Potri.014G097100, Potri.001G298300, Potri.002G055400, Potri.004G164400, Potri.008G164400, Potri.004G015500, Potri.015G116900, Potri.002G164400, Potri.002G158400, Potri.004G185900, Potri.006G236200, Potri.008G066400, Potri.002G213100, Po…	0.815243
All	A09130 Environmental Information Processing	A09130 Environmental Information Processing	250	4399	588	10534	0.366234	1.01813	[Potri.012G023300, Potri.001G161400, Potri.010G188900, Potri.008G059200, Potri.010G247400, Potri.006G248200, Potri.010G027100, Potri.002G168200, Potri.001G252300, Potri.014G097100, Potri.001G298300, Potri.002G055400, Potri.004G164400, Potri.008G164400, Potri.004G015500, Potri.015G116900, Potri.002G164400, Potri.002G158400, Potri.004G185900, Potri.006G236200, Potri.008G066400, Potri.002G213100, Po…	0.810692
All	00944 Flavone and flavonol biosynthesis	A09100 Metabolism	2	4399	3	10534	0.377508	1.59642	[Potri.009G069100, Potri.013G073300]	0.827613
All	B 09192 Unclassified: genetic information processing	A09190 Not Included in Pathway or Brite	8	4399	17	10534	0.417015	1.12689	[Potri.011G109500, Potri.002G243500, Potri.009G111700, Potri.019G061200, Potri.002G243700, Potri.010G128500, Potri.014G016900, Potri.018G075200]	0.905518
All	01053 Biosynthesis of siderophore group nonribosomal peptides	A09100 Metabolism	1	4399	1	10534	0.4176	2.39464	[Potri.012G070000]	0.898234
All	03266 Virion - Herpesvirus	A09120 Genetic Information Processing	1	4399	1	10534	0.4176	2.39464	[Potri.006G050700]	0.898234
All	99974 Translation	A09190 Not Included in Pathway or Brite	1	4399	1	10534	0.4176	2.39464	[Potri.019G061200]	0.898234
All	00592 alpha-Linolenic acid metabolism	A09100 Metabolism	28	4399	64	10534	0.419528	1.04765	[Potri.004G149000, Potri.003G004600, Potri.018G065600, Potri.002G216400, Potri.013G103000, Potri.003G067600, Potri.007G021300, Potri.003G004200, Potri.009G109700, Potri.014G038700, Potri.014G168166, Potri.010G057100, Potri.014G018200, Potri.007G108700, Potri.002G072100, Potri.008G117300, Potri.013G102700, Potri.005G060000, Potri.005G045900, Potri.014G177200, Potri.013G102900, Potri.013G102800, Po…	0.877545
All	00270 Cysteine and methionine metabolism	A09100 Metabolism	65	4399	152	10534	0.430937	1.02402	[Potri.006G260200, Potri.006G151600, Potri.010G105000, Potri.005G048100, Potri.002G113600, Potri.017G013900, Potri.003G190600, Potri.008G153300, Potri.010G083600, Potri.018G067000, Potri.013G004100, Potri.T121900, Potri.008G009500, Potri.001G287400, Potri.T098400, Potri.001G122400, Potri.011G020900, Potri.001G084000, Potri.007G080000, Potri.014G145700, Potri.001G365500, Potri.010G133900, Potri.00…	0.893216
All	00340 Histidine metabolism	A09100 Metabolism	10	4399	22	10534	0.441694	1.08847	[Potri.001G267400, Potri.007G017100, Potri.001G391400, Potri.001G167100, Potri.004G222400, Potri.009G120600, Potri.009G061700, Potri.012G078700, Potri.019G057200, Potri.002G081800]	0.907263
All	00290 Valine, leucine and isoleucine biosynthesis	A09100 Metabolism	10	4399	22	10534	0.441694	1.08847	[Potri.014G055100, Potri.012G098300, Potri.002G113600, Potri.004G043700, Potri.015G097200, Potri.006G118400, Potri.001G051700, Potri.008G078800, Potri.009G082600, Potri.010G178200]	0.907263
All	04075 Plant hormone signal transduction	A09130 Environmental Information Processing	194	4399	461	10534	0.461108	1.00772	[Potri.012G023300, Potri.001G161400, Potri.008G059200, Potri.010G247400, Potri.006G248200, Potri.010G027100, Potri.002G168200, Potri.014G097100, Potri.001G298300, Potri.002G055400, Potri.004G164400, Potri.008G164400, Potri.004G015500, Potri.015G116900, Potri.002G158400, Potri.004G185900, Potri.006G236200, Potri.008G066400, Potri.002G213100, Potri.010G183900, Potri.001G301800, Potri.004G172800, Po…	0.930378
All	03420 Nucleotide excision repair	A09120 Genetic Information Processing	41	4399	96	10534	0.463811	1.02271	[Potri.019G042900, Potri.012G050300, Potri.011G136900, Potri.009G040900, Potri.006G212100, Potri.001G247700, Potri.007G048500, Potri.002G081200, Potri.006G136300, Potri.018G065300, Potri.005G176600, Potri.001G025500, Potri.005G036700, Potri.007G080400, Potri.016G003200, Potri.001G150400, Potri.006G141300, Potri.007G137600, Potri.006G143900, Potri.009G005900, Potri.017G070500, Potri.015G057300, Po…	0.927622
All	00052 Galactose metabolism	A09100 Metabolism	33	4399	77	10534	0.465673	1.02627	[Potri.012G132500, Potri.006G233200, Potri.003G140900, Potri.002G077400, Potri.018G126400, Potri.010G109500, Potri.017G080000, Potri.018G088300, Potri.010G042000, Potri.003G151100, Potri.015G081700, Potri.010G118200, Potri.006G227400, Potri.018G152200, Potri.001G254800, Potri.014G118400, Potri.011G166700, Potri.013G005900, Potri.014G116800, Potri.011G154200, Potri.015G127100, Potri.007G123400, Po…	0.923247
All	00280 Valine, leucine and isoleucine degradation	A09100 Metabolism	27	4399	63	10534	0.477707	1.02627	[Potri.007G017100, Potri.001G111700, Potri.002G113600, Potri.002G216400, Potri.006G264200, Potri.001G283300, Potri.009G082600, Potri.002G081800, Potri.001G283100, Potri.003G120300, Potri.003G120400, Potri.010G011300, Potri.007G080000, Potri.009G011700, Potri.008G107600, Potri.005G185400, Potri.012G078700, Potri.002G057700, Potri.006G106800, Potri.005G064000, Potri.005G213300, Potri.003G080800, Po…	0.938941
All	04090 CD molecules	A09180 Brite Hierarchies	16	4399	37	10534	0.489839	1.03552	[Potri.016G093600, Potri.017G085000, Potri.018G141300, Potri.017G081100, Potri.018G141400, Potri.001G139600, Potri.001G417600, Potri.005G082800, Potri.010G169100, Potri.014G113000, Potri.012G014900, Potri.006G123900, Potri.014G113100, Potri.001G165000, Potri.002G187500, Potri.002G019600]	0.954558
All	99973 Transcription	A09190 Not Included in Pathway or Brite	3	4399	6	10534	0.492145	1.19732	[Potri.011G109500, Potri.014G016900, Potri.018G075200]	0.950925
All	00524 Neomycin, kanamycin and gentamicin biosynthesis	A09100 Metabolism	3	4399	6	10534	0.492145	1.19732	[Potri.009G050000, Potri.001G254800, Potri.018G088300]	0.950925
All	00604 Glycosphingolipid biosynthesis - ganglio series	A09100 Metabolism	3	4399	6	10534	0.492145	1.19732	[Potri.001G232800, Potri.003G037000, Potri.008G079400]	0.950925
All	99992 Structural proteins	A09190 Not Included in Pathway or Brite	3	4399	6	10534	0.492145	1.19732	[Potri.005G237900, Potri.006G205300, Potri.016G072600]	0.950925
All	04130 SNARE interactions in vesicular transport	A09120 Genetic Information Processing	23	4399	54	10534	0.502529	1.01994	[Potri.010G074100, Potri.007G123000, Potri.008G063100, Potri.006G129500, Potri.014G087400, Potri.007G023100, Potri.010G191100, Potri.017G087700, Potri.003G069900, Potri.002G145200, Potri.016G030100, Potri.019G030800, Potri.006G032800, Potri.011G043700, Potri.018G025800, Potri.010G064900, Potri.002G102400, Potri.005G121300, Potri.011G059700, Potri.003G180800, Potri.005G221600, Potri.002G200400, Po…	0.939153
All	04820 Cytoskeleton in muscle cells	A09140 Cellular Processes	10	4399	23	10534	0.512925	1.04115	[Potri.002G118000, Potri.012G129300, Potri.008G010900, Potri.014G015600, Potri.014G080900, Potri.009G087200, Potri.010G034800, Potri.012G057500, Potri.013G017000, Potri.005G025300]	0.950789
All	01003 Glycosyltransferases	A09180 Brite Hierarchies	82	4399	196	10534	0.518835	1.00184	[Potri.001G033800, Potri.008G090000, Potri.018G149500, Potri.013G025600, Potri.001G383600, Potri.017G139100, Potri.006G063300, Potri.002G151400, Potri.011G103900, Potri.005G027600, Potri.006G114300, Potri.016G114200, Potri.009G095500, Potri.008G097600, Potri.014G041800, Potri.002G200300, Potri.001G034100, Potri.014G053200, Potri.002G168600, Potri.013G131301, Potri.011G095100, Potri.014G095900, Po…	0.953987
All	00220 Arginine biosynthesis	A09100 Metabolism	22	4399	52	10534	0.521077	1.01311	[Potri.005G093200, Potri.010G239000, Potri.007G069600, Potri.002G106200, Potri.006G260200, Potri.003G091100, Potri.019G034800, Potri.005G229400, Potri.014G067700, Potri.007G005300, Potri.017G053500, Potri.004G085400, Potri.018G001600, Potri.014G143300, Potri.012G043900, Potri.002G085500, Potri.015G034700, Potri.017G127100, Potri.008G200100, Potri.012G113500, Potri.008G187400, Potri.002G146200]	0.950445
All	99977 Transport	A09190 Not Included in Pathway or Brite	7	4399	16	10534	0.530859	1.04765	[Potri.017G050500, Potri.019G048700, Potri.001G175200, Potri.013G030900, Potri.006G119500, Potri.014G178000, Potri.001G310600]	0.960603
All	00040 Pentose and glucuronate interconversions	A09100 Metabolism	51	4399	122	10534	0.53092	1.00104	[Potri.011G025400, Potri.012G126900, Potri.017G005800, Potri.011G093400, Potri.008G011100, Potri.006G122000, Potri.003G072800, Potri.001G162500, Potri.009G169100, Potri.015G127800, Potri.015G087800, Potri.012G135000, Potri.001G339500, Potri.001G343400, Potri.008G182200, Potri.001G052300, Potri.014G067100, Potri.003G002601, Potri.012G134900, Potri.010G247700, Potri.006G214400, Potri.002G077400, Po…	0.953148
All	00250 Alanine, aspartate and glutamate metabolism	A09100 Metabolism	26	4399	62	10534	0.53741	1.0042	[Potri.010G239000, Potri.007G069600, Potri.006G260200, Potri.015G017500, Potri.004G075200, Potri.019G034800, Potri.010G174000, Potri.014G143300, Potri.012G043900, Potri.007G080000, Potri.002G122900, Potri.015G034700, Potri.008G200100, Potri.008G187400, Potri.005G093200, Potri.006G106800, Potri.002G106200, Potri.009G125600, Potri.006G020900, Potri.016G087900, Potri.004G085400, Potri.001G253300, Po…	0.957261
All	00740 Riboflavin metabolism	A09100 Metabolism	9	4399	21	10534	0.542483	1.02627	[Potri.015G031400, Potri.007G146000, Potri.017G050400, Potri.007G097300, Potri.014G083000, Potri.012G042200, Potri.002G158800, Potri.019G100500, Potri.019G054000]	0.958807
All	00460 Cyanoamino acid metabolism	A09100 Metabolism	28	4399	67	10534	0.544687	1.00074	[Potri.009G042800, Potri.010G159900, Potri.T177800, Potri.T018600, Potri.014G086300, Potri.004G110650, Potri.001G227200, Potri.001G227400, Potri.002G122900, Potri.001G403900, Potri.004G019800, Potri.004G019700, Potri.013G055600, Potri.017G059300, Potri.016G074200, Potri.004G019500, Potri.001G223700, Potri.015G041300, Potri.001G223600, Potri.002G160800, Potri.002G219600, Potri.004G019350, Potri.01…	0.955297
All	00600 Sphingolipid metabolism	A09100 Metabolism	18	4399	43	10534	0.552862	1.00241	[Potri.003G178000, Potri.009G040600, Potri.011G050800, Potri.011G023400, Potri.004G233300, Potri.015G103800, Potri.001G232800, Potri.004G227200, Potri.001G317400, Potri.003G037000, Potri.008G079400, Potri.010G118200, Potri.019G072800, Potri.018G152200, Potri.T163400, Potri.019G056700, Potri.003G168801, Potri.002G013300]	0.962233
All	02010 ABC transporters	A09130 Environmental Information Processing	13	4399	31	10534	0.560493	1.0042	[Potri.016G093600, Potri.017G085000, Potri.018G141300, Potri.017G081100, Potri.018G141400, Potri.001G139600, Potri.001G417600, Potri.014G113000, Potri.006G123900, Potri.014G113100, Potri.001G165000, Potri.002G187500, Potri.002G019600]	0.968125
All	B 09131 Membrane transport	A09130 Environmental Information Processing	13	4399	31	10534	0.560493	1.0042	[Potri.016G093600, Potri.017G085000, Potri.018G141300, Potri.017G081100, Potri.018G141400, Potri.001G139600, Potri.001G417600, Potri.014G113000, Potri.006G123900, Potri.014G113100, Potri.001G165000, Potri.002G187500, Potri.002G019600]	0.968125
All	00660 C5-Branched dibasic acid metabolism	A09100 Metabolism	4	4399	9	10534	0.56118	1.06428	[Potri.012G098300, Potri.015G097200, Potri.008G078800, Potri.010G178200]	0.954844
All	00051 Fructose and mannose metabolism	A09100 Metabolism	34	4399	83	10534	0.600046	0.980935	[Potri.013G130400, Potri.006G094400, Potri.017G042900, Potri.012G134900, Potri.012G132700, Potri.002G069000, Potri.017G126300, Potri.014G101400, Potri.018G088300, Potri.018G101700, Potri.003G151100, Potri.003G118300, Potri.001G468100, Potri.005G116200, Potri.001G279100, Potri.011G015900, Potri.010G198800, Potri.005G229600, Potri.001G254800, Potri.005G120500, Potri.007G129700, Potri.001G240300, Po…	1.01341
All	00310 Lysine degradation	A09100 Metabolism	18	4399	44	10534	0.602384	0.979623	[Potri.007G045800, Potri.019G087900, Potri.007G017100, Potri.014G120100, Potri.006G027600, Potri.006G134300, Potri.006G134200, Potri.010G064300, Potri.005G193500, Potri.002G081800, Potri.014G143900, Potri.006G272800, Potri.001G167100, Potri.018G008700, Potri.007G057000, Potri.008G107600, Potri.012G078700, Potri.003G188700]	1.00988
All	02042 Bacterial toxins	A09180 Brite Hierarchies	3	4399	7	10534	0.617865	1.02627	[Potri.015G097900, Potri.012G099300, Potri.001G275500]	1.02827
All	00770 Pantothenate and CoA biosynthesis	A09100 Metabolism	18	4399	45	10534	0.649382	0.957854	[Potri.006G211300, Potri.007G017100, Potri.012G098300, Potri.002G113600, Potri.004G043700, Potri.009G082600, Potri.010G178200, Potri.002G081800, Potri.014G055100, Potri.016G078400, Potri.005G170600, Potri.002G240800, Potri.015G097200, Potri.010G206900, Potri.001G051700, Potri.008G078800, Potri.012G078700, Potri.015G077300]	1.07289
All	01006 Prenyltransferases	A09180 Brite Hierarchies	20	4399	50	10534	0.651519	0.957854	[Potri.015G043400, Potri.011G099500, Potri.017G124700, Potri.001G007700, Potri.001G380500, Potri.008G202200, Potri.010G030500, Potri.008G121500, Potri.004G152800, Potri.011G101200, Potri.011G101400, Potri.006G135300, Potri.009G045500, Potri.008G054500, Potri.014G139300, Potri.017G138900, Potri.003G218000, Potri.005G093600, Potri.005G093700, Potri.017G073200]	1.06868
All	04712 Circadian rhythm - plant	A09150 Organismal Systems	22	4399	55	10534	0.653794	0.957854	[Potri.004G002700, Potri.003G045000, Potri.010G215200, Potri.005G001800, Potri.010G105700, Potri.010G145900, Potri.008G046200, Potri.003G176900, Potri.003G176800, Potri.003G176700, Potri.001G028600, Potri.008G135200, Potri.018G029500, Potri.012G140200, Potri.002G180800, Potri.014G145100, Potri.005G164700, Potri.008G105200, Potri.014G111400, Potri.001G051600, Potri.014G095300, Potri.001G051500]	1.06475
All	04016 MAPK signaling pathway - plant	A09130 Environmental Information Processing	55	4399	136	10534	0.654409	0.968419	[Potri.003G159800, Potri.008G059200, Potri.010G146900, Potri.004G065400, Potri.010G199600, Potri.009G082900, Potri.004G138300, Potri.014G097100, Potri.001G019100, Potri.008G011300, Potri.008G164400, Potri.012G131800, Potri.003G147300, Potri.002G164400, Potri.003G133300, Potri.006G068500, Potri.001G099001, Potri.009G083100, Potri.002G099700, Potri.T172500, Potri.010G183900, Potri.005G100400, Potri…	1.05819
All	00254 Aflatoxin biosynthesis	A09100 Metabolism	1	4399	2	10534	0.660834	1.19732	[Potri.005G167400]	1.06106
All	00440 Phosphonate and phosphinate metabolism	A09100 Metabolism	4	4399	10	10534	0.660916	0.957854	[Potri.001G159400, Potri.008G109900, Potri.016G143600, Potri.006G006700]	1.05377
All	00908 Zeatin biosynthesis	A09100 Metabolism	9	4399	23	10534	0.676118	0.937031	[Potri.014G139300, Potri.008G202200, Potri.005G232300, Potri.017G114200, Potri.010G030500, Potri.008G121500, Potri.006G048200, Potri.002G030500, Potri.016G044100]	1.07052
All	00470 D-Amino acid metabolism	A09100 Metabolism	2	4399	5	10534	0.692824	0.957854	[Potri.006G102700, Potri.009G119300]	1.08941
All	00543 Exopolysaccharide biosynthesis	A09100 Metabolism	2	4399	5	10534	0.692824	0.957854	[Potri.013G109500, Potri.001G365500]	1.08941
All	00750 Vitamin B6 metabolism	A09100 Metabolism	5	4399	13	10534	0.694267	0.921014	[Potri.012G023800, Potri.016G116400, Potri.015G006900, Potri.003G034600, Potri.008G196800]	1.07682
All	00590 Arachidonic acid metabolism	A09100 Metabolism	5	4399	13	10534	0.694267	0.921014	[Potri.008G045900, Potri.012G046600, Potri.005G242500, Potri.013G127700, Potri.005G082800]	1.07682
All	00561 Glycerolipid metabolism	A09100 Metabolism	28	4399	71	10534	0.696291	0.944363	[Potri.007G017100, Potri.006G063300, Potri.002G192600, Potri.002G081800, Potri.005G202200, Potri.009G112300, Potri.003G063100, Potri.010G118200, Potri.018G152200, Potri.016G070200, Potri.012G078700, Potri.006G097800, Potri.006G097600, Potri.018G123000, Potri.018G016600, Potri.014G085500, Potri.002G133100, Potri.001G167100, Potri.014G040600, Potri.006G203200, Potri.008G058200, Potri.019G056700, Po…	1.06547
All	00564 Glycerophospholipid metabolism	A09100 Metabolism	46	4399	116	10534	0.709896	0.949597	[Potri.001G159400, Potri.006G046900, Potri.006G069200, Potri.008G109900, Potri.016G143600, Potri.001G044200, Potri.006G006700, Potri.002G192600, Potri.002G134100, Potri.005G025400, Potri.005G246000, Potri.005G202200, Potri.009G112300, Potri.006G120700, Potri.018G131200, Potri.001G275500, Potri.003G015000, Potri.003G032800, Potri.001G032000, Potri.008G126100, Potri.012G047400, Potri.015G039000, Po…	1.07904
All	00240 Pyrimidine metabolism	A09100 Metabolism	29	4399	74	10534	0.713441	0.938438	[Potri.002G134600, Potri.017G063900, Potri.002G222300, Potri.017G069600, Potri.002G250000, Potri.002G261900, Potri.010G088000, Potri.007G110200, Potri.001G332100, Potri.007G076700, Potri.013G053500, Potri.002G235000, Potri.014G148200, Potri.006G150600, Potri.003G198500, Potri.014G104700, Potri.009G119200, Potri.010G169100, Potri.005G230700, Potri.006G083400, Potri.005G230400, Potri.005G087300, Po…	1.07725
All	00903 Limonene degradation	A09100 Metabolism	3	4399	8	10534	0.720373	0.897988	[Potri.007G017100, Potri.012G078700, Potri.002G081800]	1.08056
All	00430 Taurine and hypotaurine metabolism	A09100 Metabolism	6	4399	16	10534	0.721661	0.897988	[Potri.005G250600, Potri.004G075200, Potri.012G039000, Potri.006G060300, Potri.T059200, Potri.005G082800]	1.07542
All	00062 Fatty acid elongation	A09100 Metabolism	19	4399	50	10534	0.751513	0.909961	[Potri.010G079900, Potri.010G052300, Potri.010G080400, Potri.006G249200, Potri.014G196200, Potri.007G010900, Potri.013G119600, Potri.013G119800, Potri.010G125300, Potri.003G080100, Potri.001G235400, Potri.013G120100, Potri.009G116700, Potri.001G234500, Potri.010G079300, Potri.010G079500, Potri.010G079400, Potri.008G160000, Potri.010G204400]	1.11263
All	01009 Protein phosphatases and associated proteins	A09180 Brite Hierarchies	139	4399	347	10534	0.760447	0.959234	[Potri.018G086200, Potri.018G034200, Potri.012G103700, Potri.019G128600, Potri.006G136600, Potri.005G227100, Potri.006G040700, Potri.014G159100, Potri.003G159600, Potri.014G197100, Potri.002G190400, Potri.006G040300, Potri.014G085900, Potri.003G011300, Potri.006G059600, Potri.008G166300, Potri.010G059900, Potri.015G013100, Potri.006G164000, Potri.002G097200, Potri.015G102200, Potri.014G121000, Po…	1.11859
All	00591 Linoleic acid metabolism	A09100 Metabolism	9	4399	25	10534	0.782944	0.862069	[Potri.014G018200, Potri.008G151500, Potri.013G022100, Potri.005G032800, Potri.003G067600, Potri.013G022000, Potri.010G057100, Potri.005G032400, Potri.014G177200]	1.1443
All	00195 Photosynthesis	A09100 Metabolism	43	4399	112	10534	0.794143	0.919369	[Potri.005G130400, Potri.013G136900, Potri.019G118500, Potri.002G239700, Potri.002G044300, Potri.010G210200, Potri.019G028200, Potri.010G210000, Potri.001G471900, Potri.018G026500, Potri.005G246100, Potri.004G202500, Potri.013G137100, Potri.019G028500, Potri.007G057200, Potri.013G143200, Potri.013G137600, Potri.013G137900, Potri.005G206700, Potri.003G015200, Potri.005G154700, Potri.011G074600, Po…	1.15328
All	04091 Lectins	A09180 Brite Hierarchies	7	4399	20	10534	0.798256	0.838122	[Potri.002G169100, Potri.013G124000, Potri.018G118200, Potri.001G001700, Potri.015G071400, Potri.014G096500, Potri.019G055200]	1.15191
All	A09140 Cellular Processes	A09140 Cellular Processes	256	4399	636	10534	0.798597	0.963878	[Potri.019G011600, Potri.014G159900, Potri.001G272700, Potri.009G067100, Potri.014G088500, Potri.010G192600, Potri.004G065200, Potri.006G136600, Potri.002G117400, Potri.006G040700, Potri.010G153000, Potri.010G176000, Potri.010G013500, Potri.004G185100, Potri.003G032800, Potri.001G233100, Potri.002G152300, Potri.001G347800, Potri.006G082900, Potri.001G042700, Potri.011G061300, Potri.009G026000, Po…	1.14516
All	00640 Propanoate metabolism	A09100 Metabolism	20	4399	54	10534	0.79991	0.886902	[Potri.006G095800, Potri.005G064000, Potri.004G005500, Potri.006G264200, Potri.003G111200, Potri.004G119000, Potri.001G283300, Potri.001G283100, Potri.010G170200, Potri.015G028200, Potri.001G122400, Potri.010G011300, Potri.011G010400, Potri.008G107600, Potri.005G185400, Potri.019G092600, Potri.005G077600, Potri.017G092500, Potri.002G057700, Potri.005G167400]	1.13987
All	04148 Efferocytosis	A09140 Cellular Processes	29	4399	77	10534	0.801142	0.901876	[Potri.010G029700, Potri.003G054900, Potri.014G159900, Potri.014G159700, Potri.014G088500, Potri.002G117400, Potri.014G067700, Potri.008G191400, Potri.007G061500, Potri.015G030700, Potri.006G109200, Potri.002G019500, Potri.019G055200, Potri.014G051800, Potri.018G068500, Potri.018G083400, Potri.012G043200, Potri.009G115000, Potri.007G020100, Potri.011G061500, Potri.010G226300, Potri.006G146500, Po…	1.13454
All	00942 Anthocyanin biosynthesis	A09100 Metabolism	1	4399	3	10534	0.802496	0.798212	[Potri.002G236400]	1.12944
All	99994 Others	A09190 Not Included in Pathway or Brite	1	4399	3	10534	0.802496	0.798212	[Potri.015G078100]	1.12944
All	03400 DNA repair and recombination proteins	A09180 Brite Hierarchies	132	4399	334	10534	0.815677	0.946383	[Potri.013G000700, Potri.019G042900, Potri.011G136900, Potri.005G067100, Potri.009G120700, Potri.006G159200, Potri.004G041900, Potri.001G074700, Potri.001G334600, Potri.019G078700, Potri.005G051600, Potri.014G187300, Potri.005G181300, Potri.002G049400, Potri.010G137300, Potri.015G041400, Potri.008G119700, Potri.010G175300, Potri.006G045600, Potri.001G387300, Potri.015G142900, Potri.004G100700, Po…	1.13399
All	03009 Ribosome biogenesis	A09180 Brite Hierarchies	143	4399	362	10534	0.826417	0.945947	[Potri.014G130400, Potri.003G098800, Potri.006G044100, Potri.016G090700, Potri.007G021900, Potri.012G109400, Potri.004G214300, Potri.017G101000, Potri.004G197200, Potri.016G013900, Potri.002G190400, Potri.006G040300, Potri.001G173500, Potri.006G059600, Potri.015G001000, Potri.008G029100, Potri.006G250400, Potri.011G095700, Potri.015G133400, Potri.001G200300, Potri.003G093900, Potri.002G204900, Po…	1.14196
All	00330 Arginine and proline metabolism	A09100 Metabolism	27	4399	73	10534	0.8285	0.885687	[Potri.006G151300, Potri.006G260200, Potri.007G017100, Potri.009G130400, Potri.001G287700, Potri.014G067700, Potri.018G101500, Potri.006G042600, Potri.002G081800, Potri.015G055300, Potri.014G143300, Potri.010G133900, Potri.012G078700, Potri.004G106400, Potri.001G296800, Potri.015G018900, Potri.004G171000, Potri.017G108800, Potri.004G171300, Potri.002G016700, Potri.001G167100, Potri.004G169300, Po…	1.13794
All	00785 Lipoic acid metabolism	A09100 Metabolism	15	4399	42	10534	0.829407	0.855227	[Potri.005G064000, Potri.019G084900, Potri.006G229300, Potri.008G119500, Potri.013G136000, Potri.002G131000, Potri.019G102700, Potri.017G076500, Potri.012G123700, Potri.010G011300, Potri.001G198000, Potri.008G107600, Potri.001G144800, Potri.005G185400, Potri.004G129800]	1.13236
All	01040 Biosynthesis of unsaturated fatty acids	A09100 Metabolism	12	4399	35	10534	0.858039	0.821018	[Potri.T180100, Potri.007G010900, Potri.010G052300, Potri.001G235400, Potri.013G127300, Potri.002G216400, Potri.006G192000, Potri.001G012700, Potri.019G092600, Potri.005G077600, Potri.010G204400, Potri.005G187600]	1.16448
All	00410 beta-Alanine metabolism	A09100 Metabolism	23	4399	64	10534	0.859005	0.860572	[Potri.006G151300, Potri.007G017100, Potri.004G075200, Potri.008G151900, Potri.004G005500, Potri.006G264200, Potri.010G088800, Potri.001G283300, Potri.012G084400, Potri.001G118200, Potri.002G081800, Potri.001G283100, Potri.010G170200, Potri.001G167100, Potri.015G082900, Potri.011G010400, Potri.012G039000, Potri.019G092600, Potri.005G077600, Potri.002G240800, Potri.012G078700, Potri.002G057700, Po…	1.15889
All	03008 Ribosome biogenesis in eukaryotes	A09120 Genetic Information Processing	38	4399	103	10534	0.866143	0.883458	[Potri.014G128300, Potri.002G073200, Potri.006G044100, Potri.001G033900, Potri.015G092900, Potri.015G147500, Potri.001G222300, Potri.002G134900, Potri.012G109400, Potri.009G025800, Potri.001G173500, Potri.017G001100, Potri.007G048000, Potri.006G250300, Potri.015G001000, Potri.003G124700, Potri.015G001200, Potri.001G258900, Potri.006G250400, Potri.006G078900, Potri.002G036500, Potri.012G095400, Po…	1.16165
All	99987 Cofactor metabolism	A09190 Not Included in Pathway or Brite	1	4399	4	10534	0.884997	0.598659	[Potri.010G157500]	1.18
All	00565 Ether lipid metabolism	A09100 Metabolism	13	4399	39	10534	0.892129	0.798212	[Potri.015G097900, Potri.012G099300, Potri.006G069200, Potri.008G211100, Potri.008G109900, Potri.007G060300, Potri.002G134100, Potri.005G246000, Potri.018G131200, Potri.001G275500, Potri.002G016100, Potri.003G015000, Potri.003G032800]	1.18259
All	00194 Photosynthesis proteins	A09180 Brite Hierarchies	51	4399	138	10534	0.89281	0.884974	[Potri.013G136900, Potri.008G067300, Potri.002G044300, Potri.014G172400, Potri.010G210200, Potri.019G028200, Potri.010G210000, Potri.001G471900, Potri.018G026500, Potri.005G246100, Potri.006G139600, Potri.013G143200, Potri.013G137600, Potri.005G258600, Potri.005G154700, Potri.011G074600, Potri.005G112900, Potri.011G074800, Potri.T147200, Potri.004G014800, Potri.010G087300, Potri.018G027600, Potri…	1.17665
All	03016 Transfer RNA biogenesis	A09180 Brite Hierarchies	81	4399	214	10534	0.893246	0.906381	[Potri.008G206200, Potri.009G145200, Potri.010G218600, Potri.006G130900, Potri.008G086700, Potri.004G155000, Potri.008G005100, Potri.002G117000, Potri.010G218800, Potri.004G036400, Potri.015G001000, Potri.018G081700, Potri.015G001200, Potri.002G187000, Potri.006G250400, Potri.018G116500, Potri.010G168700, Potri.009G013000, Potri.005G051400, Potri.018G087300, Potri.010G219500, Potri.004G074100, Po…	1.17046
All	00860 Porphyrin metabolism	A09100 Metabolism	20	4399	58	10534	0.897235	0.825736	[Potri.007G043600, Potri.007G043700, Potri.013G000400, Potri.002G082300, Potri.012G068800, Potri.006G103900, Potri.006G027300, Potri.010G062300, Potri.004G138400, Potri.010G082300, Potri.004G195800, Potri.009G049400, Potri.002G083200, Potri.T161200, Potri.014G034700, Potri.011G023900, Potri.014G111600, Potri.007G072500, Potri.009G169700, Potri.008G204900]	1.16897
All	00970 Aminoacyl-tRNA biosynthesis	A09120 Genetic Information Processing	21	4399	61	10534	0.903412	0.824383	[Potri.007G126500, Potri.017G123300, Potri.018G090600, Potri.009G084300, Potri.018G086350, Potri.013G000400, Potri.003G003900, Potri.002G249700, Potri.003G158000, Potri.004G155000, Potri.018G024300, Potri.010G064701, Potri.017G057700, Potri.004G226700, Potri.002G187000, Potri.005G087850, Potri.008G010201, Potri.009G169700, Potri.018G090400, Potri.018G058200, Potri.018G070000]	1.17033
All	04990 Domain-containing proteins not elsewhere classified	A09180 Brite Hierarchies	2	4399	8	10534	0.910919	0.598659	[Potri.001G103000, Potri.003G053200]	1.17339
All	B 09102 Energy metabolism	A09100 Metabolism	191	4399	491	10534	0.913883	0.931518	[Potri.001G161400, Potri.001G293400, Potri.017G042900, Potri.T165000, Potri.005G237300, Potri.013G136900, Potri.001G048300, Potri.002G069000, Potri.002G117800, Potri.012G056900, Potri.001G285100, Potri.004G212800, Potri.019G028200, Potri.T104400, Potri.014G193300, Potri.010G210000, Potri.001G471900, Potri.008G040300, Potri.014G044000, Potri.001G287400, Potri.006G082500, Potri.001G468100, Potri.00…	1.17059
All	03012 Translation factors	A09180 Brite Hierarchies	64	4399	175	10534	0.931446	0.875752	[Potri.014G000900, Potri.010G218600, Potri.006G130900, Potri.002G031700, Potri.018G015200, Potri.003G109900, Potri.003G159000, Potri.010G199000, Potri.007G065600, Potri.012G061100, Potri.010G218800, Potri.001G063100, Potri.013G093400, Potri.001G110200, Potri.010G219500, Potri.007G064800, Potri.001G005000, Potri.008G043100, Potri.018G102500, Potri.001G418600, Potri.014G138100, Potri.010G151700, Po…	1.18642
All	04141 Protein processing in endoplasmic reticulum	A09120 Genetic Information Processing	111	4399	296	10534	0.942081	0.897988	[Potri.009G147900, Potri.004G233100, Potri.013G124000, Potri.001G329400, Potri.013G132300, Potri.005G069000, Potri.001G436100, Potri.005G109900, Potri.T125900, Potri.003G136200, Potri.009G112800, Potri.009G135800, Potri.004G187400, Potri.008G053900, Potri.009G055400, Potri.014G055266, Potri.006G093400, Potri.006G095700, Potri.004G175000, Potri.015G068900, Potri.011G139900, Potri.009G129800, Potri…	1.1933
All	03083 Polycomb repressive complex	A09120 Genetic Information Processing	24	4399	72	10534	0.94381	0.798212	[Potri.007G045800, Potri.014G179700, Potri.004G175000, Potri.017G013000, Potri.013G158600, Potri.005G109900, Potri.014G120100, Potri.019G083800, Potri.007G009500, Potri.001G132300, Potri.009G135100, Potri.003G136200, Potri.012G033000, Potri.007G138700, Potri.016G138900, Potri.009G135800, Potri.011G095700, Potri.016G075800, Potri.002G051900, Potri.016G093200, Potri.005G094800, Potri.001G094900, Po…	1.18889
All	00906 Carotenoid biosynthesis	A09100 Metabolism	14	4399	45	10534	0.94757	0.744998	[Potri.001G007700, Potri.006G238500, Potri.004G197100, Potri.004G074000, Potri.002G046500, Potri.006G199600, Potri.001G303801, Potri.004G191300, Potri.009G159800, Potri.017G138900, Potri.003G218000, Potri.002G235200, Potri.019G093400, Potri.006G147300]	1.18707
All	00196 Photosynthesis - antenna proteins	A09100 Metabolism	7	4399	25	10534	0.948199	0.670498	[Potri.006G139600, Potri.008G067300, Potri.T147200, Potri.001G210000, Potri.014G172400, Potri.005G258600, Potri.014G165100]	1.18136
All	04145 Phagosome	A09140 Cellular Processes	42	4399	121	10534	0.954058	0.831196	[Potri.008G063100, Potri.005G235300, Potri.005G239900, Potri.003G054900, Potri.001G004600, Potri.001G329400, Potri.001G272700, Potri.003G220300, Potri.008G128800, Potri.001G272800, Potri.009G067100, Potri.003G069900, Potri.008G040300, Potri.009G040200, Potri.001G289500, Potri.007G061500, Potri.003G126800, Potri.019G047766, Potri.013G116400, Potri.004G160400, Potri.001G464400, Potri.019G036000, Po…	1.1822
All	04147 Exosome	A09180 Brite Hierarchies	272	4399	701	10534	0.954229	0.929159	[Potri.013G000700, Potri.017G042900, Potri.002G069000, Potri.001G272700, Potri.003G210100, Potri.007G134700, Potri.009G067100, Potri.014G088500, Potri.005G233900, Potri.008G029900, Potri.007G065600, Potri.008G009500, Potri.001G468100, Potri.019G030800, Potri.006G250400, Potri.008G107600, Potri.003G039550, Potri.018G022900, Potri.002G135500, Potri.002G028800, Potri.010G219500, Potri.T046300, Potri…	1.17602
All	04031 GTP-binding proteins	A09180 Brite Hierarchies	40	4399	116	10534	0.955895	0.825736	[Potri.003G054900, Potri.011G136300, Potri.005G073000, Potri.003G004000, Potri.007G096000, Potri.010G197200, Potri.008G061300, Potri.005G063500, Potri.007G061500, Potri.010G229600, Potri.009G001600, Potri.006G250300, Potri.013G009900, Potri.004G061000, Potri.006G250400, Potri.012G139900, Potri.001G420700, Potri.016G097800, Potri.002G019500, Potri.002G135500, Potri.014G102200, Potri.002G074400, Po…	1.17174
All	02044 Secretion system	A09180 Brite Hierarchies	20	4399	63	10534	0.961183	0.760202	[Potri.007G092500, Potri.006G175300, Potri.004G072200, Potri.006G211500, Potri.001G329400, Potri.013G125200, Potri.006G216400, Potri.009G029100, Potri.015G107600, Potri.001G257500, Potri.008G182000, Potri.009G001600, Potri.001G237800, Potri.009G140500, Potri.010G117200, Potri.014G112266, Potri.006G073000, Potri.009G055400, Potri.001G091800, Potri.005G075900]	1.17192
All	00020 Citrate cycle (TCA cycle)	A09100 Metabolism	25	4399	77	10534	0.963588	0.777479	[Potri.017G101900, Potri.002G107700, Potri.001G285100, Potri.019G084900, Potri.010G176000, Potri.001G287400, Potri.015G028200, Potri.017G076500, Potri.007G060900, Potri.001G449200, Potri.008G107600, Potri.007G011200, Potri.004G074900, Potri.016G089300, Potri.T059000, Potri.002G141700, Potri.008G119500, Potri.001G347800, Potri.009G081600, Potri.010G042700, Potri.005G123900, Potri.001G198000, Potri…	1.16861
All	04120 Ubiquitin mediated proteolysis	A09120 Genetic Information Processing	64	4399	181	10534	0.96779	0.846722	[Potri.004G002700, Potri.013G161700, Potri.008G101300, Potri.005G109900, Potri.014G086600, Potri.003G136200, Potri.010G202100, Potri.009G135800, Potri.004G034900, Potri.008G053900, Potri.006G164000, Potri.004G175000, Potri.006G026900, Potri.013G158600, Potri.008G205400, Potri.013G102000, Potri.017G037701, Potri.019G083800, Potri.008G217700, Potri.016G085200, Potri.004G043500, Potri.012G033000, Po…	1.16749
All	03020 RNA polymerase	A09120 Genetic Information Processing	15	4399	50	10534	0.96865	0.718391	[Potri.001G003700, Potri.006G136300, Potri.001G025500, Potri.001G341900, Potri.012G015900, Potri.003G196900, Potri.007G080400, Potri.016G003200, Potri.006G055300, Potri.015G138800, Potri.008G161700, Potri.001G369500, Potri.003G033600, Potri.018G019100, Potri.013G072000]	1.16238
All	00760 Nicotinate and nicotinamide metabolism	A09100 Metabolism	8	4399	30	10534	0.971658	0.638569	[Potri.006G083400, Potri.010G088000, Potri.005G139800, Potri.013G021900, Potri.010G243900, Potri.014G110800, Potri.007G045400, Potri.006G086900]	1.15988
All	B 09122 Translation	A09120 Genetic Information Processing	328	4399	847	10534	0.971868	0.92732	[Potri.018G034200, Potri.006G069000, Potri.012G109400, Potri.010G212300, Potri.005G227100, Potri.014G153000, Potri.004G155000, Potri.008G170400, Potri.016G063200, Potri.001G450800, Potri.001G173500, Potri.T159800, Potri.015G001000, Potri.009G118900, Potri.017G110000, Potri.006G250400, Potri.005G051200, Potri.001G164000, Potri.012G017300, Potri.007G036600, Potri.001G311600, Potri.001G183200, Potri…	1.15409
All	B 09107 Glycan biosynthesis and metabolism	A09100 Metabolism	50	4399	146	10534	0.974663	0.820081	[Potri.003G178000, Potri.002G245800, Potri.005G069000, Potri.013G025600, Potri.001G138100, Potri.009G112800, Potri.018G024200, Potri.016G114200, Potri.010G118200, Potri.019G072800, Potri.018G152200, Potri.001G365500, Potri.018G026700, Potri.014G053200, Potri.008G038700, Potri.012G131400, Potri.010G160800, Potri.011G047700, Potri.006G062200, Potri.018G127900, Potri.007G056300, Potri.010G046900, Po…	1.15141
All	00966 Glucosinolate biosynthesis	A09100 Metabolism	2	4399	11	10534	0.976815	0.435388	[Potri.002G113600, Potri.009G082600]	1.14801
All	03250 Viral life cycle - HIV-1	A09120 Genetic Information Processing	11	4399	40	10534	0.979055	0.658525	[Potri.008G002400, Potri.006G250300, Potri.002G046200, Potri.007G067100, Potri.010G255000, Potri.006G250400, Potri.005G097400, Potri.010G116400, Potri.004G162500, Potri.005G067700, Potri.010G090400]	1.14474
All	03013 Nucleocytoplasmic transport	A09120 Genetic Information Processing	40	4399	121	10534	0.980588	0.791615	[Potri.006G103300, Potri.008G042700, Potri.010G218600, Potri.006G130900, Potri.001G165900, Potri.003G180000, Potri.002G151500, Potri.002G138500, Potri.009G130000, Potri.016G086500, Potri.010G218700, Potri.010G218800, Potri.011G143100, Potri.001G168100, Potri.006G250300, Potri.T058900, Potri.012G034800, Potri.010G208000, Potri.006G250400, Potri.014G074000, Potri.008G141300, Potri.010G189700, Potri…	1.14068
All	03029 Mitochondrial biogenesis	A09180 Brite Hierarchies	144	4399	392	10534	0.98296	0.879662	[Potri.001G222600, Potri.010G111600, Potri.019G011600, Potri.002G052000, Potri.011G111200, Potri.007G021900, Potri.003G109900, Potri.007G134700, Potri.010G153400, Potri.002G042600, Potri.018G063200, Potri.014G192601, Potri.001G231200, Potri.012G062500, Potri.008G112800, Potri.015G001000, Potri.018G081700, Potri.001G380100, Potri.003G039550, Potri.001G233100, Potri.003G204900, Potri.007G055800, Po…	1.13764
All	B 09125 Information processing in viruses	A09120 Genetic Information Processing	12	4399	44	10534	0.984301	0.653082	[Potri.008G002400, Potri.006G250300, Potri.002G046200, Potri.007G067100, Potri.010G255000, Potri.006G250400, Potri.005G097400, Potri.010G116400, Potri.004G162500, Potri.005G067700, Potri.006G050700, Potri.010G090400]	1.13344
All	03018 RNA degradation	A09120 Genetic Information Processing	43	4399	131	10534	0.986091	0.786025	[Potri.018G036100, Potri.014G094300, Potri.004G212500, Potri.013G050400, Potri.006G086000, Potri.018G038700, Potri.001G304000, Potri.007G059100, Potri.010G178700, Potri.003G155800, Potri.002G062700, Potri.003G151100, Potri.016G055600, Potri.006G187200, Potri.013G062800, Potri.003G039550, Potri.011G166400, Potri.002G124200, Potri.012G057500, Potri.006G051200, Potri.014G177400, Potri.013G049800, Po…	1.12979
All	03060 Protein export	A09120 Genetic Information Processing	23	4399	77	10534	0.98859	0.715281	[Potri.006G175300, Potri.004G072200, Potri.006G211500, Potri.008G175800, Potri.001G329400, Potri.013G125200, Potri.006G216400, Potri.001G380400, Potri.009G029100, Potri.001G257500, Potri.018G005800, Potri.008G182000, Potri.009G001600, Potri.001G237800, Potri.001G087500, Potri.010G117200, Potri.014G112266, Potri.012G017600, Potri.006G073000, Potri.007G071400, Potri.001G091800, Potri.013G018000, Po…	1.12699
All	01007 Amino acid related enzymes	A09180 Brite Hierarchies	35	4399	111	10534	0.989948	0.755065	[Potri.007G126500, Potri.006G260200, Potri.018G090600, Potri.009G084300, Potri.013G000400, Potri.002G113600, Potri.017G013900, Potri.002G249700, Potri.018G067000, Potri.017G013800, Potri.004G155000, Potri.009G082600, Potri.015G103800, Potri.017G053500, Potri.T098400, Potri.018G024300, Potri.002G091500, Potri.014G143300, Potri.017G057700, Potri.007G080000, Potri.002G187000, Potri.005G087850, Potri…	1.12293
All	00563 Glycosylphosphatidylinositol (GPI)-anchor biosynthesis	A09100 Metabolism	6	4399	27	10534	0.990352	0.532141	[Potri.003G074300, Potri.002G134800, Potri.017G070700, Potri.018G026700, Potri.012G041700, Potri.001G138100]	1.11782
All	00510 N-Glycan biosynthesis	A09100 Metabolism	15	4399	56	10534	0.99328	0.64142	[Potri.002G245800, Potri.005G069000, Potri.013G025600, Potri.001G138100, Potri.018G127900, Potri.006G045700, Potri.009G112800, Potri.010G046900, Potri.004G100500, Potri.017G114100, Potri.004G163600, Potri.003G096800, Potri.014G053200, Potri.002G010300, Potri.008G038700]	1.11561
All	03051 Proteasome	A09180 Brite Hierarchies	41	4399	130	10534	0.993813	0.755231	[Potri.001G186400, Potri.006G216600, Potri.016G015400, Potri.005G025100, Potri.001G396500, Potri.016G103800, Potri.002G017800, Potri.014G194700, Potri.003G124700, Potri.002G252600, Potri.008G118800, Potri.016G003400, Potri.012G123550, Potri.008G099700, Potri.001G334600, Potri.011G166100, Potri.017G146600, Potri.017G066900, Potri.009G020800, Potri.008G119700, Potri.008G177000, Potri.001G042600, Po…	1.11073
All	01002 Peptidases and inhibitors	A09180 Brite Hierarchies	119	4399	343	10534	0.997258	0.830792	[Potri.012G000700, Potri.016G015400, Potri.001G212801, Potri.016G036900, Potri.018G107500, Potri.016G034600, Potri.012G123550, Potri.T117600, Potri.007G072300, Potri.006G183200, Potri.006G095700, Potri.012G095200, Potri.002G005700, Potri.008G041800, Potri.015G129300, Potri.009G125600, Potri.004G215400, Potri.006G119300, Potri.004G007600, Potri.015G087400, Potri.010G232300, Potri.002G085500, Potri…	1.10915
All	01001 Protein kinases	A09180 Brite Hierarchies	106	4399	309	10534	0.997293	0.821461	[Potri.012G023300, Potri.001G222600, Potri.019G011600, Potri.010G247400, Potri.014G088500, Potri.019G128600, Potri.006G235000, Potri.005G051600, Potri.004G015500, Potri.002G158400, Potri.002G003400, Potri.002G049400, Potri.T172500, Potri.012G043200, Potri.016G142800, Potri.009G052700, Potri.006G113200, Potri.011G010000, Potri.013G090800, Potri.013G117200, Potri.011G058300, Potri.010G029700, Potri…	1.1038
All	B 09126 Chromosome	A09120 Genetic Information Processing	41	4399	137	10534	0.998486	0.716643	[Potri.002G004800, Potri.004G130400, Potri.005G180800, Potri.017G013000, Potri.008G149900, Potri.005G109900, Potri.014G120100, Potri.002G046400, Potri.005G040700, Potri.007G009500, Potri.001G132300, Potri.009G135100, Potri.003G136200, Potri.009G135800, Potri.011G095700, Potri.002G051900, Potri.004G164500, Potri.016G093200, Potri.003G038800, Potri.007G045800, Potri.014G179700, Potri.004G175000, Po…	1.09978
All	B 09181 Protein families: metabolism	A09180 Brite Hierarchies	651	4399	1691	10534	0.99867	0.921885	[Potri.012G023300, Potri.018G086200, Potri.010G052300, Potri.006G260200, Potri.004G149000, Potri.006G101500, Potri.002G113600, Potri.010G247400, Potri.017G013900, Potri.014G088500, Potri.006G136600, Potri.005G227100, Potri.010G210000, Potri.016G114200, Potri.017G099000, Potri.008G097600, Potri.013G137600, Potri.T117600, Potri.015G013100, Potri.006G235000, Potri.004G015500, Potri.008G187400, Potri…	1.0947
All	03082 ATP-dependent chromatin remodeling	A09120 Genetic Information Processing	20	4399	77	10534	0.99871	0.621983	[Potri.014G179700, Potri.002G004800, Potri.004G130400, Potri.001G412800, Potri.005G180800, Potri.013G028800, Potri.008G149900, Potri.016G127200, Potri.013G028900, Potri.002G046400, Potri.005G040700, Potri.009G135100, Potri.005G026500, Potri.005G117900, Potri.007G012700, Potri.016G096800, Potri.004G164500, Potri.013G018200, Potri.003G038800, Potri.004G031300]	1.0895
All	00190 Oxidative phosphorylation	A09100 Metabolism	54	4399	175	10534	0.998943	0.738916	[Potri.001G054500, Potri.001G161400, Potri.T165000, Potri.001G048300, Potri.002G117800, Potri.012G056900, Potri.001G285100, Potri.014G193300, Potri.008G040300, Potri.014G044000, Potri.006G082500, Potri.018G026500, Potri.001G286900, Potri.019G047766, Potri.014G107100, Potri.019G055300, Potri.004G160400, Potri.017G149100, Potri.010G099900, Potri.014G053000, Potri.015G066000, Potri.005G154700, Potri…	1.08457
All	04144 Endocytosis	A09140 Cellular Processes	61	4399	196	10534	0.999234	0.745269	[Potri.003G054900, Potri.002G046200, Potri.006G069200, Potri.005G067700, Potri.005G025300, Potri.001G424600, Potri.004G061000, Potri.003G032800, Potri.003G001400, Potri.011G022300, Potri.001G143800, Potri.018G123100, Potri.004G139900, Potri.013G123600, Potri.009G115000, Potri.001G042700, Potri.011G061300, Potri.010G226300, Potri.003G184000, Potri.019G092500, Potri.002G016100, Potri.001G182900, Po…	1.07974
All	B 09141 Transport and catabolism	A09140 Cellular Processes	183	4399	520	10534	0.999277	0.842727	[Potri.001G004600, Potri.019G011600, Potri.001G329400, Potri.014G159900, Potri.001G272700, Potri.003G220300, Potri.009G067100, Potri.014G088500, Potri.010G153400, Potri.010G192600, Potri.004G065200, Potri.002G117400, Potri.001G321800, Potri.010G176000, Potri.005G025300, Potri.008G040300, Potri.003G126800, Potri.019G047766, Potri.004G061000, Potri.009G109900, Potri.003G166700, Potri.004G185100, Po…	1.07469
All	04136 Autophagy - other	A09140 Cellular Processes	11	4399	51	10534	0.999306	0.51649	[Potri.004G013700, Potri.019G011600, Potri.003G064300, Potri.019G006800, Potri.016G132000, Potri.006G196100, Potri.017G139700, Potri.019G011300, Potri.010G153400, Potri.018G101200, Potri.006G092900]	1.06968
All	03050 Proteasome	A09120 Genetic Information Processing	21	4399	86	10534	0.999759	0.584736	[Potri.006G216600, Potri.016G015400, Potri.017G066900, Potri.009G020800, Potri.005G025100, Potri.008G177000, Potri.016G103800, Potri.002G017800, Potri.006G031000, Potri.014G194700, Potri.002G252600, Potri.018G056900, Potri.009G136900, Potri.012G123100, Potri.005G087100, Potri.012G123550, Potri.018G056600, Potri.001G334600, Potri.002G148300, Potri.017G071100, Potri.006G077900]	1.06516
All	03015 mRNA surveillance pathway	A09120 Genetic Information Processing	45	4399	160	10534	0.999885	0.673491	[Potri.017G017800, Potri.018G034200, Potri.002G222400, Potri.001G304000, Potri.014G195300, Potri.003G159000, Potri.005G227100, Potri.002G151500, Potri.008G170400, Potri.002G138500, Potri.002G062700, Potri.011G143100, Potri.002G061200, Potri.016G116600, Potri.005G114600, Potri.T058900, Potri.010G233100, Potri.010G208000, Potri.008G166300, Potri.014G074000, Potri.002G124200, Potri.013G093400, Potri…	1.06034
All	03040 Spliceosome	A09120 Genetic Information Processing	78	4399	254	10534	0.999908	0.73536	[Potri.005G258000, Potri.011G050400, Potri.008G147100, Potri.001G377400, Potri.008G168000, Potri.006G174000, Potri.005G094600, Potri.011G098100, Potri.014G101800, Potri.010G178700, Potri.009G067500, Potri.002G138500, Potri.015G048200, Potri.010G064600, Potri.T058900, Potri.002G204300, Potri.010G208000, Potri.001G082100, Potri.001G277800, Potri.014G013100, Potri.009G072300, Potri.015G057400, Potri…	1.05546
All	00513 Various types of N-glycan biosynthesis	A09100 Metabolism	6	4399	41	10534	0.99996	0.350434	[Potri.009G112800, Potri.001G232800, Potri.008G079400, Potri.013G025600, Potri.003G096800, Potri.008G038700]	1.05065
All	03019 Messenger RNA biogenesis	A09180 Brite Hierarchies	168	4399	514	10534	0.999994	0.782682	[Potri.018G036100, Potri.006G130900, Potri.001G004600, Potri.018G034200, Potri.013G050400, Potri.003G220300, Potri.010G178700, Potri.003G155800, Potri.005G227100, Potri.008G170400, Potri.002G138500, Potri.010G218800, Potri.009G001500, Potri.006G250400, Potri.004G162500, Potri.003G039550, Potri.008G166300, Potri.001G334600, Potri.001G233100, Potri.001G330400, Potri.006G051200, Potri.007G036600, Po…	1.04587
All	B 09123 Folding, sorting and degradation	A09120 Genetic Information Processing	265	4399	772	10534	0.999995	0.821993	[Potri.009G147900, Potri.013G050400, Potri.013G161700, Potri.006G216600, Potri.T125900, Potri.003G136200, Potri.002G017800, Potri.002G145200, Potri.009G112800, Potri.019G030800, Potri.014G112266, Potri.009G135800, Potri.003G039550, Potri.004G187400, Potri.001G334600, Potri.008G053900, Potri.014G055266, Potri.006G129500, Potri.014G018500, Potri.011G139900, Potri.009G129800, Potri.019G070800, Potri…	1.04109
All	03041 Spliceosome	A09180 Brite Hierarchies	143	4399	457	10534	0.999999	0.749306	[Potri.005G258000, Potri.011G050400, Potri.008G147100, Potri.005G094600, Potri.014G101800, Potri.010G178700, Potri.006G225166, Potri.009G067500, Potri.002G138500, Potri.015G048200, Potri.001G147100, Potri.009G162500, Potri.001G082100, Potri.018G118800, Potri.008G166300, Potri.013G076000, Potri.014G013100, Potri.009G072300, Potri.001G277200, Potri.009G064000, Potri.017G014600, Potri.006G196000, Po…	1.03636
All	04121 Ubiquitin system	A09180 Brite Hierarchies	199	4399	609	10534	0.999999	0.782483	[Potri.005G178400, Potri.008G197200, Potri.013G161700, Potri.002G107600, Potri.007G086300, Potri.T033800, Potri.003G136200, Potri.009G135800, Potri.008G053900, Potri.008G183600, Potri.015G116900, Potri.018G085000, Potri.010G026800, Potri.008G217700, Potri.012G033000, Potri.001G167400, Potri.015G073400, Potri.004G130400, Potri.006G105400, Potri.006G239500, Potri.010G105700, Potri.001G132300, Potri…	1.03167
All	03022 Basal transcription factors	A09120 Genetic Information Processing	7	4399	54	10534	0.999999	0.310416	[Potri.009G138800, Potri.012G050300, Potri.016G092000, Potri.001G107500, Potri.005G176600, Potri.001G168300, Potri.010G219800]	1.02703
All	04131 Membrane trafficking	A09180 Brite Hierarchies	248	4399	749	10534	1	0.792883	[Potri.010G188900, Potri.019G011600, Potri.006G214300, Potri.002G145200, Potri.001G468100, Potri.019G030800, Potri.001G252300, Potri.001G261800, Potri.009G135800, Potri.018G022900, Potri.003G032800, Potri.001G334600, Potri.001G233100, Potri.002G135500, Potri.008G093800, Potri.006G129500, Potri.017G093700, Potri.010G219500, Potri.009G129800, Potri.005G102300, Potri.012G097100, Potri.012G066700, Po…	1.02242
All	03021 Transcription machinery	A09180 Brite Hierarchies	81	4399	298	10534	1	0.650891	[Potri.002G004800, Potri.005G180800, Potri.007G067100, Potri.005G134500, Potri.001G025500, Potri.001G342700, Potri.003G196900, Potri.007G080400, Potri.008G200900, Potri.016G116700, Potri.001G093700, Potri.008G225600, Potri.010G128600, Potri.004G162500, Potri.008G166300, Potri.001G369500, Potri.001G034300, Potri.002G093500, Potri.006G109300, Potri.001G330400, Potri.013G072000, Potri.007G145000, Po…	1.01786
All	A09180 Brite Hierarchies	A09180 Brite Hierarchies	3019	4399	7526	10534	1	0.96059	[Potri.013G000700, Potri.011G050400, Potri.001G436500, Potri.010G052300, Potri.010G111600, Potri.005G094600, Potri.006G216600, Potri.007G086300, Potri.010G247400, Potri.013G071900, Potri.017G013900, Potri.010G212300, Potri.010G192600, Potri.004G197200, Potri.010G153000, Potri.019G047000, Potri.018G063200, Potri.001G450800, Potri.001G468100, Potri.004G061400, Potri.009G001500, Potri.008G107600, Po…	1.01333
									G431400, Potri.010G042700, Potri.008G140800, Potri.005G245000, Potri.007G056300, Potri.016G027600, Potri.004G100500, Potri.001G337400, Potri.016G095750, Potri.002G058700, Potri.012G090100, Potri.016G037400, Potri.006G050700, Potri.009G075600, Potri.019G079700, Potri.001G104000, Potri.001G094900, Potri.006G188700, Potri.004G094100, Potri.008G126500, Potri.013G048900, Potri.012G140500, Potri.010G23…
All	B 09121 Transcription	A09120 Genetic Information Processing	100	4399	358	10534	1	0.668892	[Potri.005G258000, Potri.011G050400, Potri.008G147100, Potri.005G094600, Potri.014G101800, Potri.010G178700, Potri.009G067500, Potri.002G138500, Potri.015G048200, Potri.003G196900, Potri.001G082100, Potri.014G013100, Potri.009G072300, Potri.009G064000, Potri.017G014600, Potri.016G062500, Potri.001G042700, Potri.015G138800, Potri.003G184000, Potri.003G033600, Potri.002G010200, Potri.010G205500, Po…	1.00885
All	A09120 Genetic Information Processing	A09120 Genetic Information Processing	791	4399	2191	10534	1	0.864517	[Potri.013G000700, Potri.011G050400, Potri.005G094600, Potri.013G161700, Potri.006G216600, Potri.010G212300, Potri.015G048200, Potri.001G450800, Potri.002G145200, Potri.019G030800, Potri.017G110000, Potri.004G187400, Potri.008G053900, Potri.001G070500, Potri.001G311600, Potri.001G183200, Potri.014G018500, Potri.007G085200, Potri.001G026800, Potri.005G135000, Potri.005G082600, Potri.008G150000, Po…	1.00441
All	B 09182 Protein families: genetic information processing	A09180 Brite Hierarchies	1968	4399	5246	10534	1	0.898331	[Potri.013G000700, Potri.011G050400, Potri.010G111600, Potri.005G094600, Potri.006G216600, Potri.007G086300, Potri.010G212300, Potri.004G197200, Potri.019G047000, Potri.018G063200, Potri.001G450800, Potri.001G468100, Potri.009G001500, Potri.004G187400, Potri.002G055400, Potri.018G085000, Potri.005G001600, Potri.005G102300, Potri.004G211600, Potri.T046300, Potri.006G082900, Potri.005G082600, Potri…	1
									Potri.005G087850, Potri.013G051200, Potri.006G143400, Potri.002G038800, Potri.014G099900, Potri.019G055200, Potri.001G290100, Potri.013G129400, Potri.009G066400, Potri.005G232200, Potri.016G121100, Potri.008G089200, Potri.014G164900, Potri.003G158000, Potri.005G135500, Potri.016G064500, Potri.003G080600, Potri.006G028500, Potri.T088400, Potri.008G028300, Potri.011G119000, Potri.008G008700, Potri.…
