# Supplementary material for: Flavones enrich rhizosphere Pseudomonas to enhance nitrogen utilization and secondary root growth in Populus
Source: Nat Commun. 2025 Feb 7;16:1461. doi: 10.1038/s41467-025-56226-w (PMC11805958; doi:10.1038/s41467-025-56226-w)
Supplement: Supplementary file 10 — Supplementary Data 7 [file 41467_2025_56226_MOESM10_ESM.xlsx]

## Sheet: Sheet1
Supplementary Data 7. The differentially produced root metabolites at least within one section versus anothor.
Compound_ID	Name	sample1	sample2	RT [min]	Formula	Molecular Weight	Class(English)	CAS	FC	log2FC	Pvalue	ROC	VIP	Up.Down
Com_39_pos	Tricin 4'-O-(syringyl alcohol) ether 5-O-hexoside	Leuce	Aigeiros	10.82	C32H34O15	658.6	Flavones and Flavonols		0.0288219	-5.11669	4.11e-13	1	1.85108	down
Com_53_neg	Quercitrin	Leuce	Aigeiros	7.24	C21H20O11	448.38	Flavones and Flavonols	"522-12-3"	0.00751761	-7.05551	2.31e-12	1	1.87585	down
Com_93_neg	Vincetoxicoside B	Leuce	Aigeiros	6.97	C21H20O11	448.383	Flavones and Flavonols	"22007-72-3"	0.0182345	-5.77719	2.44e-11	1	1.9086	down
Com_30_pos	Tricin 7-O-hexoside	Leuce	Aigeiros	7.63	C23H24O12	492.436	Flavones and Flavonols		4.29205	2.10167	1.31e-08	1	1.99804	up
Com_107_pos	Phellodensin F	Leuce	Aigeiros	7.01	C26H30O10	502.2	Flavanones		2.42695	1.27914	5.27e-08	1	1.15355	up
Com_129_pos	Flavanone	Leuce	Aigeiros	11.564	C15H12O2	224.25	Flavanones	"487-26-3"	0.328509	-1.60599	1.57e-07	1	2.01446	down
Com_85_neg	Kaempferol 7-O-rhamnoside	Leuce	Aigeiros	7.36	C21H20O10	432.106	Flavones and Flavonols	"20196-89-8"	0.248979	-2.0059	2.59e-07	1	1.70415	down
Com_113_neg	Diosmin	Leuce	Aigeiros	7.57	C28H32O15	608.54	Flavones and Flavonols	"520-27-4"	0.253331	-1.9809	3.85e-07	1	1.72237	down
Com_90_neg	Astilbin	Leuce	Aigeiros	6.745	C21H22O11	450.39	Flavones and Flavonols	"29838-67-3"	0.170427	-2.55278	3.99e-07	1	1.86366	down
Com_42_pos	Isobavachalcone	Leuce	Aigeiros	11.93	C20H20O4	324.37	Chalcones and dihydrochalcones	"20784-50-3"	0.488605	-1.03326	1.54e-06	1	1.48259	down
Com_34_pos	Tricin	Leuce	Aigeiros	7.5	C17H14O7	330.289	Flavones and Flavonols	"520-32-1"	4.91961	2.29854	1.63e-06	1	1.38861	up
Com_70_pos	C-pentosyl-chrysoeriol O-hexoside	Leuce	Aigeiros	6.04	C27H30O15	594.526	Flavones and Flavonols		2.4946	1.31881	2.07e-06	1	1.64622	up
Com_13_pos	Chrysoeriol 5-O-hexoside	Leuce	Aigeiros	7.18	C22H22O11	462.404	Flavones and Flavonols		8.77628	3.13361	3.69e-06	1	1.6988	up
Com_124_pos	Chrysoeriol 7-O-hexoside	Leuce	Aigeiros	7.2	C22H22O11	448.4	Flavones and Flavonols		8.41673	3.07326	4.29e-06	1	1.65797	up
Com_8_pos	Malvidin 3-O-galactoside	Leuce	Aigeiros	7.63	C23H25O12	493	Anthocyanins		5.47789	2.45362	5.1e-06	1	1.45758	up
Com_103_pos	Homoplantaginin	Leuce	Aigeiros	7.186	C22H22O11	462.403	Flavones and Flavonols	"17680-84-1"	7.98371	2.99706	5.35e-06	1	1.66663	up
Com_58_neg	Kaempferin	Leuce	Aigeiros	7.35	C21H20O10	432.106	Flavones and Flavonols	"482-39-3"	0.276665	-1.85379	1.03e-05	1	1.64798	down
Com_3_pos	Ligustroflavone	Leuce	Aigeiros	9.84	C33H40O18	724.669	Flavones and Flavonols	"260413-62-5"	0.535309	-0.901557	1.21e-05	0.986111	1.34759	down
Com_114_pos	(-)-epigallocatechin	Leuce	Aigeiros	5.098	C15H14O7	306.27	Flavonoids	"970-74-1"	2.22063	1.15097	1.3e-05	1	1.69217	up
Com_26_pos	Pratensein-7-O-glucoside	Leuce	Aigeiros	6.86	C22H22O11	462.41	Isoflavonoids	"36191-03-4"	1.90131	0.926996	1.54e-05	1	1.18446	up
Com_92_neg	Isotrifoliin	Leuce	Aigeiros	6.59	C21H20O12	464.096	Flavones and Flavonols	"21637-25-2"	3.71178	1.89211	1.78e-05	1	1.57298	up
Com_16_pos	Oroxylin A	Leuce	Aigeiros	10.55	C16H12O5	284.263	Flavones and Flavonols	"480-11-5"	0.42658	-1.22911	1.8e-05	1	1.25004	down
Com_50_pos	Avicularin	Leuce	Aigeiros	6.78	C20H18O11	434.085	Flavones and Flavonols	"572-30-5"	0.221373	-2.17545	1.93e-05	1	1.28675	down
Com_91_neg	Spiraeoside	Leuce	Aigeiros	6.59	C21H20O12	464.096	Flavones and Flavonols	"20229-56-5"	3.7242	1.89693	2.24e-05	1	1.5778	up
Com_74_pos	Calycosin-7-O-beta-D-glucoside	Leuce	Aigeiros	6.581	C22H22O10	446.404	Isoflavonoids	"20633-67-4"	0.554446	-0.850882	2.47e-05	0.930556	1.32692	down
Com_77_pos	Sophoricoside	Leuce	Aigeiros	7.038	C21H20O10	432.38	Isoflavonoids	"152-95-4"	5.06185	2.33967	4.12e-05	1	1.1389	up
Com_94_neg	(-)-Gallocatechin	Leuce	Aigeiros	4.51	C15H14O7	306.267	Flavonoids	"3371-27-5"	14.9637	3.90339	8.71e-05	1	1.2368	up
Com_2_neg	Eriodictyol	Leuce	Aigeiros	7.999	C15H12O6	288.252	Flavanones	"552-58-9"	0.313886	-1.67169	9.49e-05	0.902778	1.17104	down
Com_115_pos	Flavone	Leuce	Aigeiros	10.783	C15H10O2	222.24	Flavones and Flavonols	"525-82-6"	0.614	-0.703691	0.000227286	0.958333	1.32459	down
Com_40_pos	Tricin 4'-O-(syringyl alcohol) ether O-hexoside	Leuce	Aigeiros	7.34	C32H34O15	658.6	Flavones and Flavonols		2.98325	1.57688	0.000245558	0.944444	1.16344	up
Com_71_pos	C-hexosyl-chrysoeriol O-hexoside	Leuce	Aigeiros	1	C28H32O16	624.552	Flavones and Flavonols		0.468458	-1.09401	0.000334131	1	1.35407	down
Com_69_neg	Di-O-methylquercetin	Leuce	Aigeiros	9.19	C17H14O7	330.1	Flavones and Flavonols		0.510707	-0.969433	0.000381664	0.986111	1.49455	down
Com_55_neg	Isomucronulatol-7-O-glucoside	Leuce	Aigeiros	6.53	C23H28O10	464.469	Isoflavonoids	"94367-43-8"	2.74268	1.45558	0.000960452	0.986111	1.28289	up
Com_68_neg	Methylophiopogonanone A	Leuce	Aigeiros	0.78	C19H18O6	342.343	Isoflavonoids	"74805-92-8"	0.234338	-2.09334	0.00121141	0.986111	1.08247	down
Com_82_pos	Limocitrin O-hexoside	Leuce	Aigeiros	0.97	C23H24O13	508.43	Flavones and Flavonols		2.99362	1.58189	0.00166547	0.902778	1.19418	up
Com_24_neg	Apigenin 5-O-glucoside	Leuce	Aigeiros	6.68	C21H20O10	432.38	Flavones and Flavonols	"28757-27-9"	2.13549	1.09457	0.00412638	0.972222	1.4109	up
Com_59_pos	Icaritin	Leuce	Aigeiros	8.24	C21H22O7	386.401	Flavones and Flavonols	"5240-95-9"	2.14622	1.1018	0.00436259	0.847222	1.01451	up
Com_54_neg	Quercetin-3'-O-glucoside	Leuce	Aigeiros	6.53	C21H20O12	464.382	Flavones and Flavonols		2.52872	1.33841	0.00450272	0.916667	1.1038	up
Com_72_neg	Hyperoside	Leuce	Aigeiros	6.554	C21H20O12	464.38	Flavones and Flavonols	"482-36-0"	2.49769	1.32059	0.00485169	0.902778	1.12061	up
Com_106_neg	Diosmetin	Leuce	Aigeiros	8.911	C16H12O6	300.26	Flavones and Flavonols	"520-34-3"	5.00427	2.32316	0.00523215	0.805556	1.13391	up
Com_60_pos	Quercetin-O-glucoside	Leuce	Aigeiros	6.54	C21H20O12	464.376	Flavones and Flavonols		2.55347	1.35246	0.00662315	0.888889	1.17392	up
Com_108_neg	Liquiritin apioside	Leuce	Aigeiros	6.5	C26H30O13	550.516	Flavones and Flavonols	"74639-14-8"	3.6744	1.87751	0.011253	0.847222	1.05402	up
Com_10_pos	Hesperetin 5-O-glucoside	Leuce	Aigeiros	6.59	C22H24O11	464.419	Flavanones	"69651-80-5"	2.27689	1.18706	0.01357	0.722222	1.01465	up
Com_97_neg	Rutin	Leuce	Aigeiros	6.451	C27H30O16	610.518	Flavones and Flavonols	"153-18-4"	2.07729	1.05471	0.0136528	0.916667	1.28581	up
Com_52_pos	3,7-Di-O-methylquercetin	Leuce	Aigeiros	9.02	C17H14O7	330.074	Flavones and Flavonols	"2068-02-2"	3.34901	1.74374	0.0157919	0.763889	1.06496	up
Com_15_pos	Vaccarin	Leuce	Aigeiros	5.898	C32H38O19	726.633	Flavones and Flavonols	"53452-16-7"	2.52422	1.33584	0.019214	0.833333	1.20037	up
Com_62_pos	Selgin 5-O-hexoside	Leuce	Aigeiros	0.94	C22H22O12	478.4	Flavones and Flavonols		1.5153	0.599606	0.0194414	0.875	1.26436	up
Com_49_pos	Petunidin 3-O-glucoside	Leuce	Aigeiros	0.98	C22H23O12	479	Anthocyanins	"71991-88-3"	1.39031	0.475409	0.0203329	0.805556	1.13702	up
Com_96_pos	methylApigenin C-pentoside	Leuce	Turanga	1.01	C21H20O9	416.378	Flavones and Flavonols		8.10675	3.01912	8.74e-10	1	2.10912	up
Com_53_neg	Quercitrin	Leuce	Turanga	7.24	C21H20O11	448.38	Flavones and Flavonols	"522-12-3"	0.0361438	-4.79011	8.94e-10	1	1.25059	down
Com_28_pos	Fustin	Leuce	Turanga	5.89	C15H12O6	288.252	Flavanones	"20725-03-5"	0.211134	-2.24377	1.5e-09	1	1.97866	down
Com_51_pos	3-Hydroxy-9,10-Dimethoxypterocarpan	Leuce	Turanga	7.16	C17H16O5	300.311	Isoflavonoids	"73340-41-7"	0.129124	-2.95317	8.99e-09	1	2.17204	down
Com_110_pos	7,8-Dihydroxyflavone	Leuce	Turanga	8.141	C15H10O4	254.24	Flavones and Flavonols	"38183-03-8"	0.185989	-2.42671	7.02e-08	1	2.20594	down
Com_93_neg	Vincetoxicoside B	Leuce	Turanga	6.97	C21H20O11	448.383	Flavones and Flavonols	"22007-72-3"	0.0986893	-3.34096	9.21e-08	1	1.10223	down
Com_78_neg	Trilobatin	Leuce	Turanga	7.523	C21H24O10	436.409	Chalcones and dihydrochalcones	"4192-90-9"	0.168337	-2.57058	1.16e-07	1	1.25176	down
Com_40_pos	Tricin 4'-O-(syringyl alcohol) ether O-hexoside	Leuce	Turanga	7.34	C32H34O15	658.6	Flavones and Flavonols		6.03972	2.59448	1.57e-07	1	1.83459	up
Com_68_neg	Methylophiopogonanone A	Leuce	Turanga	0.78	C19H18O6	342.343	Isoflavonoids	"74805-92-8"	0.0716577	-3.80273	8.23e-07	1	1.91602	down
Com_34_pos	Tricin	Leuce	Turanga	7.5	C17H14O7	330.289	Flavones and Flavonols	"520-32-1"	5.39816	2.43247	2.02e-06	1	1.42592	up
Com_25_neg	Butin	Leuce	Turanga	8.61	C15H12O5	272.069	Flavanones	"492-14-8"	9.45447	3.241	4.99e-06	1	1.68602	up
Com_81_pos	Pectolinarigenin	Leuce	Turanga	10.78	C17H14O6	314.295	Flavones and Flavonols	"520-12-7"	0.341547	-1.54984	1.18e-05	1	1.56003	down
Com_74_pos	Calycosin-7-O-beta-D-glucoside	Leuce	Turanga	6.581	C22H22O10	446.404	Isoflavonoids	"20633-67-4"	0.49945	-1.00159	2.73e-05	1	1.48775	down
Com_77_pos	Sophoricoside	Leuce	Turanga	7.038	C21H20O10	432.38	Isoflavonoids	"152-95-4"	9.11378	3.18805	4.47e-05	1	1.56587	up
Com_107_pos	Phellodensin F	Leuce	Turanga	7.01	C26H30O10	502.2	Flavanones		6.4474	2.68872	5.39e-05	1	2.37642	up
Com_121_pos	Complanatuside	Leuce	Turanga	7.13	C28H32O16	624.544	Flavonoids	"116183-66-5"	0.55843	-0.840552	6.44e-05	0.916667	1.28893	down
Com_113_neg	Diosmin	Leuce	Turanga	7.57	C28H32O15	608.54	Flavones and Flavonols	"520-27-4"	0.424479	-1.23623	8.34e-05	0.972222	1.12039	down
Com_57_neg	Naringenin	Leuce	Turanga	8.683	C15H12O5	272.25	Flavanones	"480-41-1"	14.9128	3.89848	9.53e-05	1	1.83856	up
Com_43_neg	Procyanidin B3	Leuce	Turanga	5.15	C30H26O12	578.142	Anthocyanins	"23567-23-9"	2.17016	1.1178	9.66e-05	0.972222	1.4125	up
Com_1_neg	Naringenin chalcone	Leuce	Turanga	8.518	C15H12O5	272.253	Chalcones and dihydrochalcones	"73692-50-9"	8.37956	3.06688	0.000105534	1	1.63964	up
Com_123_pos	Resokaempferol 7-O-hexoside	Leuce	Turanga	7.08	C21H20O10	434.4	Flavones and Flavonols		5.1181	2.35561	0.00012031	1	1.44062	up
Com_26_pos	Pratensein-7-O-glucoside	Leuce	Turanga	6.86	C22H22O11	462.41	Isoflavonoids	"36191-03-4"	1.79329	0.842607	0.000147833	1	1.04966	up
Com_127_neg	Dihydrokaempferol	Leuce	Turanga	5.75	C15H12O6	288.063	Flavones and Flavonols	"480-20-6"	0.270613	-1.8857	0.00024689	1	1.73248	down
Com_5_neg	Procyanidin B2	Leuce	Turanga	5.16	C30H26O12	578.529	Anthocyanins	"29106-49-8"	2.10756	1.07557	0.000358343	0.972222	1.4491	up
Com_11_pos	6,7,4'-Trihydroxyisoflavone	Leuce	Turanga	6.97	C15H10O5	270.241	Isoflavonoids	"17817-31-1"	2.45267	1.29435	0.000694214	0.972222	1.02918	up
Com_92_neg	Isotrifoliin	Leuce	Turanga	6.59	C21H20O12	464.096	Flavones and Flavonols	"21637-25-2"	2.65124	1.40666	0.00119355	0.972222	1.12584	up
Com_36_pos	Kumatakenin	Leuce	Turanga	7.66	C17H14O6	314.289	Flavones and Flavonols	"3301-49-3"	7.40826	2.88913	0.00153752	0.833333	1.24587	up
Com_91_neg	Spiraeoside	Leuce	Turanga	6.59	C21H20O12	464.096	Flavones and Flavonols	"20229-56-5"	2.456	1.29631	0.00154684	0.888889	1.02571	up
Com_18_pos	Tulipanin	Leuce	Turanga	6.35	C27H31O16	611.5	Anthocyanins	"58285-26-0"	2.40814	1.26792	0.00182402	0.888889	1.04941	up
Com_9_pos	Eriodictyol-7-O-glucoside	Leuce	Turanga	5.77	C21H22O11	450.393	Flavanones	"38965-51-4"	0.411411	-1.28135	0.00188873	0.972222	1.33277	down
Com_101_neg	(+)-Catechin	Leuce	Turanga	5.37	C15H14O6	290.27	Flavonoids	"154-23-4"	2.18779	1.12948	0.00393319	0.944444	1.36642	up
Com_133_neg	Plantagoside	Leuce	Turanga	6.09	C21H22O12	466.398	Flavanones	"78708-33-5"	0.778039	-0.362086	0.00621262	0.916667	1.12203	down
Com_112_neg	Astragalin	Leuce	Turanga	7.24	C21H20O11	448.38	Flavones and Flavonols	"480-10-4"	4.46486	2.15862	0.0069855	0.944444	1.27263	up
Com_75_pos	Ononin	Leuce	Turanga	1.04	C22H22O9	430.405	Isoflavonoids	"486-62-4"	0.300897	-1.73266	0.0105834	1	1.84761	down
Com_119_neg	Morin	Leuce	Turanga	8.05	C15H10O7	302.043	Flavones and Flavonols	"6472-38-4"	0.640851	-0.641939	0.0108352	0.75	1.00118	down
Com_126_pos	Tricin 4'-O-(β-guaiacylglyceryl) ether O-hexoside	Leuce	Turanga	7.4	C33H36O16	688.639	Flavones and Flavonols		2.00865	1.00623	0.0113311	0.833333	1.02539	up
Com_20_neg	Ophiopogonanone C	Leuce	Turanga	5.38	C19H16O7	356.332	Flavanones	"477336-75-7"	0.672678	-0.572012	0.0163149	0.944444	1.34118	down
Com_108_neg	Liquiritin apioside	Leuce	Turanga	6.5	C26H30O13	550.516	Flavones and Flavonols	"74639-14-8"	10.1332	3.34102	0.0197085	0.972222	1.8765	up
Com_132_pos	Tangeretin	Leuce	Turanga	11.41	C20H20O7	372.37	Flavones and Flavonols	"481-53-8"	1.37114	0.455371	0.0273138	0.888889	1.27854	up
Com_84_pos	Camelliaside A	Leuce	Turanga	6.31	C33H40O20	756.668	Flavones and Flavonols	"135095-52-2"	2.08212	1.05806	0.0302976	0.944444	1.49918	up
Com_8_pos	Malvidin 3-O-galactoside	Leuce	Tacamahaca	7.63	C23H25O12	493	Anthocyanins		9.91068	3.30898	6.56e-09	1	2.14789	up
Com_78_neg	Trilobatin	Leuce	Tacamahaca	7.523	C21H24O10	436.409	Chalcones and dihydrochalcones	"4192-90-9"	0.154617	-2.69322	5.47e-08	1	1.49588	down
Com_96_pos	methylApigenin C-pentoside	Leuce	Tacamahaca	1.01	C21H20O9	416.378	Flavones and Flavonols		4.02939	2.01056	8.46e-07	1	1.63309	up
Com_88_pos	Prunin	Leuce	Tacamahaca	7.02	C21H22O10	434.121	Flavanones	"529-55-5"	0.0840455	-3.57269	9.8e-06	1	1.79471	down
Com_120_neg	8-Gingerol	Leuce	Tacamahaca	1.13	C43H32O20	868.702	Flavonoids	"30462-35-2"	0.464917	-1.10495	1.14e-05	1	1.87964	down
Com_11_pos	6,7,4'-Trihydroxyisoflavone	Leuce	Tacamahaca	6.97	C15H10O5	270.241	Isoflavonoids	"17817-31-1"	0.382144	-1.38781	1.88e-05	1	1.53162	down
Com_68_neg	Methylophiopogonanone A	Leuce	Tacamahaca	0.78	C19H18O6	342.343	Isoflavonoids	"74805-92-8"	0.210132	-2.25063	7.54e-05	1	1.38935	down
Com_122_pos	Rhodionin	Leuce	Tacamahaca	7.56	C21H20O11	448.383	Flavones and Flavonols	"85571-15-9"	6.22867	2.63892	0.000102285	1	2.22882	up
Com_87_neg	Phlorizin	Leuce	Tacamahaca	7.24	C21H24O10	436.41	Chalcones and dihydrochalcones	"60-81-1"	0.0844929	-3.56503	0.000215695	1	1.94625	down
Com_47_pos	C-hexosyl-luteolin O-hexoside	Leuce	Tacamahaca	5.68	C27H30O16	610.518	Flavones and Flavonols		4.06549	2.02343	0.000246848	0.930556	1.71747	up
Com_48_pos	C-hexosyl-apigenin O-hexosyl-O-hexoside	Leuce	Tacamahaca	0.98	C33H40O20	756.66	Flavones and Flavonols		0.509473	-0.972923	0.000305183	0.902778	1.66138	down
Com_89_pos	Apigenin C-pentoside	Leuce	Tacamahaca	0.73	C20H18O9	402.35	Flavones and Flavonols		0.648567	-0.624672	0.000326534	0.888889	1.46388	down
Com_113_neg	Diosmin	Leuce	Tacamahaca	7.57	C28H32O15	608.54	Flavones and Flavonols	"520-27-4"	0.300665	-1.73377	0.000402689	0.958333	1.53446	down
Com_86_neg	Isohemiphloin	Leuce	Tacamahaca	6.39	C21H22O10	434.121	Flavanones	"3682-02-8"	0.274726	-1.86393	0.000503969	1	2.09822	down
Com_50_pos	Avicularin	Leuce	Tacamahaca	6.78	C20H18O11	434.085	Flavones and Flavonols	"572-30-5"	0.169256	-2.56272	0.000768528	1	1.51001	down
Com_30_pos	Tricin 7-O-hexoside	Leuce	Tacamahaca	7.63	C23H24O12	492.436	Flavones and Flavonols		2.24615	1.16745	0.000788985	1	1.2633	up
Com_37_pos	Tricin 5-O-hexoside	Leuce	Tacamahaca	7.19	C23H24O12	492.43	Flavones and Flavonols		2.09251	1.06524	0.00102669	0.944444	1.5116	up
Com_71_pos	C-hexosyl-chrysoeriol O-hexoside	Leuce	Tacamahaca	1	C28H32O16	624.552	Flavones and Flavonols		0.498267	-1.00501	0.00162919	0.888889	1.37199	down
Com_69_neg	Di-O-methylquercetin	Leuce	Tacamahaca	9.19	C17H14O7	330.1	Flavones and Flavonols		0.605245	-0.724408	0.00230424	0.847222	1.23282	down
Com_90_neg	Astilbin	Leuce	Tacamahaca	6.745	C21H22O11	450.39	Flavones and Flavonols	"29838-67-3"	0.405857	-1.30096	0.0025328	0.972222	1.0551	down
Com_16_pos	Oroxylin A	Leuce	Tacamahaca	10.55	C16H12O5	284.263	Flavones and Flavonols	"480-11-5"	0.383781	-1.38164	0.00401043	0.986111	1.45424	down
Com_80_neg	Afzelechin	Leuce	Tacamahaca	0.68	C15H14O5	274.084	Flavonoids	"2545-00-8"	0.751384	-0.412378	0.00454579	0.875	1.4128	down
Com_4_pos	O-methylnaringenin C-pentoside	Leuce	Tacamahaca	0.72	C21H22O9	418.1	Flavanones		0.660736	-0.597854	0.00516689	0.833333	1.48376	down
Com_85_neg	Kaempferol 7-O-rhamnoside	Leuce	Tacamahaca	7.36	C21H20O10	432.106	Flavones and Flavonols	"20196-89-8"	0.35634	-1.48867	0.00531407	0.930556	1.28701	down
Com_42_pos	Isobavachalcone	Leuce	Tacamahaca	11.93	C20H20O4	324.37	Chalcones and dihydrochalcones	"20784-50-3"	0.593749	-0.752076	0.00688997	0.902778	1.13712	down
Com_7_neg	Luteolin-7-O-beta-D-glucuronide	Leuce	Tacamahaca	6.53	C21H18O12	462.366	Flavones and Flavonols	"29741-10-4"	0.556371	-0.845882	0.00761727	0.833333	1.16566	down
Com_112_neg	Astragalin	Leuce	Tacamahaca	7.24	C21H20O11	448.38	Flavones and Flavonols	"480-10-4"	0.581962	-0.781003	0.00763385	0.722222	1.00581	down
Com_56_neg	Liguiritigenin-7-O-D-apiosyl-4'-O-D-glucoside	Leuce	Tacamahaca	6.49	C26H30O13	550.516	Flavones and Flavonols	"199796-12-8"	2.34916	1.23215	0.00830896	0.833333	1.19743	up
Com_73_neg	Myrtillin chloride	Leuce	Tacamahaca	8.519	C21H21ClO12	500.84	Anthocyanins	"6906-38-3"	0.676358	-0.56414	0.0092973	0.875	1.08989	down
Com_36_pos	Kumatakenin	Leuce	Tacamahaca	7.66	C17H14O6	314.289	Flavones and Flavonols	"3301-49-3"	5.29407	2.40438	0.00977205	0.791667	1.18275	up
Com_40_pos	Tricin 4'-O-(syringyl alcohol) ether O-hexoside	Leuce	Tacamahaca	7.34	C32H34O15	658.6	Flavones and Flavonols		2.56879	1.36109	0.0111437	0.888889	1.24274	up
Com_129_pos	Flavanone	Leuce	Tacamahaca	11.564	C15H12O2	224.25	Flavanones	"487-26-3"	0.579565	-0.786958	0.0114205	0.944444	1.02006	down
Com_98_neg	Taxifolin	Leuce	Tacamahaca	6.885	C15H12O7	304.25	Flavones and Flavonols	"480-18-2"	0.579475	-0.787182	0.0121231	0.833333	1.113	down
Com_100_neg	Vitexin	Leuce	Tacamahaca	6.559	C21H20O10	432.38	Flavones and Flavonols	"3681-93-4"	0.447858	-1.15889	0.014964	0.819444	1.3683	down
Com_34_pos	Tricin	Leuce	Tacamahaca	7.5	C17H14O7	330.289	Flavones and Flavonols	"520-32-1"	3.46261	1.79186	0.0156751	0.944444	1.447	up
Com_20_neg	Ophiopogonanone C	Leuce	Tacamahaca	5.38	C19H16O7	356.332	Flavanones	"477336-75-7"	0.725662	-0.462631	0.0193694	0.833333	1.26631	down
Com_127_neg	Dihydrokaempferol	Leuce	Tacamahaca	5.75	C15H12O6	288.063	Flavones and Flavonols	"480-20-6"	0.311626	-1.68211	0.0196001	0.847222	1.4842	down
Com_25_neg	Butin	Leuce	Tacamahaca	8.61	C15H12O5	272.069	Flavanones	"492-14-8"	0.218616	-2.19353	0.0258723	0.875	1.13536	down
Com_131_pos	Sinensetin	Leuce	Tacamahaca	9.55	C20H20O7	372.37	Flavones and Flavonols	"2306-27-6"	0.502781	-0.991997	0.0296245	0.819444	1.24934	down
Com_95_pos	methylApigenin C-hexoside	Leuce	Tacamahaca	0.73	C22H22O10	446.404	Flavones and Flavonols		0.730829	-0.452395	0.0320543	0.861111	1.13821	down
Com_57_neg	Naringenin	Leuce	Tacamahaca	8.683	C15H12O5	272.25	Flavanones	"480-41-1"	0.21739	-2.20164	0.0329711	0.875	1.00518	down
Com_1_neg	Naringenin chalcone	Leuce	Tacamahaca	8.518	C15H12O5	272.253	Chalcones and dihydrochalcones	"73692-50-9"	0.230819	-2.11516	0.0375445	0.875	1.10801	down
Com_9_pos	Eriodictyol-7-O-glucoside	Leuce	Tacamahaca	5.77	C21H22O11	450.393	Flavanones	"38965-51-4"	0.433124	-1.20715	0.0417684	0.847222	1.17551	down
Com_14_pos	C-pentosyl-apeignin O-feruloylhexoside	Leuce	Tacamahaca	7.26	C36H36O17	740.66	Flavones and Flavonols		0.506974	-0.980016	0.0438098	0.847222	1.42385	down
Com_18_pos	Tulipanin	Leuce	Tacamahaca	6.35	C27H31O16	611.5	Anthocyanins	"58285-26-0"	1.97461	0.981571	0.0484687	0.819444	1.08164	up
Com_94_neg	(-)-Gallocatechin	Aigeiros	Turanga	4.51	C15H14O7	306.267	Flavonoids	"3371-27-5"	0.0877649	-3.51021	9.49e-08	1	1.32729	down
Com_51_pos	3-Hydroxy-9,10-Dimethoxypterocarpan	Aigeiros	Turanga	7.16	C17H16O5	300.311	Isoflavonoids	"73340-41-7"	0.0894335	-3.48304	6.04e-07	1	2.33048	down
Com_110_pos	7,8-Dihydroxyflavone	Aigeiros	Turanga	8.141	C15H10O4	254.24	Flavones and Flavonols	"38183-03-8"	0.139407	-2.84262	9.79e-07	1	2.23026	down
Com_42_pos	Isobavachalcone	Aigeiros	Turanga	11.93	C20H20O4	324.37	Chalcones and dihydrochalcones	"20784-50-3"	3.01399	1.59168	1.06e-06	1	1.89301	up
Com_115_pos	Flavone	Aigeiros	Turanga	10.783	C15H10O2	222.24	Flavones and Flavonols	"525-82-6"	2.47683	1.3085	1.09e-06	1	1.94876	up
Com_28_pos	Fustin	Aigeiros	Turanga	5.89	C15H12O6	288.252	Flavanones	"20725-03-5"	0.12497	-3.00034	1.93e-06	1	2.36919	down
Com_114_pos	(-)-epigallocatechin	Aigeiros	Turanga	5.098	C15H14O7	306.27	Flavonoids	"970-74-1"	0.300037	-1.73679	2.1e-06	1	2.26458	down
Com_30_pos	Tricin 7-O-hexoside	Aigeiros	Turanga	7.63	C23H24O12	492.436	Flavones and Flavonols		0.319219	-1.64738	1.2e-05	1	1.41511	down
Com_16_pos	Oroxylin A	Aigeiros	Turanga	10.55	C16H12O5	284.263	Flavones and Flavonols	"480-11-5"	4.44767	2.15305	2.16e-05	1	1.90249	up
Com_70_pos	C-pentosyl-chrysoeriol O-hexoside	Aigeiros	Turanga	6.04	C27H30O15	594.526	Flavones and Flavonols		0.30933	-1.69278	2.19e-05	1	1.88089	down
Com_129_pos	Flavanone	Aigeiros	Turanga	11.564	C15H12O2	224.25	Flavanones	"487-26-3"	2.52498	1.33627	3.28e-05	1	1.46406	up
Com_39_pos	Tricin 4'-O-(syringyl alcohol) ether 5-O-hexoside	Aigeiros	Turanga	10.82	C32H34O15	658.6	Flavones and Flavonols		135.996	7.08742	4.76e-05	1	2.26147	up
Com_8_pos	Malvidin 3-O-galactoside	Aigeiros	Turanga	7.63	C23H25O12	493	Anthocyanins		0.25817	-1.95361	7.2e-05	1	1.04873	down
Com_78_neg	Trilobatin	Aigeiros	Turanga	7.523	C21H24O10	436.409	Chalcones and dihydrochalcones	"4192-90-9"	0.0685568	-3.86656	0.000228235	1	1.79203	down
Com_81_pos	Pectolinarigenin	Aigeiros	Turanga	10.78	C17H14O6	314.295	Flavones and Flavonols	"520-12-7"	0.365909	-1.45044	0.000291699	1	1.23581	down
Com_43_neg	Procyanidin B3	Aigeiros	Turanga	5.15	C30H26O12	578.142	Anthocyanins	"23567-23-9"	1.9564	0.968205	0.000539169	1	1.18362	up
Com_9_pos	Eriodictyol-7-O-glucoside	Aigeiros	Turanga	5.77	C21H22O11	450.393	Flavanones	"38965-51-4"	0.286043	-1.8057	0.000610106	1	1.60213	down
Com_25_neg	Butin	Aigeiros	Turanga	8.61	C15H12O5	272.069	Flavanones	"492-14-8"	9.35911	3.22637	0.000669724	1	1.61037	up
Com_90_neg	Astilbin	Aigeiros	Turanga	6.745	C21H22O11	450.39	Flavones and Flavonols	"29838-67-3"	3.89753	1.96256	0.000768491	1	1.14584	up
Com_57_neg	Naringenin	Aigeiros	Turanga	8.683	C15H12O5	272.25	Flavanones	"480-41-1"	16.328	4.02928	0.00085961	1	1.80895	up
Com_6_neg	Isorhamnetin-3-O-neohespeidoside	Aigeiros	Turanga	6.79	C28H32O16	624.552	Flavones and Flavonols	"55033-90-4"	0.303107	-1.7221	0.000901603	1	1.08964	down
Com_31_neg	Kuwanon A	Aigeiros	Turanga	0.7	C25H24O6	420.454	Flavones and Flavonols	"62949-77-3"	1.63635	0.710485	0.000935064	1	1.1421	up
Com_12_pos	3'-Hydroxypuerarin	Aigeiros	Turanga	5.28	C21H20O10	432.384	Isoflavonoids	"117060-54-5"	2.99588	1.58298	0.00124779	1	1.00615	up
Com_1_neg	Naringenin chalcone	Aigeiros	Turanga	8.518	C15H12O5	272.253	Chalcones and dihydrochalcones	"73692-50-9"	9.43513	3.23804	0.00125598	1	1.66799	up
Com_96_pos	methylApigenin C-pentoside	Aigeiros	Turanga	1.01	C21H20O9	416.378	Flavones and Flavonols		3.4883	1.80252	0.00179076	1	1.11029	up
Com_5_neg	Procyanidin B2	Aigeiros	Turanga	5.16	C30H26O12	578.529	Anthocyanins	"29106-49-8"	1.89772	0.924266	0.00246858	1	1.17566	up
Com_127_neg	Dihydrokaempferol	Aigeiros	Turanga	5.75	C15H12O6	288.063	Flavones and Flavonols	"480-20-6"	0.320501	-1.6416	0.00311348	1	1.33169	down
Com_107_pos	Phellodensin F	Aigeiros	Turanga	7.01	C26H30O10	502.2	Flavanones		2.65659	1.40957	0.00340059	1	1.16581	up
Com_62_pos	Selgin 5-O-hexoside	Aigeiros	Turanga	0.94	C22H22O12	478.4	Flavones and Flavonols		0.566475	-0.819915	0.00459351	1	1.52356	down
Com_45_pos	C-pentosyl-apigenin O-caffeoylhexoside	Aigeiros	Turanga	7.18	C35H34O17	726.63	Flavones and Flavonols		2.96301	1.56707	0.00502746	1	1.29282	up
Com_49_pos	Petunidin 3-O-glucoside	Aigeiros	Turanga	0.98	C22H23O12	479	Anthocyanins	"71991-88-3"	0.644578	-0.633572	0.00512484	1	1.35787	down
Com_75_pos	Ononin	Aigeiros	Turanga	1.04	C22H22O9	430.405	Isoflavonoids	"486-62-4"	0.165307	-2.59678	0.00737786	1	2.5239	down
Com_101_neg	(+)-Catechin	Aigeiros	Turanga	5.37	C15H14O6	290.27	Flavonoids	"154-23-4"	2.10208	1.07182	0.00779892	1	1.26708	up
Com_132_pos	Tangeretin	Aigeiros	Turanga	11.41	C20H20O7	372.37	Flavones and Flavonols	"481-53-8"	1.55739	0.639132	0.0134344	1	1.7115	up
Com_112_neg	Astragalin	Aigeiros	Turanga	7.24	C21H20O11	448.38	Flavones and Flavonols	"480-10-4"	3.03186	1.6002	0.0158569	1	1.00217	up
Com_50_pos	Avicularin	Aigeiros	Turanga	6.78	C20H18O11	434.085	Flavones and Flavonols	"572-30-5"	8.13998	3.02503	0.0169065	1	1.47169	up
Com_20_neg	Ophiopogonanone C	Aigeiros	Turanga	5.38	C19H16O7	356.332	Flavanones	"477336-75-7"	0.675148	-0.566724	0.0209052	1	1.16758	down
Com_97_neg	Rutin	Aigeiros	Turanga	6.451	C27H30O16	610.518	Flavones and Flavonols	"153-18-4"	0.541169	-0.885849	0.0211358	0.944444	1.03686	down
Com_7_neg	Luteolin-7-O-beta-D-glucuronide	Aigeiros	Turanga	6.53	C21H18O12	462.366	Flavones and Flavonols	"29741-10-4"	2.67296	1.41844	0.0277493	1	1.24529	up
Com_26_pos	Pratensein-7-O-glucoside	Tacamahaca	Aigeiros	6.86	C22H22O11	462.41	Isoflavonoids	"36191-03-4"	2.88335	1.52774	7.24e-09	1	2.04772	up
Com_53_neg	Quercitrin	Tacamahaca	Aigeiros	7.24	C21H20O11	448.38	Flavones and Flavonols	"522-12-3"	0.00405374	-7.94653	2.63e-07	1	2.0414	down
Com_88_pos	Prunin	Tacamahaca	Aigeiros	7.02	C21H22O10	434.121	Flavanones	"529-55-5"	29.3277	4.87419	1.19e-06	1	2.15951	up
Com_89_pos	Apigenin C-pentoside	Tacamahaca	Aigeiros	0.73	C20H18O9	402.35	Flavones and Flavonols		1.90634	0.930802	8.33e-06	1	1.77263	up
Com_11_pos	6,7,4'-Trihydroxyisoflavone	Tacamahaca	Aigeiros	6.97	C15H10O5	270.241	Isoflavonoids	"17817-31-1"	3.50773	1.81054	1.23e-05	1	1.59611	up
Com_93_neg	Vincetoxicoside B	Tacamahaca	Aigeiros	6.97	C21H20O11	448.383	Flavones and Flavonols	"22007-72-3"	0.0151567	-6.0439	2.48e-05	1	1.96155	down
Com_125_pos	methylLuteolin C-hexoside	Tacamahaca	Aigeiros	0.71	C22H22O11	448.4	Flavones and Flavonols		1.39924	0.484648	6.1e-05	1	1.40003	up
Com_70_pos	C-pentosyl-chrysoeriol O-hexoside	Tacamahaca	Aigeiros	6.04	C27H30O15	594.526	Flavones and Flavonols		3.04299	1.60549	6.96e-05	1	1.94462	up
Com_19_neg	Myricitrin	Tacamahaca	Aigeiros	6.547	C21H20O12	464.38	Flavones and Flavonols	"17912-87-7"	2.51287	1.32934	7.92e-05	1	1.39405	up
Com_78_neg	Trilobatin	Tacamahaca	Aigeiros	7.523	C21H24O10	436.409	Chalcones and dihydrochalcones	"4192-90-9"	15.8807	3.9892	0.000191295	1	2.04366	up
Com_87_neg	Phlorizin	Tacamahaca	Aigeiros	7.24	C21H24O10	436.41	Chalcones and dihydrochalcones	"60-81-1"	18.5073	4.21002	0.000460824	1	1.83171	up
Com_98_neg	Taxifolin	Tacamahaca	Aigeiros	6.885	C15H12O7	304.25	Flavones and Flavonols	"480-18-2"	2.89909	1.5356	0.000551726	1	1.42418	up
Com_13_pos	Chrysoeriol 5-O-hexoside	Tacamahaca	Aigeiros	7.18	C22H22O11	462.404	Flavones and Flavonols		7.01563	2.81057	0.00069466	1	1.57948	up
Com_112_neg	Astragalin	Tacamahaca	Aigeiros	7.24	C21H20O11	448.38	Flavones and Flavonols	"480-10-4"	2.53049	1.33941	0.000949162	0.972222	1.00184	up
Com_60_pos	Quercetin-O-glucoside	Tacamahaca	Aigeiros	6.54	C21H20O12	464.376	Flavones and Flavonols		2.30105	1.20229	0.00113168	0.972222	1.24057	up
Com_103_pos	Homoplantaginin	Tacamahaca	Aigeiros	7.186	C22H22O11	462.403	Flavones and Flavonols	"17680-84-1"	5.96864	2.5774	0.00115891	1	1.47926	up
Com_109_pos	Deguelin	Tacamahaca	Aigeiros	12.143	C23H22O6	394.42	Isoflavonoids	"522-17-8"	1.93469	0.952099	0.00141422	0.986111	1.3161	up
Com_124_pos	Chrysoeriol 7-O-hexoside	Tacamahaca	Aigeiros	7.2	C22H22O11	448.4	Flavones and Flavonols		6.68639	2.74123	0.00191852	1	1.49082	up
Com_114_pos	(-)-epigallocatechin	Tacamahaca	Aigeiros	5.098	C15H14O7	306.27	Flavonoids	"970-74-1"	1.83126	0.87284	0.00255705	1	1.25796	up
Com_83_neg	Orientin	Tacamahaca	Aigeiros	6.25	C21H20O11	448.377	Flavones and Flavonols	"28608-75-5"	2.31536	1.21123	0.0026084	0.972222	1.63724	up
Com_39_pos	Tricin 4'-O-(syringyl alcohol) ether 5-O-hexoside	Tacamahaca	Aigeiros	10.82	C32H34O15	658.6	Flavones and Flavonols		0.177382	-2.49507	0.00275244	1	1.07199	down
Com_80_neg	Afzelechin	Tacamahaca	Aigeiros	0.68	C15H14O5	274.084	Flavonoids	"2545-00-8"	1.37624	0.460733	0.0029938	1	1.26925	up
Com_95_pos	methylApigenin C-hexoside	Tacamahaca	Aigeiros	0.73	C22H22O10	446.404	Flavones and Flavonols		1.6988	0.764518	0.0032328	1	1.51399	up
Com_122_pos	Rhodionin	Tacamahaca	Aigeiros	7.56	C21H20O11	448.383	Flavones and Flavonols	"85571-15-9"	0.413525	-1.27395	0.0047205	0.916667	1.03209	down
Com_129_pos	Flavanone	Tacamahaca	Aigeiros	11.564	C15H12O2	224.25	Flavanones	"487-26-3"	0.566821	-0.819036	0.00510567	0.972222	1.10188	down
Com_106_neg	Diosmetin	Tacamahaca	Aigeiros	8.911	C16H12O6	300.26	Flavones and Flavonols	"520-34-3"	4.18525	2.06532	0.00637892	1	1.17831	up
Com_58_neg	Kaempferin	Tacamahaca	Aigeiros	7.35	C21H20O10	432.106	Flavones and Flavonols	"482-39-3"	0.425856	-1.23156	0.00728104	1	1.01125	down
Com_134_neg	Isoquercitrin	Tacamahaca	Aigeiros	6.596	C21H20O12	464.38	Flavones and Flavonols	"482-35-9"	2.29301	1.19724	0.00868412	1	1.14463	up
Com_9_pos	Eriodictyol-7-O-glucoside	Tacamahaca	Aigeiros	5.77	C21H22O11	450.393	Flavanones	"38965-51-4"	3.32072	1.73149	0.00961923	0.972222	1.48693	up
Com_86_neg	Isohemiphloin	Tacamahaca	Aigeiros	6.39	C21H22O10	434.121	Flavanones	"3682-02-8"	2.15184	1.10557	0.0096394	0.972222	1.07638	up
Com_15_pos	Vaccarin	Tacamahaca	Aigeiros	5.898	C32H38O19	726.633	Flavones and Flavonols	"53452-16-7"	2.18475	1.12747	0.0106297	0.972222	1.14888	up
Com_4_pos	O-methylnaringenin C-pentoside	Tacamahaca	Aigeiros	0.72	C21H22O9	418.1	Flavanones		1.46281	0.548738	0.011346	0.972222	1.09546	up
Com_28_pos	Fustin	Tacamahaca	Aigeiros	5.89	C15H12O6	288.252	Flavanones	"20725-03-5"	2.76019	1.46477	0.0115927	0.916667	1.13752	up
Com_44_pos	Tricin O-malonylhexoside	Tacamahaca	Aigeiros	7.5	C26H26O15	578.47	Flavones and Flavonols		0.534641	-0.903358	0.0119843	0.888889	1.15608	down
Com_66_pos	methylNaringenin C-pentoside	Tacamahaca	Aigeiros	0.72	C21H22O9	418.394	Flavanones		1.49821	0.583241	0.0120028	0.888889	1.12088	up
Com_24_neg	Apigenin 5-O-glucoside	Tacamahaca	Aigeiros	6.68	C21H20O10	432.38	Flavones and Flavonols	"28757-27-9"	2.05241	1.03732	0.0124882	0.916667	1.33041	up
Com_51_pos	3-Hydroxy-9,10-Dimethoxypterocarpan	Tacamahaca	Aigeiros	7.16	C17H16O5	300.311	Isoflavonoids	"73340-41-7"	2.88438	1.52826	0.0133836	0.888889	1.03147	up
Com_92_neg	Isotrifoliin	Tacamahaca	Aigeiros	6.59	C21H20O12	464.096	Flavones and Flavonols	"21637-25-2"	2.36732	1.24326	0.015754	1	1.01409	up
Com_3_pos	Ligustroflavone	Tacamahaca	Aigeiros	9.84	C33H40O18	724.669	Flavones and Flavonols	"260413-62-5"	0.532096	-0.91024	0.0198242	0.833333	1.58496	down
Com_79_neg	Pinobanksin	Tacamahaca	Aigeiros	7.06	C15H12O5	272.069	Flavanones	"548-82-3"	10.3781	3.37547	0.020737	0.888889	1.60301	up
Com_131_pos	Sinensetin	Tacamahaca	Aigeiros	9.55	C20H20O7	372.37	Flavones and Flavonols	"2306-27-6"	2.14992	1.10429	0.0243252	0.916667	1.23076	up
Com_20_neg	Ophiopogonanone C	Tacamahaca	Aigeiros	5.38	C19H16O7	356.332	Flavanones	"477336-75-7"	1.37301	0.457342	0.0283555	0.861111	1.06944	up
Com_14_pos	C-pentosyl-apeignin O-feruloylhexoside	Tacamahaca	Aigeiros	7.26	C36H36O17	740.66	Flavones and Flavonols		2.12918	1.0903	0.0301567	0.916667	1.46565	up
Com_41_pos	Apigenin-6,8-di-C-glycoside	Tacamahaca	Aigeiros	5.73	C27H30O15	594.518	Flavones and Flavonols	"23666-13-9"	3.43087	1.77857	0.0440985	0.861111	1.2656	up
Com_127_neg	Dihydrokaempferol	Tacamahaca	Aigeiros	5.75	C15H12O6	288.063	Flavones and Flavonols	"480-20-6"	2.70949	1.43802	0.0484661	0.833333	1.06189	up
Com_8_pos	Malvidin 3-O-galactoside	Tacamahaca	Turanga	7.63	C23H25O12	493	Anthocyanins		0.142697	-2.80897	1.02e-06	1	1.36979	down
Com_53_neg	Quercitrin	Tacamahaca	Turanga	7.24	C21H20O11	448.38	Flavones and Flavonols	"522-12-3"	0.0194899	-5.68113	4.25e-06	1	1.23349	down
Com_11_pos	6,7,4'-Trihydroxyisoflavone	Tacamahaca	Turanga	6.97	C15H10O5	270.241	Isoflavonoids	"17817-31-1"	6.41818	2.68216	9.86e-06	1	1.99022	up
Com_110_pos	7,8-Dihydroxyflavone	Tacamahaca	Turanga	8.141	C15H10O4	254.24	Flavones and Flavonols	"38183-03-8"	0.24571	-2.02497	1.56e-05	1	1.50914	down
Com_88_pos	Prunin	Tacamahaca	Turanga	7.02	C21H22O10	434.121	Flavanones	"529-55-5"	24.6758	4.62502	1.56e-05	1	1.65746	up
Com_26_pos	Pratensein-7-O-glucoside	Tacamahaca	Turanga	6.86	C22H22O11	462.41	Isoflavonoids	"36191-03-4"	2.71952	1.44335	2.04e-05	1	1.61337	up
Com_57_neg	Naringenin	Tacamahaca	Turanga	8.683	C15H12O5	272.25	Flavanones	"480-41-1"	68.5994	6.10012	0.000114449	1	2.29437	up
Com_109_pos	Deguelin	Tacamahaca	Turanga	12.143	C23H22O6	394.42	Isoflavonoids	"522-17-8"	2.48	1.31034	0.000183565	1	1.44142	up
Com_25_neg	Butin	Tacamahaca	Turanga	8.61	C15H12O5	272.069	Flavanones	"492-14-8"	43.247	5.43453	0.000225212	1	2.26425	up
Com_16_pos	Oroxylin A	Tacamahaca	Turanga	10.55	C16H12O5	284.263	Flavones and Flavonols	"480-11-5"	4.94367	2.30558	0.000228534	1	1.87033	up
Com_93_neg	Vincetoxicoside B	Tacamahaca	Turanga	6.97	C21H20O11	448.383	Flavones and Flavonols	"22007-72-3"	0.0820315	-3.60768	0.000318236	1	1.01855	down
Com_1_neg	Naringenin chalcone	Tacamahaca	Turanga	8.518	C15H12O5	272.253	Chalcones and dihydrochalcones	"73692-50-9"	36.3035	5.18204	0.000334581	1	2.20157	up
Com_39_pos	Tricin 4'-O-(syringyl alcohol) ether 5-O-hexoside	Tacamahaca	Turanga	10.82	C32H34O15	658.6	Flavones and Flavonols		24.1232	4.59235	0.000369541	1	1.22168	up
Com_98_neg	Taxifolin	Tacamahaca	Turanga	6.885	C15H12O7	304.25	Flavones and Flavonols	"480-18-2"	3.86921	1.95204	0.000463108	1	1.49497	up
Com_107_pos	Phellodensin F	Tacamahaca	Turanga	7.01	C26H30O10	502.2	Flavanones		4.13798	2.04893	0.00052845	1	1.52989	up
Com_42_pos	Isobavachalcone	Tacamahaca	Turanga	11.93	C20H20O4	324.37	Chalcones and dihydrochalcones	"20784-50-3"	2.48026	1.31049	0.000629192	1	1.3833	up
Com_122_pos	Rhodionin	Tacamahaca	Turanga	7.56	C21H20O11	448.383	Flavones and Flavonols	"85571-15-9"	0.283902	-1.81653	0.00117468	1	1.18737	down
Com_86_neg	Isohemiphloin	Tacamahaca	Turanga	6.39	C21H22O10	434.121	Flavanones	"3682-02-8"	3.43059	1.77845	0.00161624	1	1.47834	up
Com_51_pos	3-Hydroxy-9,10-Dimethoxypterocarpan	Tacamahaca	Turanga	7.16	C17H16O5	300.311	Isoflavonoids	"73340-41-7"	0.257961	-1.95478	0.00178764	1	1.31884	down
Com_75_pos	Ononin	Tacamahaca	Turanga	1.04	C22H22O9	430.405	Isoflavonoids	"486-62-4"	0.213833	-2.22545	0.00192256	1	2.02371	down
Com_114_pos	(-)-epigallocatechin	Tacamahaca	Turanga	5.098	C15H14O7	306.27	Flavonoids	"970-74-1"	0.549447	-0.863948	0.00214557	1	1.09327	down
Com_62_pos	Selgin 5-O-hexoside	Tacamahaca	Turanga	0.94	C22H22O12	478.4	Flavones and Flavonols		0.632547	-0.660755	0.00229037	1	1.1009	down
Com_87_neg	Phlorizin	Tacamahaca	Turanga	7.24	C21H24O10	436.41	Chalcones and dihydrochalcones	"60-81-1"	8.11604	3.02078	0.00339684	1	1.05437	up
Com_112_neg	Astragalin	Tacamahaca	Turanga	7.24	C21H20O11	448.38	Flavones and Flavonols	"480-10-4"	7.67208	2.93962	0.003668	1	1.75945	up
Com_28_pos	Fustin	Tacamahaca	Turanga	5.89	C15H12O6	288.252	Flavanones	"20725-03-5"	0.344942	-1.53557	0.0040482	1	1.33819	down
Com_81_pos	Pectolinarigenin	Tacamahaca	Turanga	10.78	C17H14O6	314.295	Flavones and Flavonols	"520-12-7"	0.287301	-1.79936	0.00413425	1	1.58511	down
Com_50_pos	Avicularin	Tacamahaca	Turanga	6.78	C20H18O11	434.085	Flavones and Flavonols	"572-30-5"	10.6465	3.4123	0.00634316	1	1.43393	up
Com_49_pos	Petunidin 3-O-glucoside	Tacamahaca	Turanga	0.98	C22H23O12	479	Anthocyanins	"71991-88-3"	0.683588	-0.548801	0.0114131	1	1.05454	down
Com_131_pos	Sinensetin	Tacamahaca	Turanga	9.55	C20H20O7	372.37	Flavones and Flavonols	"2306-27-6"	2.73702	1.45261	0.0116473	0.944444	1.32534	up
Com_123_pos	Resokaempferol 7-O-hexoside	Tacamahaca	Turanga	7.08	C21H20O10	434.4	Flavones and Flavonols		5.51001	2.46206	0.0139933	1	1.24084	up
Com_101_neg	(+)-Catechin	Tacamahaca	Turanga	5.37	C15H14O6	290.27	Flavonoids	"154-23-4"	2.87788	1.52501	0.0140171	1	1.49103	up
Com_5_neg	Procyanidin B2	Tacamahaca	Turanga	5.16	C30H26O12	578.529	Anthocyanins	"29106-49-8"	2.38585	1.2545	0.0153608	1	1.38476	up
Com_7_neg	Luteolin-7-O-beta-D-glucuronide	Tacamahaca	Turanga	6.53	C21H18O12	462.366	Flavones and Flavonols	"29741-10-4"	3.25132	1.70103	0.0163092	1	1.44023	up
Com_41_pos	Apigenin-6,8-di-C-glycoside	Tacamahaca	Turanga	5.73	C27H30O15	594.518	Flavones and Flavonols	"23666-13-9"	4.61758	2.20714	0.0172845	1	1.37051	up
Com_12_pos	3'-Hydroxypuerarin	Tacamahaca	Turanga	5.28	C21H20O10	432.384	Isoflavonoids	"117060-54-5"	11.6063	3.53683	0.0196346	1	1.63776	up
Com_43_neg	Procyanidin B3	Tacamahaca	Turanga	5.15	C30H26O12	578.142	Anthocyanins	"23567-23-9"	2.52429	1.33588	0.020673	1	1.37148	up
Com_79_neg	Pinobanksin	Tacamahaca	Turanga	7.06	C15H12O5	272.069	Flavanones	"548-82-3"	9.52592	3.25186	0.0322349	0.888889	1.23964	up
Com_77_pos	Sophoricoside	Tacamahaca	Turanga	7.038	C21H20O10	432.38	Isoflavonoids	"152-95-4"	8.81391	3.13978	0.045225	0.888889	1.09411	up
