# Supplementary material for: Flavones enrich rhizosphere Pseudomonas to enhance nitrogen utilization and secondary root growth in Populus
Source: Nat Commun. 2025 Feb 7;16:1461. doi: 10.1038/s41467-025-56226-w (PMC11805958; doi:10.1038/s41467-025-56226-w)
Supplement: Supplementary file 11 — Supplementary Data 8 [file 41467_2025_56226_MOESM11_ESM.xlsx]

## Sheet: Sheet1
Supplementary Data 8. The co-response clusters based on the transcriptome, metabolome, and bacterial community data.
Cluster	name	group	Annotation
1	Isorhamnetin-3-O-neohespeidoside	Flavonoids	Flavonols
1	Ophiopogonanone C	Flavonoids	Flavanones
1	Fustin	Flavonoids	Flavanones
1	3-Hydroxy-9,10-Dimethoxypterocarpan	Flavonoids	Isoflavonoids
1	Methylophiopogonanone A	Flavonoids	Isoflavonoids
1	C-pentosyl-chrysoeriol O-hexoside	Flavonoids	Flavones
1	Ononin	Flavonoids	Isoflavonoids
1	Trilobatin	Flavonoids	Chalcones and dihydrochalcones
1	Pectolinarigenin	Flavonoids	Flavones
1	7,8-Dihydroxyflavone	Flavonoids	Flavones
1	(-)-epigallocatechin	Flavonoids	Flavonoids
2	O-methylnaringenin C-pentoside	Flavonoids	Flavanones
2	Chrysoeriol 5-O-hexoside	Flavonoids	Flavones
2	Apigenin-6,8-di-C-glycoside	Flavonoids	Flavones
2	3,7-Di-O-methylquercetin	Flavonoids	Flavonols
2	Selgin 5-O-hexoside	Flavonoids	Flavones
2	methylNaringenin C-pentoside	Flavonoids	Flavanones
2	Afzelechin	Flavonoids	Flavonoids
2	Apigenin C-pentoside	Flavonoids	Flavones
2	(-)-Gallocatechin	Flavonoids	Flavonoids
2	methylApigenin C-hexoside	Flavonoids	Flavones
2	Homoplantaginin	Flavonoids	Flavones
2	Diosmetin	Flavonoids	Flavones
2	Deguelin	Flavonoids	Isoflavonoids
2	Morin	Flavonoids	Flavonols
2	Chrysoeriol 7-O-hexoside	Flavonoids	Flavones
2	methylLuteolin C-hexoside	Flavonoids	Flavones
2	Plantagoside	Flavonoids	Flavanones
3	Naringenin chalcone	Flavonoids	Chalcones and dihydrochalcones
3	Eriodictyol	Flavonoids	Flavanones
3	Procyanidin B2	Flavonoids	Anthocyanins
3	Eriodictyol-7-O-glucoside	Flavonoids	Flavanones
3	Hesperetin 5-O-glucoside	Flavonoids	Flavanones
3	6,7,4'-Trihydroxyisoflavone	Flavonoids	Isoflavonoids
3	3'-Hydroxypuerarin	Flavonoids	Isoflavonoids
3	Myricitrin	Flavonoids	Flavonols
3	Apigenin 5-O-glucoside	Flavonoids	Flavones
3	Butin	Flavonoids	Flavanones
3	Pratensein-7-O-glucoside	Flavonoids	Isoflavonoids
3	Rhamnetin	Flavonoids	Flavonols
3	Procyanidin B3	Flavonoids	Anthocyanins
3	Quercetin-3'-O-glucoside	Flavonoids	Flavonols
3	Isomucronulatol-7-O-glucoside	Flavonoids	Isoflavonoids
3	Naringenin	Flavonoids	Flavanones
3	Quercetin-O-glucoside	Flavonoids	Flavonols
3	Hyperoside	Flavonoids	Flavonols
3	Sophoricoside	Flavonoids	Isoflavonoids
3	Pinobanksin	Flavonoids	Flavanones
3	Isohemiphloin	Flavonoids	Flavanones
3	Phlorizin	Flavonoids	Chalcones and dihydrochalcones
3	Prunin	Flavonoids	Flavanones
3	Spiraeoside	Flavonoids	Flavonols
3	Isotrifoliin	Flavonoids	Flavonols
3	Taxifolin	Flavonoids	Flavonols
3	(+)-Catechin	Flavonoids	Flavonoids
3	Astragalin	Flavonoids	Flavonols
3	Resokaempferol 7-O-hexoside	Flavonoids	Flavonols
3	Dihydrokaempferol	Flavonoids	Flavonols
3	Nobiletin	Flavonoids	Flavones
3	Isoquercitrin	Flavonoids	Flavonols
4	Malvidin 3-O-galactoside	Flavonoids	Anthocyanins
4	Tulipanin	Flavonoids	Anthocyanins
4	Tricin 7-O-hexoside	Flavonoids	Flavones
4	Tricin	Flavonoids	Flavones
4	Kumatakenin	Flavonoids	Flavonols
4	Tricin 5-O-hexoside	Flavonoids	Flavones
4	Tricin 4'-O-(syringyl alcohol) ether O-hexoside	Flavonoids	Flavones
4	C-hexosyl-luteolin O-hexoside	Flavonoids	Flavones
4	Liguiritigenin-7-O-D-apiosyl-4'-O-D-glucoside	Flavonoids	Flavones
4	Icaritin	Flavonoids	Flavones
4	Limocitrin O-hexoside	Flavonoids	Flavones
4	Camelliaside A	Flavonoids	Flavonols
4	methylApigenin C-pentoside	Flavonoids	Flavones
4	Rutin	Flavonoids	Flavonols
4	Phellodensin F	Flavonoids	Flavanones
4	Liquiritin apioside	Flavonoids	Flavonols
4	Rutin hydrate	Flavonoids	Flavonols
4	Rhodionin	Flavonoids	Flavonols
4	Tricin 4'-O-(β-guaiacylglyceryl) ether O-hexoside	Flavonoids	Flavones
4	Vaccarin	Flavonoids	Flavones
4	Petunidin 3-O-glucoside	Flavonoids	Anthocyanins
5	Ligustroflavone	Flavonoids	Flavones
5	Tricin 4'-O-(syringyl alcohol) ether 5-O-hexoside	Flavonoids	Flavones
5	Isobavachalcone	Flavonoids	Chalcones and dihydrochalcones
5	Tricin O-malonylhexoside	Flavonoids	Flavones
5	Avicularin	Flavonoids	Flavonols
5	Quercitrin	Flavonoids	Flavonols
5	Kaempferin	Flavonoids	Flavonols
5	Di-O-methylquercetin	Flavonoids	Flavonols
5	Calycosin-7-O-beta-D-glucoside	Flavonoids	Isoflavonoids
5	Kaempferol 7-O-rhamnoside	Flavonoids	Flavonols
5	Astilbin	Flavonoids	Flavonols
5	Vincetoxicoside B	Flavonoids	Flavonols
5	Diosmin	Flavonoids	Flavones
5	Flavone	Flavonoids	Flavones
5	Flavanone	Flavonoids	Flavanones
5	Tangeretin	Flavonoids	Flavones
6	Luteolin-7-O-beta-D-glucuronide	Flavonoids	Flavones
6	C-pentosyl-apeignin O-feruloylhexoside	Flavonoids	Flavones
6	Oroxylin A	Flavonoids	Flavones
6	Kuwanon A	Flavonoids	Flavones
6	C-pentosyl-apigenin O-caffeoylhexoside	Flavonoids	Flavones
6	C-hexosyl-apigenin O-hexosyl-O-hexoside	Flavonoids	Flavones
6	C-hexosyl-chrysoeriol O-hexoside	Flavonoids	Flavones
6	Myrtillin chloride	Flavonoids	Anthocyanins
6	Orientin	Flavonoids	Flavones
6	Vitexin	Flavonoids	Flavones
6	8-Gingerol	Flavonoids	Flavonoids
6	Complanatuside	Flavonoids	Flavonoids
6	Sinensetin	Flavonoids	Flavones
1	Potri.001G001700	genes	calmodulin-binding protein
1	Potri.001G002000	genes	evolutionarily conserved C-terminal region 2
1	Potri.001G003700	genes	DNA binding;DNA-directed RNA polymerases
1	Potri.001G004366	genes	Mitochondrial substrate carrier family protein
1	Potri.001G004500	genes	Mitochondrial substrate carrier family protein
1	Potri.001G005600	genes	calmodulin-binding family protein
1	Potri.001G006400	genes	SC35-like splicing factor 30A
1	Potri.001G009800	genes	DnaJ/Hsp40 cysteine-rich domain superfamily protein
1	Potri.001G010700	genes	geminivirus rep interacting kinase 1
1	Potri.001G012800	genes	Noc2p family
1	Potri.001G013200	genes	KH domain-containing protein / zinc finger (CCCH type) family protein
1	Potri.001G014500	genes	receptor-like protein kinase 1
1	Potri.001G021100	genes
1	Potri.001G021200	genes
1	Potri.001G023500	genes	scarecrow-like 3
1	Potri.001G024100	genes	Plant calmodulin-binding protein-related
1	Potri.001G024500	genes	Ribosomal RNA processing Brix domain protein
1	Potri.001G025100	genes
1	Potri.001G025300	genes	ubiquitin 6
1	Potri.001G025500	genes	RNA polymerase II fifth largest subunit, E
1	Potri.001G025600	genes	SKP1/ASK-interacting protein 5
1	Potri.001G026800	genes	Transducin/WD40 repeat-like superfamily protein
1	Potri.001G027100	genes	Major facilitator superfamily protein
1	Potri.001G027166	genes	nuclear RNA polymerase D1B
1	Potri.001G027232	genes	nuclear RNA polymerase D1B
1	Potri.001G027600	genes
1	Potri.001G028100	genes
1	Potri.001G033500	genes
1	Potri.001G034300	genes	global transcription factor group B1
1	Potri.001G037300	genes	P-loop containing nucleoside triphosphate hydrolases superfamily protein
1	Potri.001G039900	genes	wall associated kinase-like 2
1	Potri.001G040766	genes	wall associated kinase-like 2
1	Potri.001G040832	genes	Wall-associated kinase family protein
1	Potri.001G040900	genes	Wall-associated kinase family protein
1	Potri.001G041100	genes	Wall-associated kinase family protein
1	Potri.001G042200	genes
1	Potri.001G042500	genes	Leucine-rich receptor-like protein kinase family protein
1	Potri.001G042600	genes	heat shock protein 70
1	Potri.001G044700	genes	MITOCHONDRIAL FERREDOXIN 2
1	Potri.001G046600	genes	Ribosomal protein L7Ae/L30e/S12e/Gadd45 family protein
1	Potri.001G049900	genes	plastid transcriptionally active 5
1	Potri.001G050000	genes	glutathione-disulfide reductase
1	Potri.001G051700	genes	dehydratase family
1	Potri.001G053100	genes	Plant self-incompatibility protein S1 family
1	Potri.001G053700	genes
1	Potri.001G056000	genes	Ran BP2/NZF zinc finger-like superfamily protein
1	Potri.001G056100	genes	evolutionarily conserved C-terminal region 5
1	Potri.001G058200	genes	K-box region and MADS-box transcription factor family protein
1	Potri.001G058300	genes
1	Potri.001G060200	genes	cyclophilin 20-2
1	Potri.001G064600	genes	receptor like protein 13
1	Potri.001G067100	genes	SOUL heme-binding family protein
1	Potri.001G068300	genes	FKBP-like peptidyl-prolyl cis-trans isomerase family protein
1	Potri.001G068400	genes	CYTOCHROME P450 51G1
1	Potri.001G069100	genes	ribosomal protein S27
1	Potri.001G069400	genes
1	Potri.001G072000	genes	eukaryotic release factor 1-3
1	Potri.001G072800	genes	translocon at the outer envelope membrane of chloroplasts 75-III
1	Potri.001G073201	genes	Peptidase M50 family protein
1	Potri.001G075800	genes	Tetratricopeptide repeat (TPR)-like superfamily protein
1	Potri.001G078600	genes	SUPPRESSOR OF AUXIN RESISTANCE1
1	Potri.001G081300	genes	Spc97 / Spc98 family of spindle pole body (SBP) component
1	Potri.001G081400	genes	LOB domain-containing protein 4
1	Potri.001G082100	genes	SART-1 family
1	Potri.001G082266	genes
1	Potri.001G082332	genes
1	Potri.001G082400	genes	YELLOW STRIPE like 1
1	Potri.001G082500	genes
1	Potri.001G084000	genes	methionine gamma-lyase
1	Potri.001G085500	genes	with no lysine (K) kinase 8
1	Potri.001G085800	genes	HIT-type Zinc finger family protein
1	Potri.001G087701	genes
1	Potri.001G088800	genes	DCD (Development and Cell Death) domain protein
1	Potri.001G089100	genes	Glycosyl hydrolase family protein
1	Potri.001G089201	genes	Protein phosphatase 2C family protein
1	Potri.001G089400	genes	transcriptional coactivator p15 (PC4) family protein (KELP)
1	Potri.001G089700	genes	Galactose-binding protein
1	Potri.001G090000	genes	NADP-malic enzyme 1
1	Potri.001G090100	genes
1	Potri.001G090700	genes	UDP-D-glucose/UDP-D-galactose 4-epimerase 5
1	Potri.001G091600	genes	PHD finger protein-related
1	Potri.001G096200	genes
1	Potri.001G098100	genes	Late embryogenesis abundant (LEA) hydroxyproline-rich glycoprotein family
1	Potri.001G098200	genes	Late embryogenesis abundant (LEA) hydroxyproline-rich glycoprotein family
1	Potri.001G101500	genes	RNA-binding (RRM/RBD/RNP motifs) family protein
1	Potri.001G103900	genes	RING/U-box superfamily protein
1	Potri.001G104500	genes	glutamate-cysteine ligase
1	Potri.001G106400	genes	Protein of unknown function (DUF567)
1	Potri.001G107500	genes	Transcription initiation factor TFIIE, beta subunit
1	Potri.001G109600	genes	NADH:ubiquinone oxidoreductase, 17.2kDa subunit
1	Potri.001G109800	genes	phloem protein 2-A12
1	Potri.001G110200	genes	RAB GTPase homolog E1B
1	Potri.001G111000	genes	UDP-galactose transporter 2
1	Potri.001G112500	genes	non-yellowing 1
1	Potri.001G112700	genes	FIZZY-related 2
1	Potri.001G113500	genes	YTH family protein
1	Potri.001G116300	genes	Tetratricopeptide repeat (TPR)-like superfamily protein
1	Potri.001G117800	genes	Leucine-rich repeat protein kinase family protein
1	Potri.001G118100	genes	ribosomal protein S15A
1	Potri.001G119100	genes
1	Potri.001G119832	genes	beta vacuolar processing enzyme
1	Potri.001G123000	genes
1	Potri.001G123700	genes	K+ uptake permease 11
1	Potri.001G127700	genes	nudix hydrolase homolog 2
1	Potri.001G128400	genes	receptor like protein 6
1	Potri.001G128600	genes
1	Potri.001G131300	genes
1	Potri.001G131600	genes
1	Potri.001G132300	genes	S phase kinase-associated protein 1
1	Potri.001G133900	genes	basic pentacysteine 7
1	Potri.001G134300	genes	NB-ARC domain-containing disease resistance protein
1	Potri.001G134700	genes	NB-ARC domain-containing disease resistance protein
1	Potri.001G136501	genes
1	Potri.001G138100	genes	dolichol phosphate-mannose biosynthesis regulatory protein-related
1	Potri.001G140300	genes	RNA-binding (RRM/RBD/RNP motifs) family protein
1	Potri.001G141750	genes
1	Potri.001G141825	genes
1	Potri.001G143500	genes	AT hook motif DNA-binding family protein
1	Potri.001G143800	genes	Clathrin adaptor complexes medium subunit family protein
1	Potri.001G144800	genes	Single hybrid motif superfamily protein
1	Potri.001G144900	genes
1	Potri.001G145300	genes	plastidial pyruvate kinase 3
1	Potri.001G145400	genes
1	Potri.001G146200	genes	CheY-like two-component responsive regulator family protein
1	Potri.001G146400	genes	S-adenosyl-L-methionine-dependent methyltransferases superfamily protein
1	Potri.001G147000	genes	Duplicated homeodomain-like superfamily protein
1	Potri.001G147100	genes
1	Potri.001G147600	genes	purine permease 10
1	Potri.001G148200	genes	S-adenosyl-L-methionine-dependent methyltransferases superfamily protein
1	Potri.001G149000	genes
1	Potri.001G149300	genes	Zinc-binding ribosomal protein family protein
1	Potri.001G149800	genes
1	Potri.001G150300	genes	peptidyl-prolyl cis-trans isomerases
1	Potri.001G150400	genes	Restriction endonuclease, type II-like superfamily protein
1	Potri.001G151100	genes	subtilisin-like serine protease 3
1	Potri.001G152300	genes	Major facilitator superfamily protein
1	Potri.001G155700	genes	Integrase-type DNA-binding superfamily protein
1	Potri.001G156100	genes	Ribosomal protein L23/L15e family protein
1	Potri.001G158600	genes	Eukaryotic aspartyl protease family protein
1	Potri.001G160800	genes	GTP-binding family protein
1	Potri.001G161400	genes	autoinhibited H(+)-ATPase isoform 10
1	Potri.001G161500	genes	alpha/beta-Hydrolases superfamily protein
1	Potri.001G161900	genes
1	Potri.001G162200	genes	ubiquitin-conjugating enzyme 33
1	Potri.001G163100	genes
1	Potri.001G163900	genes	Phosphoinositide phosphatase family protein
1	Potri.001G164000	genes	40s ribosomal protein SA
1	Potri.001G165900	genes
1	Potri.001G167400	genes	RING-box 1
1	Potri.001G168300	genes	TATA binding protein associated factor 21kDa subunit
1	Potri.001G169100	genes	growth-regulating factor 5
1	Potri.001G172700	genes	Ran BP2/NZF zinc finger-like superfamily protein
1	Potri.001G173100	genes
1	Potri.001G174150	genes
1	Potri.001G175200	genes	nucleotide transporter 1
1	Potri.001G175400	genes	Phototropic-responsive NPH3 family protein
1	Potri.001G178100	genes	BRCT domain-containing DNA repair protein
1	Potri.001G178700	genes
1	Potri.001G178800	genes	sirohydrochlorin ferrochelatase B
1	Potri.001G178900	genes	CASC3/Barentsz eIF4AIII binding
1	Potri.001G180500	genes
1	Potri.001G182900	genes	RAB GTPase homolog G3C
1	Potri.001G183000	genes	proline extensin-like receptor kinase 1
1	Potri.001G183200	genes	Zinc-binding ribosomal protein family protein
1	Potri.001G184200	genes	BTB-POZ and MATH domain 4
1	Potri.001G185300	genes	Major facilitator superfamily protein
1	Potri.001G186200	genes
1	Potri.001G186900	genes	tRNAse Z4
1	Potri.001G187500	genes	Integrase-type DNA-binding superfamily protein
1	Potri.001G188300	genes	mitotic phosphoprotein N\' end (MPPN) family protein
1	Potri.001G191300	genes	actin binding protein family
1	Potri.001G195900	genes	Core-2/I-branching beta-1,6-N-acetylglucosaminyltransferase family protein
1	Potri.001G196700	genes	SMAD/FHA domain-containing protein
1	Potri.001G197700	genes	Protein of unknown function (DUF3511)
1	Potri.001G200800	genes	Glucose-methanol-choline (GMC) oxidoreductase family protein
1	Potri.001G201400	genes	plastid transcriptionally active 17
1	Potri.001G203100	genes	Protein kinase superfamily protein
1	Potri.001G203600	genes	Protein kinase superfamily protein
1	Potri.001G204200	genes	Signal transduction histidine kinase, hybrid-type, ethylene sensor
1	Potri.001G206100	genes	Endoplasmic reticulum vesicle transporter protein
1	Potri.001G207100	genes	RNA-binding (RRM/RBD/RNP motifs) family protein with retrovirus zinc finger-like domain
1	Potri.001G209500	genes	Acyl transferase/acyl hydrolase/lysophospholipase superfamily protein
1	Potri.001G211000	genes
1	Potri.001G212300	genes
1	Potri.001G213100	genes
1	Potri.001G213300	genes	Serine carboxypeptidase S28 family protein
1	Potri.001G215700	genes	BRI1 suppressor 1 (BSU1)-like 2
1	Potri.001G219100	genes	Duplicated homeodomain-like superfamily protein
1	Potri.001G220100	genes	LA RNA-binding protein
1	Potri.001G220300	genes	Tetratricopeptide repeat (TPR)-like superfamily protein
1	Potri.001G220800	genes	5\'-AMP-activated protein kinase beta-2 subunit protein
1	Potri.001G221200	genes	Pathogenesis-related thaumatin superfamily protein
1	Potri.001G221400	genes	Pathogenesis-related thaumatin superfamily protein
1	Potri.001G222600	genes	CBL-interacting protein kinase 3
1	Potri.001G226500	genes
1	Potri.001G227800	genes
1	Potri.001G228300	genes	receptor-like protein kinase 1
1	Potri.001G229500	genes	Cysteine/Histidine-rich C1 domain family protein
1	Potri.001G231100	genes	Calcium-binding EF-hand family protein
1	Potri.001G232100	genes	Major facilitator superfamily protein
1	Potri.001G232366	genes	cleavage and polyadenylation specificity factor 100
1	Potri.001G234100	genes	Protein kinase superfamily protein
1	Potri.001G237100	genes	ACT domain-containing protein
1	Potri.001G237800	genes	63 kDa inner membrane family protein
1	Potri.001G239200	genes	ENTH/VHS family protein
1	Potri.001G240400	genes	Protein kinase superfamily protein
1	Potri.001G240666	genes	XH/XS domain-containing protein
1	Potri.001G240732	genes	XH/XS domain-containing protein
1	Potri.001G241300	genes	RHOMBOID-like 1
1	Potri.001G241700	genes	SCARECROW-like 14
1	Potri.001G241800	genes	SCARECROW-like 14
1	Potri.001G242900	genes
1	Potri.001G243500	genes
1	Potri.001G245000	genes	NAD(P)-binding Rossmann-fold superfamily protein
1	Potri.001G251000	genes	damaged DNA binding 2
1	Potri.001G251650	genes
1	Potri.001G253000	genes	SELT-like protein precursor
1	Potri.001G254700	genes	HSP20-like chaperones superfamily protein
1	Potri.001G254800	genes	hexokinase-like 1
1	Potri.001G256800	genes	Ribosomal protein S5 family protein
1	Potri.001G257500	genes	translocation protein-related
1	Potri.001G257700	genes
1	Potri.001G258100	genes	Chaperonin-like RbcX protein
1	Potri.001G258900	genes	Nucleolar GTP-binding protein
1	Potri.001G259000	genes	transferases;tRNA (5-methylaminomethyl-2-thiouridylate)-methyltransferases
1	Potri.001G261800	genes	Acyl-CoA N-acyltransferases (NAT) superfamily protein
1	Potri.001G262000	genes
1	Potri.001G264400	genes	FKBP-type peptidyl-prolyl cis-trans isomerase family protein
1	Potri.001G265200	genes	actin-related protein 7
1	Potri.001G267400	genes	HIS HF
1	Potri.001G267501	genes
1	Potri.001G268200	genes	zinc finger (CCCH-type/C3HC4-type RING finger) family protein
1	Potri.001G269001	genes
1	Potri.001G269600	genes	Ribosomal protein L31e family protein
1	Potri.001G270200	genes
1	Potri.001G270700	genes	cytochrome P450, family 87, subfamily A, polypeptide 2
1	Potri.001G271300	genes	gametophytic factor 2
1	Potri.001G271500	genes	Ribosomal protein L6 family protein
1	Potri.001G272100	genes	molybdopterin biosynthesis MoaE family protein
1	Potri.001G272700	genes	tubulin beta chain 3
1	Potri.001G272800	genes	tubulin beta chain 2
1	Potri.001G275500	genes	non-specific phospholipase C2
1	Potri.001G276400	genes
1	Potri.001G276600	genes	cysteine-rich RLK (RECEPTOR-like protein kinase) 3
1	Potri.001G277301	genes	cytochrome P450, family 94, subfamily D, polypeptide 2
1	Potri.001G277400	genes	F-box family protein with a domain of unknown function (DUF295)
1	Potri.001G277700	genes	PHF5-like protein
1	Potri.001G280766	genes
1	Potri.001G280832	genes
1	Potri.001G281101	genes
1	Potri.001G282300	genes	UDP-Glycosyltransferase superfamily protein
1	Potri.001G285100	genes	succinate dehydrogenase 3-1
1	Potri.001G285600	genes	DNA polymerase V family
1	Potri.001G285800	genes	Octicosapeptide/Phox/Bem1p family protein
1	Potri.001G286300	genes	LisH/CRA/RING-U-box domains-containing protein
1	Potri.001G286600	genes	Major facilitator superfamily protein
1	Potri.001G286900	genes	pyrophosphorylase 6
1	Potri.001G287600	genes	mRNA splicing factor, thioredoxin-like U5 snRNP
1	Potri.001G288400	genes	pathogenesis-related gene 1
1	Potri.001G290100	genes	methyltransferases
1	Potri.001G291800	genes	serine carboxypeptidase-like 18
1	Potri.001G292900	genes	GATA type zinc finger transcription factor family protein
1	Potri.001G293150	genes	clathrin adaptor complexes medium subunit family protein
1	Potri.001G293900	genes	DNA-binding storekeeper protein-related transcriptional regulator
1	Potri.001G294600	genes	Plant protein of unknown function (DUF936)
1	Potri.001G294700	genes	Glycosyl hydrolase family protein
1	Potri.001G298700	genes	zinc finger protein 7
1	Potri.001G298900	genes	1,2-alpha-L-fucosidases
1	Potri.001G299400	genes	Plant basic secretory protein (BSP) family protein
1	Potri.001G301800	genes	CYCLIN D3;1
1	Potri.001G303000	genes	UDP-glucosyl transferase 73B3
1	Potri.001G303900	genes	Cystathionine beta-synthase (CBS) family protein
1	Potri.001G304000	genes	poly(A) binding protein 8
1	Potri.001G306000	genes	Leucine-rich repeat protein kinase family protein
1	Potri.001G307700	genes	Putative endonuclease or glycosyl hydrolase
1	Potri.001G309700	genes	RING/U-box superfamily protein
1	Potri.001G310800	genes
1	Potri.001G310900	genes	splicing factor, putative
1	Potri.001G311600	genes	RNA-binding (RRM/RBD/RNP motifs) family protein
1	Potri.001G312366	genes
1	Potri.001G314500	genes	Ribosomal protein L13 family protein
1	Potri.001G317300	genes
1	Potri.001G317700	genes	S-adenosyl-L-methionine-dependent methyltransferases superfamily protein
1	Potri.001G317900	genes
1	Potri.001G318000	genes
1	Potri.001G318200	genes
1	Potri.001G319800	genes	glycine-rich RNA-binding protein 2
1	Potri.001G325100	genes	NAC domain containing protein 83
1	Potri.001G325500	genes
1	Potri.001G327100	genes	TEOSINTE BRANCHED 1, cycloidea, PCF (TCP)-domain family protein 20
1	Potri.001G327400	genes
1	Potri.001G327500	genes
1	Potri.001G327600	genes	non-intrinsic ABC protein 14
1	Potri.001G327800	genes	NAD(P)-binding Rossmann-fold superfamily protein
1	Potri.001G327900	genes
1	Potri.001G328000	genes	WRKY DNA-binding protein 75
1	Potri.001G328300	genes
1	Potri.001G328900	genes	Protein of unknown function (DUF 3339)
1	Potri.001G332100	genes	uridine kinase/uracil phosphoribosyltransferase 1
1	Potri.001G334600	genes	DSS1 homolog on chromosome V
1	Potri.001G334700	genes	cytochrome P450, family 82, subfamily C, polypeptide 4
1	Potri.001G335800	genes	glyceraldehyde-3-phosphate dehydrogenase C subunit 1
1	Potri.001G337400	genes	glucose-6-phosphate dehydrogenase 6
1	Potri.001G341100	genes	TCP-1/cpn60 chaperonin family protein
1	Potri.001G341300	genes	RNA-binding (RRM/RBD/RNP motifs) family protein
1	Potri.001G341400	genes	Pentatricopeptide repeat (PPR) superfamily protein
1	Potri.001G341500	genes
1	Potri.001G341900	genes	nuclear RNA polymerase C1
1	Potri.001G342600	genes	GDSL-like Lipase/Acylhydrolase superfamily protein
1	Potri.001G342700	genes	SGF29 tudor-like domain
1	Potri.001G343400	genes	glucuronokinase G
1	Potri.001G344100	genes	aldose 1-epimerase family protein
1	Potri.001G346900	genes	zinc ion binding
1	Potri.001G348300	genes	high affinity nitrate transporter 2.7
1	Potri.001G348700	genes
1	Potri.001G350100	genes
1	Potri.001G350300	genes	RNA ligase/cyclic nucleotide phosphodiesterase family protein
1	Potri.001G352100	genes	purine permease 10
1	Potri.001G352800	genes	Transcriptional coactivator/pterin dehydratase
1	Potri.001G352900	genes	SNARE-like superfamily protein
1	Potri.001G354100	genes	beta-xylosidase 2
1	Potri.001G355300	genes	DNA-binding bromodomain-containing protein
1	Potri.001G355900	genes	SEUSS transcriptional co-regulator
1	Potri.001G356400	genes
1	Potri.001G358500	genes	auxin response factor 8
1	Potri.001G360100	genes	fimbrin 1
1	Potri.001G361200	genes	tornado 1
1	Potri.001G362000	genes
1	Potri.001G364500	genes	Haloacid dehalogenase-like hydrolase (HAD) superfamily protein
1	Potri.001G366800	genes	Outward rectifying potassium channel protein
1	Potri.001G368400	genes	Polynucleotidyl transferase, ribonuclease H-like superfamily protein
1	Potri.001G369500	genes	RNA polymerase I subunit 43
1	Potri.001G369900	genes	Tetratricopeptide repeat (TPR)-like superfamily protein
1	Potri.001G375500	genes	sodium/calcium exchanger family protein / calcium-binding EF hand family protein
1	Potri.001G376900	genes
1	Potri.001G377400	genes	RNA-binding (RRM/RBD/RNP motifs) family protein
1	Potri.001G379700	genes	NB-ARC domain-containing disease resistance protein
1	Potri.001G380500	genes	solanesyl diphosphate synthase 1
1	Potri.001G383000	genes	Nodulin MtN3 family protein
1	Potri.001G385100	genes
1	Potri.001G385400	genes	Leucine-rich repeat transmembrane protein kinase
1	Potri.001G385600	genes	Leucine-rich repeat transmembrane protein kinase
1	Potri.001G387300	genes	DNA-directed DNA polymerases
1	Potri.001G390200	genes	tubby like protein 7
1	Potri.001G392901	genes	UDP-Glycosyltransferase superfamily protein
1	Potri.001G393400	genes	cobalt ion binding
1	Potri.001G394400	genes	Aldolase-type TIM barrel family protein
1	Potri.001G395100	genes	homeobox protein 52
1	Potri.001G396700	genes	Ribosomal protein L33 family protein
1	Potri.001G396900	genes	prenylated RAB acceptor 1.H
1	Potri.001G398600	genes	3-hydroxyacyl-CoA dehydrogenase family protein
1	Potri.001G398700	genes
1	Potri.001G398900	genes	embryo defective 2737
1	Potri.001G399400	genes	proton pump interactor 1
1	Potri.001G399500	genes	Core-2/I-branching beta-1,6-N-acetylglucosaminyltransferase family protein
1	Potri.001G399700	genes	Protein kinase superfamily protein
1	Potri.001G400900	genes	Nucleotide-diphospho-sugar transferases superfamily protein
1	Potri.001G402100	genes
1	Potri.001G403100	genes	Ribosomal RNA processing Brix domain protein
1	Potri.001G406100	genes	LRR and NB-ARC domains-containing disease resistance protein
1	Potri.001G406300	genes	ARF-GAP domain 5
1	Potri.001G407300	genes	DNA repair and meiosis protein (Mre11)
1	Potri.001G410800	genes	S-locus lectin protein kinase family protein
1	Potri.001G412500	genes
1	Potri.001G412800	genes	sequence-specific DNA binding transcription factors;DNA binding;DNA binding
1	Potri.001G415100	genes	terpene synthase 21
1	Potri.001G416400	genes	PsbQ-like 1
1	Potri.001G417400	genes	Tetratricopeptide repeat (TPR)-like superfamily protein
1	Potri.001G418100	genes	S-locus lectin protein kinase family protein
1	Potri.001G418600	genes	Translation initiation factor SUI1 family protein
1	Potri.001G419300	genes	PDI-like 5-3
1	Potri.001G422500	genes	cytochrome P450, family 716, subfamily A, polypeptide 1
1	Potri.001G423500	genes	thioredoxin-dependent peroxidase 1
1	Potri.001G423600	genes
1	Potri.001G423700	genes	purple acid phosphatase 18
1	Potri.001G424600	genes	EAP30/Vps36 family protein
1	Potri.001G424950	genes	mitochondrial ribosomal protein S14
1	Potri.001G426200	genes	NB-ARC domain-containing disease resistance protein
1	Potri.001G431000	genes	Uncharacterised protein family (UPF0497)
1	Potri.001G431300	genes	glutathione S-transferase TAU 19
1	Potri.001G431700	genes	glutathione S-transferase TAU 19
1	Potri.001G436100	genes	endoplasmic reticulum oxidoreductins 1
1	Potri.001G436400	genes	Uncharacterised protein family (UPF0497)
1	Potri.001G439550	genes
1	Potri.001G439950	genes
1	Potri.001G443400	genes	NB-ARC domain-containing disease resistance protein
1	Potri.001G443600	genes	Ankyrin repeat family protein
1	Potri.001G443700	genes	NB-ARC domain-containing disease resistance protein
1	Potri.001G444000	genes	NB-ARC domain-containing disease resistance protein
1	Potri.001G444300	genes	Ankyrin repeat family protein
1	Potri.001G444701	genes	NB-ARC domain-containing disease resistance protein
1	Potri.001G445000	genes	NB-ARC domain-containing disease resistance protein
1	Potri.001G445300	genes	NB-ARC domain-containing disease resistance protein
1	Potri.001G445600	genes	NB-ARC domain-containing disease resistance protein
1	Potri.001G445800	genes	Disease resistance protein (CC-NBS-LRR class) family
1	Potri.001G446650	genes	NB-ARC domain-containing disease resistance protein
1	Potri.001G449600	genes
1	Potri.001G453700	genes	actin 7
1	Potri.001G453800	genes	RING/U-box superfamily protein
1	Potri.001G454100	genes
1	Potri.001G454400	genes	TMPIT-like protein
1	Potri.001G454900	genes	Transmembrane proteins 14C
1	Potri.001G455500	genes	Concanavalin A-like lectin protein kinase family protein
1	Potri.001G459100	genes	FAD-binding Berberine family protein
1	Potri.001G459700	genes	NAD(P)-binding Rossmann-fold superfamily protein
1	Potri.001G459900	genes	pentatricopeptide (PPR) repeat-containing protein
1	Potri.001G460400	genes	Protein of unknown function (DUF640)
1	Potri.001G461100	genes	CDK inhibitor P21 binding protein
1	Potri.001G461200	genes	toprim domain-containing protein
1	Potri.001G461600	genes	FAD-binding Berberine family protein
1	Potri.001G462800	genes	FAD-binding Berberine family protein
1	Potri.001G463300	genes	FAD-binding Berberine family protein
1	Potri.001G464100	genes	RmlC-like cupins superfamily protein
1	Potri.001G464400	genes	tubulin beta chain 2
1	Potri.001G464700	genes	FAD-binding Berberine family protein
1	Potri.001G465500	genes	double-stranded RNA binding protein-related / DsRBD protein-related
1	Potri.001G466400	genes	alpha/beta-Hydrolases superfamily protein
1	Potri.001G467800	genes	uridine kinase-like 3
1	Potri.001G471100	genes	Calcium-binding EF-hand family protein
1	Potri.002G000800	genes
1	Potri.002G000900	genes
1	Potri.002G004800	genes	switch subunit 3
1	Potri.002G006200	genes	tonoplast monosaccharide transporter2
1	Potri.002G006300	genes	multiple chloroplast division site 1
1	Potri.002G008700	genes	RAD3-like DNA-binding helicase protein
1	Potri.002G010200	genes	Small nuclear ribonucleoprotein family protein
1	Potri.002G010300	genes	Nucleotide-diphospho-sugar transferases superfamily protein
1	Potri.002G011100	genes	O-fucosyltransferase family protein
1	Potri.002G011300	genes
1	Potri.002G012800	genes	OPC-8:0 CoA ligase1
1	Potri.002G013601	genes
1	Potri.002G016500	genes
1	Potri.002G016600	genes	LYR family of Fe/S cluster biogenesis protein
1	Potri.002G018100	genes	Single hybrid motif superfamily protein
1	Potri.002G018200	genes	Protein of unknown function (DUF677)
1	Potri.002G018400	genes	basic region/leucine zipper motif 27
1	Potri.002G019350	genes	VPS35 homolog B
1	Potri.002G019400	genes	VPS35 homolog B
1	Potri.002G020201	genes
1	Potri.002G020700	genes	Chaperone DnaJ-domain superfamily protein
1	Potri.002G021300	genes	Pentatricopeptide repeat (PPR) superfamily protein
1	Potri.002G021900	genes
1	Potri.002G023400	genes	winged-helix DNA-binding transcription factor family protein
1	Potri.002G025200	genes	IQ-domain 32
1	Potri.002G029800	genes	xylem bark cysteine peptidase 3
1	Potri.002G030500	genes	cytokinin oxidase 5
1	Potri.002G031800	genes	translocon at the inner envelope membrane of chloroplasts 20
1	Potri.002G033300	genes	Ribosomal protein L31
1	Potri.002G035700	genes	Ribosomal protein L14
1	Potri.002G036500	genes	nucleolar RNA-binding Nop10p family protein
1	Potri.002G036666	genes	S-adenosyl-L-methionine-dependent methyltransferases superfamily protein
1	Potri.002G039000	genes	ethylene response factor 1
1	Potri.002G042100	genes	cytochrome P450, family 94, subfamily B, polypeptide 3
1	Potri.002G042200	genes	cytochrome P450, family 94, subfamily B, polypeptide 1
1	Potri.002G042600	genes	IND1(iron-sulfur protein required for NADH dehydrogenase)-like
1	Potri.002G042700	genes	pfkB-like carbohydrate kinase family protein
1	Potri.002G045100	genes	Primosome PriB/single-strand DNA-binding
1	Potri.002G045500	genes
1	Potri.002G045600	genes
1	Potri.002G046800	genes	Plant Tudor-like RNA-binding protein
1	Potri.002G049900	genes	Protein kinase superfamily protein
1	Potri.002G051100	genes
1	Potri.002G051200	genes	ovate family protein 12
1	Potri.002G052000	genes	Acyl-CoA N-acyltransferases (NAT) superfamily protein
1	Potri.002G053000	genes	chloroplast stem-loop binding protein of 41 kDa
1	Potri.002G053200	genes
1	Potri.002G053900	genes	SecY protein transport family protein
1	Potri.002G055400	genes	phytochrome interacting factor 4
1	Potri.002G055500	genes	NAD(P)-linked oxidoreductase superfamily protein
1	Potri.002G056600	genes	TRAM, LAG1 and CLN8 (TLC) lipid-sensing domain containing protein
1	Potri.002G059700	genes	Phosphoribosyltransferase family protein
1	Potri.002G060500	genes	xyloglucan endotransglucosylase/hydrolase 15
1	Potri.002G061200	genes	cleavage stimulating factor 64
1	Potri.002G062100	genes	cofactor assembly, complex C (B6F)
1	Potri.002G065300	genes	Peroxidase superfamily protein
1	Potri.002G066100	genes	Alba DNA/RNA-binding protein
1	Potri.002G066900	genes	Sphingomyelin synthetase family protein
1	Potri.002G067700	genes	HSP20-like chaperones superfamily protein
1	Potri.002G068800	genes	Small nuclear ribonucleoprotein family protein
1	Potri.002G071000	genes	Thioredoxin superfamily protein
1	Potri.002G071100	genes	glycolipid transfer protein 2
1	Potri.002G072300	genes	Exostosin family protein
1	Potri.002G073200	genes	sequence-specific DNA binding transcription factors
1	Potri.002G074200	genes
1	Potri.002G074300	genes
1	Potri.002G077400	genes	UDP-sugar pyrophosphorylase
1	Potri.002G079200	genes	Chaperone DnaJ-domain superfamily protein
1	Potri.002G080101	genes	ATPase family associated with various cellular activities (AAA)
1	Potri.002G080300	genes	Pentatricopeptide repeat (PPR) superfamily protein
1	Potri.002G081200	genes	replication factor C subunit 3
1	Potri.002G081500	genes	Ggamma-subunit 1
1	Potri.002G082300	genes	Aldolase superfamily protein
1	Potri.002G082500	genes	F-box protein 7
1	Potri.002G083200	genes	Pheophorbide a oxygenase family protein with Rieske [2Fe-2S] domain
1	Potri.002G084100	genes	long chain acyl-CoA synthetase 9
1	Potri.002G084700	genes	P-loop containing nucleoside triphosphate hydrolases superfamily protein
1	Potri.002G088400	genes	Ribosomal protein S13/S18 family
1	Potri.002G089700	genes	Vacuolar sorting protein 9 (VPS9) domain
1	Potri.002G090200	genes	serine hydroxymethyltransferase 7
1	Potri.002G090600	genes	Chaperone DnaJ-domain superfamily protein
1	Potri.002G091900	genes	Galactose oxidase/kelch repeat superfamily protein
1	Potri.002G092400	genes	STAS domain / Sulfate transporter family
1	Potri.002G092600	genes	tRNA modification GTPase, putative
1	Potri.002G093700	genes
1	Potri.002G093900	genes	Glycosyl hydrolase family protein
1	Potri.002G095100	genes	S-adenosyl-L-methionine-dependent methyltransferases superfamily protein
1	Potri.002G096600	genes	Trm112p-like protein
1	Potri.002G097900	genes	Ubiquitin carboxyl-terminal hydrolase family protein
1	Potri.002G099000	genes	phosphotyrosyl phosphatase activator (PTPA) family protein
1	Potri.002G099400	genes	transferases, transferring glycosyl groups
1	Potri.002G099500	genes	Ribosomal protein S6e
1	Potri.002G100200	genes	Histone superfamily protein
1	Potri.002G105000	genes	Predicted AT-hook DNA-binding family protein
1	Potri.002G107200	genes	MATE efflux family protein
1	Potri.002G107600	genes
1	Potri.002G107700	genes	phosphoenolpyruvate carboxykinase 1
1	Potri.002G108900	genes	Protein of unknown function (duplicated DUF1399)
1	Potri.002G112300	genes	similar to RCD one 1
1	Potri.002G113600	genes	branched-chain amino acid transaminase 2
1	Potri.002G114300	genes	Transmembrane amino acid transporter family protein
1	Potri.002G114900	genes
1	Potri.002G115900	genes	basic leucine-zipper 4
1	Potri.002G116000	genes
1	Potri.002G116100	genes
1	Potri.002G117000	genes	RNA 2\'-phosphotransferase, Tpt1 / KptA family
1	Potri.002G117200	genes	FKBP-type peptidyl-prolyl cis-trans isomerase family protein
1	Potri.002G117800	genes	NADH-ubiquinone oxidoreductase-related
1	Potri.002G118366	genes
1	Potri.002G118950	genes
1	Potri.002G121400	genes	cytochrome P450, family 81, subfamily D, polypeptide 3
1	Potri.002G121900	genes	cytochrome P450, family 81, subfamily K, polypeptide 2
1	Potri.002G122300	genes	F-box family protein
1	Potri.002G124200	genes	poly(A) binding protein 8
1	Potri.002G124700	genes	S-ribonuclease binding protein 1
1	Potri.002G125200	genes	Remorin family protein
1	Potri.002G126300	genes	alpha-amylase-like
1	Potri.002G126800	genes	Tic22-like family protein
1	Potri.002G127200	genes
1	Potri.002G128100	genes	RNA-binding protein 47C
1	Potri.002G128200	genes	alpha/beta-Hydrolases superfamily protein
1	Potri.002G135200	genes
1	Potri.002G135500	genes	Ras-related small GTP-binding family protein
1	Potri.002G136400	genes	homeobox-leucine zipper protein 3
1	Potri.002G137600	genes	Protein of unknown function (DUF630 and DUF632)
1	Potri.002G138000	genes	RWD domain-containing protein
1	Potri.002G140100	genes	Zinc-binding ribosomal protein family protein
1	Potri.002G141500	genes	Ribosomal protein L23/L15e family protein
1	Potri.002G147600	genes	NAD(P)-binding Rossmann-fold superfamily protein
1	Potri.002G147900	genes	NAD(P)-binding Rossmann-fold superfamily protein
1	Potri.002G148300	genes	N-terminal nucleophile aminohydrolases (Ntn hydrolases) superfamily protein
1	Potri.002G148550	genes
1	Potri.002G149500	genes	dihydrodipicolinate synthase
1	Potri.002G149600	genes	protein binding
1	Potri.002G151200	genes	D-isomer specific 2-hydroxyacid dehydrogenase family protein
1	Potri.002G151500	genes	SIN3 associated polypeptide P18
1	Potri.002G153200	genes	endoxyloglucan transferase A3
1	Potri.002G153800	genes	peroxin 11D
1	Potri.002G153900	genes	F-box family protein
1	Potri.002G155451	genes
1	Potri.002G157400	genes
1	Potri.002G157700	genes	Remorin family protein
1	Potri.002G158800	genes	Cytidine/deoxycytidylate deaminase family protein
1	Potri.002G159600	genes	mitochondrial editing factor 20
1	Potri.002G159700	genes	RHO guanyl-nucleotide exchange factor 3
1	Potri.002G160650	genes	Major facilitator superfamily protein
1	Potri.002G160800	genes	cysteine synthase C1
1	Potri.002G161200	genes	MATE efflux family protein
1	Potri.002G161500	genes	RING-H2 finger B1A
1	Potri.002G161700	genes	Putative membrane lipoprotein
1	Potri.002G163100	genes	Homeodomain-like superfamily protein
1	Potri.002G165300	genes	S-adenosyl-L-methionine-dependent methyltransferases superfamily protein
1	Potri.002G166300	genes	BCL-2-associated athanogene 6
1	Potri.002G166400	genes	Calcium-dependent lipid-binding (CaLB domain) family protein
1	Potri.002G166601	genes
1	Potri.002G169100	genes	thylakoid rhodanese-like
1	Potri.002G169300	genes	Ubiquitin carboxyl-terminal hydrolase family protein
1	Potri.002G169800	genes	P-loop containing nucleoside triphosphate hydrolases superfamily protein
1	Potri.002G170900	genes	Tetratricopeptide repeat (TPR)-like superfamily protein
1	Potri.002G176300	genes	homeobox 7
1	Potri.002G177300	genes	Per1-like family protein
1	Potri.002G177900	genes	CBL-interacting protein kinase 9
1	Potri.002G179200	genes
1	Potri.002G179700	genes	RNA-binding (RRM/RBD/RNP motifs) family protein
1	Potri.002G181400	genes	dicer-like 1
1	Potri.002G181800	genes
1	Potri.002G183400	genes	translocon at the outer envelope membrane of chloroplasts 33
1	Potri.002G183600	genes	S-adenosyl-L-methionine-dependent methyltransferases superfamily protein
1	Potri.002G184400	genes
1	Potri.002G186100	genes	SNF7 family protein
1	Potri.002G187000	genes	Class II aaRS and biotin synthetases superfamily protein
1	Potri.002G187500	genes	ATP binding cassette subfamily B4
1	Potri.002G190000	genes	ubiquitin 6
1	Potri.002G191300	genes	GLNB1 homolog
1	Potri.002G191400	genes	ADP-ribosylation factor A1F
1	Potri.002G191600	genes	galactinol synthase 1
1	Potri.002G193700	genes	stachyose synthase
1	Potri.002G196800	genes	Ribosomal L29e protein family
1	Potri.002G201200	genes	zinc finger (MYND type) family protein / programmed cell death 2 C-terminal domain-containing protein
1	Potri.002G201400	genes	RNA helicase family protein
1	Potri.002G202300	genes	sucrose synthase 3
1	Potri.002G202800	genes	ribosomal protein L18
1	Potri.002G203400	genes	Protein of unknown function, DUF538
1	Potri.002G203600	genes	spliceosomal protein U1A
1	Potri.002G204000	genes	photolyase/blue-light receptor 2
1	Potri.002G204700	genes
1	Potri.002G204800	genes	NADH-ubiquinone oxidoreductase-related
1	Potri.002G204900	genes	PETER PAN-like protein
1	Potri.002G206300	genes	tetratricopeptide repeat (TPR)-containing protein
1	Potri.002G210400	genes	chromatin assembly factor-1 (FASCIATA1) (FAS1)
1	Potri.002G212400	genes	endoplasmic reticulum auxin binding protein 1
1	Potri.002G213600	genes	NPL4-like protein 1
1	Potri.002G214600	genes	Tetratricopeptide repeat (TPR)-like superfamily protein
1	Potri.002G215301	genes	Ubiquitin carboxyl-terminal hydrolase family protein
1	Potri.002G215600	genes	REF4-related 1
1	Potri.002G215650	genes	REF4-related 1
1	Potri.002G217800	genes
1	Potri.002G219500	genes	Beta-ketoacyl synthase
1	Potri.002G220000	genes	Ubiquitin carboxyl-terminal hydrolase family protein
1	Potri.002G220600	genes	Tetratricopeptide repeat (TPR)-like superfamily protein
1	Potri.002G221300	genes	Nucleoporin, Nup133/Nup155-like
1	Potri.002G222900	genes
1	Potri.002G222950	genes
1	Potri.002G228400	genes	WRKY family transcription factor
1	Potri.002G230000	genes	glutamate receptor 3.4
1	Potri.002G233700	genes	Transducin/WD40 repeat-like superfamily protein
1	Potri.002G234500	genes	catalytics;carbohydrate kinases;phosphoglucan, water dikinases
1	Potri.002G235700	genes	Insulinase (Peptidase family M16) family protein
1	Potri.002G236800	genes	aspartate kinase 3
1	Potri.002G237000	genes
1	Potri.002G238200	genes	Glycosyl hydrolase family 38 protein
1	Potri.002G239600	genes	Tetratricopeptide repeat (TPR)-like superfamily protein
1	Potri.002G240601	genes	Alba DNA/RNA-binding protein
1	Potri.002G241432	genes	NHL domain-containing protein
1	Potri.002G242100	genes	inhibitor/interactor with cyclin-dependent kinase
1	Potri.002G242600	genes	Ribosomal protein L13 family protein
1	Potri.002G243500	genes	urease accessory protein G
1	Potri.002G243700	genes	urease accessory protein G
1	Potri.002G244400	genes
1	Potri.002G246600	genes	Nuclear transport factor 2 (NTF2) family protein with RNA binding (RRM-RBD-RNP motifs) domain
1	Potri.002G246800	genes	Cyclin family protein
1	Potri.002G246900	genes
1	Potri.002G248100	genes	Tetratricopeptide repeat (TPR)-like superfamily protein
1	Potri.002G249000	genes	Ribosomal protein L32e
1	Potri.002G249400	genes	lipase class 3 family protein
1	Potri.002G256900	genes	Tetratricopeptide repeat (TPR)-like superfamily protein
1	Potri.002G257200	genes	translocase of outer membrane 22-V
1	Potri.002G258766	genes	basic helix-loop-helix (bHLH) DNA-binding superfamily protein
1	Potri.002G258832	genes	peptide transporter 3
1	Potri.002G259900	genes	Major facilitator superfamily protein
1	Potri.002G260000	genes	RAD-like 6
1	Potri.002G260700	genes	flavodoxin family protein / radical SAM domain-containing protein
1	Potri.002G261100	genes
1	Potri.002G263800	genes	cytochrome P450, family 721, subfamily A, polypeptide 1
1	Potri.003G001500	genes	chloride channel C
1	Potri.003G001700	genes	Core-2/I-branching beta-1,6-N-acetylglucosaminyltransferase family protein
1	Potri.003G001800	genes	Seven transmembrane MLO family protein
1	Potri.003G002300	genes	chloride channel C
1	Potri.003G002400	genes	Core-2/I-branching beta-1,6-N-acetylglucosaminyltransferase family protein
1	Potri.003G003100	genes	Protein of unknown function (DUF707)
1	Potri.003G004700	genes	Translation elongation factor EF1B, gamma chain
1	Potri.003G006300	genes	chloroplast heat shock protein 70-2
1	Potri.003G007000	genes	cytochrome P450, family 81, subfamily D, polypeptide 8
1	Potri.003G007900	genes	cytochrome P450, family 81, subfamily D, polypeptide 8
1	Potri.003G008500	genes	Pseudouridine synthase family protein
1	Potri.003G010600	genes
1	Potri.003G011250	genes
1	Potri.003G011732	genes	ubiquitin family protein
1	Potri.003G012400	genes
1	Potri.003G012450	genes
1	Potri.003G014000	genes
1	Potri.003G014100	genes	terpene synthase 21
1	Potri.003G015100	genes
1	Potri.003G015500	genes	LRR and NB-ARC domains-containing disease resistance protein
1	Potri.003G015600	genes	SNF1-related protein kinase 2.10
1	Potri.003G015700	genes	thiamin biosynthesis protein, putative
1	Potri.003G017200	genes	LRR and NB-ARC domains-containing disease resistance protein
1	Potri.003G019500	genes	RHOMBOID-like protein 10
1	Potri.003G020800	genes	Acyl transferase/acyl hydrolase/lysophospholipase superfamily protein
1	Potri.003G021000	genes	XS domain-containing protein / XS zinc finger domain-containing protein-related
1	Potri.003G021700	genes	homolog of separase
1	Potri.003G022800	genes	xylem NAC domain 1
1	Potri.003G025200	genes
1	Potri.003G025500	genes
1	Potri.003G025566	genes	Leucine-rich repeat transmembrane protein kinase
1	Potri.003G025800	genes	Leucine-rich repeat transmembrane protein kinase
1	Potri.003G027400	genes
1	Potri.003G027600	genes	receptor like protein 21
1	Potri.003G028000	genes
1	Potri.003G028101	genes
1	Potri.003G029000	genes
1	Potri.003G029200	genes	receptor like protein 1
1	Potri.003G029400	genes	receptor like protein 9
1	Potri.003G029600	genes
1	Potri.003G032400	genes	histidine phosphotransfer protein 6
1	Potri.003G034700	genes	multidrug resistance-associated protein 6
1	Potri.003G035700	genes
1	Potri.003G038800	genes	Transducin family protein / WD-40 repeat family protein
1	Potri.003G040200	genes	Metallo-hydrolase/oxidoreductase superfamily protein
1	Potri.003G041100	genes	Ribosomal protein L34
1	Potri.003G041200	genes
1	Potri.003G043200	genes	SNARE-like superfamily protein
1	Potri.003G044400	genes
1	Potri.003G044500	genes
1	Potri.003G044700	genes	alfin-like 6
1	Potri.003G045200	genes	peptidase M20/M25/M40 family protein
1	Potri.003G045800	genes	Tetratricopeptide repeat (TPR)-like superfamily protein
1	Potri.003G047200	genes	actin binding protein family
1	Potri.003G047500	genes	SNARE-associated protein-related
1	Potri.003G048800	genes	ARM repeat superfamily protein
1	Potri.003G049100	genes	Homeodomain-like superfamily protein
1	Potri.003G052200	genes
1	Potri.003G052600	genes	RHO guanyl-nucleotide exchange factor 12
1	Potri.003G053200	genes	Phox-associated domain;Phox-like;Sorting nexin, C-terminal
1	Potri.003G053300	genes	Protein kinase superfamily protein
1	Potri.003G053500	genes
1	Potri.003G058550	genes	P-loop containing nucleoside triphosphate hydrolases superfamily protein
1	Potri.003G059500	genes	Transducin/WD40 repeat-like superfamily protein
1	Potri.003G060500	genes	periodic tryptophan protein 2
1	Potri.003G060900	genes
1	Potri.003G061100	genes	cryptdin protein-related
1	Potri.003G063000	genes	CTC-interacting domain 3
1	Potri.003G063400	genes
1	Potri.003G063500	genes	P-loop containing nucleoside triphosphate hydrolases superfamily protein
1	Potri.003G064600	genes	myb domain protein 66
1	Potri.003G067600	genes	lipoxygenase 3
1	Potri.003G068900	genes	jasmonate-zim-domain protein 6
1	Potri.003G069500	genes
1	Potri.003G069900	genes	Synaptobrevin family protein
1	Potri.003G070000	genes
1	Potri.003G071100	genes	HSP20-like chaperones superfamily protein
1	Potri.003G072750	genes
1	Potri.003G072800	genes	pectin methylesterase 3
1	Potri.003G072900	genes	related to ABI3/VP1 2
1	Potri.003G074300	genes	phosphatidylinositolglycan synthase family protein
1	Potri.003G074400	genes	basic helix-loop-helix (bHLH) DNA-binding superfamily protein
1	Potri.003G077800	genes	tonoplast intrinsic protein 2;3
1	Potri.003G078000	genes	formyltetrahydrofolate deformylase, putative
1	Potri.003G078400	genes
1	Potri.003G078700	genes	Ribosomal protein L23/L15e family protein
1	Potri.003G079800	genes	homeobox protein 2
1	Potri.003G080800	genes	ATP-dependent caseinolytic (Clp) protease/crotonase family protein
1	Potri.003G081000	genes	ubiquitin C-terminal hydrolase 3
1	Potri.003G083200	genes	expansin-like B1
1	Potri.003G083500	genes	Chlorophyll A-B binding family protein
1	Potri.003G085100	genes	Zinc-binding ribosomal protein family protein
1	Potri.003G085900	genes
1	Potri.003G086000	genes	lon protease 2
1	Potri.003G087800	genes	tobamovirus multiplication 2A
1	Potri.003G088450	genes
1	Potri.003G088500	genes
1	Potri.003G090900	genes	AT hook motif DNA-binding family protein
1	Potri.003G092900	genes
1	Potri.003G094000	genes	SNARE associated Golgi protein family
1	Potri.003G094300	genes	Transmembrane proteins 14C
1	Potri.003G094700	genes	Concanavalin A-like lectin protein kinase family protein
1	Potri.003G095100	genes
1	Potri.003G096700	genes	WWE protein-protein interaction domain protein family
1	Potri.003G096800	genes	Defender against death (DAD family) protein
1	Potri.003G098800	genes	P-loop containing nucleoside triphosphate hydrolases superfamily protein
1	Potri.003G099900	genes	Ribosomal protein L35
1	Potri.003G100200	genes	pinoresinol reductase 1
1	Potri.003G100300	genes	Domain of unknown function (DUF1995)
1	Potri.003G101300	genes	NHL domain-containing protein
1	Potri.003G102700	genes	Replication factor-A protein 1-related
1	Potri.003G103000	genes
1	Potri.003G104300	genes	RECQ helicase L2
1	Potri.003G105200	genes	SH3 domain-containing protein
1	Potri.003G105600	genes	Major facilitator superfamily protein
1	Potri.003G107501	genes	lipid transporters
1	Potri.003G109066	genes	conserved oligomeric Golgi complex component-related / COG complex component-related
1	Potri.003G109200	genes	mitochondrion-localized small heat shock protein 23.6
1	Potri.003G109700	genes	K+ uptake permease 11
1	Potri.003G109900	genes	Translation elongation factor EFG/EF2 protein
1	Potri.003G111900	genes	WRKY DNA-binding protein 21
1	Potri.003G113600	genes	Plant invertase/pectin methylesterase inhibitor superfamily protein
1	Potri.003G113700	genes	pectin methylesterase inhibitor 1
1	Potri.003G113900	genes	Bifunctional inhibitor/lipid-transfer protein/seed storage 2S albumin superfamily protein
1	Potri.003G114200	genes	copper ion binding
1	Potri.003G115200	genes	Protein of unknown function (DUF1442)
1	Potri.003G115400	genes	glycine-rich protein
1	Potri.003G115600	genes	DHHC-type zinc finger family protein
1	Potri.003G116400	genes	Cornichon family protein
1	Potri.003G118300	genes	nudix hydrolase homolog 14
1	Potri.003G120400	genes	hydroxymethylglutaryl-CoA synthase / HMG-CoA synthase / 3-hydroxy-3-methylglutaryl coenzyme A synthase
1	Potri.003G121300	genes	sugar transporter 1
1	Potri.003G122500	genes	cytochrome P450, family 87, subfamily A, polypeptide 2
1	Potri.003G123101	genes	ribosomal protein L24
1	Potri.003G123200	genes	replication factor C 2
1	Potri.003G124700	genes
1	Potri.003G126400	genes
1	Potri.003G126700	genes	Protein kinase protein with tetratricopeptide repeat domain
1	Potri.003G127900	genes
1	Potri.003G128000	genes	basic helix-loop-helix (bHLH) DNA-binding superfamily protein
1	Potri.003G128400	genes
1	Potri.003G129000	genes	Protein kinase superfamily protein
1	Potri.003G130700	genes	PLAC8 family protein
1	Potri.003G130800	genes
1	Potri.003G132600	genes	D111/G-patch domain-containing protein
1	Potri.003G134300	genes	Uncharacterized protein family (UPF0016)
1	Potri.003G134500	genes	NAD(P)-binding Rossmann-fold superfamily protein
1	Potri.003G134800	genes	Disease resistance-responsive (dirigent-like protein) family protein
1	Potri.003G134900	genes	cation/H+ exchanger 18
1	Potri.003G135701	genes	multidrug resistance-associated protein 14
1	Potri.003G136400	genes	Ribosomal protein L14p/L23e family protein
1	Potri.003G136800	genes	Nucleotide-sugar transporter family protein
1	Potri.003G139400	genes
1	Potri.003G140600	genes	Nucleoside diphosphate kinase family protein
1	Potri.003G141700	genes
1	Potri.003G142500	genes	cellulose synthase like G3
1	Potri.003G142900	genes	cyclin-dependent kinase E;1
1	Potri.003G143800	genes
1	Potri.003G144100	genes	NAD(P)-binding Rossmann-fold superfamily protein
1	Potri.003G144400	genes	Transducin/WD40 repeat-like superfamily protein
1	Potri.003G144500	genes	Dof-type zinc finger DNA-binding family protein
1	Potri.003G144600	genes	ORMDL family protein
1	Potri.003G146500	genes	esterase/lipase/thioesterase family protein
1	Potri.003G148450	genes	SART-1 family
1	Potri.003G148600	genes
1	Potri.003G153200	genes
1	Potri.003G154200	genes
1	Potri.003G155000	genes
1	Potri.003G156301	genes
1	Potri.003G156966	genes	minichromosome maintenance (MCM2/3/5) family protein
1	Potri.003G157401	genes
1	Potri.003G158000	genes	Nucleotidylyl transferase superfamily protein
1	Potri.003G158100	genes	translocon at the outer envelope membrane of chloroplasts 75-III
1	Potri.003G159000	genes	eukaryotic release factor 1-3
1	Potri.003G159901	genes	SNARE associated Golgi protein family
1	Potri.003G165100	genes
1	Potri.003G165200	genes	Uncharacterised conserved protein UCP015417, vWA
1	Potri.003G165500	genes	GRAM domain family protein
1	Potri.003G165600	genes	GRAM domain family protein
1	Potri.003G167500	genes	BCL-2-associated athanogene 5
1	Potri.003G167900	genes	TEOSINTE BRANCHED 1, cycloidea, PCF (TCP)-domain family protein 20
1	Potri.003G169100	genes	WRKY DNA-binding protein 75
1	Potri.003G169700	genes	K-box region and MADS-box transcription factor family protein
1	Potri.003G170400	genes	Protein of unknown function (DUF 3339)
1	Potri.003G173500	genes	cytochrome P450, family 78, subfamily A, polypeptide 10
1	Potri.003G174000	genes	RING/FYVE/PHD zinc finger superfamily protein
1	Potri.003G174600	genes	Uncharacterized protein family (UPF0016)
1	Potri.003G174700	genes
1	Potri.003G175100	genes	Plant self-incompatibility protein S1 family
1	Potri.003G179700	genes	RNAse THREE-like protein 1
1	Potri.003G180700	genes	Ribosomal protein L30/L7 family protein
1	Potri.003G180800	genes	golgi snare 11
1	Potri.003G181800	genes	Plant protein of unknown function (DUF247)
1	Potri.003G182400	genes	phospholipid N-methyltransferase
1	Potri.003G183000	genes	cyclic nucleotide gated channel 8
1	Potri.003G185600	genes	nudix hydrolase homolog 3
1	Potri.003G187800	genes	XS domain-containing protein / XS zinc finger domain-containing protein-related
1	Potri.003G188600	genes
1	Potri.003G189700	genes	myb domain protein 33
1	Potri.003G190300	genes	Mitochondrial transcription termination factor family protein
1	Potri.003G190800	genes	Nascent polypeptide-associated complex (NAC), alpha subunit family protein
1	Potri.003G194400	genes	ribosomal RNA processing 4
1	Potri.003G196900	genes	nuclear RNA polymerase D1B
1	Potri.003G198500	genes	uridine 5\'-monophosphate synthase / UMP synthase (PYRE-F) (UMPS)
1	Potri.003G198800	genes	sequence-specific DNA binding transcription factors
1	Potri.003G199200	genes
1	Potri.003G200300	genes
1	Potri.003G204900	genes	outer envelope protein of 80 kDa
1	Potri.003G205450	genes
1	Potri.003G205500	genes	A20/AN1-like zinc finger family protein
1	Potri.003G207200	genes	basic helix-loop-helix (bHLH) DNA-binding superfamily protein
1	Potri.003G207900	genes
1	Potri.003G208400	genes	Plant protein of unknown function (DUF247)
1	Potri.003G208600	genes
1	Potri.003G209000	genes
1	Potri.003G211600	genes	receptor-like protein kinase 1
1	Potri.003G214100	genes	Transducin/WD40 repeat-like superfamily protein
1	Potri.003G215700	genes	Protein kinase family protein
1	Potri.003G216650	genes	histone mono-ubiquitination 2
1	Potri.003G218100	genes	Lipase/lipooxygenase, PLAT/LH2 family protein
1	Potri.003G218600	genes	SC35-like splicing factor 30A
1	Potri.003G218700	genes	TBP-associated factor 7
1	Potri.003G218900	genes	ACD1-like
1	Potri.003G219300	genes	Putative lysine decarboxylase family protein
1	Potri.003G220300	genes	tubulin alpha-3
1	Potri.003G222700	genes	evolutionarily conserved C-terminal region 2
1	Potri.003G223100	genes	Pyruvate kinase family protein
1	Potri.004G000600	genes	Regulator of chromosome condensation (RCC1) family protein
1	Potri.004G001400	genes	Protein of unknown function (DUF506)
1	Potri.004G005700	genes
1	Potri.004G006200	genes	transcription factor jumonji (jmjC) domain-containing protein
1	Potri.004G007300	genes	root hair specific 14
1	Potri.004G011400	genes
1	Potri.004G011800	genes
1	Potri.004G012100	genes	APS reductase 3
1	Potri.004G013000	genes	Mitochondrial transcription termination factor family protein
1	Potri.004G013900	genes	Galactosyltransferase family protein
1	Potri.004G015100	genes	Homeodomain-like superfamily protein
1	Potri.004G015500	genes	calcium-dependent protein kinase 21
1	Potri.004G018100	genes	tobamovirus multiplication 1
1	Potri.004G019100	genes	Pseudouridine synthase family protein
1	Potri.004G020000	genes	Polyketide cyclase/dehydrase and lipid transport superfamily protein
1	Potri.004G020100	genes	Polyketide cyclase/dehydrase and lipid transport superfamily protein
1	Potri.004G022900	genes	PPDK regulatory protein
1	Potri.004G023500	genes	cysteine-rich RLK (RECEPTOR-like protein kinase) 25
1	Potri.004G024800	genes	cysteine-rich RLK (RECEPTOR-like protein kinase) 10
1	Potri.004G024900	genes	cysteine-rich RLK (RECEPTOR-like protein kinase) 25
1	Potri.004G025900	genes	cysteine-rich RLK (RECEPTOR-like protein kinase) 25
1	Potri.004G029600	genes	Protein of unknown function, DUF538
1	Potri.004G030600	genes	Phototropic-responsive NPH3 family protein
1	Potri.004G033200	genes	Inositol monophosphatase family protein
1	Potri.004G034900	genes	Transducin/WD40 repeat-like superfamily protein
1	Potri.004G035100	genes	Calmodulin-binding protein
1	Potri.004G035200	genes
1	Potri.004G036800	genes	Protein of unknown function (DUF707)
1	Potri.004G037600	genes	LisH and RanBPM domains containing protein
1	Potri.004G038500	genes
1	Potri.004G038700	genes	Protein of unknown function (DUF1218)
1	Potri.004G039500	genes	plus-3 domain-containing protein
1	Potri.004G039700	genes	alpha/beta-Hydrolases superfamily protein
1	Potri.004G039900	genes	WAPL (Wings apart-like protein regulation of heterochromatin) protein
1	Potri.004G041900	genes	DNA mismatch repair protein MutS, type 2
1	Potri.004G042100	genes	silencing defective 5
1	Potri.004G042600	genes	heat shock transcription factor A1D
1	Potri.004G043700	genes	ketol-acid reductoisomerase
1	Potri.004G044300	genes	Protein of unknown function (DUF506)
1	Potri.004G044700	genes	Pollen Ole e 1 allergen and extensin family protein
1	Potri.004G045000	genes	ralf-like 4
1	Potri.004G046300	genes	TCP family transcription factor
1	Potri.004G048400	genes
1	Potri.004G049400	genes	Guanylate-binding family protein
1	Potri.004G050000	genes	Seven transmembrane MLO family protein
1	Potri.004G051100	genes
1	Potri.004G055300	genes
1	Potri.004G056800	genes	Heavy metal transport/detoxification superfamily protein
1	Potri.004G057000	genes	Ribosomal protein L36e family protein
1	Potri.004G061000	genes	RAB GTPase homolog A1D
1	Potri.004G061200	genes	NAD(P)-binding Rossmann-fold superfamily protein
1	Potri.004G061500	genes	trehalose-phosphatase/synthase 7
1	Potri.004G063300	genes	Ribosomal protein L18ae/LX family protein
1	Potri.004G063400	genes	Ribosomal protein L18ae/LX family protein
1	Potri.004G065200	genes	Aldolase-type TIM barrel family protein
1	Potri.004G065400	genes	Leucine-rich receptor-like protein kinase family protein
1	Potri.004G067800	genes	Kunitz family trypsin and protease inhibitor protein
1	Potri.004G068000	genes	GRAM domain-containing protein / ABA-responsive protein-related
1	Potri.004G068600	genes
1	Potri.004G069700	genes	UDP-glucosyl transferase 88A1
1	Potri.004G072200	genes	DnaJ / Sec63 Brl domains-containing protein
1	Potri.004G072500	genes	NAD(P)-binding Rossmann-fold superfamily protein
1	Potri.004G074800	genes	homeodomain GLABROUS 11
1	Potri.004G075200	genes	glutamate decarboxylase
1	Potri.004G077000	genes
1	Potri.004G077100	genes	P-loop containing nucleoside triphosphate hydrolases superfamily protein
1	Potri.004G078000	genes	Ribosomal protein L19e family protein
1	Potri.004G078700	genes	NC domain-containing protein-related
1	Potri.004G078866	genes	Class II aaRS and biotin synthetases superfamily protein
1	Potri.004G078932	genes	Class II aaRS and biotin synthetases superfamily protein
1	Potri.004G084200	genes	GDSL lipase 1
1	Potri.004G084650	genes
1	Potri.004G085700	genes	nonsense-mediated mRNA decay NMD3 family protein
1	Potri.004G087700	genes	pfkB-like carbohydrate kinase family protein
1	Potri.004G090666	genes	ATP binding;valine-tRNA ligases;aminoacyl-tRNA ligases;nucleotide binding;ATP binding;aminoacyl-tRNA ligases
1	Potri.004G090732	genes	ATP binding;valine-tRNA ligases;aminoacyl-tRNA ligases;nucleotide binding;ATP binding;aminoacyl-tRNA ligases
1	Potri.004G090800	genes	Pentatricopeptide repeat (PPR) superfamily protein
1	Potri.004G091600	genes
1	Potri.004G091800	genes	Protein with RING/U-box and TRAF-like domains
1	Potri.004G093600	genes	Translation initiation factor IF2/IF5
1	Potri.004G093800	genes	HXXXD-type acyl-transferase family protein
1	Potri.004G094300	genes	DNA LIGASE 6
1	Potri.004G094600	genes	Thiamine pyrophosphate dependent pyruvate decarboxylase family protein
1	Potri.004G096132	genes	HXXXD-type acyl-transferase family protein
1	Potri.004G096300	genes	HXXXD-type acyl-transferase family protein
1	Potri.004G096400	genes	HXXXD-type acyl-transferase family protein
1	Potri.004G096800	genes	PR5-like receptor kinase
1	Potri.004G096900	genes	Protein kinase family protein
1	Potri.004G097000	genes	Protein kinase superfamily protein
1	Potri.004G099200	genes	Ribosomal protein S7e family protein
1	Potri.004G103350	genes
1	Potri.004G106400	genes	Methylenetetrahydrofolate reductase family protein
1	Potri.004G106600	genes	cytochrome P450, family 82, subfamily G, polypeptide 1
1	Potri.004G111400	genes	Transmembrane amino acid transporter family protein
1	Potri.004G111600	genes	DNA/RNA polymerases superfamily protein
1	Potri.004G112300	genes	alpha/beta-Hydrolases superfamily protein
1	Potri.004G113800	genes	Ribosomal protein L7Ae/L30e/S12e/Gadd45 family protein
1	Potri.004G116400	genes	Haloacid dehalogenase-like hydrolase (HAD) superfamily protein
1	Potri.004G118000	genes	myb domain protein 121
1	Potri.004G118800	genes	Ribosomal protein S19e family protein
1	Potri.004G119000	genes	biotin carboxyl carrier protein 2
1	Potri.004G121450	genes
1	Potri.004G122250	genes	pescadillo-related
1	Potri.004G126000	genes	UDP-glucosyl transferase 88A1
1	Potri.004G127200	genes	emp24/gp25L/p24 family/GOLD family protein
1	Potri.004G129200	genes	Trypsin family protein with PDZ domain
1	Potri.004G129400	genes	Protein of unknown function (DUF1637)
1	Potri.004G132600	genes
1	Potri.004G133180	genes
1	Potri.004G133260	genes
1	Potri.004G133800	genes	TCP-1/cpn60 chaperonin family protein
1	Potri.004G136300	genes
1	Potri.004G136700	genes	BURP domain-containing protein
1	Potri.004G142100	genes	Cyclin-dependent kinase inhibitor family protein
1	Potri.004G143300	genes	P-loop containing nucleoside triphosphate hydrolases superfamily protein
1	Potri.004G143400	genes	RNA-binding protein 47B
1	Potri.004G144300	genes	peptidyl-prolyl cis-trans isomerase / cyclophilin-40 (CYP40) / rotamase
1	Potri.004G144700	genes	RNA-binding protein
1	Potri.004G144800	genes	Homeodomain-like superfamily protein
1	Potri.004G150200	genes	S-adenosyl-L-methionine-dependent methyltransferases superfamily protein
1	Potri.004G150300	genes	NAD(P)-binding Rossmann-fold superfamily protein
1	Potri.004G151100	genes	Quinone reductase family protein
1	Potri.004G155000	genes	phenylalanyl-tRNA synthetase, putative / phenylalanine--tRNA ligase, putative
1	Potri.004G155500	genes
1	Potri.004G156000	genes	cryptochrome-interacting basic-helix-loop-helix 1
1	Potri.004G156500	genes
1	Potri.004G158000	genes	RNA helicase 1
1	Potri.004G158200	genes	basic leucine-zipper 44
1	Potri.004G160100	genes	purple acid phosphatase 10
1	Potri.004G160400	genes	vacuolar proton ATPase A3
1	Potri.004G160800	genes
1	Potri.004G161000	genes	salt tolerance homolog2
1	Potri.004G162500	genes	global transcription factor group A2
1	Potri.004G163600	genes	3-oxo-5-alpha-steroid 4-dehydrogenase family protein
1	Potri.004G165300	genes	SAUR-like auxin-responsive protein family
1	Potri.004G167900	genes	Beta-1,3-N-Acetylglucosaminyltransferase family protein
1	Potri.004G169300	genes	Amidase family protein
1	Potri.004G172200	genes
1	Potri.004G174400	genes	myb domain protein 4
1	Potri.004G175200	genes	Basic-leucine zipper (bZIP) transcription factor family protein
1	Potri.004G175800	genes	hydroxypyruvate reductase
1	Potri.004G177600	genes	Protein of unknown function (DUF616)
1	Potri.004G178000	genes	Amino acid permease family protein
1	Potri.004G179000	genes	Ataxia telangiectasia-mutated and RAD3-related
1	Potri.004G183100	genes	NAD(P)-binding Rossmann-fold superfamily protein
1	Potri.004G186400	genes	protein tyrosine phosphatases;protein tyrosine phosphatases
1	Potri.004G186500	genes	alkaline/neutral invertase
1	Potri.004G187201	genes
1	Potri.004G187400	genes	HSP20-like chaperones superfamily protein
1	Potri.004G187800	genes	Ribosomal protein L24e family protein
1	Potri.004G189300	genes	Expressed protein
1	Potri.004G191300	genes	aldehyde oxidase 2
1	Potri.004G191700	genes
1	Potri.004G192000	genes	wall-associated kinase 2
1	Potri.004G194200	genes	BTB-POZ and MATH domain 4
1	Potri.004G195000	genes
1	Potri.004G195300	genes	TCP-1/cpn60 chaperonin family protein
1	Potri.004G196300	genes	FAR1-related sequence 3
1	Potri.004G197000	genes	Protein of unknown function (DUF1022)
1	Potri.004G197200	genes	PIN domain-like family protein
1	Potri.004G202832	genes	Ribosomal protein L1p/L10e family
1	Potri.004G203100	genes	Tubulin/FtsZ family protein
1	Potri.004G205200	genes
1	Potri.004G207700	genes	Uncharacterised conserved protein (UCP030210)
1	Potri.004G208800	genes	cellulose synthase like D4
1	Potri.004G209100	genes	FAR1-related sequence 9
1	Potri.004G209501	genes	Pentatricopeptide repeat (PPR) superfamily protein
1	Potri.004G209600	genes	RING/U-box superfamily protein
1	Potri.004G209700	genes	phototropin 2
1	Potri.004G211100	genes	Protein of unknown function, DUF584
1	Potri.004G214300	genes	ABC transporter family protein
1	Potri.004G214900	genes	lactoylglutathione lyase family protein / glyoxalase I family protein
1	Potri.004G215100	genes	myb domain protein 36
1	Potri.004G216200	genes	Domain of unknown function (DUF966)
1	Potri.004G217100	genes	C2H2 and C2HC zinc fingers superfamily protein
1	Potri.004G221700	genes	zinc finger (C2H2 type) family protein
1	Potri.004G222300	genes
1	Potri.004G222500	genes	Transducin/WD40 repeat-like superfamily protein
1	Potri.004G223200	genes	Ubiquitin carboxyl-terminal hydrolase family protein
1	Potri.004G223800	genes	evolutionarily conserved C-terminal region 11
1	Potri.004G224000	genes	DEAD-box protein abstrakt, putative
1	Potri.004G224400	genes	chloroplast heat shock protein 70-2
1	Potri.004G225900	genes	RNA-binding KH domain-containing protein
1	Potri.004G226300	genes	Translation elongation factor EF1B, gamma chain
1	Potri.004G226600	genes	Ras-related small GTP-binding family protein
1	Potri.004G226700	genes	ATP binding;leucine-tRNA ligases;aminoacyl-tRNA ligases;nucleotide binding;ATP binding;aminoacyl-tRNA ligases
1	Potri.004G226950	genes
1	Potri.004G227800	genes	glutamine-rich protein 23
1	Potri.004G228300	genes	chloride channel C
1	Potri.004G228800	genes	auxin response factor 1
1	Potri.004G229000	genes	Major facilitator superfamily protein
1	Potri.004G231000	genes	Polyketide cyclase/dehydrase and lipid transport superfamily protein
1	Potri.004G233300	genes	Diacylglycerol kinase family protein
1	Potri.004G235500	genes	NAD(P)-binding Rossmann-fold superfamily protein
1	Potri.004G235600	genes	NAD(P)-binding Rossmann-fold superfamily protein
1	Potri.004G235900	genes	RNAse l inhibitor protein 2
1	Potri.004G236300	genes	zinc knuckle (CCHC-type) family protein
1	Potri.004G236900	genes	GDA1/CD39 nucleoside phosphatase family protein
1	Potri.005G002100	genes	Low temperature and salt responsive protein family
1	Potri.005G003400	genes	Protein kinase superfamily protein
1	Potri.005G004200	genes	Toll-Interleukin-Resistance (TIR) domain family protein
1	Potri.005G006400	genes	Pentatricopeptide repeat (PPR) superfamily protein
1	Potri.005G008400	genes	Plant protein of unknown function (DUF247)
1	Potri.005G011100	genes	agenet domain-containing protein
1	Potri.005G012300	genes
1	Potri.005G013200	genes	receptor like protein 9
1	Potri.005G013800	genes	receptor like protein 15
1	Potri.005G014100	genes	Tetratricopeptide repeat (TPR)-like superfamily protein
1	Potri.005G014200	genes	KNOTTED1-like homeobox gene 6
1	Potri.005G014500	genes	Pentatricopeptide repeat (PPR-like) superfamily protein
1	Potri.005G014600	genes
1	Potri.005G016800	genes	receptor like protein 15
1	Potri.005G017500	genes	Pentatricopeptide repeat (PPR-like) superfamily protein
1	Potri.005G020200	genes	Calmodulin-binding protein
1	Potri.005G020500	genes	GATA transcription factor 16
1	Potri.005G020900	genes	Drought-responsive family protein
1	Potri.005G021200	genes	Protein phosphatase 2C family protein
1	Potri.005G021800	genes
1	Potri.005G023700	genes	FAR1-related sequence 7
1	Potri.005G023900	genes	Nodulin MtN3 family protein
1	Potri.005G024200	genes
1	Potri.005G024800	genes	translationally controlled tumor protein
1	Potri.005G025100	genes	regulatory particle triple-A ATPase 5A
1	Potri.005G025400	genes	Phospholipid/glycerol acyltransferase family protein
1	Potri.005G026000	genes	Ribosomal protein S21e
1	Potri.005G027100	genes	Photosystem II reaction center PsbP family protein
1	Potri.005G027500	genes
1	Potri.005G033100	genes	Protein of unknown function (DUF3223)
1	Potri.005G034701	genes	NB-ARC domain-containing disease resistance protein
1	Potri.005G035000	genes	nuclear factor Y, subunit C9
1	Potri.005G035300	genes	mevalonate kinase
1	Potri.005G035400	genes	NB-ARC domain-containing disease resistance protein
1	Potri.005G036300	genes	Heavy metal transport/detoxification superfamily protein
1	Potri.005G037700	genes
1	Potri.005G039300	genes	NAD(P)-binding Rossmann-fold superfamily protein
1	Potri.005G040600	genes	alpha/beta-Hydrolases superfamily protein
1	Potri.005G041600	genes	Ribosomal L18p/L5e family protein
1	Potri.005G042100	genes	Ribosomal L18p/L5e family protein
1	Potri.005G042800	genes	DHHC-type zinc finger family protein
1	Potri.005G045000	genes	ATP binding;nucleic acid binding;helicases
1	Potri.005G046200	genes	ATP binding;nucleic acid binding;helicases
1	Potri.005G049000	genes	Rubredoxin-like superfamily protein
1	Potri.005G049400	genes	Ribosomal protein S24e family protein
1	Potri.005G050300	genes	ATP binding;nucleic acid binding;helicases
1	Potri.005G051200	genes	Ribosomal protein S3Ae
1	Potri.005G051400	genes	Pseudouridine synthase family protein
1	Potri.005G051700	genes	Duplicated homeodomain-like superfamily protein
1	Potri.005G051800	genes	translocase of inner mitochondrial membrane 23
1	Potri.005G054000	genes	pathogenesis-related 4
1	Potri.005G055100	genes	Protein of unknown function (DUF1685)
1	Potri.005G055300	genes	WRKY DNA-binding protein 39
1	Potri.005G055401	genes	cytosolic ribosomal protein S15
1	Potri.005G055800	genes	FAD/NAD(P)-binding oxidoreductase family protein
1	Potri.005G056100	genes	RNA-binding KH domain-containing protein
1	Potri.005G056700	genes	receptor-like protein kinase 1
1	Potri.005G056800	genes	receptor-like protein kinase 1
1	Potri.005G058300	genes	callose synthase 5
1	Potri.005G059600	genes	O-fucosyltransferase family protein
1	Potri.005G061100	genes	Zinc finger C-x8-C-x5-C-x3-H type family protein
1	Potri.005G061366	genes	BSD domain (BTF2-like transcription factors, Synapse-associated proteins and DOS2-like proteins)
1	Potri.005G063200	genes	myb domain protein 69
1	Potri.005G064000	genes	Thiamin diphosphate-binding fold (THDP-binding) superfamily protein
1	Potri.005G065900	genes
1	Potri.005G066000	genes
1	Potri.005G066100	genes	GATA transcription factor 12
1	Potri.005G067400	genes	inhibitor-3
1	Potri.005G070300	genes	fatty acid amide hydrolase
1	Potri.005G071000	genes	Regulator of chromosome condensation (RCC1) family protein
1	Potri.005G074400	genes	Transducin family protein / WD-40 repeat family protein
1	Potri.005G078100	genes	Phosphoglycerate mutase family protein
1	Potri.005G079800	genes	Heavy metal transport/detoxification superfamily protein
1	Potri.005G081300	genes	RING-H2 finger protein 2B
1	Potri.005G082200	genes	Protein kinase superfamily protein
1	Potri.005G082600	genes	Translation protein SH3-like family protein
1	Potri.005G083200	genes	ABC2 homolog 13
1	Potri.005G084400	genes
1	Potri.005G085600	genes	Domain of unknown function (DUF1726) ;Putative ATPase (DUF699)
1	Potri.005G085800	genes	violaxanthin de-epoxidase-related
1	Potri.005G086800	genes
1	Potri.005G087100	genes	26S proteasome regulatory subunit, putative (RPN5)
1	Potri.005G088800	genes	RNI-like superfamily protein
1	Potri.005G092800	genes	Peptidoglycan-binding LysM domain-containing protein
1	Potri.005G092900	genes	Peptidase S24/S26A/S26B/S26C family protein
1	Potri.005G094200	genes	mitogen-activated protein kinase kinase kinase 7
1	Potri.005G094600	genes	SWAP (Suppressor-of-White-APricot)/surp domain-containing protein / ubiquitin family protein
1	Potri.005G094700	genes	Protein of unknown function (DUF177)
1	Potri.005G094800	genes	SKP1-like 10
1	Potri.005G094900	genes	nuclear factor Y, subunit C2
1	Potri.005G095250	genes	basic helix-loop-helix (bHLH) DNA-binding superfamily protein
1	Potri.005G097400	genes	Cyclin family protein
1	Potri.005G097500	genes	cyclophilin 59
1	Potri.005G097600	genes
1	Potri.005G098500	genes	RNA polymerase I specific transcription initiation factor RRN3 protein
1	Potri.005G098900	genes	tonoplast monosaccharide transporter2
1	Potri.005G099050	genes
1	Potri.005G099100	genes
1	Potri.005G100900	genes	Protein kinase superfamily protein
1	Potri.005G101000	genes	RWP-RK domain-containing protein
1	Potri.005G102700	genes	glutamate receptor 3.6
1	Potri.005G105800	genes	ankyrin repeat protein
1	Potri.005G105900	genes	Wound-responsive family protein
1	Potri.005G106000	genes	ammonium transporter 2
1	Potri.005G106900	genes
1	Potri.005G108000	genes	2-oxoglutarate (2OG) and Fe(II)-dependent oxygenase superfamily protein
1	Potri.005G111600	genes	Senescence/dehydration-associated protein-related
1	Potri.005G111900	genes
1	Potri.005G112000	genes	myb domain protein 4
1	Potri.005G116400	genes	RNA-binding (RRM/RBD/RNP motifs) family protein
1	Potri.005G117900	genes	Forkhead-associated (FHA) domain-containing protein
1	Potri.005G120600	genes
1	Potri.005G121300	genes	syntaxin of plants 112
1	Potri.005G121850	genes	basic helix-loop-helix (bHLH) DNA-binding superfamily protein
1	Potri.005G122900	genes	Clathrin adaptor complex small chain family protein
1	Potri.005G123900	genes	succinate dehydrogenase 1-1
1	Potri.005G124000	genes	Cytochrome P450 superfamily protein
1	Potri.005G124100	genes	like COV 3
1	Potri.005G124700	genes	Leucine-rich repeat (LRR) family protein
1	Potri.005G125500	genes	U2 snRNP auxilliary factor, large subunit, splicing factor
1	Potri.005G125700	genes	Protein phosphatase 2C family protein
1	Potri.005G126000	genes	G-box binding factor 1
1	Potri.005G127500	genes	Tetratricopeptide repeat (TPR)-like superfamily protein
1	Potri.005G128100	genes	calmodulin-like 41
1	Potri.005G129800	genes	nucleic acid binding;sequence-specific DNA binding transcription factors;zinc ion binding
1	Potri.005G130700	genes	Phototropic-responsive NPH3 family protein
1	Potri.005G132700	genes
1	Potri.005G132800	genes
1	Potri.005G132900	genes
1	Potri.005G133000	genes
1	Potri.005G134500	genes	SWIB complex BAF60b domain-containing protein
1	Potri.005G135000	genes	Ribosomal protein L25/Gln-tRNA synthetase, anti-codon-binding domain
1	Potri.005G135500	genes	peptidyl-prolyl cis-trans isomerase / cyclophilin-40 (CYP40) / rotamase
1	Potri.005G136401	genes	Protein of unknown function, DUF547
1	Potri.005G137900	genes	Pentatricopeptide repeat (PPR) superfamily protein
1	Potri.005G138100	genes	Protein of unknown function (DUF1685)
1	Potri.005G139800	genes	nicotinate phosphoribosyltransferase 2
1	Potri.005G140100	genes	PLC-like phosphodiesterases superfamily protein
1	Potri.005G143800	genes	cytochrome P450, family 81, subfamily D, polypeptide 8
1	Potri.005G144800	genes
1	Potri.005G146650	genes	Lipase/lipooxygenase, PLAT/LH2 family protein
1	Potri.005G148200	genes
1	Potri.005G149500	genes	embryo defective 1273
1	Potri.005G149900	genes
1	Potri.005G150400	genes	oligopeptide transporter 4
1	Potri.005G150501	genes	AGAMOUS-like 16
1	Potri.005G151500	genes	Rhamnogalacturonate lyase family protein
1	Potri.005G154000	genes	MSCS-like 3
1	Potri.005G155000	genes	Pentatricopeptide repeat (PPR) superfamily protein
1	Potri.005G156700	genes	Predicted AT-hook DNA-binding family protein
1	Potri.005G157300	genes	dicarboxylate carrier 2
1	Potri.005G159900	genes	phosphoenolpyruvate carboxylase-related kinase 2
1	Potri.005G160100	genes	Tetratricopeptide repeat (TPR)-like superfamily protein
1	Potri.005G160300	genes	purine permease 3
1	Potri.005G160700	genes	MATE efflux family protein
1	Potri.005G161700	genes
1	Potri.005G161800	genes	O-fucosyltransferase family protein
1	Potri.005G163300	genes	Phosphate-responsive 1 family protein
1	Potri.005G163700	genes	Phosphate-responsive 1 family protein
1	Potri.005G165400	genes	ortholog of human splicing factor SC35
1	Potri.005G166900	genes	structural constituent of ribosome
1	Potri.005G167700	genes	Protein of unknown function (DUF581)
1	Potri.005G174400	genes
1	Potri.005G176400	genes
1	Potri.005G176600	genes	basal transcription factor complex subunit-related
1	Potri.005G177800	genes	GDSL-like Lipase/Acylhydrolase superfamily protein
1	Potri.005G178000	genes
1	Potri.005G178400	genes	BTB/POZ domain-containing protein
1	Potri.005G180800	genes	SWITCH/sucrose nonfermenting 3C
1	Potri.005G185400	genes	Thiamin diphosphate-binding fold (THDP-binding) superfamily protein
1	Potri.005G186200	genes
1	Potri.005G186600	genes	Polynucleotidyl transferase, ribonuclease H-like superfamily protein
1	Potri.005G190200	genes	ACT-like protein tyrosine kinase family protein
1	Potri.005G190400	genes	F-box family protein
1	Potri.005G194500	genes	ribosomal protein 1
1	Potri.005G195400	genes	SET domain group 26
1	Potri.005G196400	genes	Uncharacterised conserved protein UCP009193
1	Potri.005G197900	genes	Nucleic acid-binding proteins superfamily
1	Potri.005G198300	genes	RH39
1	Potri.005G204100	genes	alpha/beta-Hydrolases superfamily protein
1	Potri.005G205500	genes
1	Potri.005G206300	genes	Ribosomal protein L7Ae/L30e/S12e/Gadd45 family protein
1	Potri.005G206400	genes	Disease resistance protein (TIR-NBS-LRR class) family
1	Potri.005G207200	genes	phytochrome interacting factor 4
1	Potri.005G207700	genes	auxin response factor 8
1	Potri.005G207900	genes	Small nuclear ribonucleoprotein family protein
1	Potri.005G208900	genes	Pentatricopeptide repeat (PPR) superfamily protein
1	Potri.005G209500	genes	chloroplast stem-loop binding protein of 41 kDa
1	Potri.005G212900	genes	Nucleic acid-binding, OB-fold-like protein
1	Potri.005G213800	genes	Plant protein of unknown function (DUF828) with plant pleckstrin homology-like region
1	Potri.005G215100	genes	C2H2 and C2HC zinc fingers superfamily protein
1	Potri.005G215800	genes	Cyclophilin-like peptidyl-prolyl cis-trans isomerase family protein
1	Potri.005G216200	genes	Plant Tudor-like RNA-binding protein
1	Potri.005G217700	genes	tryptophan synthase alpha chain
1	Potri.005G218700	genes	P-loop containing nucleoside triphosphate hydrolases superfamily protein
1	Potri.005G219300	genes	Transmembrane amino acid transporter family protein
1	Potri.005G222900	genes	Tetratricopeptide repeat (TPR)-like superfamily protein
1	Potri.005G223800	genes	actin depolymerizing factor 6
1	Potri.005G225300	genes	XB3 ortholog 5 in Arabidopsis thaliana
1	Potri.005G226000	genes	S-adenosyl-L-methionine-dependent methyltransferases superfamily protein
1	Potri.005G226300	genes	nucleolar RNA-binding Nop10p family protein
1	Potri.005G227100	genes	Calcium-binding EF-hand family protein
1	Potri.005G227200	genes	SET-domain containing protein lysine methyltransferase family protein
1	Potri.005G229400	genes	ornithine carbamoyltransferase
1	Potri.005G229500	genes	dihydroflavonol 4-reductase
1	Potri.005G229600	genes	Glycosyl hydrolase superfamily protein
1	Potri.005G229700	genes	ADPGLC-PPase large subunit
1	Potri.005G230600	genes	bifunctional nuclease in basal defense response 1
1	Potri.005G232300	genes	cytokinin oxidase 5
1	Potri.005G234800	genes
1	Potri.005G235350	genes
1	Potri.005G237300	genes	Pseudouridine synthase/archaeosine transglycosylase-like family protein
1	Potri.005G238100	genes
1	Potri.005G239100	genes	GAST1 protein homolog 1
1	Potri.005G242300	genes
1	Potri.005G242500	genes	Glutathione S-transferase family protein
1	Potri.005G242900	genes
1	Potri.005G244201	genes	PAM domain (PCI/PINT associated module) protein
1	Potri.005G244500	genes	RING/U-box superfamily protein
1	Potri.005G244800	genes	RING/U-box superfamily protein
1	Potri.005G245150	genes	Pseudouridine synthase family protein
1	Potri.005G245700	genes	chloroplastic drought-induced stress protein of 32 kD
1	Potri.005G247401	genes	Prolyl oligopeptidase family protein
1	Potri.005G249200	genes	FtsH extracellular protease family
1	Potri.005G249300	genes	BR-signaling kinase 1
1	Potri.005G251300	genes	BTB/POZ domain-containing protein
1	Potri.005G251500	genes	phosphoenolpyruvate carboxylase-related kinase 2
1	Potri.005G251600	genes	catalase 2
1	Potri.005G252300	genes	Tetratricopeptide repeat (TPR)-like superfamily protein
1	Potri.005G254200	genes
1	Potri.005G255100	genes
1	Potri.005G257000	genes	hydroxy methylglutaryl CoA reductase 1
1	Potri.005G257300	genes	ARID/BRIGHT DNA-binding domain-containing protein
1	Potri.005G258000	genes	Zinc finger C-x8-C-x5-C-x3-H type family protein
1	Potri.005G258500	genes	U5 small nuclear ribonucleoprotein helicase, putative
1	Potri.006G000500	genes	Transducin/WD40 repeat-like superfamily protein
1	Potri.006G002100	genes	O-Glycosyl hydrolases family 17 protein
1	Potri.006G002200	genes
1	Potri.006G002301	genes
1	Potri.006G006200	genes	cytochrome P450, family 97, subfamily B, polypeptide 3
1	Potri.006G011300	genes	Galactosyltransferase family protein
1	Potri.006G012700	genes	Protein of unknown function (DUF594)
1	Potri.006G013750	genes	Protein of unknown function (DUF594)
1	Potri.006G019000	genes	pentatricopeptide (PPR) repeat-containing protein
1	Potri.006G024200	genes	glutathione S-transferase TAU 8
1	Potri.006G026300	genes
1	Potri.006G026950	genes
1	Potri.006G027300	genes	dicarboxylate diiron protein, putative (Crd1)
1	Potri.006G030700	genes
1	Potri.006G031400	genes	Polynucleotidyl transferase, ribonuclease H-like superfamily protein
1	Potri.006G032100	genes	RING-H2 finger C1A
1	Potri.006G036600	genes	Transducin/WD40 repeat-like superfamily protein
1	Potri.006G037100	genes	basic helix-loop-helix (bHLH) DNA-binding superfamily protein
1	Potri.006G037801	genes
1	Potri.006G039500	genes	Glycosyl hydrolases family 31 protein
1	Potri.006G039800	genes	Ribose 5-phosphate isomerase, type A protein
1	Potri.006G042600	genes	pyrroline-5- carboxylate (P5C) reductase
1	Potri.006G043166	genes	SEC14 cytosolic factor family protein / phosphoglyceride transfer family protein
1	Potri.006G043650	genes	RNA-directed DNA polymerase (reverse transcriptase)
1	Potri.006G044100	genes	homologue of NAP57
1	Potri.006G044200	genes
1	Potri.006G045400	genes	DHFS-FPGS homolog C
1	Potri.006G048500	genes	Glycosyltransferase family 61 protein
1	Potri.006G048700	genes	AGAMOUS-like 18
1	Potri.006G049700	genes	Integrase-type DNA-binding superfamily protein
1	Potri.006G051200	genes	3\'-5\'-exoribonuclease family protein
1	Potri.006G051600	genes	DTW domain-containing protein
1	Potri.006G052400	genes	Ribosomal protein S5 family protein
1	Potri.006G052800	genes	seed imbibition 2
1	Potri.006G053000	genes	elongation factor family protein
1	Potri.006G054300	genes	RING/FYVE/PHD zinc finger superfamily protein
1	Potri.006G054401	genes	Homeodomain-like protein with RING/FYVE/PHD-type zinc finger domain
1	Potri.006G055300	genes	nuclear RNA polymerase A1
1	Potri.006G057400	genes	Cysteine proteinases superfamily protein
1	Potri.006G060000	genes
1	Potri.006G060100	genes	chlororespiratory reduction 6
1	Potri.006G062300	genes	phosphate transporter 4;5
1	Potri.006G063300	genes	monogalactosyldiacylglycerol synthase 2
1	Potri.006G064300	genes	sucrose phosphate synthase 1F
1	Potri.006G068100	genes	Nucleoside transporter family protein
1	Potri.006G068800	genes	autoinhibited Ca(2+)-ATPase 10
1	Potri.006G071200	genes	xyloglucan endotransglycosylase 6
1	Potri.006G073500	genes	HSP20-like chaperones superfamily protein
1	Potri.006G074700	genes	basic helix-loop-helix (bHLH) DNA-binding superfamily protein
1	Potri.006G074800	genes	basic helix-loop-helix (bHLH) DNA-binding superfamily protein
1	Potri.006G078900	genes	transducin family protein / WD-40 repeat family protein
1	Potri.006G080200	genes	Nucleic acid-binding, OB-fold-like protein
1	Potri.006G080700	genes
1	Potri.006G091700	genes	Protein of unknown function, DUF617
1	Potri.006G092300	genes
1	Potri.006G092700	genes	Adenine nucleotide alpha hydrolases-like superfamily protein
1	Potri.006G092900	genes	Protein kinase superfamily protein
1	Potri.006G093700	genes	Nuclear transport factor 2 (NTF2) family protein
1	Potri.006G095000	genes	tubulin beta 8
1	Potri.006G095400	genes	chaperone protein dnaJ-related
1	Potri.006G101000	genes	myb-like HTH transcriptional regulator family protein
1	Potri.006G101100	genes	2-oxoglutarate (2OG) and Fe(II)-dependent oxygenase superfamily protein
1	Potri.006G101901	genes
1	Potri.006G102700	genes	diaminopimelate epimerase family protein
1	Potri.006G104200	genes	Integrase-type DNA-binding superfamily protein
1	Potri.006G104800	genes	Tautomerase/MIF superfamily protein
1	Potri.006G104900	genes
1	Potri.006G106700	genes
1	Potri.006G108700	genes	Transmembrane proteins 14C
1	Potri.006G109000	genes	Lung seven transmembrane receptor family protein
1	Potri.006G109466	genes
1	Potri.006G109532	genes
1	Potri.006G109600	genes	serine/threonine protein kinase 2
1	Potri.006G109700	genes	Protein kinase superfamily protein
1	Potri.006G111000	genes	2-oxoglutarate (2OG) and Fe(II)-dependent oxygenase superfamily protein
1	Potri.006G113000	genes	Transducin/WD40 repeat-like superfamily protein
1	Potri.006G113500	genes	Ribosomal protein L17 family protein
1	Potri.006G114100	genes	Amino acid dehydrogenase family protein
1	Potri.006G115200	genes	growth-regulating factor 4
1	Potri.006G115300	genes
1	Potri.006G115900	genes
1	Potri.006G118000	genes	Exostosin family protein
1	Potri.006G118400	genes	L-O-methylthreonine resistant 1
1	Potri.006G120200	genes	Acyl-CoA N-acyltransferase with RING/FYVE/PHD-type zinc finger domain
1	Potri.006G121700	genes	gamma tonoplast intrinsic protein
1	Potri.006G123100	genes	Thioredoxin superfamily protein
1	Potri.006G123700	genes	diphthamide synthesis DPH2 family protein
1	Potri.006G126300	genes	TRF-like 8
1	Potri.006G129900	genes	Peroxidase superfamily protein
1	Potri.006G130500	genes
1	Potri.006G130900	genes	GTP binding Elongation factor Tu family protein
1	Potri.006G133300	genes	Protein kinase superfamily protein
1	Potri.006G135300	genes	geranyl diphosphate synthase 1
1	Potri.006G136500	genes	eukaryotic translation initiation factor 3K
1	Potri.006G136900	genes	alpha/beta-Hydrolases superfamily protein
1	Potri.006G137000	genes	SAUR-like auxin-responsive protein family
1	Potri.006G137900	genes	ARM repeat superfamily protein
1	Potri.006G138000	genes	fatty acid biosynthesis 1
1	Potri.006G139300	genes	oligouridylate binding protein 1B
1	Potri.006G140700	genes	copper transporter 5
1	Potri.006G141900	genes	tubulin-tyrosine ligases;tubulin-tyrosine ligases
1	Potri.006G142100	genes	Acyl-CoA N-acyltransferases (NAT) superfamily protein
1	Potri.006G143800	genes	ELF4-like 4
1	Potri.006G143900	genes	replication protein A 1A
1	Potri.006G145900	genes	hydroxyproline-rich glycoprotein family protein
1	Potri.006G146200	genes	zinc ion binding
1	Potri.006G147300	genes	Lycopene beta/epsilon cyclase protein
1	Potri.006G147500	genes	myristoyl-CoA:protein N-myristoyltransferase
1	Potri.006G149600	genes	1-amino-cyclopropane-1-carboxylate synthase 7
1	Potri.006G151100	genes
1	Potri.006G151300	genes	polyamine oxidase 5
1	Potri.006G151500	genes
1	Potri.006G153700	genes	Heat shock protein DnaJ, N-terminal with domain of unknown function (DUF1977)
1	Potri.006G154700	genes	HCO3- transporter family
1	Potri.006G155000	genes	plant natriuretic peptide A
1	Potri.006G158301	genes	MUTS homolog 7
1	Potri.006G159200	genes	MUTS homolog 7
1	Potri.006G159900	genes	nudix hydrolase homolog 20
1	Potri.006G160400	genes	Tesmin/TSO1-like CXC domain-containing protein
1	Potri.006G160500	genes	RNA-binding protein-related
1	Potri.006G164000	genes	CDC27 family protein
1	Potri.006G164100	genes	Tetratricopeptide repeat (TPR)-like superfamily protein
1	Potri.006G164400	genes	RNA-dependent RNA polymerase family protein
1	Potri.006G164500	genes	COP1-interacting protein 8
1	Potri.006G165000	genes	translocase inner membrane subunit 17-2
1	Potri.006G165800	genes
1	Potri.006G165900	genes	H(+)-ATPase 2
1	Potri.006G166700	genes	GDSL-like Lipase/Acylhydrolase superfamily protein
1	Potri.006G169000	genes	P-loop containing nucleoside triphosphate hydrolases superfamily protein
1	Potri.006G171700	genes	Deoxyxylulose-5-phosphate synthase
1	Potri.006G171900	genes	diacylglycerol kinase 4
1	Potri.006G173100	genes	diacylglycerol kinase 4
1	Potri.006G173500	genes	Deoxyxylulose-5-phosphate synthase
1	Potri.006G174000	genes	Small nuclear ribonucleoprotein family protein
1	Potri.006G177900	genes	tetraspanin8
1	Potri.006G178200	genes	glycine-rich protein
1	Potri.006G178500	genes	UDP-D-glucuronate 4-epimerase 1
1	Potri.006G178900	genes	Tetratricopeptide repeat (TPR)-like superfamily protein
1	Potri.006G181600	genes	Ribosomal L5P family protein
1	Potri.006G181800	genes	Pentatricopeptide repeat (PPR) superfamily protein
1	Potri.006G182100	genes	MIF4G domain-containing protein / MA3 domain-containing protein
1	Potri.006G184200	genes	Endomembrane protein 70 protein family
1	Potri.006G186800	genes	aldehyde dehydrogenase 11A3
1	Potri.006G189400	genes	D111/G-patch domain-containing protein
1	Potri.006G189900	genes	Cyclophilin-like peptidyl-prolyl cis-trans isomerase family protein
1	Potri.006G190500	genes	RING/U-box superfamily protein
1	Potri.006G190601	genes	Ribosomal protein S5/Elongation factor G/III/V family protein
1	Potri.006G191900	genes	KH domain-containing protein / zinc finger (CCCH type) family protein
1	Potri.006G192000	genes	fatty acid desaturase 2
1	Potri.006G192300	genes
1	Potri.006G193300	genes
1	Potri.006G195050	genes	conserved peptide upstream open reading frame 20
1	Potri.006G195400	genes	Translation protein SH3-like family protein
1	Potri.006G195501	genes	low-molecular-weight cysteine-rich 8
1	Potri.006G196100	genes	protein phosphatase 2A-4
1	Potri.006G196200	genes	Phosphatidic acid phosphatase (PAP2) family protein
1	Potri.006G196500	genes	Jojoba acyl CoA reductase-related male sterility protein
1	Potri.006G197500	genes	calmodulin-binding family protein
1	Potri.006G199500	genes	ABC-2 type transporter family protein
1	Potri.006G199600	genes	carotenoid isomerase
1	Potri.006G200600	genes	calcium dependent protein kinase 1
1	Potri.006G201600	genes
1	Potri.006G202000	genes	chloroplast RNA-binding protein 33
1	Potri.006G202300	genes	Ribosomal protein L18e/L15 superfamily protein
1	Potri.006G203200	genes	UDP-Glycosyltransferase superfamily protein
1	Potri.006G204900	genes	2-cysteine peroxiredoxin B
1	Potri.006G208300	genes	LETM1-like protein
1	Potri.006G209700	genes	Ribosomal protein S4
1	Potri.006G209900	genes	Ribosomal protein S4
1	Potri.006G210150	genes	Long-chain fatty alcohol dehydrogenase family protein
1	Potri.006G210400	genes
1	Potri.006G211100	genes	Small nuclear ribonucleoprotein family protein
1	Potri.006G211300	genes	4\'-phosphopantetheinyl transferase superfamily
1	Potri.006G211500	genes	chloroplast signal recognition particle 54 kDa subunit
1	Potri.006G213500	genes	Plant protein 1589 of unknown function
1	Potri.006G213600	genes	Tetratricopeptide repeat (TPR)-like superfamily protein
1	Potri.006G214900	genes	Lung seven transmembrane receptor family protein
1	Potri.006G215000	genes
1	Potri.006G215200	genes	RNA-binding (RRM/RBD/RNP motifs) family protein with retrovirus zinc finger-like domain
1	Potri.006G216200	genes	RING/U-box superfamily protein
1	Potri.006G216400	genes	SRP72 RNA-binding domain
1	Potri.006G217300	genes
1	Potri.006G217400	genes	Transmembrane proteins 14C
1	Potri.006G218100	genes	Ubiquitin carboxyl-terminal hydrolase family protein
1	Potri.006G219100	genes	Protein of unknown function (DUF1677)
1	Potri.006G219800	genes
1	Potri.006G221200	genes	myb domain protein 5
1	Potri.006G223500	genes	alfin-like 5
1	Potri.006G223900	genes	17.6 kDa class II heat shock protein
1	Potri.006G225400	genes
1	Potri.006G228900	genes	Galactosyltransferase family protein
1	Potri.006G230000	genes
1	Potri.006G231500	genes	similar to RCD one 2
1	Potri.006G231600	genes	similar to RCD one 2
1	Potri.006G232400	genes	Eukaryotic aspartyl protease family protein
1	Potri.006G232501	genes	Eukaryotic aspartyl protease family protein
1	Potri.006G232700	genes	Protein phosphatase 2C family protein
1	Potri.006G232800	genes
1	Potri.006G233200	genes	UTP:galactose-1-phosphate uridylyltransferases;ribose-5-phosphate adenylyltransferases
1	Potri.006G233301	genes
1	Potri.006G233900	genes
1	Potri.006G234400	genes	RNApolymerase sigma-subunit C
1	Potri.006G234800	genes
1	Potri.006G235066	genes	phosphofructokinase 3
1	Potri.006G236700	genes
1	Potri.006G238100	genes
1	Potri.006G238300	genes	RNI-like superfamily protein
1	Potri.006G240300	genes	catalytics
1	Potri.006G241200	genes
1	Potri.006G244600	genes
1	Potri.006G245100	genes
1	Potri.006G245700	genes
1	Potri.006G245800	genes	SWIM zinc finger family protein
1	Potri.006G247900	genes	paramyosin-related
1	Potri.006G249100	genes	DEA(D/H)-box RNA helicase family protein
1	Potri.006G251300	genes	Ran BP2/NZF zinc finger-like superfamily protein
1	Potri.006G251500	genes
1	Potri.006G251700	genes	overexpressor of cationic peroxidase 3
1	Potri.006G252200	genes	plant natriuretic peptide A
1	Potri.006G254300	genes	Tetratricopeptide repeat (TPR)-like superfamily protein
1	Potri.006G254500	genes	ascorbate peroxidase 6
1	Potri.006G257000	genes	EamA-like transporter family
1	Potri.006G257300	genes	Tetratricopeptide repeat (TPR)-like superfamily protein
1	Potri.006G257700	genes
1	Potri.006G259300	genes
1	Potri.006G260800	genes
1	Potri.006G260837	genes	Ribosomal protein L39 family protein
1	Potri.006G266200	genes	membrane-associated progesterone binding protein 2
1	Potri.006G266900	genes	F-box family protein
1	Potri.006G267700	genes	CONSTANS-like 4
1	Potri.006G267800	genes	ADP-ribosylation factor 3
1	Potri.006G269950	genes	Disease resistance protein (TIR-NBS-LRR class) family
1	Potri.006G272400	genes	serine/arginine-rich 22
1	Potri.006G273100	genes
1	Potri.006G273600	genes
1	Potri.006G275200	genes
1	Potri.006G278301	genes	chaperone protein dnaJ-related
1	Potri.006G279400	genes	protein kinase C-like zinc finger protein
1	Potri.006G279600	genes	oligouridylate binding protein 1B
1	Potri.006G280500	genes	SHK1 binding protein 1
1	Potri.006G281000	genes	SHK1 binding protein 1
1	Potri.006G281200	genes	Protein of unknown function (DUF2296)
1	Potri.007G001500	genes	DWD (DDB1-binding WD40 protein) hypersensitive to ABA 1
1	Potri.007G001800	genes	Mitochondrial transcription termination factor family protein
1	Potri.007G002800	genes	evolutionarily conserved C-terminal region 5
1	Potri.007G004200	genes	Concanavalin A-like lectin protein kinase family protein
1	Potri.007G006300	genes	P-loop containing nucleoside triphosphate hydrolases superfamily protein
1	Potri.007G010000	genes
1	Potri.007G012200	genes	2-oxoglutarate (2OG) and Fe(II)-dependent oxygenase superfamily protein
1	Potri.007G012700	genes	YEATS family protein
1	Potri.007G013100	genes	Ribosomal protein L2 family
1	Potri.007G013200	genes	AGD2-like defense response protein 1
1	Potri.007G013700	genes
1	Potri.007G014000	genes
1	Potri.007G015200	genes	B-box type zinc finger family protein
1	Potri.007G018000	genes	thioredoxin H-type 1
1	Potri.007G019000	genes	folate transporter 1
1	Potri.007G019500	genes	Transducin/WD40 repeat-like superfamily protein
1	Potri.007G021900	genes	RNA binding;GTP binding
1	Potri.007G022700	genes	pyrophosphorylase 2
1	Potri.007G023100	genes	syntaxin of plants 112
1	Potri.007G023500	genes	anaphase promoting complex 10
1	Potri.007G024100	genes	homeobox protein 24
1	Potri.007G024600	genes
1	Potri.007G025300	genes	FAD/NAD(P)-binding oxidoreductase family protein
1	Potri.007G025600	genes	Putative methyltransferase family protein
1	Potri.007G026500	genes	Cytochrome P450 superfamily protein
1	Potri.007G029200	genes	GRAS family transcription factor
1	Potri.007G031800	genes	PQ-loop repeat family protein / transmembrane family protein
1	Potri.007G031900	genes	calmodulin-like 41
1	Potri.007G032100	genes	protein kinase family protein / peptidoglycan-binding LysM domain-containing protein
1	Potri.007G034500	genes	Protein kinase superfamily protein
1	Potri.007G035600	genes	Ribosomal protein L1p/L10e family
1	Potri.007G039901	genes
1	Potri.007G040201	genes	cytochrome P450, family 76, subfamily C, polypeptide 4
1	Potri.007G040400	genes	phospholipase A 2A
1	Potri.007G043800	genes	heat shock factor 4
1	Potri.007G045100	genes	Subtilisin-like serine endopeptidase family protein
1	Potri.007G045400	genes	nicotinate phosphoribosyltransferase 2
1	Potri.007G047300	genes	FMN-linked oxidoreductases superfamily protein
1	Potri.007G048000	genes	small RNA degrading nuclease 3
1	Potri.007G050800	genes	FRIGIDA-like protein
1	Potri.007G051800	genes
1	Potri.007G051900	genes	Protein phosphatase 2C family protein
1	Potri.007G052000	genes	alpha/beta-Hydrolases superfamily protein
1	Potri.007G052300	genes	ARM-repeat/Tetratricopeptide repeat (TPR)-like protein
1	Potri.007G052400	genes	Chaperone DnaJ-domain superfamily protein
1	Potri.007G053100	genes
1	Potri.007G054500	genes
1	Potri.007G055600	genes	voltage dependent anion channel 2
1	Potri.007G059100	genes	ribonuclease II family protein
1	Potri.007G059200	genes
1	Potri.007G060100	genes	DHHC-type zinc finger family protein
1	Potri.007G060300	genes	phospholipase D delta
1	Potri.007G061500	genes	Arabidopsis RAC-like 1
1	Potri.007G063600	genes	winged-helix DNA-binding transcription factor family protein
1	Potri.007G064800	genes	Translation initiation factor IF6
1	Potri.007G065200	genes
1	Potri.007G065600	genes	Ribosomal protein S5/Elongation factor G/III/V family protein
1	Potri.007G065700	genes	Ribosomal protein S5/Elongation factor G/III/V family protein
1	Potri.007G067100	genes	Cyclin family protein
1	Potri.007G068800	genes	DEA(D/H)-box RNA helicase family protein
1	Potri.007G069800	genes	P-loop containing nucleoside triphosphate hydrolases superfamily protein
1	Potri.007G070750	genes
1	Potri.007G071100	genes	nucleolin like 2
1	Potri.007G071300	genes	photosystem II stability/assembly factor, chloroplast (HCF136)
1	Potri.007G072600	genes	DNAJ heat shock N-terminal domain-containing protein
1	Potri.007G074300	genes	cytochrome P450, family 71, subfamily B, polypeptide 34
1	Potri.007G078100	genes	Leucine-rich receptor-like protein kinase family protein
1	Potri.007G079400	genes	Pentatricopeptide repeat (PPR) superfamily protein
1	Potri.007G079800	genes	WRKY DNA-binding protein 51
1	Potri.007G079900	genes	TGACG motif-binding factor 4
1	Potri.007G080800	genes
1	Potri.007G081300	genes	RNA-dependent RNA polymerase family protein
1	Potri.007G081800	genes
1	Potri.007G082300	genes	somatic embryogenesis receptor-like kinase 2
1	Potri.007G083100	genes
1	Potri.007G085200	genes	Translation protein SH3-like family protein
1	Potri.007G086300	genes	RING-H2 finger A2A
1	Potri.007G089000	genes	myo-inositol-1-phosphate synthase 2
1	Potri.007G091000	genes	Lipase/lipooxygenase, PLAT/LH2 family protein
1	Potri.007G092100	genes	ARM-repeat/Tetratricopeptide repeat (TPR)-like protein
1	Potri.007G092600	genes
1	Potri.007G092800	genes	Nucleotide-sugar transporter family protein
1	Potri.007G093300	genes	Mitochondrial substrate carrier family protein
1	Potri.007G094900	genes	DNAJ heat shock family protein
1	Potri.007G095200	genes	Haloacid dehalogenase-like hydrolase (HAD) superfamily protein
1	Potri.007G095300	genes
1	Potri.007G096300	genes	Ribosomal protein S6e
1	Potri.007G097300	genes	GTP cyclohydrolase II
1	Potri.007G098100	genes
1	Potri.007G100850	genes
1	Potri.007G100900	genes	Ribosomal L18p/L5e family protein
1	Potri.007G102700	genes	cation/hydrogen exchanger 15
1	Potri.007G103800	genes	gibberellin 20 oxidase 2
1	Potri.007G106500	genes	NAD(P)H:plastoquinone dehydrogenase complex subunit O
1	Potri.007G108300	genes	cell wall / vacuolar inhibitor of fructosidase 2
1	Potri.007G108400	genes	alcohol dehydrogenase 1
1	Potri.007G108500	genes	alcohol dehydrogenase 1
1	Potri.007G108600	genes	alcohol dehydrogenase 1
1	Potri.007G113150	genes	conserved peptide upstream open reading frame 45
1	Potri.007G113200	genes
1	Potri.007G113600	genes
1	Potri.007G113800	genes	AGAMOUS-like 62
1	Potri.007G114800	genes	Chaperone DnaJ-domain superfamily protein
1	Potri.007G114900	genes
1	Potri.007G115000	genes	K-box region and MADS-box transcription factor family protein
1	Potri.007G117200	genes	UDP-glycosyltransferase 74 F1
1	Potri.007G119200	genes	eukaryotic translation initiation factor-related
1	Potri.007G120500	genes	Receptor-like protein kinase-related family protein
1	Potri.007G123900	genes	Pentatricopeptide repeat (PPR) superfamily protein
1	Potri.007G124000	genes	Protein kinase superfamily protein
1	Potri.007G126000	genes
1	Potri.007G126400	genes	Radical SAM superfamily protein
1	Potri.007G126800	genes	inositol transporter 1
1	Potri.007G127600	genes	DNA glycosylase superfamily protein
1	Potri.007G129400	genes	Actin-like ATPase superfamily protein
1	Potri.007G129700	genes	pfkB-like carbohydrate kinase family protein
1	Potri.007G136100	genes	DNAJ heat shock family protein
1	Potri.007G138700	genes	RING 1A
1	Potri.007G138800	genes	squamosa promoter binding protein-like 4
1	Potri.007G139100	genes	ADP/ATP carrier 3
1	Potri.007G143300	genes	Disease resistance protein (TIR-NBS-LRR class) family
1	Potri.007G144800	genes	RNA-binding protein
1	Potri.007G145800	genes	Poly (ADP-ribose) glycohydrolase (PARG)
1	Potri.007G147300	genes	methylenetetrahydrofolate reductase 2
1	Potri.008G001032	genes
1	Potri.008G002300	genes	Transducin/WD40 repeat-like superfamily protein
1	Potri.008G002400	genes	SPT4 homolog 2
1	Potri.008G002500	genes	Pyruvate kinase family protein
1	Potri.008G003501	genes	Inorganic H pyrophosphatase family protein
1	Potri.008G006100	genes	Ubiquitin-specific protease family C19-related protein
1	Potri.008G006200	genes	Galactose oxidase/kelch repeat superfamily protein
1	Potri.008G007000	genes	B-box 32
1	Potri.008G007800	genes
1	Potri.008G007900	genes
1	Potri.008G009700	genes	zinc ion binding
1	Potri.008G011300	genes	Ethylene insensitive 3 family protein
1	Potri.008G011540	genes	calmodulin-domain protein kinase 9
1	Potri.008G016000	genes
1	Potri.008G017300	genes	Ribosomal S17 family protein
1	Potri.008G018800	genes	DNAJ homologue 2
1	Potri.008G019000	genes	RING/U-box superfamily protein
1	Potri.008G019800	genes	Polynucleotidyl transferase, ribonuclease H-like superfamily protein
1	Potri.008G020100	genes	ferredoxin 3
1	Potri.008G020400	genes	Iron-sulphur cluster biosynthesis family protein
1	Potri.008G022300	genes	AAA-type ATPase family protein
1	Potri.008G024400	genes	pleiotropic drug resistance 11
1	Potri.008G026700	genes	Transmembrane amino acid transporter family protein
1	Potri.008G027600	genes	Matrixin family protein
1	Potri.008G027900	genes	Matrixin family protein
1	Potri.008G028200	genes
1	Potri.008G030400	genes	Histone superfamily protein
1	Potri.008G031700	genes	lactate/malate dehydrogenase family protein
1	Potri.008G033200	genes	ACT-like superfamily protein
1	Potri.008G034900	genes
1	Potri.008G037300	genes	Zim17-type zinc finger protein
1	Potri.008G037600	genes	Acyl-CoA N-acyltransferases (NAT) superfamily protein
1	Potri.008G037700	genes	Acyl-CoA N-acyltransferases (NAT) superfamily protein
1	Potri.008G038700	genes	Ribophorin I
1	Potri.008G040300	genes	vacuolar membrane ATPase 10
1	Potri.008G042900	genes
1	Potri.008G043200	genes	SNARE-associated protein-related
1	Potri.008G043400	genes	Noc2p family
1	Potri.008G044400	genes	Ribosomal protein S12/S23 family protein
1	Potri.008G045200	genes	Protein of unknown function (DUF155)
1	Potri.008G047800	genes
1	Potri.008G048600	genes	Pectin lyase-like superfamily protein
1	Potri.008G049500	genes	sulfate transporter 4.1
1	Potri.008G049600	genes	Cation efflux family protein
1	Potri.008G050200	genes	ribosomal protein L23AB
1	Potri.008G051100	genes
1	Potri.008G051900	genes	ribosomal protein S15A
1	Potri.008G052350	genes	IKI3 family protein
1	Potri.008G052801	genes	delta(3), delta(2)-enoyl CoA isomerase 1
1	Potri.008G053200	genes	Oligosaccaryltransferase
1	Potri.008G053400	genes
1	Potri.008G053800	genes	ubiquitin carrier protein 7
1	Potri.008G053900	genes	ubiquitin-conjugating enzyme 14
1	Potri.008G054000	genes	heat shock cognate protein 70-1
1	Potri.008G054500	genes	Prenyltransferase family protein
1	Potri.008G056500	genes	Radical SAM superfamily protein
1	Potri.008G056600	genes	SC35-like splicing factor 30A
1	Potri.008G058400	genes	Concanavalin A-like lectin protein kinase family protein
1	Potri.008G058600	genes	purine biosynthesis 4
1	Potri.008G058800	genes	Tetratricopeptide repeat (TPR)-like superfamily protein
1	Potri.008G061800	genes	Bifunctional inhibitor/lipid-transfer protein/seed storage 2S albumin superfamily protein
1	Potri.008G062900	genes	proline transporter 1
1	Potri.008G064100	genes
1	Potri.008G064200	genes	Duplicated homeodomain-like superfamily protein
1	Potri.008G065100	genes	Fasciclin-like arabinogalactan family protein
1	Potri.008G066400	genes	Transmembrane amino acid transporter family protein
1	Potri.008G066800	genes	Clathrin light chain protein
1	Potri.008G067800	genes	Paxneb protein-related
1	Potri.008G068100	genes	GINS complex protein
1	Potri.008G068900	genes
1	Potri.008G071900	genes	Mad3/BUB1 homology region 1
1	Potri.008G072800	genes	Lateral organ boundaries (LOB) domain family protein
1	Potri.008G073100	genes	P-loop containing nucleoside triphosphate hydrolases superfamily protein
1	Potri.008G074500	genes	arogenate dehydrogenase
1	Potri.008G075000	genes
1	Potri.008G075600	genes	ARM repeat superfamily protein
1	Potri.008G075800	genes	high chlorophyll fluorescent 109
1	Potri.008G077400	genes	2-phosphoglycolate phosphatase 1
1	Potri.008G078800	genes	VALINE-TOLERANT 1
1	Potri.008G079900	genes	DegP protease 10
1	Potri.008G080000	genes	NAC (No Apical Meristem) domain transcriptional regulator superfamily protein
1	Potri.008G081400	genes
1	Potri.008G084700	genes	RNA helicase 36
1	Potri.008G084901	genes	SLAC1 homologue 1
1	Potri.008G085300	genes
1	Potri.008G086500	genes	Transmembrane amino acid transporter family protein
1	Potri.008G088200	genes	AGAMOUS-like 30
1	Potri.008G088500	genes	S-adenosyl-L-methionine-dependent methyltransferases superfamily protein
1	Potri.008G090000	genes	fucosyltransferase 1
1	Potri.008G090100	genes	Ribosomal L32p protein family
1	Potri.008G091400	genes	Prefoldin chaperone subunit family protein
1	Potri.008G092000	genes	eukaryotic elongation factor 5A-1
1	Potri.008G092400	genes	Protein of unknown function (DUF155)
1	Potri.008G093901	genes	Glycosyl transferase, family 35
1	Potri.008G094600	genes	calmodulin binding;purine nucleotide binding
1	Potri.008G097300	genes	fructokinase-like 2
1	Potri.008G097500	genes	ATPase E1
1	Potri.008G099100	genes	cytochrome P450, family 87, subfamily A, polypeptide 6
1	Potri.008G099700	genes
1	Potri.008G101300	genes	ubiquitin protein ligase 6
1	Potri.008G101675	genes
1	Potri.008G103300	genes	WRKY DNA-binding protein 48
1	Potri.008G104500	genes	enoyl-CoA hydratase/isomerase A
1	Potri.008G105100	genes	PAS domain-containing protein tyrosine kinase family protein
1	Potri.008G106600	genes	Haem oxygenase-like, multi-helical
1	Potri.008G107100	genes	zinc knuckle (CCHC-type) family protein
1	Potri.008G108800	genes	FAR1-related sequence 11
1	Potri.008G109900	genes	aminoalcoholphosphotransferase 1
1	Potri.008G112700	genes	Chaperone protein htpG family protein
1	Potri.008G112800	genes	male gametophyte defective 3
1	Potri.008G113000	genes	Thioredoxin superfamily protein
1	Potri.008G114900	genes	decapping 5
1	Potri.008G116800	genes	STT7 homolog STN7
1	Potri.008G117300	genes	allene oxide cyclase 3
1	Potri.008G118600	genes	Aluminium activated malate transporter family protein
1	Potri.008G118700	genes	Ribosomal protein PSRP-3/Ycf65
1	Potri.008G119700	genes	Rad23 UV excision repair protein family
1	Potri.008G120100	genes	Integrase-type DNA-binding superfamily protein
1	Potri.008G124000	genes	Protein of unknown function (DUF789)
1	Potri.008G124100	genes	Protein of unknown function (DUF1218)
1	Potri.008G125800	genes	2-oxoglutarate (2OG) and Fe(II)-dependent oxygenase superfamily protein
1	Potri.008G126800	genes
1	Potri.008G126850	genes
1	Potri.008G127700	genes	Auxin efflux carrier family protein
1	Potri.008G128800	genes	FORMS APLOID AND BINUCLEATE CELLS 1C
1	Potri.008G129500	genes	homeobox-leucine zipper protein 17
1	Potri.008G129600	genes	DEAD/DEAH box RNA helicase family protein
1	Potri.008G129900	genes
1	Potri.008G129966	genes	MAP kinase 9
1	Potri.008G130100	genes	nudix hydrolase homolog 25
1	Potri.008G130900	genes
1	Potri.008G133800	genes	Caleosin-related family protein
1	Potri.008G135200	genes	flavin-binding, kelch repeat, f box 1
1	Potri.008G140700	genes	sodium proton exchanger, putative (NHX7) (SOS1)
1	Potri.008G140800	genes	high affinity K+ transporter 5
1	Potri.008G142900	genes	Pentatricopeptide repeat (PPR-like) superfamily protein
1	Potri.008G143000	genes	P-loop containing nucleoside triphosphate hydrolases superfamily protein
1	Potri.008G143700	genes
1	Potri.008G144400	genes	tobamovirus multiplication protein 3
1	Potri.008G145100	genes	Protein of unknown function (DUF3755)
1	Potri.008G145500	genes	Ribosomal protein L12/ ATP-dependent Clp protease adaptor protein ClpS family protein
1	Potri.008G146800	genes	RNase H family protein
1	Potri.008G147700	genes	NHL domain-containing protein
1	Potri.008G149000	genes	Protein of unknown function (DUF1664)
1	Potri.008G149100	genes	ssDNA-binding transcriptional regulator
1	Potri.008G150000	genes	Ribosomal protein S5 domain 2-like superfamily protein
1	Potri.008G152000	genes	heat-shock protein 70T-2
1	Potri.008G152500	genes	Ribosomal protein S24e family protein
1	Potri.008G153000	genes	FRIGIDA-like protein
1	Potri.008G153100	genes	Ribosomal L18p/L5e family protein
1	Potri.008G153300	genes	O-acetylserine (thiol) lyase (OAS-TL) isoform A1
1	Potri.008G153601	genes	Lactoylglutathione lyase / glyoxalase I family protein
1	Potri.008G153700	genes	Pentatricopeptide repeat (PPR) superfamily protein
1	Potri.008G153800	genes
1	Potri.008G154100	genes
1	Potri.008G155800	genes	RNA-DIRECTED DNA METHYLATION 1
1	Potri.008G157000	genes	Plant protein of unknown function (DUF828) with plant pleckstrin homology-like region
1	Potri.008G157600	genes	heat shock transcription factor A6B
1	Potri.008G157700	genes
1	Potri.008G158800	genes	Stabilizer of iron transporter SufD / Polynucleotidyl transferase
1	Potri.008G158901	genes	ARM repeat superfamily protein
1	Potri.008G159400	genes	S-adenosyl-L-methionine-dependent methyltransferases superfamily protein
1	Potri.008G160200	genes	CBL-interacting protein kinase 4
1	Potri.008G160800	genes	Protein of unknown function (DUF2361)
1	Potri.008G161700	genes	RNA polymerase Rpb7-like, N-terminal domain
1	Potri.008G162050	genes
1	Potri.008G162500	genes	zinc knuckle (CCHC-type) family protein
1	Potri.008G164800	genes
1	Potri.008G167800	genes	AGC (cAMP-dependent, cGMP-dependent and protein kinase C) kinase family protein
1	Potri.008G168000	genes	Splicing factor 3B subunit 5/RDS3 complex subunit 10
1	Potri.008G169900	genes	plastid developmental protein DAG, putative
1	Potri.008G170400	genes	RNA-binding (RRM/RBD/RNP motifs) family protein
1	Potri.008G170600	genes
1	Potri.008G171100	genes	Eukaryotic initiation factor 4E protein
1	Potri.008G171900	genes	S-adenosyl-L-methionine-dependent methyltransferases superfamily protein
1	Potri.008G172300	genes	Calcium-dependent lipid-binding (CaLB domain) family protein
1	Potri.008G173600	genes	Major facilitator superfamily protein
1	Potri.008G173800	genes	ammonium transporter 1;1
1	Potri.008G175000	genes	glutathione S-transferase tau 7
1	Potri.008G175800	genes	Microsomal signal peptidase 12 kDa subunit (SPC12)
1	Potri.008G176000	genes	Galactose oxidase/kelch repeat superfamily protein
1	Potri.008G178100	genes	Protein of unknown function (DUF3537)
1	Potri.008G178200	genes	Protein kinase superfamily protein
1	Potri.008G182000	genes	OxaA/YidC-like membrane insertion protein
1	Potri.008G186100	genes	Phototropic-responsive NPH3 family protein
1	Potri.008G186200	genes
1	Potri.008G186800	genes	Nucleotide-diphospho-sugar transferase family protein
1	Potri.008G187000	genes	Ribosomal protein L18e/L15 superfamily protein
1	Potri.008G187100	genes	MATE efflux family protein
1	Potri.008G189801	genes	carbonic anhydrase 2
1	Potri.008G191900	genes	cofactor assembly of complex C
1	Potri.008G193400	genes	zinc finger protein 5
1	Potri.008G193650	genes
1	Potri.008G193700	genes	RNI-like superfamily protein
1	Potri.008G198200	genes	tRNA/rRNA methyltransferase (SpoU) family protein
1	Potri.008G198900	genes	Mo25 family protein
1	Potri.008G200900	genes	Transducin/WD40 repeat-like superfamily protein
1	Potri.008G201500	genes	ribonucleotide reductase 2A
1	Potri.008G203000	genes	Peroxisomal membrane 22 kDa (Mpv17/PMP22) family protein
1	Potri.008G203100	genes	Eukaryotic aspartyl protease family protein
1	Potri.008G204100	genes
1	Potri.008G204400	genes	Protein kinase superfamily protein
1	Potri.008G205400	genes	CHY-type/CTCHY-type/RING-type Zinc finger protein
1	Potri.008G206200	genes	Pseudouridine synthase family protein
1	Potri.008G206400	genes	Fcf2 pre-rRNA processing protein
1	Potri.008G206600	genes
1	Potri.008G207000	genes	ribosomal protein L3 plastid
1	Potri.008G209000	genes	Protein phosphatase 2C family protein
1	Potri.008G211100	genes	phospholipase D P1
[truncated: 26,967 more rows]
