# Supplementary material for: Flavones enrich rhizosphere Pseudomonas to enhance nitrogen utilization and secondary root growth in Populus
Source: Nat Commun. 2025 Feb 7;16:1461. doi: 10.1038/s41467-025-56226-w (PMC11805958; doi:10.1038/s41467-025-56226-w)
Supplement: Supplementary file 12 — Supplementary Data 9 [file 41467_2025_56226_MOESM12_ESM.xlsx]

## Sheet: Sheet1
Supplementary Data 9. The flavonoid biosynthesis related enzyme genes of co-expression gene clusters.
Cluster	genes	Pathways	Annotation
6	Potri.011G031700	00941 Flavonoid biosynthesis	NAD(P)-binding Rossmann-fold superfamily protein
1/3/5	Potri.018G105500	00941 Flavonoid biosynthesis/00940 Phenylpropanoid biosynthesis	hydroxycinnamoyl-CoA shikimate/quinate hydroxycinnamoyl transferase
1	Potri.018G105400	00941 Flavonoid biosynthesis/00940 Phenylpropanoid biosynthesis	hydroxycinnamoyl-CoA shikimate/quinate hydroxycinnamoyl transferase
2/3/4	Potri.003G176900	00941 Flavonoid biosynthesis	Chalcone and stilbene synthase family protein
2/3	Potri.003G176800	00941 Flavonoid biosynthesis	Chalcone and stilbene synthase family protein
2/4	Potri.001G113100	00941 Flavonoid biosynthesis	leucoanthocyanidin dioxygenase
2/4	Potri.003G176700	00941 Flavonoid biosynthesis	Chalcone and stilbene synthase family protein
2/4	Potri.001G304800	00941 Flavonoid biosynthesis/00940 Phenylpropanoid biosynthesis	S-adenosyl-L-methionine-dependent methyltransferases superfamily protein
2/3/4	Potri.005G114000	00941 Flavonoid biosynthesis	flavanone 3-hydroxylase
1	Potri.005G229500	00941 Flavonoid biosynthesis	dihydroflavonol 4-reductase
2/3/4	Potri.008G116500	00941 Flavonoid biosynthesis	NAD(P)-binding Rossmann-fold superfamily protein
2/4	Potri.009G069100	00941 Flavonoid biosynthesis	Cytochrome P450 superfamily protein
2/3/4	Potri.004G030700	00941 Flavonoid biosynthesis	NAD(P)-binding Rossmann-fold superfamily protein
5	Potri.018G070300	00941 Flavonoid biosynthesis/00940 Phenylpropanoid biosynthesis	S-adenosyl-L-methionine-dependent methyltransferases superfamily protein
2/3/4	Potri.014G145100	00941 Flavonoid biosynthesis	Chalcone and stilbene synthase family protein
2/4	Potri.009G099800	00941 Flavonoid biosynthesis/00940 Phenylpropanoid biosynthesis	S-adenosyl-L-methionine-dependent methyltransferases superfamily protein
2/4	Potri.001G051600	00941 Flavonoid biosynthesis	Chalcone and stilbene synthase family protein
2/3	Potri.001G051500	00941 Flavonoid biosynthesis	Chalcone and stilbene synthase family protein
5	Potri.003G183900	00941 Flavonoid biosynthesis/00940 Phenylpropanoid biosynthesis	hydroxycinnamoyl-CoA shikimate/quinate hydroxycinnamoyl transferase
4	Potri.018G146100	00941 Flavonoid biosynthesis/00940 Phenylpropanoid biosynthesis	cinnamate-4-hydroxylase
5	Potri.004G139600	00941 Flavonoid biosynthesis	flavonol synthase 1
3	Potri.002G086700	00941 Flavonoid biosynthesis	flavonol synthase 1
5	Potri.004G139700	00941 Flavonoid biosynthesis	flavonol synthase 1
5	Potri.018G104700	00941 Flavonoid biosynthesis/00940 Phenylpropanoid biosynthesis	hydroxycinnamoyl-CoA shikimate/quinate hydroxycinnamoyl transferase
2/4	Potri.003G119100	00941 Flavonoid biosynthesis	leucoanthocyanidin dioxygenase
3	Potri.001G028600	00941 Flavonoid biosynthesis	Chalcone and stilbene synthase family protein
5	Potri.018G104800	00941 Flavonoid biosynthesis/00940 Phenylpropanoid biosynthesis	hydroxycinnamoyl-CoA shikimate/quinate hydroxycinnamoyl transferase
3/4	Potri.008G136600	00941 Flavonoid biosynthesis/00940 Phenylpropanoid biosynthesis	caffeoyl-CoA 3-O-methyltransferase
2/4	Potri.010G129800	00941 Flavonoid biosynthesis	NAD(P)-binding Rossmann-fold superfamily protein
2/4	Potri.005G113700	00941 Flavonoid biosynthesis	flavanone 3-hydroxylase
2/3/4	Potri.002G033600	00941 Flavonoid biosynthesis	dihydroflavonol 4-reductase
2/3/4	Potri.015G050200	00941 Flavonoid biosynthesis	NAD(P)-binding Rossmann-fold superfamily protein
2/4	Potri.005G113900	00941 Flavonoid biosynthesis	flavanone 3-hydroxylase
3/5	Potri.016G031100	00941 Flavonoid biosynthesis/00940 Phenylpropanoid biosynthesis	cytochrome P450, family 98, subfamily A, polypeptide 3
2/3/4	Potri.013G073300	00941 Flavonoid biosynthesis	Cytochrome P450 superfamily protein
4	Potri.019G130700	00941 Flavonoid biosynthesis/00940 Phenylpropanoid biosynthesis	cinnamate-4-hydroxylase
1/3/6	Potri.019G001400	00941 Flavonoid biosynthesis/00940 Phenylpropanoid biosynthesis	HXXXD-type acyl-transferase family protein
3	Potri.002G236400	00941 Flavonoid biosynthesis	UDP-glucosyltransferase 75B1
3/4	Potri.016G126500	00360 Phenylalanine metabolism	Tautomerase/MIF superfamily protein
3/4	Potri.006G260200	00360 Phenylalanine metabolism	aspartate aminotransferase 5
4	Potri.008G038200	00360 Phenylalanine metabolism/00940 Phenylpropanoid biosynthesis	PHE ammonia lyase 1
1	Potri.001G398600	00360 Phenylalanine metabolism	3-hydroxyacyl-CoA dehydrogenase family protein
3	Potri.008G151900	00360 Phenylalanine metabolism	Copper amine oxidase family protein
4	Potri.017G013900	00360 Phenylalanine metabolism	Tyrosine transaminase family protein
1	Potri.009G130400	00360 Phenylalanine metabolism	Amidase family protein
4	Potri.017G013800	00360 Phenylalanine metabolism	Tyrosine transaminase family protein
5	Potri.T098400	00360 Phenylalanine metabolism	Tyrosine transaminase family protein
2/3	Potri.T079800	00360 Phenylalanine metabolism	aspartate aminotransferase
2/4	Potri.014G143300	00360 Phenylalanine metabolism	aspartate aminotransferase 1
5	Potri.002G057400	00360 Phenylalanine metabolism	phytoene desaturation 1
2/4	Potri.016G091100	00360 Phenylalanine metabolism/00940 Phenylpropanoid biosynthesis	PHE ammonia lyase 1
2/4	Potri.017G014100	00360 Phenylalanine metabolism	Tyrosine transaminase family protein
6	Potri.016G127300	00360 Phenylalanine metabolism	Tautomerase/MIF superfamily protein
1	Potri.006G104800	00360 Phenylalanine metabolism	Tautomerase/MIF superfamily protein
2/4	Potri.005G205200	00360 Phenylalanine metabolism	phytoene desaturation 1
4	Potri.004G171000	00360 Phenylalanine metabolism	Amidase family protein
5	Potri.010G088800	00360 Phenylalanine metabolism	Copper amine oxidase family protein
6	Potri.012G084400	00360 Phenylalanine metabolism	Copper amine oxidase family protein
4	Potri.001G118200	00360 Phenylalanine metabolism	Copper amine oxidase family protein
4	Potri.004G171300	00360 Phenylalanine metabolism	Amidase family protein
5	Potri.010G224100	00360 Phenylalanine metabolism/00940 Phenylpropanoid biosynthesis	PHE ammonia lyase 1
3	Potri.015G082900	00360 Phenylalanine metabolism	Copper amine oxidase family protein
4	Potri.005G079200	00360 Phenylalanine metabolism	aspartate aminotransferase
1/6	Potri.004G169300	00360 Phenylalanine metabolism	Amidase family protein
6	Potri.004G169400	00360 Phenylalanine metabolism	Amidase family protein
3	Potri.009G063300	00940 Phenylpropanoid biosynthesis	elicitor-activated gene 3-1
2	Potri.007G122200	00940 Phenylpropanoid biosynthesis	Peroxidase superfamily protein
4	Potri.001G268600	00940 Phenylpropanoid biosynthesis	elicitor-activated gene 3-1
3	Potri.007G132800	00940 Phenylpropanoid biosynthesis	Peroxidase superfamily protein
2/3	Potri.012G006800	00940 Phenylpropanoid biosynthesis	Peroxidase superfamily protein
4	Potri.006G199100	00940 Phenylpropanoid biosynthesis	elicitor-activated gene 3-1
4	Potri.012G006400	00940 Phenylpropanoid biosynthesis	O-methyltransferase 1
1/3	Potri.016G023300	00940 Phenylpropanoid biosynthesis	cinnamyl-alcohol dehydrogenase
5	Potri.005G195700	00940 Phenylpropanoid biosynthesis	Peroxidase superfamily protein
4	Potri.003G059200	00940 Phenylpropanoid biosynthesis	lysophospholipase 2
5/6	Potri.016G078300	00940 Phenylpropanoid biosynthesis	cinnamyl alcohol dehydrogenase 6
4	Potri.013G083600	00940 Phenylpropanoid biosynthesis	Peroxidase superfamily protein
4	Potri.007G019300	00940 Phenylpropanoid biosynthesis	Peroxidase superfamily protein
6	Potri.017G038000	00940 Phenylpropanoid biosynthesis	Peroxidase superfamily protein
3	Potri.001G011300	00940 Phenylpropanoid biosynthesis	peroxidase CB
4	Potri.003G181400	00940 Phenylpropanoid biosynthesis	cinnamoyl coa reductase 1
2/3	Potri.008G022700	00940 Phenylpropanoid biosynthesis	Peroxidase superfamily protein
1	Potri.006G129900	00940 Phenylpropanoid biosynthesis	Peroxidase superfamily protein
4	Potri.005G089401	00940 Phenylpropanoid biosynthesis	root hair specific 19
3/6	Potri.001G458700	00940 Phenylpropanoid biosynthesis	Peroxidase superfamily protein
2/3	Potri.010G236901	00940 Phenylpropanoid biosynthesis	Peroxidase superfamily protein
5	Potri.002G031200	00940 Phenylpropanoid biosynthesis	Peroxidase superfamily protein
1	Potri.T149300	00940 Phenylpropanoid biosynthesis	cinnamyl-alcohol dehydrogenase
2/4	Potri.002G180700	00940 Phenylpropanoid biosynthesis	O-methyltransferase 1
2/3/5	Potri.007G122300	00940 Phenylpropanoid biosynthesis	Peroxidase superfamily protein
2	Potri.001G046100	00940 Phenylpropanoid biosynthesis	cinnamoyl coa reductase 1
5	Potri.007G096200	00940 Phenylpropanoid biosynthesis	Peroxidase superfamily protein
2/4	Potri.003G214800	00940 Phenylpropanoid biosynthesis	peroxidase 2
5	Potri.004G023100	00940 Phenylpropanoid biosynthesis	Peroxidase superfamily protein
1	Potri.002G065300	00940 Phenylpropanoid biosynthesis	Peroxidase superfamily protein
2/3	Potri.011G150500	00940 Phenylpropanoid biosynthesis	O-methyltransferase 1
3	Potri.015G003600	00940 Phenylpropanoid biosynthesis	Peroxidase superfamily protein
3/4	Potri.005G108900	00940 Phenylpropanoid biosynthesis	Peroxidase superfamily protein
2/4	Potri.003G099700	00940 Phenylpropanoid biosynthesis	AMP-dependent synthetase and ligase family protein
2	Potri.018G089900	00940 Phenylpropanoid biosynthesis	Peroxidase family protein
2/4	Potri.001G351000	00940 Phenylpropanoid biosynthesis	Peroxidase superfamily protein
1/3	Potri.009G123600	00940 Phenylpropanoid biosynthesis	ferulic acid 5-hydroxylase 1
2/4	Potri.001G307200	00940 Phenylpropanoid biosynthesis	cinnamyl alcohol dehydrogenase 9
4	Potri.001G175000	00940 Phenylpropanoid biosynthesis	lysophospholipase 2
2/3	Potri.009G062800	00940 Phenylpropanoid biosynthesis	elicitor-activated gene 3-1
2/3	Potri.012G042800	00940 Phenylpropanoid biosynthesis	Peroxidase superfamily protein
4	Potri.002G180600	00940 Phenylpropanoid biosynthesis	O-methyltransferase 1
6	Potri.006G069600	00940 Phenylpropanoid biosynthesis	Peroxidase superfamily protein
3/4	Potri.011G027300	00940 Phenylpropanoid biosynthesis	Peroxidase superfamily protein
2/4	Potri.019G049500	00940 Phenylpropanoid biosynthesis	4-coumarate:CoA ligase 3
5/6	Potri.001G013000	00940 Phenylpropanoid biosynthesis	peroxidase CA
1	Potri.011G062300	00940 Phenylpropanoid biosynthesis	Peroxidase superfamily protein
2	Potri.015G003100	00940 Phenylpropanoid biosynthesis	O-methyltransferase 1
5	Potri.006G024250	00940 Phenylpropanoid biosynthesis	cinnamyl-alcohol dehydrogenase
2/4	Potri.015G003500	00940 Phenylpropanoid biosynthesis	Peroxidase superfamily protein
2/3/4	Potri.001G145800	00940 Phenylpropanoid biosynthesis	Peroxidase superfamily protein
6	Potri.003G053701	00940 Phenylpropanoid biosynthesis	Peroxidase superfamily protein
5	Potri.004G102000	00940 Phenylpropanoid biosynthesis	AMP-dependent synthetase and ligase family protein
2/3/5	Potri.014G106500	00940 Phenylpropanoid biosynthesis	O-methyltransferase 1
6	Potri.002G076766	00940 Phenylpropanoid biosynthesis	O-methyltransferase 1
4	Potri.001G045100	00940 Phenylpropanoid biosynthesis	cinnamoyl coa reductase 1
4	Potri.001G045500	00940 Phenylpropanoid biosynthesis	cinnamoyl coa reductase 1
5	Potri.005G117500	00940 Phenylpropanoid biosynthesis	ferulic acid 5-hydroxylase 1
5	Potri.004G144600	00940 Phenylpropanoid biosynthesis	Peroxidase superfamily protein
2/4	Potri.016G058200	00940 Phenylpropanoid biosynthesis	peroxidase 2
3	Potri.018G075000	00940 Phenylpropanoid biosynthesis	aldehyde dehydrogenase 2C4
2/4	Potri.002G180500	00940 Phenylpropanoid biosynthesis	O-methyltransferase 1
5	Potri.006G169600	00940 Phenylpropanoid biosynthesis	4-coumarate:CoA ligase 2
3/5	Potri.004G134800	00940 Phenylpropanoid biosynthesis	Peroxidase superfamily protein
2/4	Potri.009G063400	00940 Phenylpropanoid biosynthesis	elicitor-activated gene 3-1
3/4	Potri.007G122100	00940 Phenylpropanoid biosynthesis	Peroxidase superfamily protein
4	Potri.010G134500	00940 Phenylpropanoid biosynthesis	Peroxidase superfamily protein
2/4	Potri.018G015500	00940 Phenylpropanoid biosynthesis	Peroxidase superfamily protein
6	Potri.005G195600	00940 Phenylpropanoid biosynthesis	Peroxidase superfamily protein
5	Potri.001G013100	00940 Phenylpropanoid biosynthesis	Peroxidase superfamily protein
2/4	Potri.008G110600	00940 Phenylpropanoid biosynthesis	Peroxidase superfamily protein
5	Potri.018G131600	00940 Phenylpropanoid biosynthesis	Peroxidase superfamily protein
2	Potri.007G053400	00940 Phenylpropanoid biosynthesis	root hair specific 19
3	Potri.017G112800	00940 Phenylpropanoid biosynthesis	AMP-dependent synthetase and ligase family protein
2/3/5	Potri.014G106600	00940 Phenylpropanoid biosynthesis	O-methyltransferase 1
3/5	Potri.008G022600	00940 Phenylpropanoid biosynthesis	Peroxidase superfamily protein
5	Potri.006G024300	00940 Phenylpropanoid biosynthesis	cinnamyl-alcohol dehydrogenase
4	Potri.009G106400	00940 Phenylpropanoid biosynthesis	Peroxidase superfamily protein
6	Potri.T160100	00940 Phenylpropanoid biosynthesis	Peroxidase superfamily protein
4	Potri.002G018300	00940 Phenylpropanoid biosynthesis	cinnamyl alcohol dehydrogenase 9
4	Potri.004G052100	00940 Phenylpropanoid biosynthesis	Peroxidase superfamily protein
3/4	Potri.018G094200	00940 Phenylpropanoid biosynthesis	4-coumarate:CoA ligase 2
