# Supplementary material for: Flavones enrich rhizosphere Pseudomonas to enhance nitrogen utilization and secondary root growth in Populus
Source: Nat Commun. 2025 Feb 7;16:1461. doi: 10.1038/s41467-025-56226-w (PMC11805958; doi:10.1038/s41467-025-56226-w)
Supplement: Supplementary file 14 — Supplementary Data 11 [file 41467_2025_56226_MOESM14_ESM.xlsx]

## Sheet: Sheet1
Supplementary Data 11. Difference analysis of rhizosphere microbial abundance between transgenic poplars (PopCHS4-OE and PopGL3-OE) and wild type (WT; by ANCOM-BC2).
Names	sample1	sample2	logFC	AveExpr	P.Value	padj
D_0__Bacteria;D_1__Epsilonbacteraeota	PopCHS4-OE	WT	-2.02658	7.47496	0.00024172	0.00650618
D_0__Bacteria;D_1__Lentisphaerae	PopCHS4-OE	WT	-2.2469	3.56364	0.000325309	0.00650618
D_0__Bacteria;D_1__Entotheonellaeota	PopCHS4-OE	WT	-0.690469	10.298	0.00915914	0.122122
D_0__Bacteria;D_1__Proteobacteria;D_2__Gammaproteobacteria;D_3__Pseudomonadales;D_4__Pseudomonadaceae;D_5__Azotobacter	PopCHS4-OE	WT	-3.82138	10.3966	1.01e-09	1.21e-06
D_0__Bacteria;D_1__Epsilonbacteraeota;D_2__Campylobacteria;D_3__Campylobacterales;D_4__Arcobacteraceae;D_5__Arcobacter	PopCHS4-OE	WT	-2.10193	7.14938	1.17e-05	0.0039493
D_0__Bacteria;D_1__Proteobacteria;D_2__Gammaproteobacteria;D_3__Enterobacteriales;D_4__Enterobacteriaceae;Other	PopCHS4-OE	WT	3.27033	10.023	1.21e-05	0.0039493
D_0__Bacteria;D_1__Chloroflexi;D_2__Ktedonobacteria;D_3__C0119;D_4__uncultured Chloroflexi bacterium;D_5__uncultured Chloroflexi bacterium	PopCHS4-OE	WT	-3.61482	4.15691	1.33e-05	0.0039493
D_0__Bacteria;D_1__Firmicutes;D_2__Clostridia;D_3__Clostridiales;D_4__Lachnospiraceae;D_5__uncultured	PopCHS4-OE	WT	1.9001	9.94758	6.46e-05	0.0153902
D_0__Bacteria;D_1__Bacteroidetes;D_2__Bacteroidia;D_3__Sphingobacteriales;D_4__Sphingobacteriaceae;Other	PopCHS4-OE	WT	-3.09245	3.99749	0.000281028	0.0394399
D_0__Bacteria;D_1__Patescibacteria;D_2__Parcubacteria;D_3__Candidatus Kaiserbacteria;D_4__uncultured bacterium;D_5__uncultured bacterium	PopCHS4-OE	WT	2.83531	6.3455	0.000320016	0.0394399
D_0__Bacteria;D_1__Actinobacteria;D_2__Actinobacteria;D_3__Pseudonocardiales;D_4__Pseudonocardiaceae;D_5__Actinomycetospora	PopCHS4-OE	WT	2.9872	6.00589	0.000331149	0.0394399
D_0__Bacteria;D_1__Proteobacteria;D_2__Gammaproteobacteria;D_3__Betaproteobacteriales;D_4__Rhodocyclaceae;D_5__Dechloromonas	PopCHS4-OE	WT	-1.21547	11.8299	0.000263704	0.0394399
D_0__Bacteria;D_1__Firmicutes;D_2__Bacilli;D_3__Bacillales;D_4__Staphylococcaceae;D_5__Staphylococcus	PopCHS4-OE	WT	3.79673	4.98587	0.000403986	0.0437407
D_0__Bacteria;D_1__Proteobacteria;D_2__Alphaproteobacteria;D_3__Rhizobiales;D_4__Rhizobiaceae;D_5__[Rhizobium] sphaerophysae group	PopCHS4-OE	WT	-0.976162	13.0103	0.000267095	0.0394399
D_0__Bacteria;D_1__Bacteroidetes;D_2__Bacteroidia;D_3__Chitinophagales;D_4__Chitinophagaceae;D_5__Pseudoflavitalea	PopCHS4-OE	WT	-1.70252	9.19623	0.000497364	0.0493634
D_0__Bacteria;D_1__Proteobacteria;D_2__Gammaproteobacteria;D_3__Betaproteobacteriales;D_4__Burkholderiaceae;D_5__Xylophilus	PopCHS4-OE	WT	2.59925	5.22035	0.000544258	0.0498624
D_0__Bacteria;D_1__Proteobacteria;D_2__Alphaproteobacteria;D_3__Rhizobiales;D_4__Pleomorphomonadaceae;D_5__uncultured	PopCHS4-OE	WT	-2.73976	4.32982	0.000704535	0.0599358
D_0__Bacteria;D_1__Proteobacteria;D_2__Alphaproteobacteria;D_3__Sneathiellales;D_4__Sneathiellaceae;D_5__Taonella	PopCHS4-OE	WT	-1.47441	7.66249	0.000869749	0.0690581
D_0__Bacteria;D_1__Bacteroidetes;D_2__Bacteroidia;D_3__Cytophagales;D_4__Cyclobacteriaceae;D_5__uncultured	PopCHS4-OE	WT	3.18982	5.27018	0.000935788	0.0696577
D_0__Bacteria;D_1__Verrucomicrobia;D_2__Verrucomicrobiae;D_3__Verrucomicrobiales;D_4__DEV007;D_5__uncultured organism	PopCHS4-OE	WT	-2.06706	5.94168	0.00118066	0.0827159
D_0__Bacteria;D_1__Bacteroidetes;D_2__Bacteroidia;D_3__Chitinophagales;D_4__Chitinophagaceae;D_5__Chitinophaga	PopCHS4-OE	WT	-2.98801	8.42456	0.00151773	0.100423
D_0__Bacteria;D_1__Bacteroidetes;D_2__Bacteroidia;D_3__Flavobacteriales;D_4__Flavobacteriaceae;D_5__Subsaxibacter	PopCHS4-OE	WT	-2.87674	5.12756	0.00243407	0.117767
D_0__Bacteria;D_1__Lentisphaerae;Other;Other;Other;Other	PopCHS4-OE	WT	-2.21033	3.56364	0.00218066	0.117767
D_0__Bacteria;D_1__Acidobacteria;D_2__Acidobacteriia;D_3__Acidobacteriales;D_4__Acidobacteriaceae (Subgroup 1);D_5__Terriglobus	PopCHS4-OE	WT	-3.56862	5.13526	0.00244857	0.117767
D_0__Bacteria;D_1__Bacteroidetes;D_2__Bacteroidia;D_3__Sphingobacteriales;D_4__Sphingobacteriaceae;D_5__Sphingobacterium	PopCHS4-OE	WT	-3.37872	5.43749	0.00269555	0.118285
D_0__Bacteria;D_1__Proteobacteria;D_2__Gammaproteobacteria;D_3__Betaproteobacteriales;D_4__Burkholderiaceae;D_5__Herminiimonas	PopCHS4-OE	WT	-2.2313	3.51451	0.00245171	0.117767
D_0__Bacteria;D_1__Chloroflexi;D_2__Anaerolineae;D_3__Ardenticatenales;D_4__Ardenticatenaceae;D_5__uncultured	PopCHS4-OE	WT	-1.85169	6.77451	0.0027815	0.118285
D_0__Bacteria;D_1__Actinobacteria;D_2__Actinobacteria;D_3__Streptomycetales;D_4__Streptomycetaceae;D_5__Kitasatospora	PopCHS4-OE	WT	-3.27565	7.87181	0.00288016	0.118285
D_0__Bacteria;D_1__Firmicutes;D_2__Bacilli;D_3__Bacillales;D_4__Family XII;D_5__Exiguobacterium	PopCHS4-OE	WT	2.77645	6.9445	0.00312866	0.120201
D_0__Bacteria;D_1__Verrucomicrobia;D_2__Verrucomicrobiae;D_3__Chthoniobacterales;D_4__Terrimicrobiaceae;D_5__Terrimicrobium	PopCHS4-OE	WT	-0.978815	9.62103	0.00236092	0.117767
D_0__Bacteria;D_1__Proteobacteria;D_2__Gammaproteobacteria;D_3__Betaproteobacteriales;D_4__Burkholderiaceae;D_5__Pseudacidovorax	PopCHS4-OE	WT	2.33573	5.51883	0.00343061	0.127683
D_0__Bacteria;D_1__Proteobacteria;D_2__Gammaproteobacteria;D_3__Diplorickettsiales;D_4__Diplorickettsiaceae;D_5__uncultured	PopCHS4-OE	WT	-0.802846	9.69083	0.00257089	0.117767
D_0__Bacteria;D_1__Proteobacteria;D_2__Gammaproteobacteria;D_3__Betaproteobacteriales;D_4__Burkholderiaceae;D_5__Mitsuaria	PopCHS4-OE	WT	-6.12366	7.27525	0.00371235	0.130041
D_0__Bacteria;D_1__Proteobacteria;D_2__Alphaproteobacteria;D_3__Rhizobiales;D_4__Pleomorphomonadaceae;D_5__Chthonobacter	PopCHS4-OE	WT	-0.846539	9.81923	0.00256743	0.117767
D_0__Bacteria;D_1__Proteobacteria;D_2__Alphaproteobacteria;D_3__Rickettsiales;D_4__Mitochondria;D_5__Lupinus angustifolius (narrow-leaved blue lupine)	PopCHS4-OE	WT	-4.77398	5.91544	0.00413079	0.140565
D_0__Bacteria;D_1__Proteobacteria;D_2__Alphaproteobacteria;D_3__Rickettsiales;D_4__SM2D12;D_5__uncultured alpha proteobacterium	PopCHS4-OE	WT	2.34818	5.90778	0.0047591	0.153192
D_0__Bacteria;D_1__Proteobacteria;D_2__Alphaproteobacteria;D_3__Acetobacterales;D_4__Acetobacteraceae;D_5__Rhodopila	PopCHS4-OE	WT	-2.52613	4.79414	0.00491291	0.153981
D_0__Bacteria;D_1__Proteobacteria;D_2__Alphaproteobacteria;D_3__Rhizobiales;D_4__Rhizobiaceae;D_5__Shinella	PopCHS4-OE	WT	-0.848889	9.48593	0.00365248	0.130041
D_0__Bacteria;D_1__Bacteroidetes;D_2__Bacteroidia;D_3__Flavobacteriales;D_4__Flavobacteriaceae;D_5__Flavobacterium	PopCHS4-OE	WT	-2.93859	9.68834	0.00253904	0.117767
D_0__Bacteria;D_1__Proteobacteria;D_2__Gammaproteobacteria;D_3__Betaproteobacteriales;D_4__B1-7BS;D_5__uncultured Denitratisoma sp.	PopCHS4-OE	WT	-3.40283	4.28232	0.00577556	0.167773
D_0__Bacteria;D_1__Bacteroidetes;D_2__Bacteroidia;D_3__Flavobacteriales;D_4__Weeksellaceae;D_5__Cloacibacterium	PopCHS4-OE	WT	-2.31009	5.03043	0.00626107	0.169659
D_0__Bacteria;D_1__Verrucomicrobia;D_2__Verrucomicrobiae;D_3__Verrucomicrobiales;D_4__Verrucomicrobiaceae;D_5__Verrucomicrobium	PopCHS4-OE	WT	-1.15624	7.7039	0.00524719	0.156235
D_0__Bacteria;D_1__Bacteroidetes;D_2__Bacteroidia;D_3__Sphingobacteriales;D_4__Sphingobacteriaceae;D_5__Pedobacter	PopCHS4-OE	WT	-1.09652	9.2148	0.00425769	0.140859
D_0__Bacteria;D_1__Actinobacteria;D_2__Actinobacteria;D_3__Micrococcales;D_4__Microbacteriaceae;D_5__uncultured	PopCHS4-OE	WT	2.32872	5.78761	0.00626783	0.169659
D_0__Bacteria;D_1__Proteobacteria;D_2__Gammaproteobacteria;D_3__Betaproteobacteriales;D_4__Burkholderiaceae;D_5__Paucibacter	PopCHS4-OE	WT	-2.10772	7.52179	0.00597897	0.169546
D_0__Bacteria;D_1__Planctomycetes;D_2__Phycisphaerae;D_3__CCM11a;D_4__uncultured bacterium;D_5__uncultured bacterium	PopCHS4-OE	WT	-2.36102	4.34685	0.00677544	0.179323
D_0__Bacteria;D_1__Proteobacteria;D_2__Gammaproteobacteria;D_3__Betaproteobacteriales;D_4__Burkholderiaceae;D_5__Rhizobacter	PopCHS4-OE	WT	-0.689382	12.28	0.00305275	0.120201
D_0__Bacteria;D_1__Proteobacteria;D_2__Alphaproteobacteria;D_3__Rhodobacterales;D_4__Rhodobacteraceae;D_5__Roseovarius	PopCHS4-OE	WT	2.49401	5.74514	0.00731852	0.185454
D_0__Bacteria;D_1__Proteobacteria;D_2__Alphaproteobacteria;D_3__Rhizobiales;D_4__Rhizobiaceae;D_5__Ochrobactrum	PopCHS4-OE	WT	-2.72889	5.64989	0.00878093	0.21343
D_0__Bacteria;D_1__Proteobacteria;D_2__Gammaproteobacteria;D_3__Nitrosococcales;D_4__Nitrosococcaceae;D_5__wb1-P19	PopCHS4-OE	WT	-2.10945	6.19828	0.00876538	0.21343
D_0__Bacteria;D_1__Cyanobacteria;D_2__Melainabacteria;D_3__Vampirovibrionales;Other;Other	PopCHS4-OE	WT	-2.50228	5.40625	0.00990798	0.218526
D_0__Bacteria;D_1__Proteobacteria;D_2__Alphaproteobacteria;D_3__Rhizobiales;D_4__Pleomorphomonadaceae;D_5__Pleomorphomonas	PopCHS4-OE	WT	-1.56168	6.77261	0.00943072	0.21677
D_0__Bacteria;D_1__Actinobacteria;D_2__Actinobacteria;D_3__Streptosporangiales;D_4__Streptosporangiaceae;D_5__Streptosporangium	PopCHS4-OE	WT	2.49424	5.05166	0.0106968	0.223507
D_0__Bacteria;D_1__Patescibacteria;D_2__WWE3;D_3__uncultured bacterium;D_4__uncultured bacterium;D_5__uncultured bacterium	PopCHS4-OE	WT	-2.10011	5.72896	0.0108887	0.223593
D_0__Bacteria;D_1__Proteobacteria;D_2__Alphaproteobacteria;D_3__Micavibrionales;D_4__Micavibrionaceae;D_5__Micavibrio	PopCHS4-OE	WT	-1.94175	4.38478	0.011185	0.225186
D_0__Bacteria;D_1__Cyanobacteria;D_2__Oxyphotobacteria;D_3__Chloroplast;D_4__Phaseolus acutifolius (tepary bean);D_5__Phaseolus bean);D_5__Phaseolus acutifolius (tepary bean)	PopCHS4-OE	WT	-5.76893	7.22081	0.0106261	0.223507
D_0__Bacteria;D_1__Proteobacteria;D_2__Gammaproteobacteria;D_3__uncultured;D_4__metagenome;D_5__metagenome	PopCHS4-OE	WT	-1.07023	8.3508	0.010438	0.223507
D_0__Bacteria;D_1__Proteobacteria;D_2__Gammaproteobacteria;D_3__Betaproteobacteriales;D_4__Methylophilaceae;D_5__MM2	PopCHS4-OE	WT	-0.853173	9.25374	0.00964636	0.21677
D_0__Bacteria;D_1__Proteobacteria;D_2__Gammaproteobacteria;D_3__Betaproteobacteriales;D_4__Burkholderiaceae;D_5__Burkholderia-Caballeronia-Paraburkholderia	PopCHS4-OE	WT	-3.14046	7.04584	0.014435	0.256597
D_0__Bacteria;D_1__Proteobacteria;D_2__Alphaproteobacteria;D_3__Rhizobiales;D_4__Beijerinckiaceae;D_5__28-YEA-48	PopCHS4-OE	WT	-1.94431	3.45798	0.016641	0.283134
D_0__Bacteria;D_1__Proteobacteria;D_2__Gammaproteobacteria;D_3__Xanthomonadales;D_4__Xanthomonadaceae;D_5__Pseudoxanthomonas	PopCHS4-OE	WT	0.436049	14.0376	0.00505392	0.154339
D_0__Bacteria;D_1__Proteobacteria;D_2__Deltaproteobacteria;D_3__Desulfobacterales;D_4__Desulfobulbaceae;D_5__Desulfopila	PopCHS4-OE	WT	-0.997776	8.44926	0.0125034	0.236374
D_0__Bacteria;D_1__Proteobacteria;D_2__Gammaproteobacteria;D_3__Legionellales;D_4__Legionellaceae;D_5__Legionella	PopCHS4-OE	WT	-0.888395	8.37214	0.0121831	0.234033
D_0__Bacteria;D_1__BRC1;D_2__metagenome;D_3__metagenome;D_4__metagenome;D_5__metagenome	PopCHS4-OE	WT	1.96804	4.24189	0.0181534	0.29178
D_0__Bacteria;D_1__Chloroflexi;D_2__Anaerolineae;D_3__uncultured Bellilinea sp.;D_4__uncultured Bellilinea sp.;D_5__uncultured Bellilinea sp.	PopCHS4-OE	WT	-1.94112	3.8241	0.018374	0.29178
D_0__Bacteria;D_1__Bacteroidetes;D_2__Bacteroidia;D_3__Bacteroidales;D_4__Paludibacteraceae;D_5__uncultured	PopCHS4-OE	WT	1.79951	7.39685	0.0180367	0.29178
D_0__Bacteria;D_1__Proteobacteria;D_2__Gammaproteobacteria;D_3__Enterobacteriales;D_4__Enterobacteriaceae;D_5__Citrobacter	PopCHS4-OE	WT	1.78891	9.66199	0.0156437	0.270023
D_0__Bacteria;D_1__Proteobacteria;D_2__Alphaproteobacteria;D_3__Rhizobiales;D_4__Xanthobacteraceae;D_5__Bradyrhizobium	PopCHS4-OE	WT	-1.67688	12.5808	0.00708779	0.183512
D_0__Bacteria;D_1__Proteobacteria;D_2__Alphaproteobacteria;D_3__Sphingomonadales;D_4__Sphingomonadaceae;D_5__Sphingorhabdus	PopCHS4-OE	WT	2.15463	4.75542	0.0218862	0.325831
D_0__Bacteria;D_1__Proteobacteria;D_2__Gammaproteobacteria;D_3__Betaproteobacteriales;D_4__Burkholderiaceae;D_5__Duganella	PopCHS4-OE	WT	-2.86263	7.19995	0.017786	0.29178
D_0__Bacteria;D_1__Proteobacteria;D_2__Gammaproteobacteria;D_3__Enterobacteriales;D_4__Enterobacteriaceae;D_5__Erwinia	PopCHS4-OE	WT	1.77385	8.00878	0.0207947	0.31752
D_0__Bacteria;D_1__Actinobacteria;D_2__Actinobacteria;D_3__Frankiales;D_4__Sporichthyaceae;D_5__Sporichthya	PopCHS4-OE	WT	1.05754	7.90473	0.0187706	0.294155
D_0__Bacteria;D_1__Proteobacteria;D_2__Deltaproteobacteria;D_3__Oligoflexales;D_4__053A03-B-DI-P58;Other	PopCHS4-OE	WT	2.0826	4.48858	0.0234394	0.332338
D_0__Bacteria;D_1__Proteobacteria;D_2__Deltaproteobacteria;D_3__Bdellovibrionales;D_4__Bdellovibrionaceae;D_5__Bdellovibrio	PopCHS4-OE	WT	-0.678145	11.3506	0.00947788	0.21677
D_0__Bacteria;D_1__Bacteroidetes;D_2__Bacteroidia;D_3__Sphingobacteriales;D_4__Sphingobacteriaceae;D_5__Mucilaginibacter	PopCHS4-OE	WT	-1.84656	9.07455	0.0137262	0.251507
D_0__Bacteria;D_1__Bacteroidetes;D_2__Bacteroidia;D_3__Bacteroidales;D_4__Marinilabiliaceae;D_5__[Cytophaga] xylanolytica group	PopCHS4-OE	WT	-2.06619	4.74279	0.0228942	0.328518
D_0__Bacteria;D_1__Actinobacteria;D_2__Actinobacteria;D_3__Kineosporiales;D_4__Kineosporiaceae;D_5__uncultured	PopCHS4-OE	WT	1.85443	4.24189	0.0258715	0.358291
D_0__Bacteria;D_1__Proteobacteria;D_2__Gammaproteobacteria;D_3__Betaproteobacteriales;D_4__Rhodocyclaceae;D_5__Ferribacterium	PopCHS4-OE	WT	-1.50085	6.82655	0.0216101	0.325792
D_0__Bacteria;D_1__Gemmatimonadetes;D_2__Longimicrobia;D_3__Longimicrobiales;D_4__Longimicrobiaceae;Other	PopCHS4-OE	WT	0.629263	10.4131	0.0132067	0.245768
D_0__Bacteria;D_1__Proteobacteria;D_2__Gammaproteobacteria;D_3__Gammaproteobacteria Incertae Sedis;D_4__Unknown Family;D_5__uncultured bacterium	PopCHS4-OE	WT	-1.78506	6.74779	0.0226508	0.328518
D_0__Bacteria;D_1__Proteobacteria;D_2__Alphaproteobacteria;D_3__Rhodobacterales;D_4__Rhodobacteraceae;D_5__Paracoccus	PopCHS4-OE	WT	-0.807756	9.45107	0.0152223	0.266615
D_0__Bacteria;D_1__Verrucomicrobia;D_2__Verrucomicrobiae;D_3__Pedosphaerales;D_4__Pedosphaeraceae;D_5__uncultured Verrucomicrobia bacterium	PopCHS4-OE	WT	-1.36794	7.27441	0.0222889	0.327729
D_0__Bacteria;D_1__Bacteroidetes;D_2__Bacteroidia;D_3__Chitinophagales;D_4__Chitinophagaceae;D_5__Niastella	PopCHS4-OE	WT	-0.793275	10.8962	0.0114167	0.225186
D_0__Bacteria;D_1__Bacteroidetes;D_2__Bacteroidia;D_3__Flavobacteriales;D_4__NS9 marine group;D_5__uncultured bacterium	PopCHS4-OE	WT	-1.44686	6.29169	0.02621	0.358805
D_0__Bacteria;D_1__Verrucomicrobia;D_2__Verrucomicrobiae;D_3__Opitutales;D_4__Opitutaceae;Other	PopCHS4-OE	WT	-2.04554	4.65714	0.0285651	0.378011
D_0__Bacteria;D_1__Proteobacteria;D_2__Gammaproteobacteria;D_3__Enterobacteriales;D_4__Enterobacteriaceae;D_5__Serratia	PopCHS4-OE	WT	-3.55943	4.60491	0.0284262	0.378011
D_0__Bacteria;D_1__Proteobacteria;D_2__Gammaproteobacteria;D_3__Immundisolibacterales;D_4__Immundisolibacteraceae;D_5__Immundisolibacter	PopCHS4-OE	WT	-1.71133	4.69991	0.0310695	0.388282
D_0__Bacteria;D_1__Proteobacteria;D_2__Gammaproteobacteria;D_3__Xanthomonadales;D_4__Rhodanobacteraceae;D_5__Dyella	PopCHS4-OE	WT	-1.45232	8.69868	0.0182785	0.29178
D_0__Bacteria;D_1__Bacteroidetes;D_2__Bacteroidia;D_3__Sphingobacteriales;D_4__Sphingobacteriaceae;D_5__uncultured	PopCHS4-OE	WT	-1.88687	5.2569	0.0312973	0.388282
D_0__Bacteria;D_1__Proteobacteria;D_2__Gammaproteobacteria;D_3__Betaproteobacteriales;D_4__Methylophilaceae;D_5__Methylovorus	PopCHS4-OE	WT	-2.62815	4.48456	0.0321747	0.395052
D_0__Bacteria;D_1__Bacteroidetes;D_2__Bacteroidia;D_3__Chitinophagales;D_4__Chitinophagaceae;D_5__Heliimonas	PopCHS4-OE	WT	-1.96656	4.14663	0.0339622	0.398688
D_0__Bacteria;D_1__Proteobacteria;D_2__Alphaproteobacteria;D_3__Azospirillales;Other;Other	PopCHS4-OE	WT	-1.69984	3.96513	0.0344233	0.398688
D_0__Bacteria;D_1__Bacteroidetes;D_2__Bacteroidia;D_3__Bacteroidales;D_4__Prolixibacteraceae;D_5__BSV13	PopCHS4-OE	WT	1.77527	4.39668	0.0345569	0.398688
D_0__Bacteria;D_1__Proteobacteria;D_2__Gammaproteobacteria;D_3__Steroidobacterales;D_4__Steroidobacteraceae;D_5__Steroidobacter	PopCHS4-OE	WT	-0.490821	12.01	0.0115335	0.225186
D_0__Bacteria;D_1__Gemmatimonadetes;D_2__S0134 terrestrial group;D_3__metagenome;D_4__metagenome;D_5__metagenome	PopCHS4-OE	WT	1.52801	3.63947	0.0355157	0.402849
D_0__Bacteria;D_1__Proteobacteria;D_2__Gammaproteobacteria;D_3__Cellvibrionales;D_4__Cellvibrionaceae;D_5__uncultured	PopCHS4-OE	WT	1.48161	6.55931	0.0299479	0.383527
D_0__Bacteria;D_1__Patescibacteria;D_2__Parcubacteria;D_3__Candidatus Adlerbacteria;D_4__metagenome;D_5__metagenome	PopCHS4-OE	WT	-1.77221	4.63297	0.0366868	0.412207
D_0__Bacteria;D_1__Proteobacteria;D_2__Gammaproteobacteria;D_3__Betaproteobacteriales;D_4__Burkholderiaceae;D_5__Variovorax	PopCHS4-OE	WT	-0.552739	11.2803	0.0141887	0.256042
D_0__Bacteria;D_1__Actinobacteria;D_2__Actinobacteria;D_3__Micrococcales;D_4__Dermabacteraceae;D_5__Brachybacterium	PopCHS4-OE	WT	2.18108	5.30331	0.0382921	0.418232
D_0__Bacteria;D_1__Actinobacteria;D_2__Actinobacteria;D_3__Micrococcales;D_4__Intrasporangiaceae;D_5__Phycicoccus	PopCHS4-OE	WT	1.63177	6.05803	0.0387173	0.418232
D_0__Bacteria;D_1__Proteobacteria;D_2__Gammaproteobacteria;D_3__Betaproteobacteriales;D_4__Methylophilaceae;D_5__uncultured	PopCHS4-OE	WT	-2.40166	4.27635	0.0389788	0.418232
D_0__Bacteria;D_1__Proteobacteria;D_2__Deltaproteobacteria;D_3__Myxococcales;D_4__P3OB-42;D_5__uncultured bacterium	PopCHS4-OE	WT	-1.6693	6.42897	0.0344615	0.398688
D_0__Bacteria;D_1__Proteobacteria;D_2__Gammaproteobacteria;D_3__Betaproteobacteriales;D_4__TRA3-20;D_5__metagenome	PopCHS4-OE	WT	1.85934	5.1859	0.040564	0.427362
D_0__Bacteria;D_1__Actinobacteria;D_2__Actinobacteria;D_3__Corynebacteriales;D_4__Dietziaceae;D_5__Dietzia	PopCHS4-OE	WT	1.83295	4.90283	0.0450505	0.456611
D_0__Bacteria;D_1__Firmicutes;D_2__Clostridia;D_3__Clostridiales;D_4__Clostridiaceae 1;D_5__Clostridium sensu stricto 7	PopCHS4-OE	WT	-1.65152	3.71844	0.0459531	0.456611
D_0__Bacteria;D_1__Proteobacteria;D_2__Alphaproteobacteria;D_3__Rickettsiales;D_4__Rickettsiaceae;D_5__Rickettsia	PopCHS4-OE	WT	1.55516	5.19112	0.0457969	0.456611
D_0__Bacteria;D_1__Bacteroidetes;D_2__Bacteroidia;D_3__Chitinophagales;D_4__Chitinophagaceae;D_5__Taibaiella	PopCHS4-OE	WT	-1.96624	7.78915	0.0305751	0.387393
D_0__Bacteria;D_1__Actinobacteria;D_2__Actinobacteria;D_3__Micrococcales;D_4__Promicromonosporaceae;D_5__Cellulosimicrobium	PopCHS4-OE	WT	-1.96739	4.99839	0.0460062	0.456611
D_0__Bacteria;D_1__Proteobacteria;D_2__Alphaproteobacteria;D_3__Rhodovibrionales;D_4__Kiloniellaceae;D_5__Pelagibius	PopCHS4-OE	WT	-0.823894	8.03732	0.0298407	0.383527
D_0__Bacteria;D_1__Bacteroidetes;D_2__Bacteroidia;D_3__Flavobacteriales;D_4__Weeksellaceae;D_5__Chryseobacterium	PopCHS4-OE	WT	-2.15872	5.98981	0.0409062	0.427362
D_0__Bacteria;D_1__Proteobacteria;D_2__Alphaproteobacteria;D_3__Rhodobacterales;D_4__Rhodobacteraceae;D_5__uncultured	PopCHS4-OE	WT	0.587765	10.6771	0.0199557	0.308666
D_0__Bacteria;D_1__Proteobacteria;D_2__Gammaproteobacteria;D_3__Betaproteobacteriales;D_4__Neisseriaceae;D_5__uncultured	PopCHS4-OE	WT	-1.03589	6.54222	0.034617	0.398688
D_0__Bacteria;D_1__Proteobacteria;D_2__Alphaproteobacteria;D_3__Sphingomonadales;D_4__Sphingomonadaceae;D_5__Sphingobium	PopCHS4-OE	WT	-0.438678	14.8283	0.00934582	0.21677
D_0__Bacteria;D_1__Proteobacteria;D_2__Alphaproteobacteria;D_3__Rhodobacterales;D_4__Rhodobacteraceae;D_5__Cereibacter	PopCHS4-OE	WT	-1.80708	3.80733	0.0496044	0.4714
D_0__Bacteria;D_1__Proteobacteria;D_2__Gammaproteobacteria;D_3__Betaproteobacteriales;D_4__Burkholderiaceae;D_5__Leptothrix	PopCHS4-OE	WT	-0.916562	8.79769	0.0258582	0.358291
D_0__Bacteria;D_1__Proteobacteria;D_2__Alphaproteobacteria;D_3__Rhodospirillales;D_4__Magnetospirillaceae;Other	PopCHS4-OE	WT	-1.76756	5.18137	0.0482865	0.465188
D_0__Bacteria;D_1__Proteobacteria;D_2__Alphaproteobacteria;D_3__Rhizobiales;D_4__Rhizobiales Incertae Sedis;D_5__Phreatobacter	PopCHS4-OE	WT	-1.65975	5.8209	0.0472025	0.460805
D_0__Bacteria;D_1__Proteobacteria;D_2__Alphaproteobacteria;D_3__Rhodospirillales;D_4__Rhodospirillaceae;D_5__uncultured	PopCHS4-OE	WT	-0.72618	9.04767	0.028196	0.378011
D_0__Bacteria;D_1__Actinobacteria;D_2__Acidimicrobiia;D_3__IMCC26256;Other;Other	PopCHS4-OE	WT	0.723599	9.64589	0.0294477	0.383527
D_0__Bacteria;D_1__Actinobacteria;D_2__Acidimicrobiia;D_3__Actinomarinales;D_4__uncultured;Other	PopCHS4-OE	WT	-0.978163	7.92072	0.0413636	0.428383
D_0__Bacteria;D_1__Proteobacteria;D_2__Alphaproteobacteria;D_3__Rhizobiales;D_4__Labraceae;D_5__Labrys	PopCHS4-OE	WT	-1.49612	8.50897	0.0417604	0.428765
D_0__Bacteria;D_1__Entotheonellaeota;D_2__Entotheonellia;D_3__Entotheonellales;D_4__Entotheonellaceae;D_5__uncultured bacterium	PopCHS4-OE	WT	-0.697663	9.25565	0.0393519	0.418465
D_0__Bacteria;D_1__Proteobacteria;D_2__Alphaproteobacteria;D_3__Holosporales;D_4__Holosporaceae;D_5__uncultured	PopCHS4-OE	WT	-0.500708	9.70067	0.0372244	0.414339
D_0__Bacteria;D_1__Verrucomicrobia;D_2__Verrucomicrobiae;D_3__Chthoniobacterales;D_4__Chthoniobacteraceae;D_5__Chthoniobacter	PopCHS4-OE	WT	-0.698776	10.5722	0.0327569	0.398096
D_0__Bacteria;D_1__Actinobacteria;D_2__Acidimicrobiia;D_3__Microtrichales;D_4__Ilumatobacteraceae;D_5__Ilumatobacter	PopCHS4-OE	WT	0.63831	9.36553	0.0469399	0.460805
D_0__Bacteria;D_1__Proteobacteria;D_2__Alphaproteobacteria;D_3__Rhizobiales;D_4__Rhizobiaceae;D_5__Mesorhizobium	PopCHS4-OE	WT	-0.347791	12.6919	0.034814	0.398688
D_0__Bacteria;D_1__Bacteroidetes;D_2__Bacteroidia;D_3__Chitinophagales;D_4__Chitinophagaceae;D_5__uncultured	PopCHS4-OE	WT	-0.486425	12.3296	0.0381932	0.418232
D_0__Bacteria;D_1__Proteobacteria;D_2__Gammaproteobacteria;D_3__Betaproteobacteriales;D_4__Burkholderiaceae;D_5__uncultured	PopCHS4-OE	WT	-0.577209	11.9266	0.0484326	0.465188
D_0__Bacteria;D_1__Epsilonbacteraeota	PopGL3-OE	WT	-3.60671	7.47496	1.82e-06	7.28e-05
D_0__Bacteria;D_1__Lentisphaerae	PopGL3-OE	WT	-2.36486	3.56364	0.000195526	0.00391053
D_0__Bacteria;D_1__Bacteroidetes	PopGL3-OE	WT	-0.863366	16.1071	0.0014456	0.0192747
D_0__Archaea;D_1__Euryarchaeota	PopGL3-OE	WT	2.09615	4.49345	0.0169085	0.135268
D_0__Bacteria;D_1__Nitrospirae	PopGL3-OE	WT	0.847078	10.7041	0.0166013	0.135268
D_0__Bacteria;D_1__Epsilonbacteraeota;D_2__Campylobacteria;D_3__Campylobacterales;D_4__Arcobacteraceae;D_5__Arcobacter	PopGL3-OE	WT	-3.92297	7.14938	1.04e-07	0.000123354
D_0__Bacteria;D_1__Proteobacteria;D_2__Gammaproteobacteria;D_3__Enterobacteriales;D_4__Enterobacteriaceae;D_5__Enterobacter	PopGL3-OE	WT	3.08572	10.4161	7.97e-07	0.000474413
D_0__Bacteria;D_1__Proteobacteria;D_2__Gammaproteobacteria;D_3__Xanthomonadales;D_4__Xanthomonadaceae;D_5__Pseudoxanthomonas	PopGL3-OE	WT	0.818362	14.0376	7.05e-06	0.00279836
D_0__Bacteria;D_1__Proteobacteria;D_2__Gammaproteobacteria;D_3__Enterobacteriales;D_4__Enterobacteriaceae;D_5__Raoultella	PopGL3-OE	WT	5.29861	8.61471	1.21e-05	0.00358999
D_0__Bacteria;D_1__Bacteroidetes;D_2__Bacteroidia;D_3__Flavobacteriales;D_4__Flavobacteriaceae;D_5__Subsaxibacter	PopGL3-OE	WT	-4.6661	5.12756	1.63e-05	0.00388267
D_0__Bacteria;D_1__Bacteroidetes;D_2__Bacteroidia;D_3__Chitinophagales;D_4__Chitinophagaceae;D_5__Pseudoflavitalea	PopGL3-OE	WT	-2.52677	9.19623	2.49e-05	0.00457601
D_0__Bacteria;D_1__Proteobacteria;D_2__Gammaproteobacteria;D_3__Enterobacteriales;D_4__Enterobacteriaceae;D_5__Kluyvera	PopGL3-OE	WT	3.57131	4.85884	3.14e-05	0.0046673
D_0__Bacteria;D_1__Bacteroidetes;D_2__Bacteroidia;D_3__Chitinophagales;D_4__Chitinophagaceae;D_5__Terrimonas	PopGL3-OE	WT	-1.34643	12.868	2.69e-05	0.00457601
D_0__Bacteria;D_1__Cyanobacteria;D_2__Oxyphotobacteria;D_3__Nostocales;D_4__Nostocaceae;D_5__Tolypothrix PCC-7601	PopGL3-OE	WT	-3.78262	5.07216	4.22e-05	0.004885
D_0__Bacteria;D_1__Proteobacteria;D_2__Gammaproteobacteria;D_3__Betaproteobacteriales;D_4__Neisseriaceae;D_5__uncultured	PopGL3-OE	WT	-2.97376	6.54222	4.8e-05	0.004885
D_0__Bacteria;D_1__Proteobacteria;D_2__Gammaproteobacteria;D_3__Betaproteobacteriales;D_4__Burkholderiaceae;D_5__Limnohabitans	PopGL3-OE	WT	-3.42459	5.12113	4.92e-05	0.004885
D_0__Bacteria;D_1__Proteobacteria;D_2__Gammaproteobacteria;D_3__Betaproteobacteriales;D_4__Rhodocyclaceae;D_5__Dechloromonas	PopGL3-OE	WT	-1.49082	11.8299	3.96e-05	0.004885
D_0__Bacteria;D_1__Proteobacteria;D_2__Gammaproteobacteria;D_3__Cellvibrionales;D_4__Halieaceae;D_5__OM60(NOR5) clade	PopGL3-OE	WT	-1.35223	10.2862	5.55e-05	0.00508772
D_0__Bacteria;D_1__Bacteroidetes;D_2__Bacteroidia;D_3__Cytophagales;D_4__Spirosomaceae;D_5__uncultured	PopGL3-OE	WT	-1.49406	9.59577	6.38e-05	0.00542532
D_0__Bacteria;D_1__Verrucomicrobia;D_2__Verrucomicrobiae;D_3__Verrucomicrobiales;D_4__DEV007;D_5__uncultured organism	PopGL3-OE	WT	-2.92654	5.94168	8.18e-05	0.00649394
D_0__Bacteria;D_1__Proteobacteria;D_2__Gammaproteobacteria;D_3__Betaproteobacteriales;D_4__Burkholderiaceae;D_5__Xylophilus	PopGL3-OE	WT	2.94478	5.22035	0.000130509	0.00971475
D_0__Bacteria;D_1__Proteobacteria;D_2__Gammaproteobacteria;D_3__Enterobacteriales;D_4__Enterobacteriaceae;D_5__Rosenbergiella	PopGL3-OE	WT	4.20528	5.60755	0.000162761	0.0108459
D_0__Bacteria;D_1__Actinobacteria;D_2__Actinobacteria;D_3__Pseudonocardiales;D_4__Pseudonocardiaceae;D_5__Actinomycetospora	PopGL3-OE	WT	3.17543	6.00589	0.000163917	0.0108459
D_0__Bacteria;D_1__Bacteroidetes;D_2__Bacteroidia;D_3__Bacteroidales;D_4__Marinilabiliaceae;D_5__[Cytophaga] xylanolytica group	PopGL3-OE	WT	-3.69056	4.74279	0.000210397	0.0121128
D_0__Bacteria;D_1__Chloroflexi;D_2__Ktedonobacteria;D_3__C0119;D_4__uncultured Chloroflexi bacterium;D_5__uncultured Chloroflexi bacterium	PopGL3-OE	WT	-2.89433	4.15691	0.000214697	0.0121128
D_0__Bacteria;D_1__Proteobacteria;D_2__Gammaproteobacteria;D_3__Enterobacteriales;D_4__Enterobacteriaceae;D_5__Citrobacter	PopGL3-OE	WT	2.95759	9.66199	0.000220739	0.0121128
D_0__Bacteria;D_1__Proteobacteria;D_2__Gammaproteobacteria;D_3__Enterobacteriales;D_4__Enterobacteriaceae;D_5__Rahnella	PopGL3-OE	WT	3.31821	4.51528	0.000223746	0.0121128
D_0__Bacteria;D_1__Bacteroidetes;D_2__Bacteroidia;D_3__Chitinophagales;D_4__Saprospiraceae;D_5__Haliscomenobacter	PopGL3-OE	WT	-3.02694	4.80211	0.000301945	0.014984
D_0__Bacteria;D_1__Firmicutes;D_2__Clostridia;D_3__Clostridiales;D_4__Ruminococcaceae;D_5__Acetivibrio	PopGL3-OE	WT	-1.97003	8.09878	0.000325395	0.0155018
D_0__Bacteria;D_1__Bacteroidetes;D_2__Bacteroidia;D_3__Chitinophagales;D_4__Chitinophagaceae;D_5__Lacibacter	PopGL3-OE	WT	-1.36658	9.51951	0.000272334	0.0141022
D_0__Bacteria;D_1__Proteobacteria;D_2__Alphaproteobacteria;D_3__Rhodobacterales;D_4__Rhodobacteraceae;D_5__Defluviimonas	PopGL3-OE	WT	2.71024	7.81469	0.000428774	0.0189137
D_0__Bacteria;D_1__Proteobacteria;D_2__Alphaproteobacteria;D_3__Rhizobiales;D_4__Pleomorphomonadaceae;D_5__uncultured	PopGL3-OE	WT	-2.84	4.32982	0.000469429	0.0199377
D_0__Bacteria;D_1__Proteobacteria;D_2__Gammaproteobacteria;D_3__Enterobacteriales;D_4__Enterobacteriaceae;D_5__Erwinia	PopGL3-OE	WT	2.78665	8.00878	0.000604826	0.0225109
D_0__Bacteria;D_1__Actinobacteria;D_2__Actinobacteria;D_3__Propionibacteriales;D_4__Nocardioidaceae;D_5__Aeromicrobium	PopGL3-OE	WT	1.58947	9.69515	0.000517247	0.0205347
D_0__Bacteria;D_1__Actinobacteria;D_2__Actinobacteria;D_3__Micrococcales;D_4__Intrasporangiaceae;D_5__Phycicoccus	PopGL3-OE	WT	2.71724	6.05803	0.000887479	0.0310879
D_0__Bacteria;D_1__Actinobacteria;D_2__Actinobacteria;D_3__Propionibacteriales;D_4__Nocardioidaceae;D_5__Nocardioides	PopGL3-OE	WT	1.14289	11.8155	0.000589165	0.0225109
D_0__Bacteria;D_1__Proteobacteria;D_2__Alphaproteobacteria;D_3__Rhizobiales;D_4__Devosiaceae;D_5__Devosia	PopGL3-OE	WT	-0.625697	14.2946	0.000373304	0.0171002
D_0__Bacteria;D_1__Bacteroidetes;D_2__Bacteroidia;D_3__Cytophagales;D_4__Cyclobacteriaceae;D_5__Marinoscillum	PopGL3-OE	WT	-2.35508	7.39645	0.00105553	0.0339767
D_0__Bacteria;D_1__Proteobacteria;D_2__Gammaproteobacteria;D_3__Betaproteobacteriales;D_4__Burkholderiaceae;D_5__Pseudacidovorax	PopGL3-OE	WT	2.65072	5.51883	0.00109856	0.0344313
D_0__Bacteria;D_1__Proteobacteria;D_2__Gammaproteobacteria;D_3__Pseudomonadales;D_4__Pseudomonadaceae;D_5__Pseudomonas	PopGL3-OE	WT	0.891997	13.846	0.000485468	0.0199377
D_0__Bacteria;D_1__Bacteroidetes;D_2__Bacteroidia;D_3__Flavobacteriales;D_4__Flavobacteriaceae;D_5__Flavobacterium	PopGL3-OE	WT	-7.32605	9.68834	0.00121392	0.0357985
D_0__Bacteria;D_1__Bacteroidetes;D_2__Bacteroidia;D_3__Chitinophagales;D_4__Chitinophagaceae;D_5__Niastella	PopGL3-OE	WT	-1.16852	10.8962	0.000794457	0.0286727
D_0__Bacteria;D_1__Fibrobacteres;D_2__Fibrobacteria;D_3__Fibrobacterales;D_4__Fibrobacteraceae;D_5__uncultured	PopGL3-OE	WT	-2.57562	6.99076	0.0014516	0.0373448
D_0__Bacteria;D_1__Proteobacteria;D_2__Gammaproteobacteria;D_3__Gammaproteobacteria Incertae Sedis;D_4__Unknown Family;D_5__uncultured	PopGL3-OE	WT	-1.03231	10.2609	0.000991743	0.0328102
D_0__Bacteria;D_1__Lentisphaerae;Other;Other;Other;Other	PopGL3-OE	WT	-2.30462	3.56364	0.00151551	0.0373448
D_0__Bacteria;D_1__Proteobacteria;D_2__Alphaproteobacteria;D_3__Rhizobiales;D_4__Kaistiaceae;D_5__Kaistia	PopGL3-OE	WT	-1.15792	8.9431	0.00123236	0.0357985
D_0__Bacteria;D_1__Actinobacteria;D_2__Actinobacteria;D_3__Micrococcales;D_4__Promicromonosporaceae;D_5__Promicromonospora	PopGL3-OE	WT	2.77302	4.25495	0.00162437	0.0379339
D_0__Bacteria;D_1__Proteobacteria;D_2__Alphaproteobacteria;D_3__Rhodobacterales;D_4__Rhodobacteraceae;D_5__Tabrizicola	PopGL3-OE	WT	-1.56566	7.80877	0.00153644	0.0373448
D_0__Bacteria;D_1__Proteobacteria;D_2__Alphaproteobacteria;D_3__Sneathiellales;D_4__Sneathiellaceae;D_5__Taonella	PopGL3-OE	WT	-1.40662	7.66249	0.00148401	0.0373448
D_0__Bacteria;D_1__Proteobacteria;D_2__Alphaproteobacteria;D_3__Paracaedibacterales;D_4__Paracaedibacteraceae;D_5__Candidatus Finniella	PopGL3-OE	WT	2.63838	4.60801	0.00169403	0.0380677
D_0__Bacteria;D_1__Verrucomicrobia;D_2__Verrucomicrobiae;D_3__Verrucomicrobiales;D_4__Verrucomicrobiaceae;D_5__Verrucomicrobium	PopGL3-OE	WT	-1.4307	7.7039	0.00150574	0.0373448
D_0__Bacteria;D_1__Actinobacteria;D_2__Actinobacteria;D_3__Corynebacteriales;D_4__Dietziaceae;D_5__Dietzia	PopGL3-OE	WT	2.95048	4.90283	0.00175236	0.0386492
D_0__Bacteria;D_1__Bacteroidetes;D_2__Bacteroidia;D_3__Sphingobacteriales;D_4__Sphingobacteriaceae;Other	PopGL3-OE	WT	-2.53721	3.99749	0.00195085	0.0422447
D_0__Bacteria;D_1__Proteobacteria;D_2__Gammaproteobacteria;D_3__Betaproteobacteriales;D_4__Burkholderiaceae;D_5__Oxalobacter	PopGL3-OE	WT	2.9801	4.88777	0.00200154	0.0425685
D_0__Bacteria;D_1__Bacteroidetes;D_2__Bacteroidia;D_3__Flavobacteriales;D_4__Weeksellaceae;D_5__Cloacibacterium	PopGL3-OE	WT	-2.64456	5.03043	0.00215005	0.0442221
D_0__Bacteria;D_1__Bacteroidetes;D_2__Bacteroidia;D_3__Chitinophagales;D_4__Chitinophagaceae;D_5__uncultured	PopGL3-OE	WT	-0.879938	12.3296	0.000952171	0.032401
D_0__Bacteria;D_1__Proteobacteria;D_2__Gammaproteobacteria;D_3__Betaproteobacteriales;D_4__Burkholderiaceae;D_5__Pusillimonas	PopGL3-OE	WT	2.4009	3.92267	0.00221638	0.0447409
D_0__Bacteria;D_1__Actinobacteria;D_2__Acidimicrobiia;D_3__Microtrichales;D_4__Iamiaceae;D_5__Iamia	PopGL3-OE	WT	0.908362	10.1253	0.00159154	0.0379105
D_0__Bacteria;D_1__Proteobacteria;D_2__Alphaproteobacteria;D_3__Rhizobiales;D_4__Xanthobacteraceae;D_5__Pseudorhodoplanes	PopGL3-OE	WT	-0.654564	11.1976	0.00131907	0.0361956
D_0__Bacteria;D_1__Actinobacteria;D_2__Actinobacteria;D_3__Micromonosporales;D_4__Micromonosporaceae;D_5__Actinoplanes	PopGL3-OE	WT	0.701009	11.3308	0.0013372	0.0361956
D_0__Bacteria;D_1__Patescibacteria;D_2__Parcubacteria;D_3__Candidatus Kaiserbacteria;D_4__uncultured bacterium;D_5__uncultured bacterium	PopGL3-OE	WT	2.31715	6.3455	0.00274579	0.0527457
D_0__Bacteria;D_1__Proteobacteria;D_2__Alphaproteobacteria;D_3__Rhizobiales;D_4__Pleomorphomonadaceae;D_5__Chthonobacter	PopGL3-OE	WT	-0.907834	9.81923	0.00166224	0.0380677
D_0__Bacteria;D_1__Proteobacteria;D_2__Gammaproteobacteria;D_3__Betaproteobacteriales;D_4__Burkholderiaceae;D_5__Acidovorax	PopGL3-OE	WT	-0.74042	12.3461	0.00116117	0.0354604
D_0__Bacteria;D_1__Proteobacteria;D_2__Gammaproteobacteria;D_3__Betaproteobacteriales;D_4__Burkholderiaceae;D_5__Rhizobacter	PopGL3-OE	WT	-0.778497	12.28	0.00130387	0.0361956
D_0__Bacteria;D_1__Bacteroidetes;D_2__Bacteroidia;D_3__Cytophagales;D_4__Cyclobacteriaceae;D_5__Algoriphagus	PopGL3-OE	WT	1.42944	9.57187	0.00227423	0.0451435
D_0__Bacteria;D_1__Spirochaetes;D_2__Leptospirae;D_3__Leptospirales;D_4__Leptospiraceae;D_5__Turneriella	PopGL3-OE	WT	-1.74087	7.62998	0.00298906	0.055967
D_0__Bacteria;D_1__Patescibacteria;D_2__Saccharimonadia;D_3__Saccharimonadales;D_4__uncultured Candidatus Saccharibacteria bacterium;D_5__uncultured Candidatus Saccharibacteria bacterium	PopGL3-OE	WT	2.00546	7.0377	0.00343282	0.0619468
D_0__Bacteria;D_1__Patescibacteria;D_2__ABY1;D_3__Candidatus Uhrbacteria;Other;Other	PopGL3-OE	WT	-2.27564	3.9789	0.00363941	0.0628194
D_0__Bacteria;D_1__Proteobacteria;D_2__Alphaproteobacteria;D_3__Caulobacterales;D_4__Caulobacteraceae;D_5__PMMR1	PopGL3-OE	WT	-2.33838	6.77624	0.00362974	0.0628194
D_0__Bacteria;D_1__Proteobacteria;D_2__Gammaproteobacteria;D_3__Enterobacteriales;D_4__Enterobacteriaceae;Other	PopGL3-OE	WT	1.99227	10.023	0.00300746	0.055967
D_0__Bacteria;D_1__Bacteroidetes;D_2__Bacteroidia;D_3__Bacteroidales;D_4__Paludibacteraceae;D_5__uncultured	PopGL3-OE	WT	2.25362	7.39685	0.00392533	0.0651821
D_0__Bacteria;D_1__Acidobacteria;D_2__Blastocatellia (Subgroup 4);D_3__Pyrinomonadales;D_4__Pyrinomonadaceae;D_5__RB41	PopGL3-OE	WT	0.746122	11.427	0.00215356	0.0442221
D_0__Bacteria;D_1__Bacteroidetes;D_2__Bacteroidia;D_3__Chitinophagales;D_4__37-13;D_5__uncultured bacterium	PopGL3-OE	WT	-2.1519	6.26122	0.00481343	0.0744519
D_0__Bacteria;D_1__Proteobacteria;D_2__Gammaproteobacteria;D_3__Xanthomonadales;D_4__Rhodanobacteraceae;D_5__Luteibacter	PopGL3-OE	WT	2.53888	4.0901	0.00516523	0.0778708
D_0__Bacteria;D_1__Bacteroidetes;D_2__Bacteroidia;D_3__Cytophagales;D_4__Spirosomaceae;D_5__Emticicia	PopGL3-OE	WT	-1.05831	9.34046	0.00339352	0.0619468
D_0__Bacteria;D_1__Actinobacteria;D_2__Actinobacteria;D_3__Micrococcales;D_4__Microbacteriaceae;D_5__Microbacterium	PopGL3-OE	WT	3.11945	5.80748	0.00595088	0.0875
D_0__Bacteria;D_1__Bacteroidetes;D_2__Bacteroidia;D_3__Sphingobacteriales;D_4__Sphingobacteriaceae;D_5__Pedobacter	PopGL3-OE	WT	-1.14066	9.2148	0.00361765	0.0628194
D_0__Bacteria;D_1__Proteobacteria;D_2__Alphaproteobacteria;D_3__Sphingomonadales;D_4__Sphingomonadaceae;D_5__Sphingosinicella	PopGL3-OE	WT	-1.22299	9.03658	0.00422015	0.0679217
D_0__Bacteria;D_1__Bacteroidetes;D_2__Bacteroidia;D_3__Cytophagales;D_4__Hymenobacteraceae;D_5__Pontibacter	PopGL3-OE	WT	1.19913	9.28389	0.004376	0.0694909
D_0__Bacteria;D_1__Proteobacteria;D_2__Gammaproteobacteria;D_3__Steroidobacterales;D_4__Steroidobacteraceae;D_5__Steroidobacter	PopGL3-OE	WT	-0.617046	12.01	0.0026206	0.0511661
D_0__Bacteria;D_1__Proteobacteria;D_2__Alphaproteobacteria;D_3__Caulobacterales;D_4__Caulobacteraceae;D_5__uncultured	PopGL3-OE	WT	-0.746693	10.4082	0.00395816	0.0651821
D_0__Bacteria;D_1__Verrucomicrobia;D_2__Verrucomicrobiae;D_3__Chthoniobacterales;D_4__Chthoniobacteraceae;Other	PopGL3-OE	WT	-2.31145	4.29102	0.00791	0.105835
D_0__Bacteria;D_1__Proteobacteria;D_2__Alphaproteobacteria;D_3__Azospirillales;Other;Other	PopGL3-OE	WT	-2.17971	3.96513	0.00796194	0.105835
D_0__Bacteria;D_1__Actinobacteria;D_2__Actinobacteria;D_3__Micrococcales;D_4__Microbacteriaceae;D_5__uncultured	PopGL3-OE	WT	2.26951	5.78761	0.00810143	0.105835
D_0__Bacteria;D_1__Proteobacteria;D_2__Alphaproteobacteria;D_3__Rhizobiales;D_4__Amb-16S-1323;D_5__uncultured bacterium	PopGL3-OE	WT	-0.802544	10.5581	0.00395476	0.0651821
D_0__Bacteria;D_1__Firmicutes;D_2__Clostridia;D_3__Clostridiales;D_4__Ruminococcaceae;D_5__Anaerobacterium	PopGL3-OE	WT	-1.92088	6.72448	0.00805727	0.105835
D_0__Bacteria;D_1__Actinobacteria;D_2__Actinobacteria;D_3__Streptosporangiales;D_4__Streptosporangiaceae;D_5__Streptosporangium	PopGL3-OE	WT	2.56549	5.05166	0.00900236	0.111686
D_0__Bacteria;D_1__Verrucomicrobia;D_2__Verrucomicrobiae;D_3__Chthoniobacterales;D_4__Terrimicrobiaceae;D_5__Terrimicrobium	PopGL3-OE	WT	-0.89633	9.62103	0.00503369	0.0768606
D_0__Bacteria;D_1__Proteobacteria;D_2__Deltaproteobacteria;D_3__Bdellovibrionales;D_4__Bdellovibrionaceae;D_5__Bdellovibrio	PopGL3-OE	WT	-0.783245	11.3506	0.00399521	0.0651821
D_0__Bacteria;D_1__Actinobacteria;D_2__Acidimicrobiia;D_3__Microtrichales;Other;Other	PopGL3-OE	WT	-1.87687	4.94996	0.0101743	0.123649
D_0__Bacteria;D_1__Epsilonbacteraeota;D_2__Campylobacteria;D_3__Campylobacterales;D_4__Thiovulaceae;D_5__Sulfuricurvum	PopGL3-OE	WT	-2.50816	4.29999	0.0107655	0.127002
D_0__Bacteria;D_1__Proteobacteria;D_2__Gammaproteobacteria;D_3__Betaproteobacteriales;D_4__Burkholderiaceae;D_5__Limnobacter	PopGL3-OE	WT	-0.798197	11.2152	0.0046171	0.0723548
D_0__Bacteria;D_1__Proteobacteria;D_2__Gammaproteobacteria;D_3__Betaproteobacteriales;D_4__Burkholderiaceae;D_5__Herminiimonas	PopGL3-OE	WT	-1.78987	3.51451	0.0119036	0.133097
D_0__Bacteria;D_1__Proteobacteria;D_2__Gammaproteobacteria;D_3__Betaproteobacteriales;D_4__Chitinimonadaceae;D_5__Chitinimonas	PopGL3-OE	WT	-2.40134	5.21851	0.0113732	0.129587
D_0__Bacteria;D_1__Bacteroidetes;D_2__Ignavibacteria;D_3__Ignavibacteriales;D_4__Ignavibacteriaceae;D_5__Ignavibacterium	PopGL3-OE	WT	2.0471	4.41053	0.0125497	0.133452
D_0__Bacteria;D_1__Actinobacteria;D_2__Coriobacteriia;D_3__OPB41;D_4__uncultured Coriobacteriaceae bacterium;D_5__uncultured Coriobacteriaceae bacterium	PopGL3-OE	WT	1.90102	7.11817	0.0119575	0.133097
D_0__Bacteria;D_1__Actinobacteria;D_2__Actinobacteria;D_3__Micrococcales;D_4__Brevibacteriaceae;D_5__Brevibacterium	PopGL3-OE	WT	2.26909	6.7649	0.012181	0.133313
D_0__Bacteria;D_1__Gemmatimonadetes;D_2__Longimicrobia;D_3__Longimicrobiales;D_4__Longimicrobiaceae;Other	PopGL3-OE	WT	0.704718	10.4131	0.00655476	0.0918437
D_0__Bacteria;D_1__Actinobacteria;D_2__Actinobacteria;D_3__Micrococcales;D_4__Intrasporangiaceae;Other	PopGL3-OE	WT	1.45568	8.19979	0.0101637	0.123649
D_0__Bacteria;D_1__Bacteroidetes;D_2__Bacteroidia;D_3__Chitinophagales;D_4__Chitinophagaceae;D_5__Parasegetibacter	PopGL3-OE	WT	-0.759639	11.0969	0.00552006	0.0821798
D_0__Bacteria;D_1__Actinobacteria;D_2__Thermoleophilia;D_3__Gaiellales;D_4__uncultured;Other	PopGL3-OE	WT	2.54394	4.02543	0.0136774	0.141917
D_0__Bacteria;D_1__Proteobacteria;D_2__Gammaproteobacteria;D_3__uncultured;D_4__uncultured bacterium;D_5__uncultured bacterium	PopGL3-OE	WT	-1.36565	7.60523	0.010588	0.127002
D_0__Bacteria;D_1__Proteobacteria;D_2__Deltaproteobacteria;D_3__Oligoflexales;D_4__Oligoflexaceae;D_5__Oligoflexus	PopGL3-OE	WT	-1.39122	8.63752	0.008814	0.111251
D_0__Bacteria;D_1__Proteobacteria;D_2__Alphaproteobacteria;D_3__Rickettsiales;D_4__SM2D12;D_5__uncultured bacterium	PopGL3-OE	WT	-0.961613	9.28336	0.00808632	0.105835
D_0__Bacteria;D_1__Proteobacteria;D_2__Alphaproteobacteria;D_3__Rhodospirillales;D_4__Rhodopirillaceae;D_5__Defluviicoccus	PopGL3-OE	WT	-1.99817	5.25225	0.0147222	0.149865
D_0__Bacteria;D_1__Proteobacteria;D_2__Gammaproteobacteria;D_3__uncultured;Other;Other	PopGL3-OE	WT	-1.3722	7.23859	0.01244	0.133452
D_0__Bacteria;D_1__Proteobacteria;D_2__Alphaproteobacteria;D_3__Micavibrionales;D_4__uncultured;D_5__metagenome	PopGL3-OE	WT	-1.32978	7.8956	0.0107701	0.127002
D_0__Bacteria;D_1__Proteobacteria;D_2__Alphaproteobacteria;D_3__Rhodobacterales;D_4__Rhodobacteraceae;D_5__Pseudorhodobacter	PopGL3-OE	WT	-0.649441	11.0255	0.00635481	0.0901021
D_0__Bacteria;D_1__Actinobacteria;D_2__Acidimicrobiia;D_3__Microtrichales;D_4__Microtrichaceae;D_5__IMCC26207	PopGL3-OE	WT	2.03406	6.19	0.0156899	0.154435
D_0__Bacteria;D_1__Firmicutes;D_2__Clostridia;D_3__Clostridiales;D_4__Clostridiaceae 1;D_5__Clostridium sensu stricto 10	PopGL3-OE	WT	2.56423	6.78647	0.0155508	0.154435
D_0__Bacteria;D_1__Proteobacteria;D_2__Gammaproteobacteria;D_3__Ectothiorhodospirales;D_4__Thioalkalispiraceae;D_5__Thioalkalispira	PopGL3-OE	WT	-1.97607	5.94595	0.0156879	0.154435
D_0__Bacteria;D_1__Verrucomicrobia;D_2__Verrucomicrobiae;D_3__Verrucomicrobiales;D_4__DEV007;D_5__metagenome	PopGL3-OE	WT	-1.85358	4.70801	0.017009	0.159509
D_0__Bacteria;D_1__Proteobacteria;D_2__Gammaproteobacteria;D_3__Betaproteobacteriales;D_4__B1-7BS;D_5__uncultured bacterium	PopGL3-OE	WT	2.07284	6.62227	0.0167759	0.159464
D_0__Bacteria;D_1__Proteobacteria;D_2__Alphaproteobacteria;D_3__Paracaedibacterales;D_4__Paracaedibacteraceae;D_5__uncultured	PopGL3-OE	WT	1.9783	6.7273	0.017182	0.159873
D_0__Bacteria;D_1__Proteobacteria;D_2__Gammaproteobacteria;D_3__Betaproteobacteriales;D_4__Burkholderiaceae;D_5__Pseudorhodoferax	PopGL3-OE	WT	0.970379	8.91846	0.0114246	0.129587
D_0__Bacteria;D_1__Proteobacteria;D_2__Gammaproteobacteria;D_3__Immundisolibacterales;D_4__Immundisolibacteraceae;D_5__Immundisolibacter	PopGL3-OE	WT	-1.87823	4.69991	0.0186073	0.168798
D_0__Bacteria;D_1__Proteobacteria;D_2__Gammaproteobacteria;D_3__Salinisphaerales;D_4__Solimonadaceae;Other	PopGL3-OE	WT	-2.08002	5.36552	0.0187081	0.168798
D_0__Bacteria;D_1__Proteobacteria;D_2__Alphaproteobacteria;D_3__uncultured;D_4__metagenome;D_5__metagenome	PopGL3-OE	WT	-0.671602	10.6334	0.00817534	0.105835
D_0__Bacteria;D_1__Actinobacteria;D_2__Actinobacteria;D_3__Kineosporiales;D_4__Kineosporiaceae;D_5__Quadrisphaera	PopGL3-OE	WT	1.66698	8.64982	0.0137032	0.141917
D_0__Bacteria;D_1__Patescibacteria;D_2__Gracilibacteria;D_3__Absconditabacteriales (SR1);D_4__uncultured bacterium;D_5__uncultured bacterium	PopGL3-OE	WT	-1.69785	5.71999	0.0201394	0.174283
D_0__Bacteria;D_1__Proteobacteria;D_2__Alphaproteobacteria;D_3__Rhizobiales;D_4__Rhizobiales Incertae Sedis;D_5__uncultured	PopGL3-OE	WT	-0.707548	9.4386	0.0108813	0.127055
D_0__Archaea;D_1__Euryarchaeota;D_2__Thermoplasmata;D_3__Marine Group II;D_4__uncultured archaeon;D_5__uncultured archaeon	PopGL3-OE	WT	2.11937	4.49345	0.0227734	0.183264
D_0__Bacteria;D_1__Proteobacteria;D_2__Gammaproteobacteria;D_3__KF-JG30-C25;D_4__uncultured bacterium;D_5__uncultured bacterium	PopGL3-OE	WT	-2.11553	5.2007	0.0221323	0.183264
D_0__Bacteria;D_1__Gemmatimonadetes;D_2__Gemmatimonadetes;D_3__Gemmatimonadales;D_4__Gemmatimonadaceae;D_5__uncultured	PopGL3-OE	WT	0.574747	13.5668	0.00609953	0.0875245
D_0__Bacteria;D_1__Bacteroidetes;D_2__Bacteroidia;D_3__Cytophagales;D_4__Cytophagaceae;D_5__Sporocytophaga	PopGL3-OE	WT	-1.67359	7.3625	0.0175181	0.161737
D_0__Bacteria;D_1__Proteobacteria;D_2__Alphaproteobacteria;D_3__Rhizobiales;D_4__A0839;D_5__uncultured bacterium	PopGL3-OE	WT	-0.640505	11.3902	0.00878507	0.111251
D_0__Bacteria;D_1__Gemmatimonadetes;D_2__Longimicrobia;D_3__Longimicrobiales;D_4__Longimicrobiaceae;D_5__metagenome	PopGL3-OE	WT	1.95831	5.17319	0.0244861	0.190607
D_0__Bacteria;D_1__Actinobacteria;D_2__Actinobacteria;D_3__Micrococcales;D_4__Micrococcaceae;D_5__Kocuria	PopGL3-OE	WT	0.789327	9.66668	0.0123127	0.133313
D_0__Bacteria;D_1__Gemmatimonadetes;D_2__BD2-11 terrestrial group;D_3__uncultured bacterium;D_4__uncultured bacterium;D_5__uncultured bacterium	PopGL3-OE	WT	1.17417	8.24071	0.0168702	0.159464
D_0__Bacteria;D_1__Proteobacteria;D_2__Gammaproteobacteria;D_3__Betaproteobacteriales;D_4__Burkholderiaceae;D_5__Hydrogenophaga	PopGL3-OE	WT	-0.570807	13.7556	0.00606223	0.0875245
D_0__Bacteria;D_1__Firmicutes;D_2__Bacilli;D_3__Bacillales;D_4__Family XII;D_5__Exiguobacterium	PopGL3-OE	WT	2.06748	6.9445	0.0256643	0.195937
D_0__Bacteria;D_1__Bacteroidetes;D_2__Bacteroidia;D_3__Sphingobacteriales;D_4__Sphingobacteriaceae;D_5__Solitalea	PopGL3-OE	WT	-1.91908	7.03083	0.0211624	0.177496
D_0__Bacteria;D_1__Proteobacteria;D_2__Gammaproteobacteria;D_3__Betaproteobacteriales;D_4__Burkholderiaceae;D_5__Bordetella	PopGL3-OE	WT	-1.7772	5.16027	0.0259776	0.197066
D_0__Bacteria;D_1__Proteobacteria;D_2__Gammaproteobacteria;D_3__Diplorickettsiales;D_4__Diplorickettsiaceae;D_5__uncultured	PopGL3-OE	WT	-0.643956	9.69083	0.0122364	0.133313
D_0__Bacteria;D_1__Proteobacteria;D_2__Gammaproteobacteria;D_3__Coxiellales;D_4__Coxiellaceae;D_5__Coxiella	PopGL3-OE	WT	-1.14971	7.58433	0.0199799	0.174283
D_0__Bacteria;D_1__Bacteroidetes;D_2__Bacteroidia;D_3__Sphingobacteriales;D_4__env.OPS 17;D_5__uncultured bacterium	PopGL3-OE	WT	-1.96435	6.24076	0.0235927	0.188583
D_0__Bacteria;D_1__Verrucomicrobia;D_2__Verrucomicrobiae;D_3__Verrucomicrobiales;D_4__Verrucomicrobiaceae;D_5__Brevifollis	PopGL3-OE	WT	-1.61688	5.42892	0.0266296	0.198224
D_0__Bacteria;D_1__Proteobacteria;D_2__Gammaproteobacteria;D_3__uncultured;D_4__metagenome;D_5__metagenome	PopGL3-OE	WT	-1.01733	8.3508	0.0161061	0.154697
D_0__Bacteria;D_1__Chloroflexi;D_2__Gitt-GS-136;D_3__uncultured bacterium;D_4__uncultured bacterium;D_5__uncultured bacterium	PopGL3-OE	WT	0.615609	10.9698	0.011108	0.128443
D_0__Bacteria;D_1__Actinobacteria;D_2__Acidimicrobiia;D_3__IMCC26256;Other;Other	PopGL3-OE	WT	0.822127	9.64589	0.0150188	0.151588
D_0__Bacteria;D_1__Bacteroidetes;D_2__Bacteroidia;D_3__Cytophagales;D_4__Spirosomaceae;D_5__Larkinella	PopGL3-OE	WT	-1.63926	5.90769	0.0264642	0.198224
D_0__Bacteria;D_1__Bacteroidetes;D_2__Ignavibacteria;D_3__OPB56;D_4__uncultured bacterium;D_5__uncultured bacterium	PopGL3-OE	WT	1.13738	8.55107	0.0194735	0.173082
D_0__Bacteria;D_1__Chloroflexi;D_2__Anaerolineae;D_3__SBR1031;D_4__A4b;D_5__uncultured bacterium	PopGL3-OE	WT	0.942648	10.1197	0.0139147	0.142866
D_0__Bacteria;D_1__Chloroflexi;D_2__Anaerolineae;D_3__Ardenticatenales;D_4__Ardenticatenaceae;D_5__uncultured	PopGL3-OE	WT	-1.28538	6.77451	0.0224569	0.183264
D_0__Bacteria;D_1__Bacteroidetes;D_2__Bacteroidia;D_3__Sphingobacteriales;D_4__env.OPS 17;D_5__uncultured bacterium	PopGL3-OE	WT	-2.10189	7.85692	0.0203094	0.174283
D_0__Bacteria;D_1__Proteobacteria;D_2__Gammaproteobacteria;D_3__Betaproteobacteriales;D_4__Burkholderiaceae;D_5__Leptothrix	PopGL3-OE	WT	-1.03179	8.79769	0.0160177	0.154697
D_0__Bacteria;D_1__Acidobacteria;D_2__Subgroup 6;D_3__uncultured Acidobacteria bacterium;D_4__uncultured Acidobacteria bacterium;D_5__uncultured Acidobacteria bacterium	PopGL3-OE	WT	-0.482604	12.6503	0.00887394	0.111251
D_0__Bacteria;D_1__Acidobacteria;D_2__Acidobacteriia;D_3__Solibacterales;D_4__Solibacteraceae (Subgroup3);D_5__Paludibaculum	PopGL3-OE	WT	-1.08635	7.82209	0.0208167	0.175835
D_0__Bacteria;D_1__Bacteroidetes;D_2__Bacteroidia;D_3__Chitinophagales;D_4__Chitinophagaceae;D_5__Chitinophaga	PopGL3-OE	WT	-1.94865	8.42456	0.0160537	0.154697
D_0__Bacteria;D_1__Nitrospirae;D_2__Nitrospira;D_3__Nitrospirales;D_4__Nitrospiraceae;D_5__Nitrospira	PopGL3-OE	WT	0.869746	10.7041	0.0133943	0.141174
D_0__Bacteria;D_1__Proteobacteria;D_2__Alphaproteobacteria;D_3__Puniceispirillales;D_4__uncultured;D_5__metagenome	PopGL3-OE	WT	1.91181	4.40234	0.0329282	0.233438
D_0__Bacteria;D_1__Proteobacteria;D_2__Gammaproteobacteria;D_3__Betaproteobacteriales;D_4__Gallionellaceae;D_5__Sideroxydans	PopGL3-OE	WT	-1.44907	6.16313	0.0288687	0.209843
D_0__Bacteria;D_1__Actinobacteria;D_2__Acidimicrobiia;D_3__Microtrichales;D_4__Ilumatobacteraceae;D_5__Ilumatobacter	PopGL3-OE	WT	0.78048	9.36553	0.017719	0.162333
D_0__Bacteria;D_1__Actinobacteria;D_2__Actinobacteria;D_3__Micrococcales;D_4__Dermabacteraceae;D_5__Brachybacterium	PopGL3-OE	WT	2.25143	5.30331	0.0331604	0.233692
D_0__Bacteria;D_1__Fibrobacteres;D_2__Fibrobacteria;D_3__Fibrobacterales;D_4__TG3;D_5__uncultured Chitinivibrionia bacterium	PopGL3-OE	WT	-1.74637	4.18282	0.0340531	0.23772
D_0__Bacteria;D_1__Proteobacteria;D_2__Alphaproteobacteria;D_3__Tistrellales;D_4__Geminicoccaceae;D_5__Geminicoccus	PopGL3-OE	WT	1.38113	6.53827	0.0319581	0.227917
D_0__Bacteria;D_1__Firmicutes;D_2__Clostridia;D_3__Clostridiales;D_4__Clostridiaceae 1;D_5__Clostridium sensu stricto 7	PopGL3-OE	WT	-1.74746	3.71844	0.0351272	0.241829
D_0__Bacteria;D_1__Bacteroidetes;D_2__Bacteroidia;D_3__Chitinophagales;D_4__uncultured;D_5__uncultured soil bacterium	PopGL3-OE	WT	1.76263	5.12522	0.0349343	0.241829
D_0__Bacteria;D_1__Acidobacteria;D_2__Acidobacteriia;D_3__Acidobacteriales;D_4__Koribacteraceae;D_5__Candidatus Koribacter	PopGL3-OE	WT	1.24542	7.415	0.0299725	0.215044
D_0__Bacteria;D_1__Actinobacteria;D_2__Actinobacteria;D_3__Micromonosporales;D_4__Micromonosporaceae;Other	PopGL3-OE	WT	0.812907	8.60183	0.0222338	0.183264
D_0__Bacteria;D_1__Cyanobacteria;D_2__Oxyphotobacteria;D_3__Chloroplast;D_4__uncultured bacterium;D_5__uncultured bacterium	PopGL3-OE	WT	-1.31743	7.14454	0.0288953	0.209843
D_0__Bacteria;D_1__Proteobacteria;D_2__Gammaproteobacteria;D_3__HOC36;D_4__uncultured gamma proteobacterium;D_5__uncultured gamma proteobacterium	PopGL3-OE	WT	1.75963	4.10952	0.03834	0.253683
D_0__Bacteria;D_1__Proteobacteria;D_2__Alphaproteobacteria;D_3__Parvibaculales;D_4__Parvibaculaceae;D_5__Parvibaculum	PopGL3-OE	WT	-0.991226	7.92638	0.0243545	0.190607
D_0__Bacteria;D_1__Chloroflexi;D_2__Anaerolineae;D_3__SBR1031;D_4__A4b;Other	PopGL3-OE	WT	1.49462	8.09465	0.0278901	0.206317
D_0__Bacteria;D_1__Bacteroidetes;D_2__Bacteroidia;D_3__Chitinophagales;D_4__Chitinophagaceae;D_5__Dinghuibacter	PopGL3-OE	WT	-1.65843	5.96032	0.0376628	0.250594
D_0__Bacteria;D_1__Proteobacteria;D_2__Alphaproteobacteria;D_3__Rhizobiales;D_4__Pleomorphomonadaceae;D_5__Ancalomicrobium	PopGL3-OE	WT	-0.943887	8.10559	0.025382	0.195032
D_0__Bacteria;D_1__Acidobacteria;D_2__Acidobacteriia;D_3__Acidobacteriales;D_4__Acidobacteriaceae (Subgroup 1);D_5__Terriglobus	PopGL3-OE	WT	-2.31888	5.13526	0.0355722	0.242094
D_0__Bacteria;D_1__Proteobacteria;D_2__Gammaproteobacteria;D_3__Betaproteobacteriales;D_4__Burkholderiaceae;D_5__Undibacterium	PopGL3-OE	WT	-1.91459	4.39111	0.042304	0.275323
D_0__Bacteria;D_1__Actinobacteria;D_2__Actinobacteria;D_3__Micrococcales;D_4__Cellulomonadaceae;Other	PopGL3-OE	WT	1.70639	3.90559	0.0439097	0.27966
D_0__Bacteria;D_1__Chlamydiae;D_2__Chlamydiae;D_3__Chlamydiales;D_4__Parachlamydiaceae;D_5__Candidatus Protochlamydia	PopGL3-OE	WT	1.64474	4.21518	0.044795	0.282279
D_0__Bacteria;D_1__Proteobacteria;D_2__Alphaproteobacteria;D_3__Rhizobiales;D_4__Rhizobiaceae;D_5__Shinella	PopGL3-OE	WT	-0.653523	9.48593	0.0197357	0.174113
D_0__Bacteria;D_1__Bacteroidetes;D_2__Bacteroidia;D_3__Chitinophagales;D_4__Saprospiraceae;D_5__Phaeodactylibacter	PopGL3-OE	WT	-1.05984	7.96154	0.0296413	0.213956
D_0__Bacteria;D_1__Proteobacteria;D_2__Deltaproteobacteria;D_3__Desulfuromonadales;D_4__MA-28-I98C;D_5__uncultured bacterium	PopGL3-OE	WT	1.51077	5.72821	0.0464047	0.288163
D_0__Bacteria;D_1__Chloroflexi;D_2__JG30-KF-CM66;D_3__uncultured Chloroflexi bacterium;D_4__uncultured Chloroflexi bacterium;D_5__uncultured Chloroflexi bacterium	PopGL3-OE	WT	1.78664	4.59203	0.046912	0.289078
D_0__Bacteria;D_1__Proteobacteria;D_2__Gammaproteobacteria;D_3__Cellvibrionales;D_4__Cellvibrionaceae;D_5__uncultured	PopGL3-OE	WT	-1.71436	6.55931	0.0437012	0.27966
D_0__Bacteria;D_1__Cyanobacteria;D_2__Melainabacteria;D_3__Vampirovibrionales;Other;Other	PopGL3-OE	WT	-1.85382	5.40625	0.0436914	0.27966
D_0__Bacteria;D_1__Chloroflexi;D_2__Anaerolineae;D_3__Ardenticatenales;D_4__uncultured;D_5__uncultured organism	PopGL3-OE	WT	-1.92412	4.49365	0.0494662	0.297547
D_0__Bacteria;D_1__Actinobacteria;D_2__Acidimicrobiia;D_3__uncultured;D_4__uncultured bacterium;D_5__uncultured bacterium	PopGL3-OE	WT	0.674111	9.88623	0.0227632	0.183264
D_0__Bacteria;D_1__Proteobacteria;D_2__Alphaproteobacteria;D_3__Acetobacterales;D_4__Acetobacteraceae;D_5__uncultured	PopGL3-OE	WT	-0.998141	7.75646	0.0354975	0.242094
D_0__Bacteria;D_1__Proteobacteria;D_2__Alphaproteobacteria;D_3__Rhizobiales;D_4__Rhizobiaceae;D_5__Allorhizobium-Neorhizobium-Pararhizobium-Rhizobium	PopGL3-OE	WT	0.348823	16.4398	0.00690199	0.0955845
D_0__Bacteria;D_1__Bacteroidetes;D_2__Ignavibacteria;D_3__SJA-28;D_4__uncultured bacterium;D_5__uncultured bacterium	PopGL3-OE	WT	0.986553	8.1524	0.0370031	0.248987
D_0__Bacteria;D_1__Actinobacteria;D_2__Actinobacteria;D_3__Frankiales;D_4__Sporichthyaceae;D_5__uncultured	PopGL3-OE	WT	0.892641	8.37955	0.0359087	0.242996
D_0__Bacteria;D_1__Proteobacteria;D_2__Alphaproteobacteria;D_3__Reyranellales;D_4__Reyranellaceae;D_5__Reyranella	PopGL3-OE	WT	-0.512847	11.4873	0.0192926	0.172763
D_0__Bacteria;D_1__Bacteroidetes;D_2__Bacteroidia;D_3__Cytophagales;D_4__Microscillaceae;D_5__Chryseolinea	PopGL3-OE	WT	-0.620673	10.3676	0.024439	0.190607
D_0__Bacteria;D_1__Actinobacteria;D_2__Actinobacteria;D_3__Propionibacteriales;D_4__Nocardioidaceae;D_5__Marmoricola	PopGL3-OE	WT	1.08991	8.16985	0.0426867	0.276304
D_0__Bacteria;D_1__Verrucomicrobia;D_2__Verrucomicrobiae;D_3__Pedosphaerales;D_4__Pedosphaeraceae;D_5__uncultured bacterium	PopGL3-OE	WT	-0.833894	10.6856	0.0262866	0.198147
D_0__Bacteria;D_1__Proteobacteria;D_2__Alphaproteobacteria;D_3__Rhizobiales;D_4__Rhizobiales Incertae Sedis;D_5__Bauldia	PopGL3-OE	WT	-0.476377	12.5478	0.0204867	0.174283
D_0__Bacteria;D_1__Proteobacteria;D_2__Alphaproteobacteria;D_3__Sphingomonadales;D_4__Sphingomonadaceae;D_5__Erythrobacter	PopGL3-OE	WT	-0.470728	12.634	0.0204591	0.174283
D_0__Bacteria;D_1__Proteobacteria;D_2__Gammaproteobacteria;D_3__Alteromonadales;D_4__Alteromonadaceae;D_5__Rheinheimera	PopGL3-OE	WT	-1.09833	11.742	0.0250939	0.194071
D_0__Bacteria;D_1__Rokubacteria;D_2__NC10;D_3__Rokubacteriales;D_4__uncultured bacterium;D_5__uncultured bacterium	PopGL3-OE	WT	0.6702	11.1567	0.0288097	0.209843
D_0__Bacteria;D_1__Proteobacteria;D_2__Gammaproteobacteria;D_3__Betaproteobacteriales;D_4__Burkholderiaceae;D_5__Mitsuaria	PopGL3-OE	WT	-2.45103	7.27525	0.0399372	0.262792
D_0__Bacteria;D_1__Acidobacteria;D_2__Holophagae;D_3__Subgroup 7;D_4__uncultured bacterium;D_5__uncultured bacterium	PopGL3-OE	WT	0.741666	9.38726	0.0446389	0.282279
D_0__Bacteria;D_1__Bacteroidetes;D_2__Bacteroidia;D_3__Chitinophagales;D_4__Chitinophagaceae;D_5__Ferruginibacter	PopGL3-OE	WT	-0.667943	9.01375	0.0488277	0.295197
D_0__Bacteria;D_1__Firmicutes;D_2__Clostridia;D_3__Clostridiales;D_4__Lachnospiraceae;D_5__uncultured	PopGL3-OE	WT	0.839339	9.94758	0.0479883	0.293098
D_0__Bacteria;D_1__Actinobacteria;D_2__Actinobacteria;D_3__Micrococcales;D_4__Micrococcaceae;D_5__Pseudarthrobacter	PopGL3-OE	WT	0.659302	13.3304	0.0227594	0.183264
D_0__Bacteria;D_1__Proteobacteria;D_2__Alphaproteobacteria;D_3__Micavibrionales;D_4__Micavibrionaceae;D_5__uncultured	PopGL3-OE	WT	-0.731224	9.36909	0.0470874	0.289078
D_0__Bacteria;D_1__Actinobacteria;D_2__Acidimicrobiia;D_3__Actinomarinales;D_4__uncultured;D_5__uncultured bacterium	PopGL3-OE	WT	0.423003	11.5945	0.034131	0.23772
D_0__Bacteria;D_1__Actinobacteria;D_2__Rubrobacteria;D_3__Rubrobacterales;D_4__Rubrobacteriaceae;D_5__Rubrobacter	PopGL3-OE	WT	0.585445	10.0514	0.0464545	0.288163
D_0__Bacteria;D_1__Firmicutes;D_2__Bacilli;D_3__Bacillales;D_4__Bacillaceae;D_5__Bacillus	PopGL3-OE	WT	0.415314	13.5287	0.0243726	0.190607
D_0__Bacteria;D_1__Proteobacteria;D_2__Gammaproteobacteria;D_3__R7C24;D_4__uncultured bacterium;D_5__uncultured bacterium	PopGL3-OE	WT	-0.552533	9.98021	0.0487563	0.295197
D_0__Bacteria;D_1__Bacteroidetes;D_2__Bacteroidia;D_3__Chitinophagales;D_4__Saprospiraceae;D_5__uncultured	PopGL3-OE	WT	-0.462889	12.3343	0.0374156	0.250348
D_0__Bacteria;D_1__Proteobacteria;D_2__Deltaproteobacteria;D_3__Desulfuromonadales;D_4__Geobacteraceae;D_5__Geobacter	PopGL3-OE	WT	0.48675	12.1588	0.0403709	0.264185
D_0__Bacteria;D_1__Proteobacteria;D_2__Alphaproteobacteria;D_3__Caulobacterales;D_4__Caulobacteraceae;D_5__Phenylobacterium	PopGL3-OE	WT	-0.393874	13.1584	0.0460348	0.288163
