# Supplementary material for: Flavones enrich rhizosphere Pseudomonas to enhance nitrogen utilization and secondary root growth in Populus
Source: Nat Commun. 2025 Feb 7;16:1461. doi: 10.1038/s41467-025-56226-w (PMC11805958; doi:10.1038/s41467-025-56226-w)
Supplement: Supplementary file 15 — Supplementary Data 12 [file 41467_2025_56226_MOESM15_ESM.xlsx]

## Sheet: Sheet1
Supplementary Data 12. The primers used in this study.
Primer ID	Primer sequence (5'-->3')
Primers for gene cloning
PopGL3-F	5'-tggagagaacacgggggactATGGCTACTAAGCTCCACAAC-3'
PopGL3-R	5'-catggtacccccggggatcctACATTTCCCAGCAACTCTTCG-3'
PopCHS4-F	5'-tggagagaacacgggggactATGGTGACCGTCGATGAGGT-3'
PopCHS4-R	5'-catggtacccccggggatcctCACTCTAGTAGCCACACTGTG-3'
Primers for V3-V6
341F	5'-CCTACGGGAGGCAGCAG-3'
1046R	5'-CGACAGCCATGCANCACCT-3'
Primers for quantitative RT–PCR in pseudomonad
DAPDH-F	5'-CTGATGTGGGAGATCGGCAAGAAC-3'
DAPDH-R	5'-CTGCTCCAGTTCGAAGCGGCTGGAG-3'
algU-F	5'-TGATCGAACAGACCGAACCG-3'
algU-R	5'-AACGCTGCCCCTTGAATTTG-3'
rmlD-F	5'-AGTCGTGACGGTGTGTTGG-3'
rmlD-R	5'-TCACATCGCGATACTTGGCT-3'
bifA-F	5'-GACGCTGGCGATGTAGAACTG-3'
bifA-R	5'-CTGCTCGGCTTTCTGCAGTAG-3'
flhA-F	5'-ACTAGAGCCGGAGCTCCCTGT-3'
flhA-R	5'-GCTCGAGCAAAATGCCGTCGT-3'
fliG-F	5'-GAGCAGGTGATGAGCGAGTTC-3'
fliG-R	5'-GCCTGGGTGAGCATCTTGCG-3'
motA-F	5'-ATCCAGCCTTTCGAGGTGATG-3'
motA-R	5'-CTCGATGGCCATCATGCCTTC-3'
Primers for identification of transgenic lines
VirD2-F	5'-TTCGTCACGGCATAGTCCTG-3'
VirD2-R	5'-TTGCTCGGTACGGATGGAAG-3'
PBI121-F	5'-GACGTTCCAACCACGTCTTC-3'
PBI121-R	5'-GCTGAAGCACTGCACGCCGT-3'
Primers for quantitative RT–PCR in poplar
18S	5'-GGCATGGAAGGTGATGCAGATC-3'
18S	5'-CTGTGTCAAACAAGAACTTGTCC-3'
PopCHS4-F	5'-GCCTTCGTCCATCAGTCAAAC-3'
PopCHS4-R	5'-TTCAGAGCACACGACTAACAC-3'
PopGL3-F	5'-CCATTTCAGCAAGACAACCAG-3'
PopGL3-R	5'-TGCTCACTTCTCTGTAAACCC-3'
PopFNS-F	5'-CAGTCCTACCAAAACCTAGCC-3'
PopFNS-R	5'-TTGCCTTCTCTTCATGCTCC-3'
PopF3'H-F	5'-ACAGCCAGACCTTACACTTG-3'
PopF3'H-R	5'-CTTTCCGTTATCTCTAGTGGCC-3'
Primers for DAP experiment of PopGL3
PopGL3-F	5'-catgccatggATGGCTACTAAGCTCCACAAC-3'
PopGL3-R	5'-gctctagaTCAACATTTCCCAGCAACTCTTC-3'
