# Supplementary material for: Flavones enrich rhizosphere Pseudomonas to enhance nitrogen utilization and secondary root growth in Populus
Source: Nat Commun. 2025 Feb 7;16:1461. doi: 10.1038/s41467-025-56226-w (PMC11805958; doi:10.1038/s41467-025-56226-w)
Supplement: Supplementary file 16 — Supplementary Data 13 [file 41467_2025_56226_MOESM16_ESM.xlsx]

## Sheet: Sheet1
Supplementary Data 13. The target gene sequences for this study.
Genes ID	Names	Annotation	Sequences
Pop_G01G010764.T1	PopGL3	HLH,bHLH-MYC_N	ATGGCTACTAAGCTCCACAACCAAGAGAGACTACCAGGGAACCTCAAGAAACAGCTTGCTCTTGCTGTCAGGAGCATTCAGTGGAGCTACGCAATCTTCTGGTCCATTTCAGCAAGACAACCAGGAGTGTTGGAGTGGGGTGATGGGTACTACAACGGAGATATTAAAACAAGGAAGACAATTCAATCCATAGAGCTTGATGAAGATGAATTGGGTTTACAGAGAAGTGAGCAATTAAGAGAACTCTACGAGTCACTTTCAGTAGGTGAAGCCAGTCCACAAGCTAGAAGACCTTCAGCTGCATTATCTCCAGAAGATCTCACTGATACAGAGTGGTATTATTTGGTTTGCATGTCCTTCATATTCGACATCGGCCAAGGCTTGCCAGGAACAACATTA…
Pop_G03G055744.T1	PopCHS4	Belongs to the chalcone stilbene synthases family	ATTCAATCCATAGAGCTTGATGAAGATGAATTGGGTTTACAGAGAAGTGAGCAATTAAGAGAACTCTACGAGTCACTTTCAGTAGGTGAAGCCAGTCCACAAGCTAGAAGACCTTCAGCTGCATTATCTCCAGAAGATCTCACTGATACAGAGTGGTATTATTTGGTTTGCATGTCCTTCATATTCGACATCGGCCAAGGCTTGCCAGGAACAACATTAGCAAATGGTCATCCTACTTGGCTATGCAATGCTCATTCTGCAGATAGTAAAGTATTCAGTCGCTCTCTGCTAGCTAAGAGTGCATCAATTCAGACCGTGGTTTGCTTTCAATTTATGAGAGGTGTGATTGAGCTGGGTGTGACTGAGCAGGTTTTGGAGGACCCAAGTCTCATTAATCAC…
Pop_A05G073152.T1	PopF3'H	Belongs to the iron ascorbate-dependent oxidoreductase family	ATGGCCCCTTCTACCCTCACAGCTCTGGCAGAAGAGAAAACCCTCCGAGCAAGCTTTGTTCGCGACGAAGATGAACGTCCGAAGGTGGCTTATAACGAATTCAGCAATGAAATCCCTGTCATTTCAATAGCTGGGATTGATGACGGTGGTGAAAAGAGAGCTGAAATATGCAACAAGATCGTGGAGGCATGCGAGGACTGGGGAGTTTTTCAAATTGTTGATCATGGGGTTGATGCTAAGTTGGTGTCTGAAATGACAACTCTTGCTAAGGAGTTTTTTGCTTTGCCGCCGGAAGAGAAGCTTCGGTTTGATATGTCTGGTGGCAAAAAGGGTGGCTTCATTGTCTCCAGCCATTTACAGGGAGAGGCAGTTCAAGACTGGCGTGAGATAGTGACCTTC…
Pop_A10G046727.T1	PopFNS	Belongs to the cytochrome P450 family	CATTCTTTAAATACCGTAGCCAGATCGAAGCCCCGCCGAGTCCACCATCTCTACCTCTTATTGGCCACCTACACCTACTTGGCCCAGTCCTACCAAAACCTAGCCAACCGATATGGTCCACTCATGCAGATACGTTTAGGGACATACAGGAAGCTAGTTGGGGTACTAAAATATTATGATTGTTTGGTGGAAAGGATAATCAAGGAGCATGAAGAGAAGGCAAAGGAAGGTTTTGAAAGGGGGGATAGGAAGGATTTGACGGGCATATTGTTGGAGATATTTAAAGATCCAGCTGCTGAAATTAGGTTATCAAAAAATGACATCAAGTCTTTCTTGCTTGACATGTTCTTTGCTGTTACTGACACAACATCAGTGGCCTTGGAATGGGCAATGGCAGAG…
