# Supplementary material for: Flavones enrich rhizosphere Pseudomonas to enhance nitrogen utilization and secondary root growth in Populus
Source: Nat Commun. 2025 Feb 7;16:1461. doi: 10.1038/s41467-025-56226-w (PMC11805958; doi:10.1038/s41467-025-56226-w)
Supplement: Supplementary file 18 — Source Data [file 41467_2025_56226_MOESM18_ESM.xlsx]

## Sheet: Fig. 1
Fig. 1B				Fig. 1C							Fig. 1D					Fig. 1D					Fig. 1F					Fig. 1G
Treatments	Plant height (cm)	Fresh shoot biomass (g)		Biomarkernames	Log10AverageAbundance	EnrichedGroups	LDA	Pvalue	P.adj		Samples	Groups	PC1	PC2		Samples	Groups	PC1	PC2		Samples	Groups	PC1	PC2		ASV ID	Pto-M-1	Pto-M-2	Pto-M-3	84K-1	84K-2	84K-3	Pal-Y_1	Pal-Y-2	Pal-Y-3	LM50-1	LM50-2	LM50-3	H3-1-1	H3-1-2	H3-1-3	107-1	107-2	107-3	Pot-M-1	Pot-M-2	Pot-M-3	Psz-Z-1	Psz-Z-2
Peu-H transplants in sterilized soil	27.3	1.29		D_0__Bacteria.D_1__Proteobacteria.D_2__Gammaproteobacteria	5.67838	Leuce	5.14706	7.77e-05	0.00295638		107	Aigeiros	-0.168462	0.0254299		107	Aigeiros	-0.126457	-0.0355362		107	Aigeiros	0.24664	0.106693		asv1	2638	2438	2617	3769	4258	4114	3340	4069	4359	2212	1593	2513	2176	1507	2715	2315	2309	1796	1843	1892	1609	2623	2921
Peu-H transplants in sterilized soil	26.8	1.13		D_0__Bacteria.D_1__Proteobacteria	5.83872	Leuce	4.82096	8.82e-05	0.00295638		107	Aigeiros	-0.18131	-0.00172623		107	Aigeiros	-0.108602	-0.044089		107	Aigeiros	0.262245	0.117143		asv10	155	167	202	113	118	143	191	165	146	159	261	211	316	288	178	189	163	120	207	207	189	149	197
Peu-H transplants in sterilized soil	25.7	1.17		D_0__Bacteria.D_1__Proteobacteria.D_2__Gammaproteobacteria.D_3__Betaproteobacteriales	5.32687	Tacamahaca	4.79227	0.00208948	0.0123165		107	Aigeiros	-0.0848414	-0.0352362		107	Aigeiros	-0.10681	-0.0278824		107	Aigeiros	0.266887	0.139072		asv100	29	17	27	19	10	22	31	25	32	35	28	22	41	50	49	40	40	49	46	46	28	29	28
Peu-H transplants in Peu-H-grown soil	28.3	1.68		D_0__Bacteria.D_1__Proteobacteria.D_2__Gammaproteobacteria.D_3__Betaproteobacteriales.D_4__Burkholderiaceae	5.21179	Tacamahaca	4.74912	0.00433764	0.0195574		84K	Leuce	0.157928	0.0836811		84K	Leuce	0.163445	0.0655014		84K	Leuce	-0.16828	0.0510686		asv1000	6	0	3	4	0	3	6	3	4	0	5	3	9	3	3	0	7	7	8	6	6	0	3
Peu-H transplants in Peu-H-grown soil	27.9	1.36		D_0__Bacteria.D_1__Proteobacteria.D_2__Gammaproteobacteria.D_3__Pseudomonadales.D_4__Pseudomonadaceae	5.13916	Leuce	4.73693	0.000111583	0.00295638		84K	Leuce	0.178814	0.0892803		84K	Leuce	0.184928	0.0468195		84K	Leuce	-0.243408	0.144991		asv10002	0	0	0	0	0	0	0	0	0	0	0	0	0	3	0	0	0	0	0	0	0	0	8
Peu-H transplants in Peu-H-grown soil	27.5	1.59		D_0__Bacteria.D_1__Proteobacteria.D_2__Gammaproteobacteria.D_3__Pseudomonadales.D_4__Pseudomonadaceae.D_5__Pseudomonas	5.13902	Leuce	4.73686	0.000111583	0.00295638		84K	Leuce	0.164937	0.0987005		84K	Leuce	0.139643	0.0418727		84K	Leuce	-0.20791	0.0806955		asv10004	0	0	0	0	0	0	0	0	0	3	0	0	0	0	0	0	0	0	0	0	0	0	0
Peu-H transplants in LM50-grown soil	31.9	1.9		D_0__Bacteria.D_1__Proteobacteria.D_2__Gammaproteobacteria.D_3__Pseudomonadales	5.14086	Leuce	4.73667	0.000111583	0.00295638		H3-1	Aigeiros	-0.177043	-0.0350037		H3-1	Aigeiros	0.00558697	-0.0261086		H3-1	Aigeiros	0.27391	0.215258		asv10005	0	0	0	0	0	0	0	0	0	0	0	0	0	0	0	0	3	0	0	0	0	0	0
Peu-H transplants in LM50-grown soil	32.5	2.24		D_0__Bacteria.D_1__Proteobacteria.D_2__Alphaproteobacteria	5.4542	Turanga	4.71884	0.00048787	0.0047856		H3-1	Aigeiros	-0.196863	-0.102167		H3-1	Aigeiros	0.0397167	-0.0110336		H3-1	Aigeiros	0.341459	0.226879		asv10006	0	0	0	0	0	0	3	0	0	0	0	0	0	0	0	0	0	0	0	0	0	0	0
Peu-H transplants in LM50-grown soil	31.4	1.95		D_0__Bacteria.D_1__Proteobacteria.D_2__Gammaproteobacteria.D_3__Betaproteobacteriales.D_4__Burkholderiaceae.D_5__Hydrogenophaga	4.91765	Tacamahaca	4.53575	0.00580245	0.0231918		H3-1	Aigeiros	-0.113432	0.0123873		H3-1	Aigeiros	0.0312369	0.0146105		H3-1	Aigeiros	0.233332	0.181967		asv10008	0	0	0	0	0	0	3	0	0	0	0	0	0	0	0	0	0	0	0	0	0	0	0
LM50 transplants in sterilized soil	35.9	8.33		D_0__Bacteria.D_1__Actinobacteria	5.10128	Aigeiros	4.52127	0.000101163	0.00295638		Peu-H	Turanga	-0.292224	-0.320032		Peu-H	Turanga	-0.329614	0.371093		Peu-H	Turanga	0.166057	-0.531947		asv10009	0	3	0	0	0	0	0	0	0	0	0	0	0	0	0	0	0	0	0	0	0	0	0
LM50 transplants in sterilized soil	36.8	8.85		D_0__Bacteria.D_1__Bacteroidetes.D_2__Bacteroidia.D_3__Flavobacteriales	4.79991	Leuce	4.48468	0.00058744	0.00539186		Peu-H	Turanga	-0.29835	-0.315724		Peu-H	Turanga	-0.311106	0.485372		Peu-H	Turanga	0.213142	-0.501117		asv1001	4	3	4	0	3	6	4	5	7	4	5	3	11	7	4	11	6	10	12	4	0	6	6
LM50 transplants in sterilized soil	35.1	8.52		D_0__Bacteria.D_1__Bacteroidetes.D_2__Bacteroidia.D_3__Flavobacteriales.D_4__Flavobacteriaceae	4.783	Leuce	4.47717	0.00172949	0.0109748		Peu-H	Turanga	-0.326802	-0.338484		Peu-H	Turanga	-0.325799	0.351072		Peu-H	Turanga	0.172434	-0.409981		asv10011	0	0	0	0	0	0	0	0	0	0	0	0	0	0	0	0	0	0	0	0	3	0	0
LM50 transplants in Peu-H-grown soil	38.2	9.91		D_0__Bacteria.D_1__Bacteroidetes.D_2__Bacteroidia.D_3__Flavobacteriales.D_4__Flavobacteriaceae.D_5__Flavobacterium	4.7745	Leuce	4.46895	0.00172949	0.0109748		LM50	Leuce	0.265911	-0.189418		LM50	Leuce	0.26751	0.0689119		LM50	Leuce	-0.220535	0.00943294		asv10014	0	0	0	0	0	0	0	0	0	0	0	0	0	0	0	0	0	0	0	3	0	0	0
LM50 transplants in Peu-H-grown soil	39.6	10.02		D_0__Bacteria.D_1__Bacteroidetes.D_2__Bacteroidia	5.06825	Leuce	4.44986	0.00193927	0.0118043		LM50	Leuce	0.274849	-0.234338		LM50	Leuce	0.285353	0.0814947		LM50	Leuce	-0.237939	0.0622857		asv10015	0	0	0	0	0	0	0	0	0	0	0	0	4	0	0	0	0	0	4	0	0	0	0
LM50 transplants in Peu-H-grown soil	39.1	9.55		D_0__Bacteria.D_1__Bacteroidetes	5.07671	Leuce	4.448	0.00184628	0.0114773		LM50	Leuce	0.261779	-0.179078		LM50	Leuce	0.30138	0.110859		LM50	Leuce	-0.212412	-0.0373543		asv10017	0	0	0	0	0	0	0	0	0	0	0	0	0	0	0	0	4	0	0	0	0	0	0
LM50 transplants in LM50-grown soil	46.4	12.57		D_0__Bacteria.D_1__Proteobacteria.D_2__Alphaproteobacteria.D_3__Rhizobiales	5.14544	Turanga	4.36612	0.00948022	0.0337454		Pot-M	Tacamahaca	-0.078362	0.209832		Pot-M	Tacamahaca	-0.188376	-0.208117		Pot-M	Tacamahaca	-0.021031	0.11981		asv10018	0	0	0	0	0	0	0	0	0	0	0	0	0	0	0	0	0	0	0	0	0	0	0
LM50 transplants in LM50-grown soil	44.8	12.39		D_0__Bacteria.D_1__Proteobacteria.D_2__Deltaproteobacteria	4.87861	Turanga	4.33739	6.99e-05	0.00295638		Pot-M	Tacamahaca	-0.0826613	0.211362		Pot-M	Tacamahaca	-0.203827	-0.186501		Pot-M	Tacamahaca	0.0742789	0.174511		asv1002	4	6	5	0	5	3	9	8	5	6	0	5	15	10	4	6	4	6	0	3	5	7	3
LM50 transplants in LM50-grown soil	45.9	11.7		D_0__Bacteria.D_1__Actinobacteria.D_2__Actinobacteria	4.8976	Aigeiros	4.33359	0.000403318	0.00444553		Pot-M	Tacamahaca	-0.0760178	0.21633		Pot-M	Tacamahaca	-0.2412	-0.213799		Pot-M	Tacamahaca	0.0490377	0.155684		asv10022	0	0	0	0	0	0	0	0	0	0	0	0	0	0	0	0	0	0	0	0	3	0	0
				D_0__Bacteria.D_1__Proteobacteria.D_2__Gammaproteobacteria.D_3__Cellvibrionales.D_4__Cellvibrionaceae	4.66725	Leuce	4.28936	8.24e-05	0.00295638		Pto-M	Leuce	0.231617	-0.155185		Pto-M	Leuce	0.182005	-0.00253562		Pto-M	Leuce	-0.163877	-0.039955		asv10023	0	3	0	0	0	0	0	0	0	0	0	0	0	0	0	0	0	0	0	0	0	0	0
Statistical test for Fig. 1B				D_0__Bacteria.D_1__Proteobacteria.D_2__Deltaproteobacteria.D_3__Myxococcales	4.80907	Turanga	4.2884	6.66e-05	0.00295638		Pto-M	Leuce	0.221343	-0.135101		Pto-M	Leuce	0.170405	0.0512218		Pto-M	Leuce	-0.164924	-0.0551492		asv10024	0	0	0	0	0	0	0	0	0	0	0	0	0	3	0	0	0	0	0	0	0	0	0
Plant height				D_0__Bacteria.D_1__Proteobacteria.D_2__Gammaproteobacteria.D_3__Cellvibrionales.D_4__Cellvibrionaceae.D_5__Cellvibrio	4.665	Leuce	4.28767	8.05e-05	0.00295638		Pto-M	Leuce	0.223212	-0.150364		Pto-M	Leuce	0.192464	0.113047		Pto-M	Leuce	-0.179869	-0.0556659		asv10025	0	5	0	0	0	0	0	0	0	0	0	0	5	0	0	0	0	4	0	0	0	0	0
Groups	P-value			D_0__Bacteria.D_1__Proteobacteria.D_2__Gammaproteobacteria.D_3__Cellvibrionales	4.67125	Leuce	4.28665	7.58e-05	0.00295638		Pal-Y	Leuce	0.171019	0.0667434		Pal-Y	Leuce	0.118134	-0.00346498		Pal-Y	Leuce	-0.172424	-0.0378575		asv10026	0	0	0	0	0	0	0	0	0	0	0	0	4	0	0	0	0	0	0	0	0	0	0
Peu-H transplants in LM50-grown soil vs. Peu-H transplants in sterilized soil	4.1e-05			D_0__Bacteria.D_1__Actinobacteria.D_2__Actinobacteria.D_3__Micrococcales	4.70715	Aigeiros	4.2653	5.59e-05	0.00295638		Pal-Y	Leuce	0.194778	0.0620172		Pal-Y	Leuce	0.123162	-0.0295697		Pal-Y	Leuce	-0.150893	-0.0265624		asv10027	0	0	0	0	0	0	0	0	0	0	0	0	0	0	3	0	0	0	0	0	0	0	0
Peu-H transplants in LM50-grown soil vs. Peu-H transplants in Peu-H-grown soil	0.000198			D_0__Bacteria.D_1__Proteobacteria.D_2__Gammaproteobacteria.D_3__Enterobacteriales	4.6659	Aigeiros	4.26444	0.00101402	0.0076423		Pal-Y	Leuce	0.0262481	0.242914		Pal-Y	Leuce	0.110446	-0.0248654		Pal-Y	Leuce	-0.146346	-0.0560631		asv10028	0	0	0	0	0	0	0	0	0	0	0	0	0	0	0	0	0	0	0	0	0	3	0
Peu-H transplants in Peu-H-grown soil vs. Peu-H transplants in sterilized soil	0.041188			D_0__Bacteria.D_1__Proteobacteria.D_2__Gammaproteobacteria.D_3__Enterobacteriales.D_4__Enterobacteriaceae	4.6659	Aigeiros	4.26444	0.00101402	0.0076423		Psz-Z	Tacamahaca	-0.0967995	0.281651		Psz-Z	Tacamahaca	-0.130861	-0.339816		Psz-Z	Tacamahaca	-0.0200884	-0.0244109		asv1003	6	3	4	0	6	5	3	0	0	0	0	0	0	5	3	10	8	6	10	14	6	4	6
				D_0__Bacteria.D_1__Actinobacteria.D_2__Actinobacteria.D_3__Micrococcales.D_4__Micrococcaceae	4.64397	Aigeiros	4.23829	6.33e-05	0.00295638		Psz-Z	Tacamahaca	-0.0905945	0.297723		Psz-Z	Tacamahaca	-0.114865	-0.320451		Psz-Z	Tacamahaca	0.010562	-0.0508077		asv10031	0	0	0	0	0	0	0	0	0	0	0	0	0	0	0	0	0	0	0	0	0	0	0
LM50 transplants in LM50-grown soil vs. LM50 transplants in sterilized soil	5e-06			D_0__Bacteria.D_1__Acidobacteria	4.81974	Turanga	4.20923	7.35e-05	0.00295638		Psz-Z	Tacamahaca	-0.108671	0.293805		Psz-Z	Tacamahaca	-0.127897	-0.328105		Psz-Z	Tacamahaca	-4.82744e-05	0.041382		asv10032	0	0	0	0	0	0	0	0	0	0	0	0	0	0	0	0	0	0	0	0	0	0	0
LM50 transplants in LM50-grown soil vs. LM50 transplants in Peu-H-grown soil	4.7e-05			D_0__Bacteria.D_1__Gemmatimonadetes	4.77028	Turanga	4.20847	0.000105409	0.00295638																	asv10034	0	0	0	0	0	0	3	0	0	0	0	0	0	0	0	0	0	0	0	0	0	0	0
LM50 transplants in Peu-H-grown soil vs. LM50 transplants in sterilized soil	0.003423			D_0__Bacteria.D_1__Actinobacteria.D_2__Actinobacteria.D_3__Micrococcales.D_4__Micrococcaceae.D_5__Pseudarthrobacter	4.61014	Aigeiros	4.20405	6.33e-05	0.00295638																	asv10035	0	0	0	0	0	0	0	0	0	0	0	0	3	0	0	0	0	0	0	0	0	0	0
				D_0__Bacteria.D_1__Gemmatimonadetes.D_2__Gemmatimonadetes	4.71827	Turanga	4.18118	9.57e-05	0.00295638																	asv10036	0	0	0	0	0	0	5	0	3	0	0	0	0	0	0	0	0	0	0	0	0	0	0
Fresh shoot biomass				D_0__Bacteria.D_1__Gemmatimonadetes.D_2__Gemmatimonadetes.D_3__Gemmatimonadales	4.71827	Turanga	4.18118	9.57e-05	0.00295638																	asv10037	0	0	0	0	0	0	0	0	0	0	0	0	0	0	0	0	0	0	0	0	0	0	0
Groups	P-value			D_0__Bacteria.D_1__Gemmatimonadetes.D_2__Gemmatimonadetes.D_3__Gemmatimonadales.D_4__Gemmatimonadaceae	4.71827	Turanga	4.18118	9.57e-05	0.00295638																	asv10038	0	0	0	0	0	0	3	0	0	0	0	0	0	0	0	0	0	0	0	0	0	0	0
Peu-H transplants in LM50-grown soil vs. Peu-H transplants in sterilized soil	0.000501			D_0__Bacteria.D_1__Proteobacteria.D_2__Deltaproteobacteria.D_3__Myxococcales.D_4__BIrii41	4.60083	Turanga	4.17226	6.16e-05	0.00295638																	asv1004	3	0	3	6	6	0	0	3	3	0	0	7	3	3	6	9	8	0	4	0	0	7	0
Peu-H transplants in LM50-grown soil vs. Peu-H transplants in Peu-H-grown soil	0.007427			D_0__Bacteria.D_1__Proteobacteria.D_2__Gammaproteobacteria.D_3__Betaproteobacteriales.D_4__Burkholderiaceae.D_5__Acidovorax	4.50901	Leuce	4.1504	0.000436546	0.00457928																	asv10043	0	0	0	0	0	0	0	0	0	0	0	0	0	4	0	0	0	0	0	0	0	0	0
Peu-H transplants in Peu-H-grown soil vs. Peu-H transplants in sterilized soil	0.03024			D_0__Bacteria.D_1__Proteobacteria.D_2__Alphaproteobacteria.D_3__Caulobacterales	4.61297	Turanga	4.14912	4.32e-05	0.00295638																	asv10044	0	0	0	3	0	0	0	0	0	0	0	0	0	0	0	0	0	0	0	0	0	0	3
				D_0__Bacteria.D_1__Proteobacteria.D_2__Gammaproteobacteria.D_3__Xanthomonadales.D_4__Xanthomonadaceae	4.64071	Leuce	4.10514	0.000229328	0.00368358																	asv10045	0	0	0	0	3	0	0	0	0	0	0	0	0	0	0	0	0	0	0	0	0	0	0
LM50 transplants in LM50-grown soil vs. LM50 transplants in sterilized soil	1.1e-05			D_0__Bacteria.D_1__Verrucomicrobia	4.64014	Turanga	4.09056	0.00326597	0.0159573																	asv10047	0	0	0	0	0	0	0	3	0	0	0	0	0	3	0	0	0	0	0	0	0	0	0
LM50 transplants in LM50-grown soil vs. LM50 transplants in Peu-H-grown soil	0.000127			D_0__Bacteria.D_1__Verrucomicrobia.D_2__Verrucomicrobiae	4.64014	Turanga	4.09056	0.00326597	0.0159573																	asv10048	0	0	0	0	0	0	0	0	0	0	0	0	0	0	0	0	0	6	0	0	0	0	0
LM50 transplants in Peu-H-grown soil vs. LM50 transplants in sterilized soil	0.00377			D_0__Bacteria.D_1__Proteobacteria.D_2__Alphaproteobacteria.D_3__Caulobacterales.D_4__Caulobacteraceae	4.50742	Turanga	4.06593	0.000123852	0.00299496																	asv10049	0	0	0	0	0	0	0	0	0	0	3	0	0	0	0	0	0	0	0	0	0	0	0
				D_0__Bacteria.D_1__Proteobacteria.D_2__Deltaproteobacteria.D_3__Myxococcales.D_4__BIrii41.D_5__unculturedbacterium	4.45066	Turanga	4.05875	6.31e-05	0.00295638																	asv1005	3	0	0	3	6	0	4	0	0	3	3	3	0	3	3	0	0	4	0	0	0	5	0
				D_0__Bacteria.D_1__Proteobacteria.D_2__Gammaproteobacteria.D_3__Enterobacteriales.D_4__Enterobacteriaceae.D_5__Enterobacter	4.44692	Aigeiros	4.04288	0.000979142	0.00750389																	asv10052	0	0	0	0	0	0	0	0	0	0	0	0	0	0	4	0	0	0	0	0	0	0	0
				D_0__Bacteria.D_1__Proteobacteria.D_2__Alphaproteobacteria.D_3__Rhizobiales.D_4__Xanthobacteraceae	4.53194	Turanga	4.04159	7.29e-05	0.00295638																	asv10054	0	0	0	0	0	0	0	0	0	0	0	0	0	0	0	0	3	0	0	0	0	0	0
				D_0__Bacteria.D_1__Verrucomicrobia.D_2__Verrucomicrobiae.D_3__Opitutales.D_4__Opitutaceae	4.47512	Turanga	4.02326	0.001597	0.0102543																	asv10056	0	0	0	0	0	0	0	0	0	0	0	0	0	0	0	0	0	7	0	0	0	0	0
				D_0__Bacteria.D_1__Verrucomicrobia.D_2__Verrucomicrobiae.D_3__Opitutales	4.47651	Turanga	4.02256	0.00144546	0.00987989																	asv10057	0	0	0	0	0	0	0	0	0	0	0	0	0	0	0	0	0	0	0	0	0	0	0
				D_0__Bacteria.D_1__Proteobacteria.D_2__Alphaproteobacteria.D_3__Rhizobiales.D_4__Rhizobiaceae	4.75079	Leuce	3.99248	0.00081366	0.00645403																	asv10059	0	0	0	0	0	0	0	0	0	0	0	0	0	0	0	0	0	3	0	0	0	0	0
				D_0__Bacteria.D_1__Proteobacteria.D_2__Gammaproteobacteria.D_3__Alteromonadales	4.39328	Leuce	3.97334	0.000282322	0.00370666																	asv1006	4	5	5	8	0	0	10	4	9	4	0	5	8	6	6	7	9	10	6	7	0	3	4
				D_0__Bacteria.D_1__Proteobacteria.D_2__Gammaproteobacteria.D_3__Alteromonadales.D_4__Alteromonadaceae	4.39304	Leuce	3.97328	0.000282322	0.00370666																	asv10060	0	0	0	0	4	0	0	0	0	0	0	0	0	0	0	3	0	0	0	0	0	0	0
				D_0__Bacteria.D_1__Proteobacteria.D_2__Gammaproteobacteria.D_3__Alteromonadales.D_4__Alteromonadaceae.D_5__Rheinheimera	4.39251	Leuce	3.97269	0.000282322	0.00370666																	asv10062	0	0	0	0	0	0	0	0	0	0	0	0	0	0	0	0	0	0	0	4	0	0	0
				D_0__Bacteria.D_1__Proteobacteria.D_2__Gammaproteobacteria.D_3__Xanthomonadales	4.69415	Leuce	3.96367	0.000335246	0.00419298																	asv10063	0	0	0	0	0	0	0	0	0	0	0	0	0	0	0	0	0	0	0	0	0	0	6
				D_0__Bacteria.D_1__Proteobacteria.D_2__Alphaproteobacteria.D_3__Micropepsales	4.31761	Turanga	3.96248	6.95e-05	0.00295638																	asv10065	0	0	0	0	0	0	0	0	4	0	0	0	0	0	0	0	0	0	0	0	0	0	0
				D_0__Bacteria.D_1__Proteobacteria.D_2__Alphaproteobacteria.D_3__Micropepsales.D_4__Micropepsaceae	4.31761	Turanga	3.96248	6.95e-05	0.00295638																	asv10067	0	0	0	3	0	0	0	3	0	0	0	0	0	0	0	5	0	0	0	0	0	0	0
				D_0__Bacteria.D_1__Chloroflexi	4.50141	Aigeiros	3.94369	0.000134798	0.00310291																	asv10068	0	0	0	0	0	0	0	0	0	0	0	0	0	0	0	0	0	0	0	3	0	0	0
				D_0__Bacteria.D_1__Bacteroidetes.D_2__Bacteroidia.D_3__Chitinophagales	4.62528	Turanga	3.89754	0.013449	0.043205																	asv1007	5	0	0	6	0	3	3	5	5	0	0	3	4	0	0	4	6	5	4	0	0	0	3
				D_0__Bacteria.D_1__Proteobacteria.D_2__Alphaproteobacteria.D_3__Rhizobiales.D_4__Devosiaceae	4.54522	Turanga	3.87478	0.00566133	0.0227694																	asv10071	0	0	0	0	0	0	0	0	0	0	0	0	0	0	0	0	0	0	0	4	0	0	0
				D_0__Bacteria.D_1__Bacteroidetes.D_2__Bacteroidia.D_3__Chitinophagales.D_4__Chitinophagaceae	4.52827	Turanga	3.86633	0.00645393	0.0252033																	asv10072	0	0	0	0	0	0	0	0	0	0	0	0	0	0	0	0	0	0	0	0	0	0	0
				D_0__Bacteria.D_1__Proteobacteria.D_2__Gammaproteobacteria.D_3__Xanthomonadales.D_4__Xanthomonadaceae.D_5__Pseudoxanthomonas	4.30039	Leuce	3.85301	0.000188013	0.00340466																	asv10073	0	0	0	0	0	0	0	0	0	0	0	0	0	0	3	0	0	0	0	0	0	0	0
				D_0__Bacteria.D_1__Proteobacteria.D_2__Alphaproteobacteria.D_3__Rhizobiales.D_4__Rhizobiaceae.D_5__Allorhizobium_Neorhizobium_Pararhizobium_Rhizobium	4.52149	Leuce	3.85057	0.000313814	0.0040325																	asv10076	4	0	0	0	0	0	0	0	0	3	0	0	0	0	0	0	0	0	3	0	0	0	0
				D_0__Bacteria.D_1__Actinobacteria.D_2__Acidimicrobiia	4.40759	Aigeiros	3.82287	0.000109694	0.00295638																	asv10078	0	0	0	0	0	0	0	0	0	0	0	0	0	0	0	0	0	0	0	0	0	0	0
				D_0__Bacteria.D_1__Firmicutes.D_2__Bacilli.D_3__Bacillales	4.32494	Aigeiros	3.81357	0.00035836	0.00428634																	asv10079	0	0	0	0	0	0	0	0	0	0	0	3	0	0	0	0	0	0	0	0	0	0	0
				D_0__Bacteria.D_1__Firmicutes.D_2__Bacilli	4.32582	Aigeiros	3.81258	0.00035836	0.00428634																	asv1008	5	3	7	0	12	6	6	7	9	0	9	7	7	16	15	7	21	11	15	5	27	11	15
				D_0__Bacteria.D_1__Acidobacteria.D_2__Subgroup6	4.43685	Aigeiros	3.79982	6.09e-05	0.00295638																	asv10080	0	0	3	0	0	0	0	0	0	0	0	0	0	0	0	0	0	0	0	0	0	0	0
				D_0__Bacteria.D_1__Firmicutes	4.37799	Aigeiros	3.79318	0.00567879	0.0228039																	asv10081	0	0	0	0	0	0	0	0	0	0	3	0	0	0	0	0	0	0	0	0	0	0	0
				D_0__Bacteria.D_1__Proteobacteria.D_2__Alphaproteobacteria.D_3__Rhizobiales.D_4__Devosiaceae.D_5__Devosia	4.50346	Turanga	3.79248	0.00866441	0.0313186																	asv10082	0	0	0	0	0	0	0	0	0	0	0	0	0	0	3	0	0	0	0	0	0	0	0
				D_0__Bacteria.D_1__Verrucomicrobia.D_2__Verrucomicrobiae.D_3__Opitutales.D_4__Opitutaceae.D_5__Opitutus	4.11438	Turanga	3.76548	0.000271854	0.00370666																	asv10084	0	0	0	0	0	0	0	0	0	0	0	0	3	0	0	3	0	0	0	0	0	0	0
				D_0__Bacteria.D_1__Firmicutes.D_2__Bacilli.D_3__Bacillales.D_4__Bacillaceae	4.21277	Aigeiros	3.73705	0.000358585	0.00428634																	asv10085	0	0	0	0	0	0	0	0	0	0	0	0	0	0	0	0	3	0	0	0	0	0	0
				D_0__Bacteria.D_1__Firmicutes.D_2__Bacilli.D_3__Bacillales.D_4__Bacillaceae.D_5__Bacillus	4.20663	Aigeiros	3.73122	0.000405096	0.00444553																	asv10086	0	0	0	0	0	0	0	0	0	0	0	0	3	0	0	0	0	0	0	0	0	0	0
				D_0__Bacteria.D_1__Proteobacteria.D_2__Alphaproteobacteria.D_3__Sphingomonadales.D_4__Sphingomonadaceae.D_5__Sphingomonas	4.3365	Turanga	3.71254	0.000156269	0.00317034																	asv10087	0	0	0	8	0	0	6	0	0	0	0	0	0	0	0	0	0	0	0	0	0	0	0
				D_0__Bacteria.D_1__Bacteroidetes.D_2__Bacteroidia.D_3__Cytophagales.D_4__Microscillaceae	4.3554	Turanga	3.70365	0.00146086	0.0099061																	asv10088	0	0	0	0	0	0	0	0	0	0	0	0	0	0	0	0	0	3	0	0	0	0	0
				D_0__Bacteria.D_1__Proteobacteria.D_2__Gammaproteobacteria.D_3__Betaproteobacteriales.D_4__Nitrosomonadaceae	4.41223	Aigeiros	3.69304	6.66e-05	0.00295638																	asv10089	0	0	0	0	0	0	3	0	0	0	0	0	0	0	0	0	0	0	0	0	0	0	0
				D_0__Bacteria.D_1__Proteobacteria.D_2__Gammaproteobacteria.D_3__Enterobacteriales.D_4__Enterobacteriaceae.Other	4.06294	Aigeiros	3.6805	0.0148961	0.0462244																	asv1009	9	9	11	3	8	4	11	4	0	3	4	3	9	4	3	6	5	8	17	12	15	14	9
				D_0__Bacteria.D_1__Proteobacteria.D_2__Alphaproteobacteria.D_3__Caulobacterales.D_4__Caulobacteraceae.D_5__Phenylobacterium	4.08477	Turanga	3.67568	8.01e-05	0.00295638																	asv10090	0	0	0	0	0	0	0	0	0	0	0	0	0	0	0	3	0	0	0	0	0	0	0
				D_0__Bacteria.D_1__Acidobacteria.D_2__Blastocatellia_Subgroup4_	4.31685	Aigeiros	3.66826	0.000401548	0.00444553																	asv10091	0	0	0	0	0	0	0	0	0	0	0	0	0	0	0	0	0	0	3	0	0	0	0
				D_0__Bacteria.D_1__Verrucomicrobia.D_2__Verrucomicrobiae.D_3__Opitutales.D_4__Opitutaceae.D_5__Lacunisphaera	4.03556	Turanga	3.64587	0.000239974	0.00370666																	asv10092	0	0	0	0	0	0	0	0	0	0	0	0	3	0	0	0	0	0	0	0	0	0	0
				D_0__Bacteria.D_1__Proteobacteria.D_2__Alphaproteobacteria.D_3__Rhizobiales.D_4__Xanthobacteraceae.D_5__Pseudolabrys	4.09682	Turanga	3.64108	8.91e-05	0.00295638																	asv10094	0	0	0	0	0	0	0	0	0	0	0	0	0	3	0	0	0	0	3	0	0	0	0
				D_0__Bacteria.D_1__Proteobacteria.D_2__Alphaproteobacteria.D_3__Sphingomonadales	4.62603	Tacamahaca	3.6403	0.00391008	0.0180736																	asv10096	0	0	0	0	0	0	0	0	0	0	0	0	0	0	0	0	0	4	0	0	0	0	0
				D_0__Bacteria.D_1__Proteobacteria.D_2__Alphaproteobacteria.D_3__Sphingomonadales.D_4__Sphingomonadaceae	4.62603	Tacamahaca	3.6403	0.00391008	0.0180736																	asv10099	0	0	0	0	0	0	0	0	0	0	0	0	0	0	0	0	0	0	0	0	0	0	0
				D_0__Bacteria.D_1__Acidobacteria.D_2__Acidobacteriia	4.08916	Turanga	3.62327	0.000122529	0.00299496																	asv101	53	48	62	167	103	65	230	181	87	71	75	36	17	45	25	110	152	388	23	22	7	44	41
				D_0__Bacteria.D_1__Acidobacteria.D_2__Subgroup6.D_3__unculturedbacterium	4.22957	Aigeiros	3.59604	5.84e-05	0.00295638																	asv1010	7	8	6	4	12	6	11	3	0	0	5	3	9	3	6	7	12	7	11	13	5	14	13
				D_0__Bacteria.D_1__Acidobacteria.D_2__Subgroup6.D_3__unculturedbacterium.D_4__unculturedbacterium	4.22957	Aigeiros	3.59604	5.84e-05	0.00295638																	asv10100	0	0	0	0	0	0	0	0	0	0	0	0	0	0	0	0	0	0	0	0	0	0	0
				D_0__Bacteria.D_1__Acidobacteria.D_2__Subgroup6.D_3__unculturedbacterium.D_4__unculturedbacterium.D_5__unculturedbacterium	4.22957	Aigeiros	3.59604	5.84e-05	0.00295638																	asv10101	0	0	0	0	0	0	0	0	0	0	3	0	0	0	0	0	0	0	0	0	0	0	0
				D_0__Bacteria.D_1__Proteobacteria.D_2__Gammaproteobacteria.D_3__Betaproteobacteriales.D_4__Burkholderiaceae.D_5__Mitsuaria	3.87354	Tacamahaca	3.58786	0.0100228	0.0347635																	asv10102	0	0	0	0	0	0	0	0	0	0	0	0	0	0	0	0	3	3	0	0	0	0	0
				D_0__Bacteria.D_1__Acidobacteria.D_2__Acidobacteriia.D_3__Solibacterales	4.00509	Turanga	3.54407	8.49e-05	0.00295638																	asv10103	0	0	0	0	0	0	0	0	0	0	3	0	0	0	0	0	0	0	0	0	0	0	0
				D_0__Bacteria.D_1__Acidobacteria.D_2__Acidobacteriia.D_3__Solibacterales.D_4__Solibacteraceae_Subgroup3_	4.00509	Turanga	3.54407	8.49e-05	0.00295638																	asv10104	0	0	0	0	0	0	5	0	0	0	0	0	0	3	0	0	0	0	3	0	0	0	0
				D_0__Bacteria.D_1__Proteobacteria.D_2__Gammaproteobacteria.D_3__Betaproteobacteriales.D_4__Nitrosomonadaceae.D_5__MND1	4.243	Aigeiros	3.53728	8.15e-05	0.00295638																	asv10106	0	0	0	0	0	3	3	4	0	0	0	0	0	0	0	0	0	0	0	0	0	0	0
				D_0__Bacteria.D_1__Proteobacteria.D_2__Deltaproteobacteria.D_3__Myxococcales.D_4__BIrii41.D_5__metagenome	3.9099	Turanga	3.53721	6.32e-05	0.00295638																	asv10108	0	0	0	0	0	0	0	0	0	0	0	0	0	0	0	0	0	0	0	3	0	0	0
				D_0__Bacteria.D_1__Proteobacteria.D_2__Gammaproteobacteria.D_3__Xanthomonadales.D_4__Rhodanobacteraceae	4.08539	Turanga	3.5306	7.35e-05	0.00295638																	asv1011	4	0	0	0	0	0	0	4	0	3	3	8	8	4	4	3	0	5	6	6	3	4	0
				D_0__Bacteria.D_1__Proteobacteria.D_2__Alphaproteobacteria.D_3__Caulobacterales.D_4__Caulobacteraceae.D_5__Asticcacaulis	3.90963	Turanga	3.53024	0.0038264	0.0178701																	asv10111	0	0	3	0	0	0	0	0	0	0	0	0	0	0	0	0	0	0	0	0	0	0	0
				D_0__Bacteria.D_1__Actinobacteria.D_2__Thermoleophilia	4.18499	Aigeiros	3.5128	0.000502163	0.00483086																	asv10113	0	0	0	0	0	0	0	0	0	0	0	0	0	0	0	0	0	0	0	0	0	0	0
				D_0__Bacteria.D_1__Acidobacteria.D_2__Blastocatellia_Subgroup4_.D_3__Pyrinomonadales	4.09062	Aigeiros	3.48161	0.000505642	0.00483086																	asv10114	0	0	0	0	0	0	0	0	0	0	0	0	0	0	0	3	0	0	0	0	0	0	0
				D_0__Bacteria.D_1__Acidobacteria.D_2__Blastocatellia_Subgroup4_.D_3__Pyrinomonadales.D_4__Pyrinomonadaceae	4.09062	Aigeiros	3.48161	0.000505642	0.00483086																	asv10115	0	0	0	4	0	0	0	0	0	0	0	0	0	0	0	0	0	0	0	0	0	0	0
				D_0__Bacteria.D_1__Acidobacteria.D_2__Blastocatellia_Subgroup4_.D_3__Pyrinomonadales.D_4__Pyrinomonadaceae.D_5__RB41	4.09062	Aigeiros	3.48161	0.000505642	0.00483086																	asv10117	0	0	0	0	0	0	0	0	0	0	0	0	0	0	0	0	3	0	0	0	0	0	0
				D_0__Bacteria.D_1__Proteobacteria.D_2__Alphaproteobacteria.D_3__Rhizobiales.D_4__RhizobialesIncertaeSedis	3.95873	Turanga	3.45652	0.000122529	0.00299496																	asv10118	0	3	4	0	0	0	0	0	0	0	0	0	0	0	0	0	0	0	0	0	0	0	0
				D_0__Bacteria.D_1__Cyanobacteria.D_2__Oxyphotobacteria	3.79362	Turanga	3.44853	0.00999828	0.0347635																	asv10119	0	0	0	0	0	0	0	0	0	0	0	0	0	0	0	0	0	0	5	0	0	0	0
				D_0__Bacteria.D_1__Verrucomicrobia.D_2__Verrucomicrobiae.D_3__Verrucomicrobiales.D_4__Rubritaleaceae	3.8327	Aigeiros	3.44401	0.00729756	0.0274996																	asv1012	4	4	7	0	0	0	0	0	4	5	0	3	7	6	3	7	13	11	7	8	3	3	9
				D_0__Bacteria.D_1__Verrucomicrobia.D_2__Verrucomicrobiae.D_3__Verrucomicrobiales.D_4__Rubritaleaceae.D_5__Luteolibacter	3.8327	Aigeiros	3.44401	0.00729756	0.0274996																	asv10121	0	0	0	0	0	0	0	0	0	0	0	0	0	0	3	0	0	0	0	0	0	0	0
				D_0__Bacteria.D_1__Cyanobacteria.D_2__Oxyphotobacteria.D_3__Chloroplast	3.77552	Turanga	3.4298	0.00999828	0.0347635																	asv10123	7	7	10	0	0	0	0	0	0	0	0	0	0	0	0	0	0	0	0	0	0	0	0
				D_0__Bacteria.D_1__Gemmatimonadetes.D_2__Gemmatimonadetes.D_3__Gemmatimonadales.D_4__Gemmatimonadaceae.D_5__Gemmatimonas	3.82033	Turanga	3.42641	7.29e-05	0.00295638																	asv10125	0	0	0	0	0	0	4	0	0	0	0	0	0	3	0	0	0	0	0	0	0	0	0
				D_0__Bacteria.D_1__Verrucomicrobia.D_2__Verrucomicrobiae.D_3__Verrucomicrobiales	3.93333	Aigeiros	3.4166	0.00905494	0.0324112																	asv10126	0	0	0	0	0	0	0	0	0	0	0	0	0	0	0	0	0	0	0	0	0	3	0
				D_0__Bacteria.D_1__Proteobacteria.D_2__Gammaproteobacteria.D_3__Enterobacteriales.D_4__Enterobacteriaceae.D_5__Lelliottia	3.75386	Aigeiros	3.40487	0.00191054	0.0116629																	asv10127	0	0	5	0	0	0	0	0	0	0	0	0	0	0	0	0	0	0	0	0	0	0	0
				D_0__Bacteria.D_1__Proteobacteria.D_2__Alphaproteobacteria.D_3__Micropepsales.D_4__Micropepsaceae.D_5__Micropepsis	3.7263	Turanga	3.40267	0.00152981	0.0101606																	asv10128	0	0	0	0	0	0	0	0	0	0	0	0	0	0	0	0	0	0	3	0	0	0	0
				D_0__Bacteria.D_1__Proteobacteria.D_2__Gammaproteobacteria.D_3__Xanthomonadales.D_4__Rhodanobacteraceae.D_5__Luteibacter	3.71937	Turanga	3.40016	0.0131254	0.0424565																	asv1013	8	8	9	3	4	9	6	8	6	6	0	0	10	6	14	14	20	8	4	15	11	3	5
				D_0__Bacteria.D_1__Proteobacteria.D_2__Gammaproteobacteria.D_3__Betaproteobacteriales.D_4__Burkholderiaceae.D_5__Ramlibacter	3.92055	Turanga	3.39792	8.66e-05	0.00295638																	asv10130	0	0	0	0	0	0	0	3	0	0	0	0	0	0	0	0	0	0	0	0	0	0	0
				D_0__Bacteria.D_1__Chloroflexi.D_2__Chloroflexia	3.89325	Aigeiros	3.39267	0.000273227	0.00370666																	asv10132	0	0	0	0	3	0	3	0	0	0	0	0	0	0	0	4	0	0	0	0	0	0	0
				D_0__Bacteria.D_1__Proteobacteria.D_2__Alphaproteobacteria.D_3__Caulobacterales.D_4__Hyphomonadaceae	3.94611	Turanga	3.39075	4.85e-05	0.00295638																	asv10133	0	0	0	0	0	0	0	0	0	0	0	0	3	0	0	0	0	0	0	0	0	0	0
				D_0__Bacteria.D_1__Proteobacteria.D_2__Alphaproteobacteria.D_3__Caulobacterales.D_4__Caulobacteraceae.D_5__Caulobacter	3.83192	Turanga	3.38589	0.00021805	0.00354676																	asv10134	0	0	4	0	0	0	5	0	0	0	0	0	0	0	0	3	0	0	0	0	3	0	0
				D_0__Bacteria.D_1__Proteobacteria.D_2__Alphaproteobacteria.D_3__Rhizobiales.D_4__RhizobialesIncertaeSedis.D_5__Bauldia	3.80805	Turanga	3.38283	0.000342925	0.0042371																	asv10136	4	0	0	0	0	0	0	0	0	0	0	0	0	0	0	0	0	0	0	0	0	0	0
				D_0__Bacteria.D_1__Bacteroidetes.D_2__Bacteroidia.D_3__Sphingobacteriales	3.8668	Turanga	3.37545	0.0157142	0.048047																	asv10137	0	0	0	0	0	0	0	0	3	0	0	0	0	0	0	0	0	0	0	0	0	0	0
				D_0__Bacteria.D_1__Actinobacteria.D_2__Acidimicrobiia.D_3__Microtrichales	4.01061	Aigeiros	3.37395	0.000238617	0.00370666																	asv10138	0	0	0	5	0	0	0	0	0	0	0	0	0	0	0	0	0	0	0	0	0	0	0
				D_0__Bacteria.D_1__Proteobacteria.D_2__Alphaproteobacteria.D_3__Rhizobiales.D_4__Rhizobiaceae.D_5__Shinella	3.86896	Leuce	3.37285	0.000117745	0.00299496																	asv10139	0	0	0	0	0	0	0	0	0	0	0	0	0	0	0	0	0	0	0	0	0	7	0
				D_0__Bacteria.D_1__Bacteroidetes.D_2__Bacteroidia.D_3__Chitinophagales.D_4__Chitinophagaceae.D_5__Parasegetibacter	3.73023	Tacamahaca	3.3723	0.00148473	0.0100052																	asv1014	4	0	3	13	0	3	3	4	7	0	0	6	8	4	3	6	8	10	25	20	14	21	19
				D_0__Bacteria.D_1__Proteobacteria.D_2__Gammaproteobacteria.D_3__Betaproteobacteriales.D_4__Rhodocyclaceae	3.90584	Tacamahaca	3.34824	0.00120327	0.00863803																	asv10140	0	3	0	0	0	0	0	0	0	0	0	0	0	0	0	0	0	0	0	0	0	0	0
				D_0__Bacteria.D_1__Actinobacteria.D_2__Thermoleophilia.D_3__Solirubrobacterales	3.97052	Turanga	3.33407	0.000169101	0.00326759																	asv10141	0	0	0	0	0	0	0	0	0	0	0	0	0	0	0	3	3	3	0	0	0	0	0
				D_0__Bacteria.D_1__Verrucomicrobia.D_2__Verrucomicrobiae.D_3__Pedosphaerales	3.93443	Turanga	3.3305	0.0119789	0.039718																	asv10142	0	0	0	0	0	0	0	0	0	0	0	0	0	0	0	0	0	0	0	0	0	0	0
				D_0__Bacteria.D_1__Verrucomicrobia.D_2__Verrucomicrobiae.D_3__Pedosphaerales.D_4__Pedosphaeraceae	3.93443	Turanga	3.3305	0.0119789	0.039718																	asv10143	0	0	0	0	0	0	0	0	0	0	0	0	0	4	0	0	0	0	0	0	0	0	0
				D_0__Bacteria.D_1__Bacteroidetes.D_2__Bacteroidia.D_3__Cytophagales.D_4__Cyclobacteriaceae.D_5__Algoriphagus	3.6975	Leuce	3.32233	0.00152695	0.0101606																	asv10145	0	0	5	0	0	0	0	0	0	0	0	0	0	0	0	0	0	0	0	0	0	0	0
				D_0__Bacteria.D_1__Patescibacteria	3.87616	Leuce	3.32007	0.000393305	0.00444553																	asv10147	0	0	0	0	0	0	0	0	0	0	0	0	0	0	0	0	4	5	0	0	0	0	0
				D_0__Bacteria.D_1__Cyanobacteria.D_2__Oxyphotobacteria.D_3__Chloroplast.Other	3.65311	Turanga	3.31464	0.00436989	0.0195997																	asv10148	0	10	0	0	0	0	0	0	0	0	0	0	0	0	0	0	0	0	0	0	3	0	0
				D_0__Bacteria.D_1__Cyanobacteria.D_2__Oxyphotobacteria.D_3__Chloroplast.Other.Other	3.65311	Turanga	3.31464	0.00436989	0.0195997																	asv10149	0	0	0	0	0	0	0	0	0	0	0	0	0	0	0	0	0	0	0	0	0	0	0
				D_0__Bacteria.D_1__Proteobacteria.D_2__Alphaproteobacteria.D_3__Sphingomonadales.D_4__Sphingomonadaceae.D_5__Sphingobium	3.78545	Tacamahaca	3.31257	0.00140198	0.00973805																	asv1015	3	3	3	0	5	4	0	0	4	3	5	3	7	5	5	7	9	6	6	0	0	0	3
				D_0__Bacteria.D_1__Chloroflexi.D_2__KD4_96	3.83125	Aigeiros	3.30139	0.000164989	0.00321228																	asv10150	0	0	0	0	0	0	0	0	0	0	0	0	0	0	0	0	0	0	0	0	0	0	0
				D_0__Bacteria.D_1__Proteobacteria.D_2__Gammaproteobacteria.D_3__Betaproteobacteriales.D_4__Burkholderiaceae.D_5__Curvibacter	3.71093	Tacamahaca	3.29048	0.0121851	0.0399946																	asv10153	0	0	0	0	0	0	0	0	0	0	0	0	0	0	0	0	0	0	0	0	0	3	3
				D_0__Bacteria.D_1__Patescibacteria.D_2__Saccharimonadia	3.80823	Leuce	3.28985	0.000185422	0.00340466																	asv10157	0	0	0	0	0	0	0	0	0	0	0	0	0	0	0	0	0	0	0	0	0	0	0
				D_0__Bacteria.D_1__Patescibacteria.D_2__Saccharimonadia.D_3__Saccharimonadales	3.80823	Leuce	3.28985	0.000185422	0.00340466																	asv10159	0	0	0	0	0	0	0	0	0	0	0	0	0	0	0	0	0	0	0	0	0	3	0
				D_0__Bacteria.D_1__Proteobacteria.D_2__Alphaproteobacteria.D_3__Sphingomonadales.D_4__Sphingomonadaceae.D_5__Novosphingobium	3.93877	Tacamahaca	3.28903	0.00101338	0.0076423																	asv1016	6	8	12	10	5	5	3	3	0	0	4	6	5	6	0	6	7	8	3	6	3	0	3
				D_0__Bacteria.D_1__Bacteroidetes.D_2__Bacteroidia.D_3__Cytophagales.D_4__Cyclobacteriaceae	3.73942	Leuce	3.28159	0.00540582	0.0221932																	asv10160	3	7	12	0	0	0	0	0	0	0	0	0	0	0	0	0	0	0	0	0	0	0	0
				D_0__Bacteria.D_1__Verrucomicrobia.D_2__Verrucomicrobiae.D_3__Pedosphaerales.D_4__Pedosphaeraceae.D_5__unculturedbacterium	3.77953	Turanga	3.26606	0.00242238	0.0137126																	asv10161	0	0	0	0	0	0	0	0	0	0	0	0	0	0	0	0	0	0	0	0	0	0	0
				D_0__Bacteria.D_1__Chloroflexi.D_2__Anaerolineae	3.88293	Tacamahaca	3.26602	0.000333353	0.00419298																	asv10162	0	0	0	0	0	0	0	0	0	0	0	0	3	0	0	0	0	0	0	0	0	0	0
				D_0__Bacteria.D_1__Chloroflexi.D_2__KD4_96.D_3__unculturedbacterium	3.79336	Aigeiros	3.26523	0.000159963	0.00317034																	asv10165	0	0	0	0	0	0	0	0	0	0	0	0	0	0	0	0	0	0	0	0	0	0	0
				D_0__Bacteria.D_1__Chloroflexi.D_2__KD4_96.D_3__unculturedbacterium.D_4__unculturedbacterium	3.79336	Aigeiros	3.26523	0.000159963	0.00317034																	asv10166	0	0	0	0	0	4	6	0	5	0	0	0	4	3	0	0	0	0	5	5	0	0	0
				D_0__Bacteria.D_1__Chloroflexi.D_2__KD4_96.D_3__unculturedbacterium.D_4__unculturedbacterium.D_5__unculturedbacterium	3.79336	Aigeiros	3.26523	0.000159963	0.00317034																	asv10168	0	0	0	0	0	0	0	0	0	0	0	0	0	3	0	0	0	0	0	0	0	0	0
				D_0__Bacteria.D_1__Proteobacteria.D_2__Gammaproteobacteria.D_3__Xanthomonadales.D_4__Xanthomonadaceae.D_5__Lysobacter	3.86178	Leuce	3.25573	0.0117904	0.0394549																	asv10169	0	0	0	0	0	0	0	0	0	0	0	0	0	0	0	0	0	0	0	3	0	0	3
				D_0__Bacteria.D_1__Proteobacteria.D_2__Alphaproteobacteria.D_3__Rhodobacterales	3.65986	Tacamahaca	3.23098	0.00294868	0.015036																	asv10171	3	0	0	0	3	0	8	4	3	0	0	0	0	0	0	0	0	0	0	0	0	0	0
				D_0__Bacteria.D_1__Proteobacteria.D_2__Alphaproteobacteria.D_3__Rhodobacterales.D_4__Rhodobacteraceae	3.65986	Tacamahaca	3.23098	0.00294868	0.015036																	asv10173	0	0	0	0	0	0	0	0	0	0	0	0	3	5	0	0	0	0	0	0	0	0	0
				D_0__Bacteria.D_1__Actinobacteria.D_2__Acidimicrobiia.D_3__Actinomarinales	3.79336	Aigeiros	3.22554	0.00113611	0.00824803																	asv10174	0	0	0	0	0	0	0	0	0	0	0	0	0	0	3	0	0	0	0	0	0	0	0
				D_0__Bacteria.D_1__Proteobacteria.D_2__Deltaproteobacteria.D_3__Myxococcales.D_4__bacteriap25	3.83187	Aigeiros	3.22512	5.13e-05	0.00295638																	asv10175	0	0	0	0	0	0	0	0	0	0	7	0	4	6	0	0	0	0	0	0	0	0	0
				D_0__Bacteria.D_1__Bacteroidetes.D_2__Bacteroidia.D_3__Sphingobacteriales.D_4__Sphingobacteriaceae	3.63669	Turanga	3.2247	0.00239397	0.0136118																	asv10176	0	0	0	4	0	0	3	0	0	0	0	3	0	0	0	0	0	0	0	0	3	0	0
				D_0__Bacteria.D_1__Proteobacteria.D_2__Alphaproteobacteria.D_3__Caulobacterales.D_4__Hyphomonadaceae.D_5__SWB02	3.75624	Turanga	3.22439	5.59e-05	0.00295638																	asv10177	0	0	0	0	0	3	0	0	0	0	0	0	0	0	0	0	0	0	0	0	0	0	0
				D_0__Bacteria.D_1__Actinobacteria.D_2__Thermoleophilia.D_3__Solirubrobacterales.D_4__Solirubrobacteraceae	3.80818	Turanga	3.22326	9.1e-05	0.00295638																	asv10178	0	0	0	0	0	0	0	0	0	0	0	0	0	0	0	0	0	0	0	4	0	0	0
				D_0__Bacteria.D_1__Actinobacteria.D_2__Acidimicrobiia.D_3__IMCC26256	3.74498	Aigeiros	3.22189	5.16e-05	0.00295638																	asv1018	4	0	0	7	9	10	0	0	15	0	3	0	11	14	13	8	5	4	10	12	5	69	69
				D_0__Bacteria.D_1__Firmicutes.D_2__Bacilli.D_3__Bacillales.D_4__Paenibacillaceae	3.59556	Turanga	3.2103	0.000281966	0.00370666																	asv10180	0	0	0	0	0	0	0	0	0	0	0	0	0	0	4	0	0	0	0	0	0	0	0
				D_0__Bacteria.D_1__Actinobacteria.D_2__Thermoleophilia.D_3__Solirubrobacterales.D_4__Solirubrobacteraceae.D_5__Conexibacter	3.59126	Turanga	3.20396	0.000235628	0.00370666																	asv10182	0	0	0	0	0	0	0	0	0	0	0	0	0	5	0	3	0	0	0	0	0	0	0
				D_0__Bacteria.D_1__Bacteroidetes.D_2__Ignavibacteria	3.67722	Tacamahaca	3.19938	0.00587793	0.0234569																	asv10183	0	0	0	0	0	0	0	0	0	0	4	0	0	0	0	0	0	0	0	3	0	0	0
				D_0__Bacteria.D_1__Acidobacteria.D_2__Subgroup6.D_3__unculturedAcidobacteriabacterium	3.76496	Turanga	3.19385	6.09e-05	0.00295638																	asv10184	0	0	0	0	0	0	0	0	0	0	0	0	3	0	0	0	0	0	0	0	0	0	0
				D_0__Bacteria.D_1__Acidobacteria.D_2__Subgroup6.D_3__unculturedAcidobacteriabacterium.D_4__unculturedAcidobacteriabacterium	3.76496	Turanga	3.19385	6.09e-05	0.00295638																	asv10185	0	0	0	0	0	0	0	0	0	0	0	0	0	4	0	0	0	3	0	0	0	0	3
				D_0__Bacteria.D_1__Acidobacteria.D_2__Subgroup6.D_3__unculturedAcidobacteriabacterium.D_4__unculturedAcidobacteriabacterium.D_5__unculturedAcidobacteriabacterium	3.76496	Turanga	3.19385	6.09e-05	0.00295638																	asv10186	0	0	0	0	0	0	0	0	3	0	0	0	0	0	0	0	0	0	0	3	0	7	0
				D_0__Bacteria.D_1__Actinobacteria.D_2__Thermoleophilia.D_3__Gaiellales	3.83533	Aigeiros	3.19081	0.00240142	0.0136239																	asv10187	0	0	0	3	4	0	0	0	0	0	0	0	0	0	0	0	0	0	0	0	0	0	0
				D_0__Bacteria.D_1__Proteobacteria.D_2__Deltaproteobacteria.D_3__Myxococcales.D_4__Sandaracinaceae	3.80343	Aigeiros	3.15589	0.000408676	0.00444553																	asv10188	0	0	0	0	0	0	0	0	0	0	0	0	0	0	0	3	0	0	3	0	0	0	0
				D_0__Bacteria.D_1__Acidobacteria.D_2__Acidobacteriia.D_3__Solibacterales.D_4__Solibacteraceae_Subgroup3_.D_5__Bryobacter	3.67518	Turanga	3.15483	9.52e-05	0.00295638																	asv10189	0	0	0	0	0	0	0	0	0	0	0	0	0	0	0	3	0	0	0	0	0	5	5
				D_0__Bacteria.D_1__Nitrospirae	3.72501	Aigeiros	3.15119	0.000648201	0.00564908																	asv1019	16	23	10	8	6	6	14	15	6	19	11	19	27	18	10	16	14	13	17	14	13	8	9
				D_0__Bacteria.D_1__Nitrospirae.D_2__Nitrospira	3.72501	Aigeiros	3.15119	0.000648201	0.00564908																	asv10190	0	0	0	0	0	0	0	0	0	0	0	0	0	0	0	0	0	0	0	0	0	0	3
				D_0__Bacteria.D_1__Nitrospirae.D_2__Nitrospira.D_3__Nitrospirales	3.72501	Aigeiros	3.15119	0.000648201	0.00564908																	asv10191	0	0	0	0	0	0	0	0	0	0	0	0	0	0	0	0	0	0	0	0	0	0	0
				D_0__Bacteria.D_1__Nitrospirae.D_2__Nitrospira.D_3__Nitrospirales.D_4__Nitrospiraceae	3.72501	Aigeiros	3.15119	0.000648201	0.00564908																	asv10192	0	0	0	5	0	0	0	0	0	0	0	0	0	0	0	0	0	0	0	0	0	0	0
				D_0__Bacteria.D_1__Nitrospirae.D_2__Nitrospira.D_3__Nitrospirales.D_4__Nitrospiraceae.D_5__Nitrospira	3.72501	Aigeiros	3.15119	0.000648201	0.00564908																	asv10193	0	0	0	0	0	0	5	0	6	0	0	0	0	0	0	0	0	0	0	0	0	0	3
				D_0__Bacteria.D_1__Patescibacteria.D_2__Saccharimonadia.D_3__Saccharimonadales.D_4__unculturedbacterium	3.69595	Leuce	3.149	0.000160367	0.00317034																	asv10194	0	0	0	0	0	5	4	0	0	0	0	0	0	0	0	0	0	3	0	0	0	0	0
				D_0__Bacteria.D_1__Patescibacteria.D_2__Saccharimonadia.D_3__Saccharimonadales.D_4__unculturedbacterium.D_5__unculturedbacterium	3.69595	Leuce	3.149	0.000160367	0.00317034																	asv10195	0	0	0	3	0	6	0	0	3	0	0	0	0	0	0	3	0	0	0	0	0	0	0
				D_0__Bacteria.D_1__Proteobacteria.D_2__Gammaproteobacteria.D_3__Steroidobacterales	3.9518	Aigeiros	3.14684	0.000194897	0.00344405																	asv10196	0	0	0	0	0	0	0	4	0	0	0	0	0	0	0	0	0	0	3	0	0	0	6
				D_0__Bacteria.D_1__Proteobacteria.D_2__Alphaproteobacteria.D_3__Rickettsiales.D_4__SM2D12.Other	3.49159	Leuce	3.14617	7.62e-05	0.00295638																	asv10197	3	0	0	0	0	0	0	0	0	0	0	0	0	0	0	0	0	0	0	0	0	0	0
				D_0__Bacteria.D_1__Acidobacteria.D_2__Blastocatellia_Subgroup4_.D_3__Blastocatellales	3.85871	Turanga	3.12615	0.000572528	0.0053119																	asv10198	0	0	0	4	0	0	0	0	0	0	0	0	0	0	0	0	0	0	0	0	0	0	0
				D_0__Bacteria.D_1__Acidobacteria.D_2__Blastocatellia_Subgroup4_.D_3__Blastocatellales.D_4__Blastocatellaceae	3.85871	Turanga	3.12615	0.000572528	0.0053119																	asv10199	0	0	0	0	0	0	0	3	0	0	0	0	0	0	0	0	3	0	0	0	0	0	0
				D_0__Bacteria.D_1__Chloroflexi.D_2__Anaerolineae.D_3__SBR1031	3.6751	Tacamahaca	3.12353	0.000172333	0.00328072																	asv102	29	32	35	21	18	18	19	41	41	29	27	21	66	60	49	63	43	41	37	59	61	36	47
				D_0__Bacteria.D_1__Chloroflexi.D_2__Chloroflexia.D_3__Thermomicrobiales	3.6347	Turanga	3.12199	0.000491251	0.00479692																	asv1020	3	9	5	3	0	3	9	8	0	5	3	5	8	0	7	9	10	9	5	0	0	0	0
				D_0__Bacteria.D_1__Actinobacteria.D_2__Acidimicrobiia.D_3__Actinomarinales.D_4__uncultured.D_5__unculturedbacterium	3.70416	Aigeiros	3.11681	0.00263568	0.0142642																	asv10201	0	0	0	0	0	3	0	0	0	0	0	0	0	0	0	0	0	0	0	0	0	3	3
				D_0__Bacteria.D_1__Proteobacteria.D_2__Deltaproteobacteria.D_3__Myxococcales.D_4__Haliangiaceae	3.82665	Aigeiros	3.11127	0.000159459	0.00317034																	asv10202	0	0	0	0	0	0	0	0	0	0	0	0	0	0	0	0	0	0	3	0	5	0	0
				D_0__Bacteria.D_1__Proteobacteria.D_2__Deltaproteobacteria.D_3__Myxococcales.D_4__Haliangiaceae.D_5__Haliangium	3.82665	Aigeiros	3.11127	0.000159459	0.00317034																	asv10203	0	0	0	0	0	0	0	0	0	0	0	0	0	0	0	0	0	0	5	0	4	0	0
				D_0__Bacteria.D_1__Acidobacteria.D_2__Acidobacteriia.D_3__Solibacterales.D_4__Solibacteraceae_Subgroup3_.D_5__CandidatusSolibacter	3.50658	Turanga	3.11035	8.18e-05	0.00295638																	asv10204	0	0	0	0	0	4	0	0	0	0	0	0	4	0	0	0	4	0	0	0	0	0	0
				D_0__Bacteria.D_1__Actinobacteria.D_2__MB_A2_108	3.65493	Aigeiros	3.10989	8.61e-05	0.00295638																	asv10205	0	0	0	0	5	3	0	3	4	0	0	0	0	0	0	0	0	0	0	0	4	8	7
				D_0__Bacteria.D_1__Bacteroidetes.D_2__Bacteroidia.D_3__Chitinophagales.D_4__Saprospiraceae	3.76776	Aigeiros	3.10909	0.00108412	0.00800631																	asv10206	0	3	0	5	0	0	0	0	0	0	0	0	0	0	0	3	0	0	0	3	0	4	6
				D_0__Bacteria.D_1__Proteobacteria.D_2__Alphaproteobacteria.D_3__Rhodospirillales	3.61199	Turanga	3.10784	0.000135224	0.00310291																	asv10207	0	3	0	0	0	0	0	0	0	0	0	5	0	0	0	0	0	0	0	0	4	0	0
				D_0__Bacteria.D_1__Proteobacteria.D_2__Gammaproteobacteria.D_3__Steroidobacterales.D_4__Steroidobacteraceae	3.91216	Aigeiros	3.10703	0.000189442	0.00340466																	asv10208	3	6	3	0	0	0	0	0	0	0	0	0	0	3	0	0	3	0	0	0	4	0	0
				D_0__Bacteria.D_1__Proteobacteria.D_2__Gammaproteobacteria.D_3__GammaproteobacteriaIncertaeSedis	3.76002	Aigeiros	3.10636	0.000142234	0.00315122																	asv10209	0	0	3	0	0	0	0	0	0	0	0	0	0	0	0	0	0	0	8	4	0	0	0
				D_0__Bacteria.D_1__Proteobacteria.D_2__Gammaproteobacteria.D_3__GammaproteobacteriaIncertaeSedis.D_4__UnknownFamily	3.76002	Aigeiros	3.10636	0.000142234	0.00315122																	asv1021	0	3	6	0	0	0	6	3	8	6	3	3	10	8	4	5	8	14	5	8	4	7	4
				D_0__Bacteria.D_1__Proteobacteria.D_2__Alphaproteobacteria.D_3__Reyranellales	3.63831	Turanga	3.10228	6.99e-05	0.00295638																	asv10211	0	0	0	0	0	0	0	3	0	0	0	0	0	0	0	0	0	0	0	0	0	0	0
				D_0__Bacteria.D_1__Proteobacteria.D_2__Alphaproteobacteria.D_3__Reyranellales.D_4__Reyranellaceae	3.63831	Turanga	3.10228	6.99e-05	0.00295638																	asv10215	0	0	3	0	0	0	0	0	0	0	0	0	0	0	0	0	0	0	0	0	0	0	0
				D_0__Bacteria.D_1__Actinobacteria.D_2__MB_A2_108.D_3__unculturedbacterium	3.64358	Aigeiros	3.1011	0.000101548	0.00295638																	asv10218	0	0	0	0	0	0	0	0	0	0	3	0	0	0	0	0	0	0	0	0	0	0	0
				D_0__Bacteria.D_1__Actinobacteria.D_2__MB_A2_108.D_3__unculturedbacterium.D_4__unculturedbacterium	3.64358	Aigeiros	3.1011	0.000101548	0.00295638																	asv10219	0	3	0	0	0	0	0	0	0	0	0	0	0	0	0	0	0	0	0	0	0	0	0
				D_0__Bacteria.D_1__Actinobacteria.D_2__MB_A2_108.D_3__unculturedbacterium.D_4__unculturedbacterium.D_5__unculturedbacterium	3.64358	Aigeiros	3.1011	0.000101548	0.00295638																	asv1022	0	0	3	5	0	0	3	3	5	4	0	3	3	7	4	9	0	6	0	3	0	6	0
				D_0__Bacteria.D_1__Chloroflexi.D_2__Anaerolineae.D_3__SBR1031.D_4__A4b	3.6433	Tacamahaca	3.10022	0.000215453	0.00354676																	asv10220	0	0	3	0	0	3	0	0	0	0	0	0	4	0	0	0	0	0	0	0	0	0	0
				D_0__Bacteria.D_1__Bacteroidetes.D_2__Bacteroidia.D_3__Chitinophagales.D_4__Chitinophagaceae.D_5__Flavitalea	3.57788	Turanga	3.09354	0.00048787	0.0047856																	asv10225	0	0	0	0	0	0	0	0	0	0	0	3	0	0	0	0	0	0	0	0	0	0	0
				D_0__Bacteria.D_1__Chloroflexi.D_2__Chloroflexia.D_3__Chloroflexales	3.53631	Aigeiros	3.0889	0.000125825	0.00299496																	asv1023	4	0	6	6	8	7	3	5	5	8	5	5	14	5	7	9	0	4	6	5	5	0	4
				D_0__Bacteria.D_1__Proteobacteria.D_2__Alphaproteobacteria.D_3__Rhizobiales.D_4__Rhizobiaceae.D_5___Rhizobium_sphaerophysaegroup	3.47075	Leuce	3.08874	0.000127023	0.00299496																	asv10231	5	0	0	3	0	0	0	0	3	0	0	0	0	0	0	0	0	0	0	0	0	0	0
				D_0__Bacteria.D_1__Proteobacteria.D_2__Gammaproteobacteria.D_3__Betaproteobacteriales.D_4__Methylophilaceae.D_5__MM2	3.51359	Aigeiros	3.08418	0.0144941	0.0455935																	asv10232	0	0	0	0	0	0	0	0	0	0	0	0	0	0	0	0	0	0	0	0	3	0	0
				D_0__Bacteria.D_1__Actinobacteria.D_2__Acidimicrobiia.D_3__IMCC26256.D_4__unculturedbacterium	3.60071	Aigeiros	3.08135	5.76e-05	0.00295638																	asv10236	0	0	0	0	0	0	0	0	0	0	0	0	0	3	0	4	0	0	0	0	0	0	0
				D_0__Bacteria.D_1__Actinobacteria.D_2__Acidimicrobiia.D_3__IMCC26256.D_4__unculturedbacterium.D_5__unculturedbacterium	3.60071	Aigeiros	3.08135	5.76e-05	0.00295638																	asv1024	7	8	9	8	4	0	9	9	11	9	3	0	10	15	3	18	15	11	6	15	5	5	6
				D_0__Bacteria.D_1__Proteobacteria.D_2__Gammaproteobacteria.D_3__Betaproteobacteriales.D_4__Burkholderiaceae.D_5__Achromobacter	3.46542	Turanga	3.07648	0.0114502	0.038564																	asv10245	0	0	0	0	0	0	0	0	0	0	0	0	0	0	0	0	0	0	0	0	0	3	5
				D_0__Bacteria.D_1__Proteobacteria.D_2__Gammaproteobacteria.D_3__GammaproteobacteriaIncertaeSedis.D_4__UnknownFamily.D_5__Acidibacter	3.71557	Aigeiros	3.06748	0.000103953	0.00295638																	asv10246	0	0	0	0	0	0	0	0	0	0	0	0	0	0	0	0	0	0	0	0	4	0	0
				D_0__Bacteria.D_1__Bacteroidetes.D_2__Bacteroidia.D_3__Chitinophagales.D_4__Chitinophagaceae.D_5__Flavihumibacter	3.40447	Tacamahaca	3.06478	0.000145506	0.00316234																	asv10247	0	0	0	0	0	0	0	0	0	0	0	0	0	0	0	0	3	0	0	0	0	0	0
				D_0__Bacteria.D_1__Proteobacteria.D_2__Alphaproteobacteria.D_3__uncultured.D_4__unculturedbacterium	3.84081	Tacamahaca	3.05751	0.000184954	0.00340466																	asv10248	0	0	0	0	0	3	0	0	0	0	0	0	0	0	0	0	0	0	0	0	0	0	0
				D_0__Bacteria.D_1__Proteobacteria.D_2__Alphaproteobacteria.D_3__uncultured.D_4__unculturedbacterium.D_5__unculturedbacterium	3.84081	Tacamahaca	3.05751	0.000184954	0.00340466																	asv10249	0	0	3	0	0	0	0	0	0	0	0	0	0	0	0	0	0	0	0	0	0	0	0
				D_0__Bacteria.D_1__Proteobacteria.D_2__Gammaproteobacteria.D_3__Betaproteobacteriales.D_4__Rhodocyclaceae.D_5__Azoarcus	3.67087	Tacamahaca	3.05668	0.000264257	0.00370666																	asv1025	0	4	6	9	4	6	8	10	8	11	10	7	4	10	5	10	12	9	0	0	8	7	4
				D_0__Bacteria.D_1__Proteobacteria.D_2__Alphaproteobacteria.D_3__Rhizobiales.D_4__Hyphomicrobiaceae	3.66089	Turanga	3.05628	0.00010448	0.00295638																	asv10252	0	0	0	0	0	0	0	0	0	0	0	0	0	0	0	0	0	4	3	0	4	0	0
				D_0__Bacteria.D_1__Cyanobacteria.D_2__Melainabacteria	3.45333	Turanga	3.05421	0.00708131	0.0269215																	asv10253	0	0	0	0	0	0	0	0	0	0	0	0	0	0	0	0	0	0	0	0	0	3	0
				D_0__Bacteria.D_1__Acidobacteria.D_2__Thermoanaerobaculia	3.52949	Aigeiros	3.05055	0.000200382	0.00344405																	asv10254	0	3	0	0	0	0	0	0	0	0	0	0	0	0	3	0	0	0	0	0	0	0	0
				D_0__Bacteria.D_1__Acidobacteria.D_2__Thermoanaerobaculia.D_3__Thermoanaerobaculales	3.52949	Aigeiros	3.05055	0.000200382	0.00344405																	asv10256	0	0	0	0	0	0	0	0	0	0	0	3	0	6	0	0	0	0	3	0	0	0	0
				D_0__Bacteria.D_1__Acidobacteria.D_2__Thermoanaerobaculia.D_3__Thermoanaerobaculales.D_4__Thermoanaerobaculaceae	3.52949	Aigeiros	3.05055	0.000200382	0.00344405																	asv10257	0	0	0	0	0	0	0	0	0	0	0	0	0	0	0	0	0	0	0	0	0	0	3
				D_0__Bacteria.D_1__Acidobacteria.D_2__Thermoanaerobaculia.D_3__Thermoanaerobaculales.D_4__Thermoanaerobaculaceae.D_5__Subgroup10	3.52949	Aigeiros	3.05055	0.000200382	0.00344405																	asv10258	0	0	0	0	0	0	0	0	0	0	0	0	4	0	0	0	0	0	3	3	0	0	0
				D_0__Bacteria.D_1__Actinobacteria.D_2__Acidimicrobiia.D_3__Microtrichales.D_4__Iamiaceae	3.66496	Aigeiros	3.03989	0.000356561	0.00428634																	asv1026	6	7	3	4	4	0	4	5	6	6	0	5	8	7	8	9	13	16	4	9	12	5	7
				D_0__Bacteria.D_1__Actinobacteria.D_2__Acidimicrobiia.D_3__Microtrichales.D_4__Iamiaceae.D_5__Iamia	3.66496	Aigeiros	3.03989	0.000356561	0.00428634																	asv10261	0	0	0	0	0	0	0	0	0	0	3	0	0	3	0	0	0	0	0	0	0	0	0
				D_0__Bacteria.D_1__Proteobacteria.D_2__Alphaproteobacteria.D_3__Rickettsiales.D_4__SM2D12	3.55697	Leuce	3.03762	0.000109764	0.00295638																	asv10262	0	3	0	0	0	0	0	0	0	0	0	0	0	0	0	0	0	0	0	5	0	0	0
				D_0__Bacteria.D_1__Firmicutes.D_2__Bacilli.D_3__Bacillales.D_4__Paenibacillaceae.D_5__Paenibacillus	3.40852	Turanga	3.03302	0.000394791	0.00444553																	asv10267	0	0	0	0	0	0	0	0	0	3	0	0	0	0	0	0	0	0	0	0	0	0	0
				D_0__Bacteria.D_1__Proteobacteria.D_2__Alphaproteobacteria.D_3__Rhizobiales.D_4__Rhizobiaceae.D_5__Pseudaminobacter	3.40278	Turanga	3.02991	0.00285694	0.0148031																	asv10269	0	0	0	0	0	0	0	3	6	0	0	0	0	0	0	0	0	0	3	0	0	0	0
				D_0__Bacteria.D_1__Proteobacteria.D_2__Alphaproteobacteria.D_3__Reyranellales.D_4__Reyranellaceae.D_5__Reyranella	3.51367	Turanga	3.02735	0.000215725	0.00354676																	asv1027	7	8	5	4	10	6	6	0	4	0	3	5	6	6	4	13	11	7	17	9	6	16	25
				D_0__Bacteria.D_1__Proteobacteria.D_2__Gammaproteobacteria.D_3__Betaproteobacteriales.D_4__TRA3_20	3.9344	Tacamahaca	3.02673	0.000756197	0.00620035																	asv10274	4	0	0	0	0	0	0	0	0	0	0	0	0	0	0	0	0	0	0	0	0	0	0
				D_0__Bacteria.D_1__Armatimonadetes	3.62926	Turanga	3.02552	0.000585234	0.00539086																	asv10277	0	0	0	0	0	0	0	0	0	0	0	0	0	0	0	0	0	0	0	0	0	0	0
				D_0__Bacteria.D_1__Bacteroidetes.D_2__Bacteroidia.D_3__Chitinophagales.D_4__Chitinophagaceae.D_5__Terrimonas	3.73117	Leuce	3.01846	0.0030509	0.0153141																	asv10278	0	0	0	0	0	0	0	0	0	0	0	0	0	0	0	0	0	0	0	0	0	0	0
				D_0__Bacteria.D_1__Proteobacteria.D_2__Alphaproteobacteria.D_3__Rhizobiales.D_4__Xanthobacteraceae.D_5__Afipia	3.38637	Turanga	3.00427	0.00143023	0.00987989																	asv10279	0	0	0	0	0	0	0	0	0	3	0	0	0	0	0	0	0	0	0	0	0	0	0
				D_0__Bacteria.D_1__Proteobacteria.D_2__Gammaproteobacteria.D_3__Diplorickettsiales	3.78757	Turanga	3.00313	0.0163964	0.0490852																	asv1028	41	28	38	42	57	40	19	27	23	32	33	34	4	0	4	4	10	3	0	5	8	5	7
				D_0__Bacteria.D_1__Proteobacteria.D_2__Gammaproteobacteria.D_3__Diplorickettsiales.D_4__Diplorickettsiaceae	3.78757	Turanga	3.00313	0.0163964	0.0490852																	asv10280	0	0	0	0	0	0	0	0	0	0	0	0	0	0	0	0	3	0	0	0	3	0	0
				D_0__Bacteria.D_1__Rokubacteria	3.6152	Aigeiros	2.99923	0.000102776	0.00295638																	asv10285	0	3	0	0	0	0	0	0	0	0	0	0	0	0	0	0	0	0	0	0	0	0	0
				D_0__Bacteria.D_1__Rokubacteria.D_2__NC10	3.6152	Aigeiros	2.99923	0.000102776	0.00295638																	asv10286	0	0	0	0	0	0	0	0	0	0	0	0	0	0	0	0	0	0	0	0	0	0	0
				D_0__Bacteria.D_1__Cyanobacteria.D_2__Melainabacteria.D_3__Obscuribacterales.D_4__unculturedbacterium	3.39007	Turanga	2.99617	0.00504535	0.0214678																	asv10287	0	0	0	0	0	0	0	0	0	0	0	0	0	0	0	3	0	3	0	0	0	0	0
				D_0__Bacteria.D_1__Cyanobacteria.D_2__Melainabacteria.D_3__Obscuribacterales.D_4__unculturedbacterium.D_5__unculturedbacterium	3.39007	Turanga	2.99617	0.00504535	0.0214678																	asv10288	0	0	0	0	0	0	0	0	6	0	0	0	0	0	0	0	0	0	0	0	0	0	0
				D_0__Bacteria.D_1__Actinobacteria.D_2__Thermoleophilia.D_3__Gaiellales.D_4__uncultured.D_5__unculturedbacterium	3.64075	Aigeiros	2.9959	0.00206111	0.0122356																	asv10289	0	0	0	0	0	0	0	0	0	0	0	0	0	0	0	0	0	0	0	0	0	0	0
				D_0__Bacteria.D_1__Rokubacteria.D_2__NC10.D_3__Rokubacteriales.D_4__unculturedbacterium	3.61276	Aigeiros	2.99565	0.000109764	0.00295638																	asv1029	3	5	0	6	10	0	11	6	4	7	9	3	3	0	0	27	14	12	8	13	9	8	6
				D_0__Bacteria.D_1__Rokubacteria.D_2__NC10.D_3__Rokubacteriales.D_4__unculturedbacterium.D_5__unculturedbacterium	3.61276	Aigeiros	2.99565	0.000109764	0.00295638																	asv10292	0	4	0	0	0	0	0	0	0	0	0	0	0	0	0	0	0	0	0	0	0	0	0
				D_0__Bacteria.D_1__Rokubacteria.D_2__NC10.D_3__Rokubacteriales	3.61303	Aigeiros	2.99564	0.000109764	0.00295638																	asv10294	0	0	0	0	0	0	0	0	3	0	0	0	0	0	0	0	0	0	0	0	0	0	0
				D_0__Bacteria.D_1__Cyanobacteria.D_2__Melainabacteria.D_3__Obscuribacterales	3.39205	Turanga	2.99513	0.00573146	0.0229795																	asv10295	0	0	0	3	0	0	0	0	0	0	0	0	0	3	0	0	0	0	0	0	0	0	0
				D_0__Bacteria.D_1__Actinobacteria.D_2__Actinobacteria.D_3__Micrococcales.D_4__Microbacteriaceae	3.75444	Turanga	2.9923	0.00459106	0.0201849																	asv10297	0	0	0	0	0	0	0	0	0	0	0	0	0	0	0	0	0	0	0	3	0	0	0
				D_0__Bacteria.D_1__Armatimonadetes.D_2__Fimbriimonadia	3.6007	Turanga	2.99096	0.000690982	0.00580335																	asv103	28	22	23	6	6	20	43	14	31	30	32	27	59	52	30	57	52	50	55	54	46	31	35
				D_0__Bacteria.D_1__Armatimonadetes.D_2__Fimbriimonadia.D_3__Fimbriimonadales	3.6007	Turanga	2.99096	0.000690982	0.00580335																	asv1030	0	0	4	8	8	6	3	0	3	0	3	4	4	8	5	8	3	4	10	15	7	19	10
				D_0__Bacteria.D_1__Actinobacteria.D_2__Actinobacteria.D_3__Micrococcales.D_4__Micrococcaceae.D_5__Paenarthrobacter	3.36486	Aigeiros	2.98947	5.97e-05	0.00295638																	asv10301	0	0	0	0	0	0	0	0	0	0	0	0	0	0	0	0	0	0	0	3	0	0	0
				D_0__Bacteria.D_1__Firmicutes.D_2__Bacilli.D_3__Bacillales.D_4__Alicyclobacillaceae	3.35994	Turanga	2.98016	0.000409705	0.00444553																	asv10302	0	0	0	0	0	0	0	0	0	0	0	0	0	0	0	0	0	0	0	0	0	0	0
				D_0__Bacteria.D_1__Firmicutes.D_2__Bacilli.D_3__Bacillales.D_4__Alicyclobacillaceae.D_5__Tumebacillus	3.35994	Turanga	2.98016	0.000409705	0.00444553																	asv10303	0	0	0	0	0	0	0	3	0	0	0	0	0	0	0	0	0	0	0	0	0	0	0
				D_0__Bacteria.D_1__Chloroflexi.D_2__Anaerolineae.D_3__SBR1031.D_4__A4b.D_5__unculturedbacterium	3.50965	Tacamahaca	2.97886	0.000145598	0.00316234																	asv10308	0	0	0	0	0	0	0	0	0	0	0	0	0	0	0	0	0	0	0	0	0	4	0
				D_0__Bacteria.D_1__Chloroflexi.D_2__Chloroflexia.D_3__Chloroflexales.D_4__Roseiflexaceae	3.4293	Aigeiros	2.9785	0.000139917	0.00315122																	asv1031	5	5	4	3	7	3	11	0	7	8	0	9	7	5	11	8	7	6	4	8	6	7	5
				D_0__Bacteria.D_1__Armatimonadetes.D_2__Fimbriimonadia.D_3__Fimbriimonadales.D_4__Fimbriimonadaceae	3.49855	Turanga	2.96731	0.0018578	0.0114773																	asv10312	0	0	0	0	0	0	0	0	0	3	0	0	0	0	0	0	0	0	0	0	0	0	0
				D_0__Bacteria.D_1__Proteobacteria.D_2__Deltaproteobacteria.D_3__Bdellovibrionales.D_4__Bdellovibrionaceae	3.55947	Turanga	2.95904	0.000739342	0.00612938																	asv10314	0	0	0	0	0	0	0	4	0	0	3	0	0	0	0	0	0	0	0	0	0	0	0
				D_0__Bacteria.D_1__Proteobacteria.D_2__Alphaproteobacteria.D_3__Rickettsiales	3.62857	Leuce	2.95842	0.000217912	0.00354676																	asv10315	0	0	0	0	0	0	0	0	0	0	0	0	0	0	0	0	0	0	0	0	0	0	3
				D_0__Bacteria.D_1__Actinobacteria.D_2__Actinobacteria.D_3__Frankiales	3.54906	Aigeiros	2.9554	0.000332725	0.00419298																	asv10316	0	0	0	4	0	0	0	0	0	0	0	0	0	0	0	0	0	0	0	0	0	0	0
				D_0__Bacteria.D_1__Acidobacteria.D_2__Subgroup6.Other	3.59738	Aigeiros	2.95445	5.11e-05	0.00295638																	asv10317	0	0	3	0	0	0	0	0	0	0	0	0	0	0	0	0	0	0	0	0	0	0	0
				D_0__Bacteria.D_1__Acidobacteria.D_2__Subgroup6.Other.Other	3.59738	Aigeiros	2.95445	5.11e-05	0.00295638																	asv1032	12	17	9	22	12	11	13	19	21	10	12	15	9	7	10	18	20	8	9	15	16	11	10
				D_0__Bacteria.D_1__Acidobacteria.D_2__Subgroup6.Other.Other.Other	3.59738	Aigeiros	2.95445	5.11e-05	0.00295638																	asv10322	0	0	0	0	0	0	0	0	0	0	0	0	0	0	0	3	0	0	0	0	0	0	0
				D_0__Bacteria.D_1__Chloroflexi.D_2__Gitt_GS_136	3.40104	Aigeiros	2.94462	0.000447373	0.00463608																	asv10323	0	0	0	0	0	0	0	0	0	3	0	0	0	0	0	0	0	0	0	3	0	0	0
				D_0__Bacteria.D_1__Bacteroidetes.D_2__Ignavibacteria.D_3__OPB56.D_4__unculturedbacterium	3.44033	Turanga	2.94412	9.96e-05	0.00295638																	asv10324	0	0	0	0	0	0	0	0	0	0	0	0	0	0	0	0	3	0	0	0	0	0	0
				D_0__Bacteria.D_1__Bacteroidetes.D_2__Ignavibacteria.D_3__OPB56.D_4__unculturedbacterium.D_5__unculturedbacterium	3.44033	Turanga	2.94412	9.96e-05	0.00295638																	asv10328	0	3	0	0	0	0	0	0	4	0	0	0	0	0	0	0	0	0	0	0	0	0	3
				D_0__Bacteria.D_1__Bacteroidetes.D_2__Ignavibacteria.D_3__OPB56	3.44561	Turanga	2.93729	0.000102128	0.00295638																	asv1033	4	5	5	5	0	0	6	6	4	9	5	0	7	13	5	5	7	18	7	6	5	9	7
				D_0__Bacteria.D_1__Bacteroidetes.D_2__Bacteroidia.D_3__Sphingobacteriales.D_4__Sphingobacteriaceae.D_5__Pedobacter	3.34228	Turanga	2.93326	0.00106002	0.0079099																	asv10331	0	0	4	0	0	0	0	0	0	0	0	0	0	0	0	0	0	0	0	0	0	0	0
				D_0__Bacteria.D_1__Proteobacteria.D_2__Alphaproteobacteria.D_3__Rhizobiales.D_4__Xanthobacteraceae.D_5__Bradyrhizobium	3.51777	Turanga	2.931	7.39e-05	0.00295638																	asv10333	0	0	0	0	0	0	0	0	0	0	0	0	0	0	0	0	0	0	0	0	0	0	0
				D_0__Bacteria.D_1__Proteobacteria.D_2__Deltaproteobacteria.D_3__Bdellovibrionales	3.59206	Turanga	2.92051	0.0018578	0.0114773																	asv10335	0	0	0	0	0	0	0	0	0	0	0	0	0	0	0	0	0	0	4	0	0	0	0
				D_0__Bacteria.D_1__Actinobacteria.D_2__Actinobacteria.D_3__Micromonosporales	3.68782	Tacamahaca	2.91338	0.00182344	0.0114021																	asv10336	0	0	0	0	0	0	0	0	0	0	0	0	0	0	0	0	4	0	0	0	0	0	0
				D_0__Bacteria.D_1__Actinobacteria.D_2__Actinobacteria.D_3__Micromonosporales.D_4__Micromonosporaceae	3.68782	Tacamahaca	2.91338	0.00182344	0.0114021																	asv10338	0	0	3	0	0	0	3	0	0	0	0	0	0	0	0	0	0	0	3	0	0	0	0
				D_0__Bacteria.D_1__Chloroflexi.D_2__Gitt_GS_136.D_3__unculturedbacterium	3.36758	Aigeiros	2.90581	0.000468949	0.00467131																	asv10339	0	0	0	3	0	0	0	0	0	0	0	0	0	0	0	0	0	0	3	0	0	0	0
				D_0__Bacteria.D_1__Chloroflexi.D_2__Gitt_GS_136.D_3__unculturedbacterium.D_4__unculturedbacterium	3.36758	Aigeiros	2.90581	0.000468949	0.00467131																	asv1034	8	9	7	22	9	16	12	17	0	7	3	9	0	0	0	0	0	3	0	0	0	0	4
				D_0__Bacteria.D_1__Chloroflexi.D_2__Gitt_GS_136.D_3__unculturedbacterium.D_4__unculturedbacterium.D_5__unculturedbacterium	3.36758	Aigeiros	2.90581	0.000468949	0.00467131																	asv10340	0	0	0	0	0	3	0	0	0	0	0	0	0	0	0	0	0	0	0	0	0	0	0
				D_0__Bacteria.D_1__Proteobacteria.D_2__Alphaproteobacteria.D_3__Caulobacterales.D_4__Hyphomonadaceae.D_5__Hirschia	3.48899	Turanga	2.8924	0.000215046	0.00354676																	asv10341	0	0	0	0	0	0	0	0	3	0	0	0	0	0	0	0	0	0	0	0	0	0	0
				D_0__Bacteria.D_1__Proteobacteria.D_2__Deltaproteobacteria.D_3__Myxococcales.D_4__bacteriap25.D_5__unculturedbacterium	3.45988	Aigeiros	2.88475	5.89e-05	0.00295638																	asv10342	0	0	0	0	0	0	0	0	0	0	0	0	0	0	0	0	0	0	0	3	0	0	0
				D_0__Bacteria.D_1__Bacteroidetes.D_2__Bacteroidia.D_3__Cytophagales.D_4__Spirosomaceae	3.48128	Turanga	2.88314	0.00175771	0.0111264																	asv10343	0	0	0	0	0	0	0	0	6	0	0	0	0	0	0	0	0	0	0	0	0	0	0
				D_0__Bacteria.D_1__Proteobacteria.D_2__Gammaproteobacteria.D_3__Xanthomonadales.D_4__Xanthomonadaceae.D_5__Luteimonas	3.55356	Leuce	2.88291	0.00103256	0.0077593																	asv10344	0	0	3	0	0	0	0	0	0	0	0	0	0	0	0	0	0	0	0	0	0	0	0
				D_0__Bacteria.D_1__Bacteroidetes.D_2__Bacteroidia.D_3__Chitinophagales.D_4__Chitinophagaceae.D_5__Flavisolibacter	3.44674	Turanga	2.8806	0.0039685	0.0182452																	asv10345	0	0	0	0	0	0	0	0	0	0	0	0	0	0	0	5	0	0	3	5	0	4	0
				D_0__Bacteria.D_1__Chloroflexi.D_2__Dehalococcoidia	3.44692	Aigeiros	2.88046	0.000367026	0.00436693																	asv10346	0	0	0	0	0	0	0	0	0	0	0	0	0	3	0	0	0	0	0	3	0	0	0
				D_0__Bacteria.D_1__Gemmatimonadetes.D_2__S0134terrestrialgroup	3.5178	Aigeiros	2.87899	0.00599481	0.0237025																	asv10348	0	0	0	0	0	0	0	0	0	0	0	0	0	4	0	0	0	0	0	0	0	0	0
				D_0__Bacteria.D_1__Proteobacteria.D_2__Gammaproteobacteria.D_3__Betaproteobacteriales.D_4__Nitrosomonadaceae.D_5__IS_44	3.48946	Aigeiros	2.87431	0.000590394	0.00539969																	asv10349	5	0	0	0	0	0	0	0	0	0	0	0	0	0	0	0	0	0	0	0	0	0	0
				D_0__Bacteria.D_1__Proteobacteria.D_2__Deltaproteobacteria.D_3__Bdellovibrionales.D_4__Bdellovibrionaceae.D_5__Bdellovibrio	3.41275	Turanga	2.86987	0.00711618	0.0270141																	asv1035	8	5	7	5	4	8	4	4	0	0	6	4	13	10	0	6	7	8	3	0	12	11	4
				D_0__Bacteria.D_1__Actinobacteria.D_2__Acidimicrobiia.D_3__Microtrichales.D_4__uncultured.D_5__unculturedbacterium	3.42576	Aigeiros	2.86532	0.000156565	0.00317034																	asv10359	0	0	0	0	0	0	0	0	0	0	0	0	0	0	0	0	0	0	0	0	3	0	0
				D_0__Bacteria.D_1__Bacteroidetes.D_2__Bacteroidia.D_3__Flavobacteriales.D_4__Weeksellaceae.D_5__Chryseobacterium	3.17038	Turanga	2.8637	0.00272821	0.0144481																	asv1036	9	0	10	8	8	6	0	0	0	0	0	4	3	9	4	8	8	10	6	13	6	5	12
				D_0__Bacteria.D_1__Acidobacteria.D_2__Acidobacteriia.D_3__Solibacterales.D_4__Solibacteraceae_Subgroup3_.D_5__Paludibaculum	3.22607	Turanga	2.86325	0.00435105	0.0195835																	asv10361	0	0	0	0	0	0	0	0	3	0	0	0	0	0	0	0	0	0	0	0	0	0	0
				D_0__Bacteria.D_1__Chloroflexi.D_2__Dehalococcoidia.D_3__S085	3.42168	Aigeiros	2.86226	0.000279668	0.00370666																	asv10362	0	0	0	0	0	0	0	0	0	0	0	0	0	0	0	0	0	0	0	0	0	0	3
				D_0__Bacteria.D_1__Bacteroidetes.D_2__Bacteroidia.D_3__Flavobacteriales.D_4__Weeksellaceae	3.17366	Turanga	2.86052	0.0011069	0.00805877																	asv10363	0	0	0	0	0	0	0	0	0	3	0	0	0	0	0	0	0	0	0	0	0	0	0
				D_0__Bacteria.D_1__Actinobacteria.D_2__Acidimicrobiia.D_3__uncultured.D_4__unculturedbacterium	3.40903	Aigeiros	2.85756	0.000245944	0.00370666																	asv10364	0	0	0	0	0	0	0	0	0	3	0	0	0	0	0	0	0	0	0	0	0	0	0
				D_0__Bacteria.D_1__Actinobacteria.D_2__Acidimicrobiia.D_3__uncultured.D_4__unculturedbacterium.D_5__unculturedbacterium	3.40903	Aigeiros	2.85756	0.000245944	0.00370666																	asv10367	0	0	0	3	0	0	0	0	0	0	0	0	0	0	0	0	0	0	0	0	0	3	0
				D_0__Bacteria.D_1__Chloroflexi.D_2__TK10	3.41624	Aigeiros	2.85483	0.000121372	0.00299496																	asv10369	0	0	0	0	0	0	3	0	0	0	0	0	0	0	0	0	0	0	0	0	0	0	0
				D_0__Bacteria.D_1__Gemmatimonadetes.D_2__S0134terrestrialgroup.D_3__unculturedbacterium	3.48762	Aigeiros	2.85343	0.00816946	0.0301819																	asv1037	3	0	8	6	6	5	6	0	6	0	3	5	5	5	10	14	6	12	3	10	0	5	3
				D_0__Bacteria.D_1__Gemmatimonadetes.D_2__S0134terrestrialgroup.D_3__unculturedbacterium.D_4__unculturedbacterium	3.48762	Aigeiros	2.85343	0.00816946	0.0301819																	asv10374	0	0	0	0	0	0	0	0	0	0	0	0	0	4	0	0	0	0	0	0	0	0	0
				D_0__Bacteria.D_1__Gemmatimonadetes.D_2__S0134terrestrialgroup.D_3__unculturedbacterium.D_4__unculturedbacterium.D_5__unculturedbacterium	3.48762	Aigeiros	2.85343	0.00816946	0.0301819																	asv10375	0	0	0	0	0	0	0	0	0	0	0	0	0	0	0	0	0	0	0	0	0	0	0
				D_0__Bacteria.D_1__Proteobacteria.D_2__Gammaproteobacteria.D_3__Oceanospirillales.D_4__Halomonadaceae	3.20292	Leuce	2.84574	0.000627808	0.00562342																	asv10376	0	0	0	0	0	0	0	0	0	0	0	0	0	0	0	0	0	0	0	0	0	0	0
				D_0__Bacteria.D_1__Chloroflexi.D_2__Dehalococcoidia.D_3__S085.D_4__unculturedbacterium	3.37151	Turanga	2.84267	0.000279668	0.00370666																	asv10378	0	0	0	0	0	0	0	0	0	0	0	0	0	0	0	0	0	0	0	0	0	0	0
				D_0__Bacteria.D_1__Chloroflexi.D_2__Dehalococcoidia.D_3__S085.D_4__unculturedbacterium.D_5__unculturedbacterium	3.37151	Turanga	2.84267	0.000279668	0.00370666																	asv10379	0	0	0	0	0	0	0	0	0	0	0	0	0	0	0	0	0	0	3	0	0	0	0
				D_0__Bacteria.D_1__Actinobacteria.D_2__Thermoleophilia.D_3__Solirubrobacterales.D_4__67_14	3.5117	Aigeiros	2.84259	0.005568	0.0226063																	asv1038	0	0	0	4	7	3	3	3	5	0	4	0	0	3	7	6	9	5	4	0	0	0	5
				D_0__Bacteria.D_1__Proteobacteria.D_2__Gammaproteobacteria.D_3__Oceanospirillales.D_4__Halomonadaceae.D_5__Halomonas	3.19844	Leuce	2.8422	0.00119728	0.00863523																	asv10385	0	0	0	0	0	0	0	0	0	0	0	0	0	0	0	0	0	0	0	0	0	0	0
				D_0__Bacteria.D_1__Proteobacteria.D_2__Alphaproteobacteria.D_3__Rhizobiales.D_4__Hyphomicrobiaceae.D_5__Pedomicrobium	3.44582	Turanga	2.83552	0.000201015	0.00344405																	asv10386	0	0	0	0	0	0	0	0	0	0	0	0	0	0	0	0	0	0	0	0	0	0	0
				D_0__Bacteria.D_1__Actinobacteria.D_2__Thermoleophilia.D_3__Solirubrobacterales.D_4__Solirubrobacteraceae.D_5__Solirubrobacter	3.54725	Aigeiros	2.83132	0.00466242	0.0201849																	asv10389	0	0	0	0	0	0	3	0	0	0	0	0	0	0	0	0	0	0	0	0	3	0	0
				D_0__Bacteria.D_1__Proteobacteria.D_2__Alphaproteobacteria.D_3__Rhizobiales.D_4__Rhizobiaceae.D_5__Ochrobactrum	3.1883	Turanga	2.82874	0.00196843	0.0119106																	asv1039	8	0	6	0	0	0	5	0	5	6	0	4	4	6	3	10	10	5	8	6	12	7	4
				D_0__Bacteria.D_1__Proteobacteria.D_2__Gammaproteobacteria.D_3__Betaproteobacteriales.D_4__Burkholderiaceae.D_5__Methylibium	3.24305	Tacamahaca	2.82753	0.000189442	0.00340466																	asv10390	0	0	0	0	4	0	4	0	3	0	0	4	0	0	0	0	0	0	0	0	0	0	0
				D_0__Bacteria.D_1__Proteobacteria.D_2__Alphaproteobacteria.D_3__Tistrellales	3.41605	Aigeiros	2.82675	0.000729682	0.00606888																	asv10391	0	0	0	0	0	0	0	0	0	0	0	0	0	0	0	0	0	0	0	0	0	0	0
				D_0__Bacteria.D_1__Proteobacteria.D_2__Alphaproteobacteria.D_3__Tistrellales.D_4__Geminicoccaceae	3.41605	Aigeiros	2.82675	0.000729682	0.00606888																	asv10393	0	0	0	0	0	0	0	0	0	0	0	0	0	0	0	0	0	0	0	3	0	4	0
				D_0__Bacteria.D_1__Acidobacteria.D_2__Acidobacteriia.D_3__Acidobacteriales	3.30162	Turanga	2.82103	0.000576491	0.00532943																	asv10397	0	4	0	0	0	0	0	0	0	0	0	0	0	0	0	0	0	0	0	0	0	0	0
				D_0__Bacteria.D_1__Proteobacteria.D_2__Deltaproteobacteria.D_3__Desulfarculales	3.23605	Tacamahaca	2.81337	0.00039728	0.00444553																	asv10398	0	0	0	3	0	0	0	0	0	0	0	0	0	0	0	0	0	0	0	0	0	0	3
				D_0__Bacteria.D_1__Proteobacteria.D_2__Deltaproteobacteria.D_3__Desulfarculales.D_4__Desulfarculaceae	3.23605	Tacamahaca	2.81337	0.00039728	0.00444553																	asv104	28	29	23	18	17	17	23	20	21	17	17	20	39	32	24	53	31	35	41	31	27	25	37
				D_0__Bacteria.D_1__Actinobacteria.D_2__Thermoleophilia.D_3__Solirubrobacterales.D_4__67_14.D_5__unculturedbacterium	3.45251	Aigeiros	2.80528	0.00292865	0.0150212																	asv1040	9	12	7	24	45	21	3	9	0	61	45	56	12	5	9	3	0	0	13	32	18	9	8
				D_0__Bacteria.D_1__Dependentiae	3.31975	Aigeiros	2.78526	0.000414626	0.00444553																	asv10403	0	0	0	0	0	0	0	0	0	0	0	0	0	0	0	0	0	0	0	0	0	0	0
				D_0__Bacteria.D_1__Dependentiae.D_2__Babeliae	3.31975	Aigeiros	2.78526	0.000414626	0.00444553																	asv10404	0	0	0	0	0	0	0	0	0	0	0	0	0	0	0	0	0	0	0	0	0	0	0
				D_0__Bacteria.D_1__Dependentiae.D_2__Babeliae.D_3__Babeliales	3.31975	Aigeiros	2.78526	0.000414626	0.00444553																	asv10405	0	0	0	0	0	0	0	0	0	0	0	0	0	0	0	0	0	0	0	0	0	0	0
				D_0__Bacteria.D_1__Proteobacteria.D_2__Gammaproteobacteria.D_3__Betaproteobacteriales.D_4__Burkholderiaceae.D_5__Variovorax	3.36877	Leuce	2.78124	0.00973883	0.034496																	asv10406	0	0	0	0	0	0	0	0	0	0	0	0	0	0	0	0	0	0	0	0	0	0	0
				D_0__Bacteria.D_1__Proteobacteria.D_2__Gammaproteobacteria.D_3__CCD24.D_4__unculturedbacterium	3.40742	Aigeiros	2.77787	9.98e-05	0.00295638																	asv10407	0	0	0	0	0	0	0	0	0	0	0	0	0	0	0	0	0	0	0	0	0	0	0
				D_0__Bacteria.D_1__Proteobacteria.D_2__Gammaproteobacteria.D_3__CCD24.D_4__unculturedbacterium.D_5__unculturedbacterium	3.40742	Aigeiros	2.77787	9.98e-05	0.00295638																	asv10408	0	0	0	0	0	0	0	0	3	0	0	0	0	3	0	0	0	0	0	3	0	0	0
				D_0__Bacteria.D_1__Proteobacteria.D_2__Gammaproteobacteria.D_3__CCD24	3.41097	Aigeiros	2.77721	9.56e-05	0.00295638																	asv10409	0	0	0	0	0	0	0	0	0	0	0	0	0	0	0	0	0	0	0	0	0	0	4
				D_0__Bacteria.D_1__Actinobacteria.D_2__Actinobacteria.D_3__Micrococcales.D_4__Microbacteriaceae.Other	3.21156	Turanga	2.77636	0.000188369	0.00340466																	asv1041	76	57	73	23	26	41	14	21	4	82	70	80	7	10	8	0	7	3	7	4	0	3	4
				D_0__Bacteria.D_1__Gemmatimonadetes.D_2__BD2_11terrestrialgroup	3.37643	Aigeiros	2.76892	0.000353436	0.00428634																	asv10411	0	0	0	0	5	0	0	0	0	0	0	0	4	0	0	0	0	0	0	0	0	0	0
				D_0__Bacteria.D_1__Acidobacteria.D_2__Holophagae	3.37614	Turanga	2.76514	0.00277318	0.0145748																	asv10413	0	0	0	0	0	0	0	0	0	0	0	0	0	0	6	0	0	0	0	0	0	0	0
				D_0__Bacteria.D_1__Acidobacteria.D_2__Holophagae.D_3__Subgroup7	3.37614	Turanga	2.76514	0.00277318	0.0145748																	asv10415	0	0	0	0	0	0	0	0	0	0	0	0	0	0	0	0	0	3	0	0	0	0	3
				D_0__Bacteria.D_1__Cyanobacteria.D_2__Oxyphotobacteria.D_3__Chloroplast.D_4__unculturedbacterium	3.08114	Turanga	2.76432	0.0106245	0.0362616																	asv10417	0	0	0	0	0	0	0	0	0	0	0	0	0	0	0	0	0	0	0	3	0	5	0
				D_0__Bacteria.D_1__Cyanobacteria.D_2__Oxyphotobacteria.D_3__Chloroplast.D_4__unculturedbacterium.D_5__unculturedbacterium	3.08114	Turanga	2.76432	0.0106245	0.0362616																	asv10418	0	0	0	0	0	0	0	0	0	0	3	0	0	0	0	0	3	0	0	0	0	0	0
				D_0__Bacteria.D_1__Firmicutes.D_2__Bacilli.D_3__Bacillales.D_4__FamilyXII	3.21894	Aigeiros	2.75921	0.0018578	0.0114773																	asv1042	0	0	0	0	0	0	9	9	11	8	4	6	31	34	50	14	6	0	5	5	0	6	9
				D_0__Bacteria.D_1__Firmicutes.D_2__Bacilli.D_3__Bacillales.D_4__FamilyXII.D_5__Exiguobacterium	3.21894	Aigeiros	2.75921	0.0018578	0.0114773																	asv10421	0	0	0	0	0	0	3	0	0	0	0	0	0	0	0	0	0	0	0	0	0	0	0
				D_0__Bacteria.D_1__Bacteroidetes.D_2__Bacteroidia.D_3__Cytophagales.D_4__Spirosomaceae.D_5__Emticicia	3.19936	Turanga	2.75641	0.0119862	0.039718																	asv10422	0	0	0	0	0	0	0	0	0	0	0	0	3	0	0	0	0	0	0	0	0	0	0
				D_0__Bacteria.D_1__Bacteroidetes.D_2__Bacteroidia.D_3__Cytophagales.D_4__Spirosomaceae.D_5__Dyadobacter	3.27976	Tacamahaca	2.7537	0.0013017	0.00911543																	asv10425	3	3	0	0	3	0	0	0	0	0	0	0	0	0	0	3	0	4	5	3	3	0	0
				D_0__Bacteria.D_1__Proteobacteria.D_2__Gammaproteobacteria.D_3__Betaproteobacteriales.D_4__TRA3_20.D_5__unculturedbacterium	3.67586	Tacamahaca	2.74523	0.000639725	0.00564908																	asv10426	0	0	0	0	0	0	0	0	0	0	0	0	0	0	0	0	3	0	0	0	0	0	0
				D_0__Bacteria.D_1__Proteobacteria.D_2__Gammaproteobacteria.D_3__Betaproteobacteriales.D_4__Rhodocyclaceae.D_5__Thauera	3.07443	Tacamahaca	2.74045	0.000253975	0.00370666																	asv1043	13	8	13	7	9	10	4	0	10	9	4	11	20	13	13	13	11	7	9	10	3	3	3
				D_0__Bacteria.D_1__Proteobacteria.D_2__Alphaproteobacteria.D_3__Sphingomonadales.D_4__Sphingomonadaceae.D_5__Sphingopyxis	3.33542	Leuce	2.73948	0.000681951	0.00576518																	asv10430	0	0	0	0	0	0	0	0	0	0	0	0	0	0	0	0	0	0	0	0	0	4	0
				D_0__Bacteria.D_1__Chloroflexi.D_2__TK10.D_3__unculturedbacterium	3.26826	Aigeiros	2.73604	8.1e-05	0.00295638																	asv10431	0	0	0	0	0	0	3	5	0	0	0	0	0	0	0	0	0	0	4	0	0	0	0
				D_0__Bacteria.D_1__Chloroflexi.D_2__TK10.D_3__unculturedbacterium.D_4__unculturedbacterium	3.26826	Aigeiros	2.73604	8.1e-05	0.00295638																	asv10433	0	0	0	0	0	0	0	0	0	0	0	0	0	0	0	0	0	0	0	3	3	0	0
				D_0__Bacteria.D_1__Chloroflexi.D_2__TK10.D_3__unculturedbacterium.D_4__unculturedbacterium.D_5__unculturedbacterium	3.26826	Aigeiros	2.73604	8.1e-05	0.00295638																	asv10434	0	0	0	0	0	0	3	0	0	0	0	0	0	0	0	0	0	0	0	0	0	0	0
				D_0__Bacteria.D_1__Actinobacteria.D_2__Thermoleophilia.D_3__Gaiellales.D_4__Gaiellaceae	3.38009	Aigeiros	2.73303	0.00267355	0.0143559																	asv10436	0	0	0	0	0	0	0	0	0	0	0	0	0	0	0	0	0	0	3	7	0	5	4
				D_0__Bacteria.D_1__Actinobacteria.D_2__Thermoleophilia.D_3__Gaiellales.D_4__Gaiellaceae.D_5__Gaiella	3.38009	Aigeiros	2.73303	0.00267355	0.0143559																	asv10439	0	0	0	0	0	0	0	0	0	0	0	0	0	0	0	0	0	0	3	0	0	0	0
				D_0__Bacteria.D_1__Gemmatimonadetes.D_2__Gemmatimonadetes.D_3__Gemmatimonadales.D_4__Gemmatimonadaceae.D_5__Gemmatirosa	3.18578	Turanga	2.73273	9.24e-05	0.00295638																	asv1044	0	0	0	13	6	9	6	0	12	0	4	5	11	11	14	25	13	34	10	11	5	6	7
				D_0__Bacteria.D_1__Bacteroidetes.D_2__Bacteroidia.D_3__Flavobacteriales.D_4__Crocinitomicaceae	3.217	Leuce	2.72343	0.000106078	0.00295638																	asv10441	4	0	0	0	0	0	0	0	0	0	3	0	0	0	0	0	0	0	0	4	0	0	0
				D_0__Bacteria.D_1__Dependentiae.D_2__Babeliae.D_3__Babeliales.D_4__Vermiphilaceae	3.26892	Aigeiros	2.71897	0.00097304	0.00748716																	asv10443	0	0	0	0	0	0	0	0	0	0	0	0	0	0	0	0	0	0	0	0	0	0	0
				D_0__Bacteria.D_1__Dependentiae.D_2__Babeliae.D_3__Babeliales.D_4__Vermiphilaceae.D_5__unculturedbacterium	3.26697	Aigeiros	2.71798	0.000864033	0.00679072																	asv10444	6	8	6	0	0	0	0	0	0	0	0	0	0	0	0	0	0	0	0	0	0	0	0
				D_0__Bacteria.D_1__Chloroflexi.D_2__Chloroflexia.D_3__Thermomicrobiales.D_4__JG30_KF_CM45	3.32054	Turanga	2.71386	0.0027424	0.0144722																	asv10445	0	0	0	0	0	0	0	0	0	0	0	0	0	0	0	0	0	0	0	0	0	4	0
				D_0__Bacteria.D_1__Actinobacteria.D_2__Actinobacteria.D_3__Frankiales.D_4__Geodermatophilaceae	3.26752	Aigeiros	2.70988	0.00201675	0.0121383																	asv10447	0	0	0	0	0	0	0	0	0	0	0	0	0	0	0	0	0	0	0	0	0	0	0
				D_0__Bacteria.D_1__Proteobacteria.D_2__Alphaproteobacteria.D_3__Rhodospirillales.D_4__uncultured.D_5__unculturedbacterium	3.2393	Turanga	2.70696	0.0140087	0.0446086																	asv10448	0	0	0	0	0	0	0	0	0	0	0	0	4	0	5	0	0	0	0	0	0	4	0
				D_0__Bacteria.D_1__Proteobacteria.D_2__Deltaproteobacteria.D_3__Myxococcales.D_4__Phaselicystidaceae	3.22861	Turanga	2.70576	0.000214911	0.00354676																	asv10449	0	0	0	0	0	0	0	0	0	0	0	0	0	0	3	3	0	0	0	0	0	0	0
				D_0__Bacteria.D_1__Proteobacteria.D_2__Deltaproteobacteria.D_3__Myxococcales.D_4__Phaselicystidaceae.D_5__Phaselicystis	3.22861	Turanga	2.70576	0.000214911	0.00354676																	asv1045	3	6	10	3	0	7	6	0	5	4	0	3	13	8	4	8	4	11	13	10	10	0	4
				D_0__Bacteria.D_1__Proteobacteria.D_2__Alphaproteobacteria.D_3__Rhizobiales.D_4__RhizobialesIncertaeSedis.D_5__Nordella	3.3993	Aigeiros	2.69946	0.00347019	0.0168376																	asv10450	0	0	0	0	0	0	0	0	0	0	0	0	3	0	0	0	0	0	0	0	0	0	0
				D_0__Bacteria.D_1__Proteobacteria.D_2__Gammaproteobacteria.D_3__Betaproteobacteriales.D_4__Nitrosomonadaceae.D_5__Ellin6067	3.47614	Aigeiros	2.69729	0.00877657	0.0316795																	asv10451	0	0	0	0	0	0	3	0	0	0	3	0	0	0	0	3	0	0	3	3	4	0	0
				D_0__Bacteria.D_1__Actinobacteria.D_2__Actinobacteria.D_3__Micrococcales.D_4__Microbacteriaceae.D_5__Leifsonia	3.09028	Turanga	2.69468	0.00194289	0.0118043																	asv10454	0	0	0	0	0	0	0	0	0	0	0	0	0	4	0	0	0	0	0	0	0	0	0
				D_0__Bacteria.D_1__Gemmatimonadetes.D_2__AKAU4049	3.295	Aigeiros	2.69311	0.00252053	0.0140516																	asv10455	0	4	0	0	0	0	0	0	0	0	0	0	0	0	0	0	0	0	0	0	0	0	0
				D_0__Bacteria.D_1__Bacteroidetes.D_2__Bacteroidia.D_3__Chitinophagales.D_4__uncultured.D_5__metagenome	3.09469	Tacamahaca	2.6926	0.00646584	0.0252033																	asv1046	4	4	3	0	3	7	0	6	0	0	4	0	4	0	5	0	5	7	8	5	0	3	12
				D_0__Bacteria.D_1__Actinobacteria.D_2__Actinobacteria.D_3__Pseudonocardiales	3.30246	Aigeiros	2.69227	0.005568	0.0226063																	asv10462	0	0	0	0	0	0	0	0	0	0	0	0	0	0	0	0	0	0	0	0	0	0	0
				D_0__Bacteria.D_1__Actinobacteria.D_2__Actinobacteria.D_3__Pseudonocardiales.D_4__Pseudonocardiaceae	3.30246	Aigeiros	2.69227	0.005568	0.0226063																	asv10466	0	0	0	0	0	0	0	0	0	0	0	0	0	0	3	0	3	0	0	0	0	0	0
				D_0__Bacteria.D_1__Bacteroidetes.D_2__Bacteroidia.D_3__Chitinophagales.D_4__Chitinophagaceae.D_5__Niastella	3.26278	Turanga	2.68408	0.0131334	0.0424565																	asv10467	0	0	0	4	0	0	0	0	0	0	0	0	0	0	0	0	4	0	0	0	0	0	0
				D_0__Bacteria.D_1__Proteobacteria.D_2__Gammaproteobacteria.D_3__Steroidobacterales.D_4__Steroidobacteraceae.D_5__Steroidobacter	3.59012	Aigeiros	2.68104	0.00594339	0.0236082																	asv10468	0	0	0	3	0	0	0	0	0	0	0	0	0	0	0	0	0	0	0	0	0	4	0
				D_0__Bacteria.D_1__Proteobacteria.D_2__Gammaproteobacteria.D_3__Xanthomonadales.D_4__Rhodanobacteraceae.D_5__Rhodanobacter	3.34546	Turanga	2.67762	0.00250961	0.0140211																	asv10469	0	0	0	0	0	0	0	0	0	0	0	0	0	0	0	0	0	0	5	0	0	0	0
				D_0__Bacteria.D_1__Chloroflexi.D_2__Chloroflexia.D_3__Thermomicrobiales.D_4__AKYG1722	3.14703	Turanga	2.67427	0.000268451	0.00370666																	asv1047	8	5	5	3	0	5	3	5	0	6	0	4	6	5	5	16	6	9	8	3	10	6	7
				D_0__Bacteria.D_1__Proteobacteria.D_2__Alphaproteobacteria.D_3__Rhodobacterales.D_4__Rhodobacteraceae.D_5__Rhodobacter	3.09952	Tacamahaca	2.66849	0.001257	0.00892403																	asv10470	0	0	0	0	0	0	0	0	0	0	0	0	0	3	0	0	0	0	0	0	0	0	0
				D_0__Bacteria.D_1__Bacteroidetes.D_2__Bacteroidia.D_3__Flavobacteriales.D_4__Flavobacteriaceae.D_5__Mariniflexile	2.98227	Leuce	2.66229	0.00154305	0.0101606																	asv10471	0	0	0	0	0	0	0	0	0	0	0	0	0	0	0	5	0	0	0	0	0	0	0
				D_0__Bacteria.D_1__Acidobacteria.D_2__Acidobacteriia.D_3__Acidobacteriales.D_4__Acidobacteriaceae_Subgroup1_	3.04954	Turanga	2.66118	0.000254456	0.00370666																	asv10476	0	0	0	0	0	0	0	0	0	0	0	0	0	0	0	0	0	0	0	0	0	0	0
				D_0__Bacteria.D_1__Proteobacteria.D_2__Deltaproteobacteria.D_3__Myxococcales.D_4__bacteriap25.D_5__uncultureddeltaproteobacterium	3.27532	Aigeiros	2.65308	0.000347703	0.00427558																	asv10477	0	0	0	0	0	0	0	0	0	0	0	0	4	0	0	0	0	0	0	0	0	0	0
				D_0__Bacteria.D_1__Proteobacteria.D_2__Alphaproteobacteria.D_3__Rhodospirillales.D_4__Rhodospirillaceae	3.10819	Turanga	2.65232	6.92e-05	0.00295638																	asv10478	0	0	0	0	0	0	0	0	0	0	0	0	0	6	0	0	0	0	0	0	0	0	0
				D_0__Bacteria.D_1__Proteobacteria.D_2__Alphaproteobacteria.D_3__Caulobacterales.D_4__Caulobacteraceae.Other	3.10289	Turanga	2.64573	0.000109486	0.00295638																	asv10479	0	0	0	0	0	0	0	0	0	3	0	0	0	0	0	0	0	0	0	0	0	0	0
				D_0__Bacteria.D_1__Proteobacteria.D_2__Gammaproteobacteria.D_3__Betaproteobacteriales.D_4__Burkholderiaceae.Other	3.31657	Aigeiros	2.64558	0.00237326	0.0136118																	asv1048	4	4	3	0	3	3	3	0	3	0	5	5	8	7	12	4	5	5	4	5	6	0	7
				D_0__Bacteria.D_1__Proteobacteria.D_2__Deltaproteobacteria.D_3__Myxococcales.D_4__bacteriap25.Other	3.2718	Aigeiros	2.64229	0.000259801	0.00370666																	asv10480	0	0	0	0	0	0	0	0	0	0	0	0	0	0	0	3	0	0	0	0	0	0	0
				D_0__Bacteria.D_1__Proteobacteria.D_2__Gammaproteobacteria.D_3__Betaproteobacteriales.D_4__Rhodocyclaceae.D_5__Dechloromonas	3.01029	Tacamahaca	2.64179	0.00158313	0.0102227																	asv10481	0	0	0	0	0	0	0	0	0	0	0	0	0	0	0	0	4	0	0	0	0	0	0
				D_0__Bacteria.D_1__Gemmatimonadetes.D_2__Longimicrobia	3.16528	Aigeiros	2.64058	0.000122994	0.00299496																	asv10483	0	0	0	0	0	0	0	0	0	0	0	0	0	0	0	0	0	0	0	0	0	3	0
				D_0__Bacteria.D_1__Gemmatimonadetes.D_2__Longimicrobia.D_3__Longimicrobiales	3.16528	Aigeiros	2.64058	0.000122994	0.00299496																	asv10484	0	0	0	0	0	0	0	0	0	0	0	0	0	0	4	0	0	0	0	0	0	0	0
				D_0__Bacteria.D_1__Gemmatimonadetes.D_2__Longimicrobia.D_3__Longimicrobiales.D_4__Longimicrobiaceae	3.16528	Aigeiros	2.64058	0.000122994	0.00299496																	asv10486	0	0	0	0	0	0	0	0	0	0	3	5	0	0	0	0	0	0	0	0	0	3	0
				D_0__Bacteria.D_1__Proteobacteria.D_2__Gammaproteobacteria.D_3__Betaproteobacteriales.D_4__SC_I_84	3.29169	Aigeiros	2.63989	0.000630173	0.00562342																	asv10487	0	0	0	0	0	0	0	0	0	0	0	0	0	0	0	0	0	0	3	0	0	0	0
				D_0__Bacteria.D_1__Bacteroidetes.D_2__Bacteroidia.D_3__Flavobacteriales.D_4__Crocinitomicaceae.D_5__Fluviicola	3.07931	Leuce	2.6384	0.000148102	0.00317034																	asv10488	0	0	0	0	0	0	0	0	0	0	0	0	0	0	0	0	0	0	3	0	0	0	0
				D_0__Bacteria.D_1__Proteobacteria.D_2__Alphaproteobacteria.D_3__Rhizobiales.D_4__KF_JG30_B3	3.17611	Turanga	2.63486	0.000146428	0.00316234																	asv10489	0	0	3	4	0	3	0	0	0	0	0	0	0	0	0	0	0	0	0	0	0	0	0
				D_0__Bacteria.D_1__Armatimonadetes.D_2__Fimbriimonadia.D_3__Fimbriimonadales.D_4__Fimbriimonadaceae.Other	3.00413	Turanga	2.63347	0.00154899	0.0101606																	asv1049	3	0	0	3	0	3	3	0	0	0	0	3	8	6	8	3	0	0	5	10	6	0	3
				D_0__Bacteria.D_1__Proteobacteria.D_2__Gammaproteobacteria.D_3__Betaproteobacteriales.D_4__Burkholderiaceae.D_5__Ideonella	3.03346	Tacamahaca	2.63307	0.00590694	0.0234997																	asv10490	0	0	0	0	0	0	0	0	0	0	0	0	0	0	0	3	0	0	0	0	0	0	0
				D_0__Bacteria.D_1__Proteobacteria.D_2__Gammaproteobacteria.D_3__Betaproteobacteriales.D_4__TRA3_20.D_5__metagenome	3.07939	Tacamahaca	2.62986	0.00441054	0.0197132																	asv10492	0	8	3	0	0	0	0	0	0	0	0	0	0	0	0	0	0	0	0	8	3	0	0
				D_0__Bacteria.D_1__Bacteroidetes.D_2__Bacteroidia.D_3__Chitinophagales.D_4__Saprospiraceae.D_5__Phaeodactylibacter	3.05329	Turanga	2.61951	0.00974479	0.034496																	asv10494	0	0	0	0	0	0	0	0	6	0	3	0	0	0	0	0	0	0	0	0	0	0	0
				D_0__Bacteria.D_1__Proteobacteria.D_2__Alphaproteobacteria.D_3__Elsterales	3.20034	Turanga	2.61821	0.000225458	0.0036442																	asv10495	0	7	0	0	0	0	0	0	0	0	0	0	0	0	0	0	0	0	0	0	7	0	0
				D_0__Bacteria.D_1__Proteobacteria.D_2__Alphaproteobacteria.D_3__Rhizobiales.D_4__Hyphomicrobiaceae.D_5__Hyphomicrobium	3.19844	Turanga	2.61793	0.000395039	0.00444553																	asv10496	0	0	0	0	0	0	0	0	0	0	0	0	0	3	0	0	0	0	0	0	0	0	0
				D_0__Bacteria.D_1__Gemmatimonadetes.D_2__BD2_11terrestrialgroup.D_3__unculturedbacterium	3.21732	Aigeiros	2.61382	0.00039778	0.00444553																	asv10497	0	0	0	0	0	0	0	0	0	0	0	0	0	0	0	0	3	0	0	0	0	0	0
				D_0__Bacteria.D_1__Gemmatimonadetes.D_2__BD2_11terrestrialgroup.D_3__unculturedbacterium.D_4__unculturedbacterium	3.21732	Aigeiros	2.61382	0.00039778	0.00444553																	asv105	21	21	28	19	15	41	19	25	27	17	23	31	26	24	41	38	33	38	54	40	33	37	48
				D_0__Bacteria.D_1__Gemmatimonadetes.D_2__BD2_11terrestrialgroup.D_3__unculturedbacterium.D_4__unculturedbacterium.D_5__unculturedbacterium	3.21732	Aigeiros	2.61382	0.00039778	0.00444553																	asv1050	18	6	8	6	0	4	7	4	10	0	0	7	10	9	10	16	9	3	8	5	0	7	12
				D_0__Bacteria.D_1__Gemmatimonadetes.D_2__AKAU4049.D_3__unculturedsoilbacterium	3.20367	Aigeiros	2.61289	0.0046452	0.0201849																	asv10500	0	0	0	0	0	0	0	0	3	0	0	0	0	0	0	0	0	0	0	0	0	0	4
				D_0__Bacteria.D_1__Gemmatimonadetes.D_2__AKAU4049.D_3__unculturedsoilbacterium.D_4__unculturedsoilbacterium	3.20367	Aigeiros	2.61289	0.0046452	0.0201849																	asv10501	0	5	3	0	0	0	0	0	0	0	0	0	0	0	0	0	0	0	0	12	0	0	0
				D_0__Bacteria.D_1__Gemmatimonadetes.D_2__AKAU4049.D_3__unculturedsoilbacterium.D_4__unculturedsoilbacterium.D_5__unculturedsoilbacterium	3.20367	Aigeiros	2.61289	0.0046452	0.0201849																	asv10502	5	4	4	0	0	0	3	3	0	0	4	0	0	0	0	0	0	0	0	0	0	0	0
				D_0__Bacteria.D_1__Gemmatimonadetes.D_2__Longimicrobia.D_3__Longimicrobiales.D_4__Longimicrobiaceae.D_5__unculturedbacterium	3.12399	Aigeiros	2.60878	0.000305627	0.00396698																	asv10506	0	0	0	0	0	0	0	0	0	0	0	0	0	0	0	0	0	0	0	0	0	0	0
				D_0__Bacteria.D_1__Actinobacteria.D_2__Acidimicrobiia.D_3__Microtrichales.D_4__Ilumatobacteraceae	3.36523	Aigeiros	2.60781	0.00687983	0.0263898																	asv10508	0	0	7	0	0	0	0	0	0	0	0	0	0	0	0	0	0	4	0	0	0	0	0
				D_0__Bacteria.D_1__Proteobacteria.D_2__Deltaproteobacteria.D_3__Oligoflexales	3.27931	Turanga	2.60086	0.000567166	0.0053119																	asv10509	0	0	3	0	0	0	0	0	0	0	0	0	0	0	0	0	0	0	0	0	0	0	0
				D_0__Bacteria.D_1__Armatimonadetes.D_2__Fimbriimonadia.D_3__Fimbriimonadales.D_4__Fimbriimonadaceae.D_5__unculturedbacterium	3.24549	Tacamahaca	2.60072	0.0083722	0.0305633																	asv1051	0	3	3	5	0	0	4	0	4	0	3	0	3	0	12	10	5	5	8	6	9	7	6
				D_0__Bacteria.D_1__Proteobacteria.D_2__Gammaproteobacteria.D_3__Betaproteobacteriales.D_4__Burkholderiaceae.D_5__Castellaniella	3.03941	Aigeiros	2.59752	0.00297806	0.0151257																	asv10510	3	0	0	0	0	0	0	0	0	0	0	3	0	0	0	0	0	0	3	0	0	0	0
				D_0__Bacteria.D_1__Proteobacteria.D_2__Alphaproteobacteria.D_3__Rickettsiales.D_4__SM2D12.D_5__metagenome	3.02164	Tacamahaca	2.5961	7.01e-05	0.00295638																	asv10511	0	0	0	0	0	0	0	0	0	0	0	0	0	0	0	0	0	0	3	0	0	3	5
				D_0__Bacteria.D_1__Bacteroidetes.D_2__Bacteroidia.D_3__Chitinophagales.D_4__Chitinophagaceae.D_5__Pseudoflavitalea	2.92566	Turanga	2.5924	0.0025663	0.0142383																	asv10512	0	0	0	0	0	0	0	0	0	0	3	0	0	13	0	0	0	0	0	0	0	0	0
				D_0__Bacteria.D_1__Proteobacteria.D_2__Gammaproteobacteria.D_3__Xanthomonadales.D_4__Rhodanobacteraceae.D_5__Chiayiivirga	2.9679	Tacamahaca	2.58504	0.00128235	0.00904391																	asv10513	0	0	0	0	0	0	0	0	0	0	0	0	0	0	0	0	0	3	0	0	0	0	0
				D_0__Bacteria.D_1__Bacteroidetes.D_2__Bacteroidia.D_3__Cytophagales.D_4__Microscillaceae.D_5__Chryseolinea	3.17643	Tacamahaca	2.57736	0.00237916	0.0136118																	asv10516	0	0	0	0	0	0	0	0	0	0	0	0	0	0	0	0	0	0	0	0	0	4	0
				D_0__Bacteria.D_1__Proteobacteria.D_2__Alphaproteobacteria.D_3__Azospirillales.D_4__uncultured.D_5__unculturedbacterium	3.12996	Tacamahaca	2.57471	0.000270658	0.00370666																	asv10519	0	0	0	3	0	0	0	0	0	0	0	0	0	0	0	4	0	0	0	0	3	0	0
				D_0__Bacteria.D_1__Verrucomicrobia.D_2__Verrucomicrobiae.D_3__Verrucomicrobiales.D_4__Verrucomicrobiaceae	3.2571	Tacamahaca	2.5698	0.00627396	0.0246169																	asv1052	7	7	8	12	10	7	10	7	8	9	10	8	7	7	0	10	9	0	19	7	13	6	23
				D_0__Bacteria.D_1__Proteobacteria.D_2__Gammaproteobacteria.D_3__Betaproteobacteriales.D_4__Burkholderiaceae.D_5__Comamonas	3.24986	Aigeiros	2.56909	0.000671773	0.00569787																	asv10520	0	0	0	0	0	0	0	0	0	0	0	0	0	0	0	10	0	0	0	0	0	0	0
				D_0__Bacteria.D_1__Actinobacteria.D_2__Actinobacteria.D_3__Propionibacteriales.D_4__Propionibacteriaceae	3.12565	Aigeiros	2.56307	0.00159005	0.0102417																	asv10521	3	0	0	0	4	4	0	0	0	0	0	0	0	0	0	0	0	0	0	0	0	0	0
				D_0__Bacteria.D_1__Proteobacteria.D_2__Gammaproteobacteria.D_3__Salinisphaerales.D_4__Solimonadaceae.D_5__Fontimonas	3.07924	Leuce	2.56126	0.00369162	0.0175369																	asv10522	0	0	0	0	0	0	0	0	0	0	0	0	0	0	0	4	0	0	0	0	0	0	0
				D_0__Archaea.D_1__Euryarchaeota	3.02792	Aigeiros	2.56093	0.015337	0.0473182																	asv10526	0	0	0	0	0	0	4	0	0	0	0	0	0	0	0	0	0	0	0	3	3	6	0
				D_0__Archaea.D_1__Euryarchaeota.D_2__Thermoplasmata	3.02792	Aigeiros	2.56093	0.0140942	0.0446086																	asv10527	0	0	0	0	0	0	0	0	0	0	4	0	0	0	0	0	0	0	0	0	0	0	0
				D_0__Archaea.D_1__Euryarchaeota.D_2__Thermoplasmata.D_3__MarineGroupII	3.02792	Aigeiros	2.56093	0.0140942	0.0446086																	asv10528	0	0	0	0	0	0	0	0	0	0	0	0	0	0	0	0	0	0	3	0	0	0	0
				D_0__Archaea.D_1__Euryarchaeota.D_2__Thermoplasmata.D_3__MarineGroupII.D_4__unculturedarchaeon	3.02792	Aigeiros	2.56093	0.0140942	0.0446086																	asv10529	0	0	0	0	0	0	0	0	0	0	0	0	0	3	0	0	0	0	0	0	0	0	0
				D_0__Archaea.D_1__Euryarchaeota.D_2__Thermoplasmata.D_3__MarineGroupII.D_4__unculturedarchaeon.D_5__unculturedarchaeon	3.02792	Aigeiros	2.56093	0.0140942	0.0446086																	asv1053	0	6	0	4	4	0	0	6	8	0	0	0	10	7	0	9	9	18	8	7	4	4	0
				D_0__Bacteria.D_1__Bacteroidetes.D_2__Bacteroidia.D_3__Chitinophagales.D_4__Chitinophagaceae.D_5__Lacibacter	3.04782	Leuce	2.55619	0.00516172	0.0217826																	asv10532	0	3	3	0	0	0	0	0	0	0	0	0	0	0	3	0	0	0	0	0	0	0	0
				D_0__Bacteria.D_1__Actinobacteria.D_2__Actinobacteria.D_3__Frankiales.D_4__Geodermatophilaceae.D_5__Blastococcus	3.12017	Aigeiros	2.55154	0.00459673	0.0201849																	asv10534	0	0	0	0	0	0	0	0	0	0	0	0	0	0	0	0	3	4	0	0	0	0	0
				D_0__Bacteria.D_1__Proteobacteria.D_2__Alphaproteobacteria.D_3__Rhizobiales.D_4__KF_JG30_B3.D_5__unculturedbacterium	3.10157	Turanga	2.54659	0.000128558	0.00300358																	asv10536	0	0	0	0	0	0	0	0	0	0	0	0	0	0	0	0	0	3	0	0	0	0	0
				D_0__Bacteria.D_1__Verrucomicrobia.D_2__Verrucomicrobiae.D_3__Opitutales.D_4__Opitutaceae.Other	2.89691	Turanga	2.54157	0.00982553	0.0346863																	asv10538	0	0	0	0	0	0	4	0	0	0	0	0	0	0	3	0	0	4	0	0	0	0	0
				D_0__Bacteria.D_1__Actinobacteria.D_2__Acidimicrobiia.D_3__Actinomarinales.D_4__uncultured.Other	3.01829	Aigeiros	2.53613	0.00159998	0.0102543																	asv10539	0	0	0	0	0	0	0	0	0	0	0	0	0	0	0	0	0	0	0	0	0	0	0
				D_0__Bacteria.D_1__Actinobacteria.D_2__Actinobacteria.D_3__Propionibacteriales.D_4__Nocardioidaceae.D_5__Aeromicrobium	3.05926	Leuce	2.53378	0.00833637	0.0305131																	asv1054	11	3	8	5	4	3	0	0	8	7	4	7	7	5	13	10	9	6	5	9	11	12	10
				D_0__Bacteria.D_1__Chloroflexi.D_2__Chloroflexia.D_3__Thermomicrobiales.D_4__Thermomicrobiaceae	2.91245	Turanga	2.53362	0.000415147	0.00444553																	asv10540	0	0	0	0	4	0	0	0	0	0	0	3	0	0	0	0	0	0	0	0	0	0	0
				D_0__Bacteria.D_1__Proteobacteria.D_2__Alphaproteobacteria.D_3__uncultured.D_4__metagenome	2.95402	Turanga	2.52712	0.000274953	0.00370666																	asv10541	0	0	0	0	0	0	0	0	0	0	0	0	0	0	4	0	3	0	0	0	0	0	0
				D_0__Bacteria.D_1__Proteobacteria.D_2__Alphaproteobacteria.D_3__uncultured.D_4__metagenome.D_5__metagenome	2.95402	Turanga	2.52712	0.000274953	0.00370666																	asv10542	0	0	0	0	0	0	0	0	0	0	0	0	0	0	0	0	0	0	0	0	0	0	0
				D_0__Bacteria.D_1__Proteobacteria.D_2__Deltaproteobacteria.D_3__Myxococcales.D_4__Polyangiaceae	3.2287	Aigeiros	2.52086	0.000485121	0.0047856																	asv10545	0	0	0	0	0	0	0	0	0	0	0	0	0	0	0	4	0	0	0	0	0	0	0
				D_0__Bacteria.D_1__Entotheonellaeota	3.06017	Aigeiros	2.51318	0.000762378	0.00620035																	asv10546	0	0	0	3	0	0	0	0	0	0	0	0	0	0	0	0	0	0	0	0	0	0	0
				D_0__Bacteria.D_1__Entotheonellaeota.D_2__Entotheonellia	3.06017	Aigeiros	2.51318	0.000762378	0.00620035																	asv10548	0	0	0	0	0	0	0	0	0	0	0	0	0	6	0	0	0	0	4	0	0	0	0
				D_0__Bacteria.D_1__Entotheonellaeota.D_2__Entotheonellia.D_3__Entotheonellales	3.06017	Aigeiros	2.51318	0.000762378	0.00620035																	asv10549	0	0	0	0	0	0	0	0	0	0	0	0	0	0	0	0	0	0	0	0	0	0	0
				D_0__Bacteria.D_1__Entotheonellaeota.D_2__Entotheonellia.D_3__Entotheonellales.D_4__Entotheonellaceae	3.06017	Aigeiros	2.51318	0.000762378	0.00620035																	asv1055	0	5	5	4	0	3	3	3	10	8	5	3	12	6	10	5	5	8	9	3	0	13	10
				D_0__Bacteria.D_1__Planctomycetes	3.12872	Turanga	2.51149	0.00302643	0.0152493																	asv10550	0	0	0	0	0	0	0	0	0	0	0	0	0	0	0	0	0	0	0	3	0	0	3
				D_0__Bacteria.D_1__Acidobacteria.D_2__Subgroup17	3.02923	Aigeiros	2.5111	0.000466306	0.00467131																	asv10551	0	0	0	0	0	0	0	0	0	0	0	0	3	3	0	0	3	0	0	0	0	0	0
				D_0__Bacteria.D_1__Proteobacteria.D_2__Gammaproteobacteria.D_3__Xanthomonadales.D_4__Rhodanobacteraceae.D_5__Dokdonella	3.14939	Tacamahaca	2.50042	0.00645393	0.0252033																	asv10552	0	0	0	0	0	0	0	0	0	0	0	0	0	4	0	0	0	0	0	0	0	0	0
				D_0__Bacteria.D_1__Actinobacteria.D_2__Actinobacteria.D_3__Corynebacteriales	3.11891	Aigeiros	2.49961	0.0104481	0.0359458																	asv10553	0	0	9	0	0	0	3	0	0	0	0	0	0	0	0	0	0	0	0	0	0	0	0
				D_0__Bacteria.D_1__Proteobacteria.D_2__Gammaproteobacteria.D_3__Betaproteobacteriales.D_4__Chromobacteriaceae	2.81207	Aigeiros	2.49652	0.000494625	0.00479692																	asv10554	0	0	0	0	0	0	0	0	0	0	0	0	0	0	0	0	0	0	0	0	0	0	3
				D_0__Bacteria.D_1__Proteobacteria.D_2__Gammaproteobacteria.D_3__Betaproteobacteriales.D_4__Chromobacteriaceae.D_5__Vogesella	2.81207	Aigeiros	2.49652	0.000494625	0.00479692																	asv10555	0	0	0	0	3	0	0	0	0	0	0	0	0	0	0	0	0	0	0	0	0	0	0
				D_0__Bacteria.D_1__Chlamydiae	2.8274	Turanga	2.49121	0.000537715	0.00508062																	asv10556	0	0	0	0	0	0	4	5	0	0	0	0	0	0	0	0	0	0	0	0	0	0	0
				D_0__Bacteria.D_1__Chlamydiae.D_2__Chlamydiae	2.8274	Turanga	2.49121	0.000537715	0.00508062																	asv10557	0	0	0	0	0	0	0	0	0	0	0	0	0	3	0	3	0	0	0	0	0	0	0
				D_0__Bacteria.D_1__Chlamydiae.D_2__Chlamydiae.D_3__Chlamydiales	2.8274	Turanga	2.49121	0.000537715	0.00508062																	asv10558	0	0	3	0	0	0	0	0	0	0	0	0	0	5	0	0	0	0	5	7	0	0	0
				D_0__Bacteria.D_1__Chloroflexi.D_2__Chloroflexia.D_3__Thermomicrobiales.D_4__Thermomicrobiaceae.D_5__Nitrolancea	2.86151	Turanga	2.49087	0.000650643	0.00564908																	asv10559	0	0	0	0	0	0	5	0	7	0	0	0	0	0	0	4	4	0	0	0	0	0	0
				D_0__Bacteria.D_1__Proteobacteria.D_2__Alphaproteobacteria.Other	2.94294	Tacamahaca	2.49035	0.000460197	0.00467131																	asv1056	20	17	19	16	11	15	20	19	19	19	13	12	6	6	7	6	0	4	10	4	8	6	8
				D_0__Bacteria.D_1__Proteobacteria.D_2__Alphaproteobacteria.Other.Other	2.94294	Tacamahaca	2.49035	0.000460197	0.00467131																	asv10560	0	0	0	0	0	0	0	0	0	0	0	0	3	0	0	4	5	5	0	0	0	3	0
				D_0__Bacteria.D_1__Proteobacteria.D_2__Alphaproteobacteria.Other.Other.Other	2.94294	Tacamahaca	2.49035	0.000460197	0.00467131																	asv10561	0	0	0	0	0	0	0	0	0	0	0	0	0	0	0	0	4	0	0	0	0	0	8
				D_0__Bacteria.D_1__Chloroflexi.D_2__Chloroflexia.D_3__Thermomicrobiales.D_4__JG30_KF_CM45.D_5__unculturedbacterium	3.11893	Aigeiros	2.49005	0.00554747	0.0226063																	asv10562	0	0	0	0	0	0	0	0	6	0	0	0	0	0	0	0	0	12	0	0	0	0	0
				D_0__Bacteria.D_1__Chloroflexi.D_2__Chloroflexia.D_3__Chloroflexales.D_4__Herpetosiphonaceae	2.85319	Tacamahaca	2.48875	0.000250164	0.00370666																	asv10563	0	0	0	0	0	0	0	0	8	0	0	0	0	0	0	0	0	7	0	0	0	0	0
				D_0__Bacteria.D_1__Chloroflexi.D_2__Chloroflexia.D_3__Chloroflexales.D_4__Herpetosiphonaceae.D_5__Herpetosiphon	2.85319	Tacamahaca	2.48875	0.000250164	0.00370666																	asv10564	0	0	3	0	0	0	0	0	0	0	0	0	0	4	0	0	0	0	0	0	0	0	0
				D_0__Bacteria.D_1__Proteobacteria.D_2__Gammaproteobacteria.D_3__PLTA13	3.468	Tacamahaca	2.48781	0.00373294	0.017603																	asv10565	7	0	0	0	0	0	3	0	0	0	0	0	0	0	0	3	0	3	0	0	0	0	0
				D_0__Bacteria.D_1__Firmicutes.D_2__Bacilli.D_3__Bacillales.D_4__Paenibacillaceae.D_5__Ammoniphilus	2.86638	Turanga	2.47679	0.00109775	0.00802986																	asv10566	0	3	0	0	0	0	0	0	0	0	0	0	0	0	0	0	0	0	0	7	3	0	0
				D_0__Bacteria.D_1__Proteobacteria.D_2__Gammaproteobacteria.D_3__R7C24	3.01926	Tacamahaca	2.47655	0.00196965	0.0119106																	asv10568	0	0	10	0	0	0	0	0	0	0	0	0	0	0	0	0	0	0	0	3	0	0	0
				D_0__Bacteria.D_1__Proteobacteria.D_2__Gammaproteobacteria.D_3__Betaproteobacteriales.D_4__SC_I_84.D_5__unculturedbacterium	3.07719	Aigeiros	2.47643	0.00259673	0.0142642																	asv10569	0	0	0	0	0	0	0	0	0	0	0	0	0	0	0	0	0	0	0	0	0	0	0
				D_0__Bacteria.D_1__Chloroflexi.D_2__Chloroflexia.D_3__Thermomicrobiales.D_4__AKYG1722.Other	2.91083	Turanga	2.47409	0.000377558	0.00444553																	asv1057	4	5	3	0	4	9	0	7	8	8	3	0	7	8	3	6	11	8	16	6	8	0	9
				D_0__Bacteria.D_1__Proteobacteria.D_2__Gammaproteobacteria.D_3__Betaproteobacteriales.D_4__Burkholderiaceae.D_5__Pelomonas	2.80114	Tacamahaca	2.46775	0.00331075	0.0161149																	asv10570	0	0	0	0	0	0	0	0	0	6	7	4	3	0	0	0	0	0	0	0	0	0	0
				D_0__Bacteria.D_1__Proteobacteria.D_2__Gammaproteobacteria.D_3__PLTA13.D_4__unculturedbacterium	3.41289	Tacamahaca	2.46665	0.00758987	0.028393																	asv10571	0	3	0	0	0	0	0	0	0	0	0	0	0	0	0	3	0	0	0	0	3	0	0
				D_0__Bacteria.D_1__Proteobacteria.D_2__Gammaproteobacteria.D_3__PLTA13.D_4__unculturedbacterium.D_5__unculturedbacterium	3.41289	Tacamahaca	2.46665	0.00758987	0.028393																	asv10572	0	0	0	5	4	0	0	0	0	0	0	0	0	0	4	0	0	0	0	0	0	0	4
				D_0__Bacteria.D_1__Actinobacteria.D_2__Acidimicrobiia.D_3__IMCC26256.Other	2.99601	Aigeiros	2.46342	0.000247811	0.00370666																	asv10573	0	0	3	0	0	0	0	0	0	0	0	0	0	0	0	0	0	0	0	0	0	0	0
				D_0__Bacteria.D_1__Actinobacteria.D_2__Acidimicrobiia.D_3__IMCC26256.Other.Other	2.99601	Aigeiros	2.46342	0.000247811	0.00370666																	asv10574	0	0	0	9	0	0	0	0	0	0	0	0	0	0	0	0	0	0	0	0	0	13	0
				D_0__Bacteria.D_1__Actinobacteria.D_2__Actinobacteria.D_3__Propionibacteriales.D_4__Nocardioidaceae.D_5__Kribbella	2.93974	Aigeiros	2.45639	0.00039778	0.00444553																	asv10575	0	0	0	7	0	0	0	0	0	0	0	0	0	0	0	0	0	0	0	0	0	4	0
				D_0__Bacteria.D_1__Proteobacteria.D_2__Alphaproteobacteria.D_3__Sphingomonadales.D_4__Sphingomonadaceae.D_5__Ellin6055	3.24008	Turanga	2.44973	0.0140002	0.0446086																	asv10576	0	0	0	0	0	0	0	0	0	0	0	0	0	0	0	0	0	0	5	0	0	0	0
				D_0__Bacteria.D_1__Proteobacteria.D_2__Gammaproteobacteria.D_3__uncultured.D_4__unculturedbacterium	2.85246	Aigeiros	2.44722	0.000465721	0.00467131																	asv10577	0	0	0	7	0	0	0	0	0	0	0	0	0	0	0	0	0	0	0	0	0	14	0
				D_0__Bacteria.D_1__Proteobacteria.D_2__Gammaproteobacteria.D_3__uncultured.D_4__unculturedbacterium.D_5__unculturedbacterium	2.85246	Aigeiros	2.44722	0.000465721	0.00467131																	asv10578	0	0	0	0	4	0	0	0	0	0	0	0	0	0	0	0	0	0	0	0	0	9	0
				D_0__Bacteria.D_1__Actinobacteria.D_2__Rubrobacteria	2.98344	Aigeiros	2.44685	0.00227231	0.0131232																	asv10579	0	3	3	0	0	0	0	0	0	0	0	0	0	0	0	0	0	0	3	0	0	3	0
				D_0__Bacteria.D_1__Actinobacteria.D_2__Rubrobacteria.D_3__Rubrobacterales	2.98344	Aigeiros	2.44685	0.00227231	0.0131232																	asv1058	8	7	4	4	0	4	11	10	6	9	0	9	11	12	13	27	13	15	10	0	7	11	10
				D_0__Bacteria.D_1__Actinobacteria.D_2__Rubrobacteria.D_3__Rubrobacterales.D_4__Rubrobacteriaceae	2.98344	Aigeiros	2.44685	0.00227231	0.0131232																	asv10580	0	3	3	0	5	0	0	0	0	0	0	0	4	0	6	0	0	0	0	0	0	0	0
				D_0__Bacteria.D_1__Actinobacteria.D_2__Rubrobacteria.D_3__Rubrobacterales.D_4__Rubrobacteriaceae.D_5__Rubrobacter	2.98344	Aigeiros	2.44685	0.00227231	0.0131232																	asv10581	7	9	12	46	73	38	85	84	68	18	19	19	3	0	0	11	7	11	6	3	3	4	3
				D_0__Bacteria.D_1__Proteobacteria.D_2__Gammaproteobacteria.D_3__R7C24.D_4__unculturedbacterium	2.99047	Tacamahaca	2.44097	0.00525802	0.0219022																	asv10582	0	0	0	0	0	0	0	0	0	0	0	0	0	0	0	0	0	0	0	0	0	0	0
				D_0__Bacteria.D_1__Proteobacteria.D_2__Gammaproteobacteria.D_3__R7C24.D_4__unculturedbacterium.D_5__unculturedbacterium	2.99047	Tacamahaca	2.44097	0.00525802	0.0219022																	asv10583	4	5	4	0	0	0	0	0	0	0	0	0	0	0	0	0	0	0	0	0	0	0	0
				D_0__Bacteria.D_1__Patescibacteria.D_2__WWE3	2.84389	Aigeiros	2.43747	0.00101338	0.0076423																	asv10584	6	0	7	0	0	0	0	0	0	0	3	0	0	0	0	0	0	0	0	0	0	0	0
				D_0__Bacteria.D_1__Chloroflexi.D_2__Anaerolineae.D_3__Anaerolineales	3.07638	Aigeiros	2.43648	0.00535281	0.0220848																	asv10586	0	0	0	0	3	0	0	0	0	0	0	0	0	0	0	0	0	0	0	0	0	0	0
				D_0__Bacteria.D_1__Chloroflexi.D_2__Anaerolineae.D_3__Anaerolineales.D_4__Anaerolineaceae	3.07638	Aigeiros	2.43648	0.00535281	0.0220848																	asv10587	0	0	0	0	0	0	0	0	0	0	0	0	0	0	0	0	0	3	0	0	0	0	0
				D_0__Bacteria.D_1__Proteobacteria.D_2__Gammaproteobacteria.D_3__Salinisphaerales.D_4__Solimonadaceae.D_5__Nevskia	1.35347	Turanga	2.43614	0.000137944	0.0031373																	asv10588	0	0	0	0	0	0	4	0	0	0	0	0	0	0	0	0	0	0	0	0	0	0	0
				D_0__Bacteria.D_1__Actinobacteria.D_2__Actinobacteria.D_3__Kineosporiales	2.85322	Aigeiros	2.43574	0.00026459	0.00370666																	asv1059	8	10	11	11	6	7	5	3	0	8	5	4	0	0	0	0	0	29	4	3	0	0	0
				D_0__Bacteria.D_1__Actinobacteria.D_2__Actinobacteria.D_3__Kineosporiales.D_4__Kineosporiaceae	2.85322	Aigeiros	2.43574	0.00026459	0.00370666																	asv10590	0	0	0	5	0	0	0	0	0	0	0	0	0	0	0	0	0	0	0	0	0	0	0
				D_0__Bacteria.D_1__Hydrogenedentes	2.82177	Tacamahaca	2.43565	6.79e-05	0.00295638																	asv10592	0	0	0	0	0	0	3	0	0	0	0	0	0	0	0	0	0	0	0	0	0	0	0
				D_0__Bacteria.D_1__Hydrogenedentes.D_2__Hydrogenedentia	2.82177	Tacamahaca	2.43565	6.79e-05	0.00295638																	asv10594	0	0	0	0	0	0	0	0	0	0	0	0	0	0	0	0	0	4	0	0	0	0	0
				D_0__Bacteria.D_1__Hydrogenedentes.D_2__Hydrogenedentia.D_3__Hydrogenedentiales	2.82177	Tacamahaca	2.43565	6.79e-05	0.00295638																	asv10599	0	0	0	0	0	0	0	0	0	0	0	0	0	0	0	0	3	0	0	0	0	0	0
				D_0__Bacteria.D_1__Hydrogenedentes.D_2__Hydrogenedentia.D_3__Hydrogenedentiales.D_4__Hydrogenedensaceae	2.82177	Tacamahaca	2.43565	6.79e-05	0.00295638																	asv106	24	16	14	20	16	20	36	21	21	23	21	15	27	40	23	55	25	50	18	19	17	34	17
				D_0__Bacteria.D_1__Acidobacteria.D_2__Holophagae.D_3__Subgroup7.Other	2.95029	Turanga	2.43007	0.0013421	0.00934739																	asv1060	0	65	62	0	0	0	0	0	0	0	0	0	0	0	0	0	0	0	0	62	63	0	0
				D_0__Bacteria.D_1__Acidobacteria.D_2__Holophagae.D_3__Subgroup7.Other.Other	2.95029	Turanga	2.43007	0.0013421	0.00934739																	asv10602	0	0	0	3	0	0	0	0	0	0	0	0	0	0	0	0	0	0	0	0	0	0	0
				D_0__Bacteria.D_1__Patescibacteria.D_2__Saccharimonadia.D_3__Saccharimonadales.D_4__unculturedCandidatusSaccharibacteriabacterium	2.77042	Leuce	2.42986	0.000111583	0.00295638																	asv10603	0	0	0	0	0	0	0	0	0	0	0	0	0	0	0	0	0	0	0	0	3	0	0
				D_0__Bacteria.D_1__Patescibacteria.D_2__Saccharimonadia.D_3__Saccharimonadales.D_4__unculturedCandidatusSaccharibacteriabacterium.D_5__unculturedCandidatusSaccharibacteriabacterium	2.77042	Leuce	2.42986	0.000111583	0.00295638																	asv10604	0	0	3	0	0	0	5	0	3	4	0	0	0	0	0	0	0	0	0	0	0	0	0
				D_0__Bacteria.D_1__Proteobacteria.D_2__Gammaproteobacteria.D_3__Betaproteobacteriales.D_4__Burkholderiaceae.D_5___Polyangium_brachysporumgroup	2.7563	Leuce	2.42959	0.000106078	0.00295638																	asv10606	0	0	0	0	0	0	0	0	0	0	0	0	0	0	0	0	0	0	0	0	0	0	0
				D_0__Bacteria.D_1__Actinobacteria.D_2__Actinobacteria.D_3__Micrococcales.D_4__Intrasporangiaceae	2.95625	Aigeiros	2.42864	0.0147519	0.0459545																	asv10607	0	0	0	0	0	0	0	0	0	0	0	0	0	0	0	0	0	0	4	0	0	0	0
				D_0__Bacteria.D_1__Patescibacteria.D_2__WWE3.D_3__unculturedbacterium	2.83154	Aigeiros	2.42224	0.00144366	0.00987989																	asv10608	0	0	0	0	0	0	0	0	0	0	0	0	0	0	0	0	3	0	0	0	0	0	0
				D_0__Bacteria.D_1__Patescibacteria.D_2__WWE3.D_3__unculturedbacterium.D_4__unculturedbacterium	2.83154	Aigeiros	2.42224	0.00144366	0.00987989																	asv1061	7	0	5	7	0	8	7	7	7	6	3	0	6	7	0	4	8	8	4	0	3	0	4
				D_0__Bacteria.D_1__Patescibacteria.D_2__WWE3.D_3__unculturedbacterium.D_4__unculturedbacterium.D_5__unculturedbacterium	2.83154	Aigeiros	2.42224	0.00144366	0.00987989																	asv10610	0	0	0	3	0	0	3	0	0	0	0	0	0	0	0	0	0	0	0	0	0	0	0
				D_0__Bacteria.D_1__Proteobacteria.D_2__Alphaproteobacteria.D_3__Rhizobiales.D_4__Beijerinckiaceae.D_5__Microvirga	3.05686	Turanga	2.41802	0.00778318	0.0289476																	asv10611	0	0	0	0	0	0	0	0	0	0	0	0	0	0	0	0	0	0	0	0	0	0	0
				D_0__Bacteria.D_1__Proteobacteria.D_2__Gammaproteobacteria.D_3__Betaproteobacteriales.D_4__Nitrosomonadaceae.D_5__Nitrosospira	3.02776	Turanga	2.41543	0.0063049	0.0247006																	asv10612	0	0	0	0	0	0	0	0	0	0	0	0	0	0	0	0	0	4	0	0	0	0	0
				D_0__Bacteria.D_1__Proteobacteria.D_2__Gammaproteobacteria.D_3__Betaproteobacteriales.D_4__Methylophilaceae.D_5__Methylotenera	2.8427	Tacamahaca	2.41214	0.000566811	0.0053119																	asv10614	0	0	0	0	0	0	0	0	0	0	0	0	3	0	0	0	0	0	0	0	0	0	0
				D_0__Bacteria.D_1__Proteobacteria.D_2__Alphaproteobacteria.D_3__Rickettsiales.D_4__SM2D12.D_5__unculturedbacterium	2.84807	Turanga	2.40863	0.0144941	0.0455935																	asv10617	0	0	0	0	0	0	0	0	0	3	0	0	0	0	0	0	0	0	0	0	0	0	0
				D_0__Bacteria.D_1__Proteobacteria.D_2__Gammaproteobacteria.D_3__Betaproteobacteriales.D_4__Burkholderiaceae.D_5__Piscinibacter	2.84007	Tacamahaca	2.40861	0.000658024	0.00564908																	asv10618	0	0	0	0	0	0	0	0	0	0	0	0	0	0	0	0	3	0	0	0	0	0	0
				D_0__Bacteria.D_1__Actinobacteria.D_2__Actinobacteria.D_3__Corynebacteriales.D_4__Mycobacteriaceae	3.06382	Aigeiros	2.40654	0.0152071	0.0469738																	asv1062	0	3	0	0	6	0	5	0	8	3	0	4	7	4	8	9	6	9	8	3	3	3	5
				D_0__Bacteria.D_1__Actinobacteria.D_2__Actinobacteria.D_3__Corynebacteriales.D_4__Mycobacteriaceae.D_5__Mycobacterium	3.06382	Aigeiros	2.40654	0.0152071	0.0469738																	asv10622	0	0	0	0	0	0	0	0	0	0	0	0	0	0	0	5	0	0	0	0	0	0	0
				D_0__Bacteria.D_1__Proteobacteria.D_2__Gammaproteobacteria.D_3__Betaproteobacteriales.D_4__Burkholderiaceae.D_5__Noviherbaspirillum	3.06748	Turanga	2.40224	0.0110519	0.0375211																	asv10627	0	0	0	3	0	0	0	0	0	0	0	0	0	0	0	0	0	0	0	3	0	0	0
				D_0__Bacteria.D_1__Bacteroidetes.D_2__Bacteroidia.D_3__Cytophagales.D_4__Cytophagaceae	2.82116	Turanga	2.39686	0.00509535	0.021609																	asv10629	0	0	0	0	0	0	0	0	0	0	0	0	0	0	0	3	3	0	0	0	0	0	0
				D_0__Bacteria.D_1__Proteobacteria.D_2__Deltaproteobacteria.D_3__Bdellovibrionales.D_4__Bdellovibrionaceae.D_5__OM27clade	3.06932	Aigeiros	2.39674	0.000920951	0.00712905																	asv1063	0	6	0	8	11	10	4	0	0	3	0	0	4	3	5	14	13	3	26	17	23	42	35
				D_0__Bacteria.D_1__Chloroflexi.D_2__P2_11E	2.97991	Aigeiros	2.38968	0.000663822	0.00564908																	asv10630	0	0	0	0	0	0	0	0	0	0	0	0	0	0	0	0	0	0	3	0	0	0	0
				D_0__Bacteria.D_1__Chloroflexi.D_2__P2_11E.D_3__unculturedbacterium	2.97991	Aigeiros	2.38968	0.000663822	0.00564908																	asv10638	0	0	0	0	0	0	0	5	0	0	0	0	0	0	0	0	4	0	0	0	0	0	0
				D_0__Bacteria.D_1__Chloroflexi.D_2__P2_11E.D_3__unculturedbacterium.D_4__unculturedbacterium	2.97991	Aigeiros	2.38968	0.000663822	0.00564908																	asv10639	0	0	0	0	0	0	0	0	0	0	0	0	0	0	0	0	0	0	0	0	0	0	0
				D_0__Bacteria.D_1__Chloroflexi.D_2__P2_11E.D_3__unculturedbacterium.D_4__unculturedbacterium.D_5__unculturedbacterium	2.97991	Aigeiros	2.38968	0.000663822	0.00564908																	asv1064	19	7	3	15	18	18	7	0	14	5	9	10	5	9	11	9	0	5	19	17	12	37	50
				D_0__Bacteria.D_1__Patescibacteria.D_2__Gracilibacteria	2.86007	Aigeiros	2.3854	0.013449	0.043205																	asv10644	0	6	0	0	0	0	0	0	0	0	0	0	3	0	0	0	0	0	0	0	0	0	0
				D_0__Bacteria.D_1__Acidobacteria.D_2__Acidobacteriia.D_3__Acidobacteriales.D_4__Acidobacteriaceae_Subgroup1_.D_5__Granulicella	2.74946	Turanga	2.38168	0.000430825	0.00453779																	asv10645	0	0	0	0	0	0	0	0	0	0	0	3	0	0	0	0	0	0	0	0	0	0	0
				D_0__Bacteria.D_1__Acidobacteria.D_2__Holophagae.D_3__Subgroup7.D_4__unculturedbacterium	3.028	Turanga	2.38013	0.0112837	0.0381567																	asv10647	0	0	0	0	3	0	0	0	0	0	0	0	0	0	0	0	0	0	0	0	0	0	0
				D_0__Bacteria.D_1__Acidobacteria.D_2__Holophagae.D_3__Subgroup7.D_4__unculturedbacterium.D_5__unculturedbacterium	3.028	Turanga	2.38013	0.0112837	0.0381567																	asv1065	4	0	3	5	0	6	3	3	0	0	6	3	8	3	5	8	7	5	12	0	3	0	0
				D_0__Bacteria.D_1__Proteobacteria.D_2__Deltaproteobacteria.D_3__Oligoflexales.D_4__0319_6G20	3.05888	Turanga	2.37434	0.00119952	0.00863523																	asv10651	0	0	0	0	0	0	0	0	0	0	0	0	3	0	0	0	0	0	0	0	0	0	0
				D_0__Bacteria.D_1__Actinobacteria.D_2__Actinobacteria.D_3__Frankiales.D_4__Frankiaceae	2.87246	Turanga	2.37416	0.00358808	0.0171401																	asv10653	0	0	0	0	0	3	0	0	0	0	0	0	0	0	0	0	0	0	0	0	0	0	0
				D_0__Bacteria.D_1__Verrucomicrobia.D_2__Verrucomicrobiae.D_3__Chthoniobacterales.D_4__Chthoniobacteraceae	3.0078	Turanga	2.37013	0.0046653	0.0201849																	asv10656	0	0	0	0	0	0	0	0	0	0	0	0	0	0	0	0	0	0	0	0	0	0	3
				D_0__Bacteria.D_1__Proteobacteria.D_2__Alphaproteobacteria.D_3__Azospirillales.D_4__Azospirillaceae.D_5__Skermanella	3.03321	Turanga	2.36919	0.0107	0.0364224																	asv10657	0	0	0	0	4	0	0	0	0	0	0	0	0	3	0	0	0	0	0	0	0	0	0
				D_0__Bacteria.D_1__Proteobacteria.D_2__Alphaproteobacteria.D_3__Elsterales.D_4__uncultured.D_5__unculturedbacterium	2.97902	Turanga	2.36804	0.000340989	0.00423353																	asv10658	0	0	0	0	0	0	0	0	0	0	0	0	0	0	0	0	0	0	4	0	0	0	0
				D_0__Bacteria.D_1__Latescibacteria	2.9585	Aigeiros	2.36651	0.00128476	0.00904391																	asv1066	6	8	9	6	11	6	6	3	9	6	7	4	7	7	4	15	8	7	6	16	13	7	3
				D_0__Bacteria.D_1__Proteobacteria.D_2__Gammaproteobacteria.D_3__Betaproteobacteriales.D_4__Methylophilaceae.D_5__Methylophilus	2.81806	Tacamahaca	2.36418	0.00347234	0.0168376																	asv10663	0	0	0	0	0	0	0	0	0	0	0	0	0	0	0	4	0	0	0	0	0	0	0
				D_0__Bacteria.D_1__Armatimonadetes.D_2__Fimbriimonadia.D_3__Fimbriimonadales.D_4__unculturedbacterium	3.0375	Aigeiros	2.36231	0.00145995	0.0099061																	asv10664	0	0	0	0	0	0	3	0	0	0	0	0	0	0	0	0	0	0	0	0	0	0	0
				D_0__Bacteria.D_1__Armatimonadetes.D_2__Fimbriimonadia.D_3__Fimbriimonadales.D_4__unculturedbacterium.D_5__unculturedbacterium	3.0375	Aigeiros	2.36231	0.00145995	0.0099061																	asv10668	0	0	0	0	3	0	0	0	0	0	0	0	0	0	0	0	0	0	0	0	0	0	0
				D_0__Bacteria.D_1__Proteobacteria.D_2__Alphaproteobacteria.D_3__Rhizobiales.D_4__Xanthobacteraceae.D_5__Rhodoplanes	3.03129	Turanga	2.35205	0.00590694	0.0234997																	asv10669	3	0	0	0	0	0	0	0	0	0	0	0	0	0	3	4	0	0	0	0	0	0	0
				D_0__Bacteria.D_1__Actinobacteria.D_2__Actinobacteria.D_3__Frankiales.D_4__Sporichthyaceae	2.83455	Turanga	2.34902	0.000476069	0.00472393																	asv1067	9	5	4	0	0	3	4	5	9	5	3	7	6	8	4	13	7	14	9	18	7	5	7
				D_0__Bacteria.D_1__Chloroflexi.D_2__Anaerolineae.D_3__SBR1031.D_4__A4b.Other	2.8226	Tacamahaca	2.3482	0.000780243	0.00632563																	asv10670	0	0	0	0	0	3	0	5	0	0	0	3	0	0	0	0	0	0	0	0	0	0	3
				D_0__Bacteria.D_1__Actinobacteria.D_2__Actinobacteria.D_3__Frankiales.D_4__Frankiaceae.D_5__Jatrophihabitans	2.80852	Turanga	2.3468	0.00227796	0.0131263																	asv10671	0	0	0	0	0	3	0	0	0	0	0	0	0	0	0	3	0	0	0	0	0	0	0
				D_0__Bacteria.D_1__Latescibacteria.D_2__unculturedbacterium	2.87363	Aigeiros	2.34312	0.00149494	0.0100052																	asv10674	0	0	0	0	0	0	0	0	0	0	0	0	0	0	0	0	4	0	0	0	0	0	0
				D_0__Bacteria.D_1__Latescibacteria.D_2__unculturedbacterium.D_3__unculturedbacterium	2.87363	Aigeiros	2.34312	0.00149494	0.0100052																	asv10675	0	0	0	0	0	0	0	0	0	0	0	0	0	0	0	0	0	0	0	0	0	0	0
				D_0__Bacteria.D_1__Latescibacteria.D_2__unculturedbacterium.D_3__unculturedbacterium.D_4__unculturedbacterium	2.87363	Aigeiros	2.34312	0.00149494	0.0100052																	asv1068	0	0	7	4	0	4	4	6	0	4	0	7	7	4	5	11	3	9	0	3	4	5	0
				D_0__Bacteria.D_1__Latescibacteria.D_2__unculturedbacterium.D_3__unculturedbacterium.D_4__unculturedbacterium.D_5__unculturedbacterium	2.87363	Aigeiros	2.34312	0.00149494	0.0100052																	asv10680	0	0	0	0	0	0	0	0	0	0	0	0	0	0	0	0	0	0	0	0	0	0	0
				D_0__Bacteria.D_1__Patescibacteria.D_2__Gracilibacteria.D_3__Absconditabacteriales_SR1_	2.73915	Aigeiros	2.33956	0.00297622	0.0151257																	asv10684	0	0	0	0	0	0	0	0	0	0	0	0	0	0	0	0	0	0	0	0	0	0	0
				D_0__Bacteria.D_1__Actinobacteria.D_2__Actinobacteria.D_3__Frankiales.D_4__Sporichthyaceae.D_5__Sporichthya	2.68151	Turanga	2.33901	0.000712075	0.00596102																	asv10685	0	0	0	0	0	0	0	0	0	0	4	0	0	0	0	5	0	0	0	0	0	0	0
				D_0__Bacteria.D_1__Proteobacteria.D_2__Deltaproteobacteria.D_3__Myxococcales.D_4__P3OB_42	2.87249	Turanga	2.33728	0.000401043	0.00444553																	asv10686	0	0	0	0	0	0	0	0	0	0	0	0	0	0	0	0	3	0	0	0	0	0	0
				D_0__Bacteria.D_1__Proteobacteria.D_2__Alphaproteobacteria.D_3__Rhodobacterales.D_4__Rhodobacteraceae.D_5__Paracoccus	2.69575	Leuce	2.32973	0.00681254	0.0262492																	asv10688	0	0	0	0	0	0	0	0	0	0	0	0	0	0	3	0	0	0	0	0	0	0	0
				D_0__Bacteria.D_1__Proteobacteria.D_2__Alphaproteobacteria.D_3__Rhizobiales.D_4__Kaistiaceae	2.77606	Turanga	2.32756	0.00282524	0.0147879																	asv10689	0	0	0	0	0	0	0	0	0	0	0	0	0	0	0	3	0	0	0	0	0	0	0
				D_0__Bacteria.D_1__Proteobacteria.D_2__Alphaproteobacteria.D_3__Rhizobiales.D_4__Kaistiaceae.D_5__Kaistia	2.77606	Turanga	2.32756	0.00282524	0.0147879																	asv1069	3	0	12	4	4	3	11	3	4	5	0	3	6	13	6	6	8	6	10	14	12	5	6
				D_0__Bacteria.D_1__Proteobacteria.D_2__Alphaproteobacteria.D_3__Rhizobiales.D_4__D05_2.Other	2.69656	Turanga	2.32565	0.00355055	0.0169924																	asv10691	0	0	0	0	0	0	0	0	0	0	0	0	0	0	4	0	0	0	0	0	0	0	0
				D_0__Bacteria.D_1__Verrucomicrobia.D_2__Verrucomicrobiae.D_3__Chthoniobacterales.D_4__Chthoniobacteraceae.D_5__Chthoniobacter	2.88922	Turanga	2.32451	0.00419539	0.0191173																	asv10693	0	0	0	0	0	0	0	0	0	0	0	0	0	0	0	0	6	0	0	0	0	0	0
				D_0__Bacteria.D_1__Actinobacteria.D_2__Actinobacteria.D_3__Micrococcales.D_4__Micrococcaceae.D_5__Arthrobacter	2.75366	Aigeiros	2.32317	0.000372372	0.00441012																	asv10697	0	0	0	3	0	0	0	0	0	0	0	0	0	0	0	0	0	0	0	0	0	0	0
				D_0__Bacteria.D_1__Proteobacteria.D_2__Alphaproteobacteria.D_3__Caulobacterales.D_4__Caulobacteraceae.D_5__Brevundimonas	3.21166	Turanga	2.32283	0.0038716	0.0179928																	asv10698	0	0	0	0	0	0	0	0	0	0	4	0	0	0	0	0	3	0	0	0	0	0	0
				D_0__Bacteria.D_1__Cyanobacteria.D_2__Sericytochromatia.D_3__unculturedbacterium	2.78873	Turanga	2.31964	0.00189044	0.0115821																	asv107	33	21	34	19	15	8	26	16	31	31	21	19	47	25	29	35	40	30	36	30	31	33	30
				D_0__Bacteria.D_1__Cyanobacteria.D_2__Sericytochromatia.D_3__unculturedbacterium.D_4__unculturedbacterium	2.78873	Turanga	2.31964	0.00189044	0.0115821																	asv1070	0	0	0	0	0	0	3	3	0	0	0	0	5	0	3	5	0	3	0	0	0	4	0
				D_0__Bacteria.D_1__Cyanobacteria.D_2__Sericytochromatia.D_3__unculturedbacterium.D_4__unculturedbacterium.D_5__unculturedbacterium	2.78873	Turanga	2.31964	0.00189044	0.0115821																	asv10700	0	0	0	0	3	0	0	3	0	0	0	0	0	0	0	0	0	0	0	0	0	0	5
				D_0__Bacteria.D_1__Proteobacteria.D_2__Alphaproteobacteria.D_3__Sneathiellales	2.91222	Tacamahaca	2.31779	0.00521286	0.0218549																	asv10701	0	0	0	0	0	0	0	0	0	0	0	0	0	0	0	0	0	0	0	0	0	0	0
				D_0__Bacteria.D_1__Proteobacteria.D_2__Alphaproteobacteria.D_3__Sneathiellales.D_4__Sneathiellaceae	2.91222	Tacamahaca	2.31779	0.00521286	0.0218549																	asv10702	0	0	0	0	0	0	0	0	0	0	0	0	0	0	0	0	0	0	0	0	0	0	0
				D_0__Bacteria.D_1__Acidobacteria.D_2__Blastocatellia_Subgroup4_.D_3__Blastocatellales.D_4__Blastocatellaceae.D_5__JGI0001001_H03	2.95853	Aigeiros	2.31653	0.00519363	0.0218455																	asv10703	0	0	0	0	0	3	0	0	0	0	0	0	0	0	0	0	0	0	0	0	0	0	0
				D_0__Bacteria.D_1__Chloroflexi.D_2__Chloroflexia.D_3__Kallotenuales	2.88054	Aigeiros	2.31368	0.00317033	0.0156123																	asv10705	0	4	0	0	0	0	0	0	0	0	0	0	0	0	0	0	0	0	0	0	0	0	0
				D_0__Bacteria.D_1__Chloroflexi.D_2__Chloroflexia.D_3__Kallotenuales.D_4__AKIW781	2.88054	Aigeiros	2.31368	0.00317033	0.0156123																	asv10708	0	0	0	0	0	0	3	0	0	0	0	0	0	0	0	0	0	0	0	0	0	0	0
				D_0__Bacteria.D_1__Hydrogenedentes.D_2__Hydrogenedentia.D_3__Hydrogenedentiales.D_4__Hydrogenedensaceae.D_5__metagenome	2.64278	Tacamahaca	2.31348	6.57e-05	0.00295638																	asv1071	3	6	0	3	0	0	9	0	3	10	0	8	7	0	0	3	3	4	0	0	0	0	0
				D_0__Bacteria.D_1__Chloroflexi.D_2__Anaerolineae.D_3__Caldilineales	2.94907	Aigeiros	2.31136	0.00383824	0.0178701																	asv10711	0	0	0	0	0	0	0	0	0	0	0	0	0	4	3	0	0	0	0	0	0	0	0
				D_0__Bacteria.D_1__Chloroflexi.D_2__Anaerolineae.D_3__Caldilineales.D_4__Caldilineaceae	2.94907	Aigeiros	2.31136	0.00383824	0.0178701																	asv10712	3	0	0	3	0	0	0	0	0	0	0	0	0	0	0	0	0	0	0	0	0	0	0
				D_0__Bacteria.D_1__Bacteroidetes.D_2__Bacteroidia.D_3__Sphingobacteriales.D_4__LiUU_11_161	1.79332	Turanga	2.31105	0.000629788	0.00562342																	asv10717	0	0	0	0	4	0	0	0	4	0	0	0	0	0	0	0	0	0	0	0	0	0	0
				D_0__Bacteria.D_1__Patescibacteria.D_2__Gracilibacteria.D_3__Absconditabacteriales_SR1_.D_4__unculturedcandidatedivisionSR1bacterium	2.71598	Aigeiros	2.30816	0.00352429	0.0169612																	asv10719	0	0	0	0	0	0	0	0	0	0	0	0	0	0	0	3	0	0	0	0	0	0	0
				D_0__Bacteria.D_1__Patescibacteria.D_2__Gracilibacteria.D_3__Absconditabacteriales_SR1_.D_4__unculturedcandidatedivisionSR1bacterium.D_5__unculturedcandidatedivisionSR1bacterium	2.71598	Aigeiros	2.30816	0.00352429	0.0169612																	asv1072	6	0	0	3	0	0	0	0	4	4	0	0	5	8	7	0	0	3	4	7	3	0	5
				D_0__Bacteria.D_1__Bacteroidetes.D_2__Bacteroidia.D_3__Cytophagales.D_4__Cytophagaceae.D_5__Cytophaga	2.71148	Turanga	2.3032	0.0160517	0.0484542																	asv10720	0	0	0	0	0	0	0	0	3	0	0	0	0	0	0	0	0	0	0	0	0	0	0
				D_0__Bacteria.D_1__Proteobacteria.D_2__Alphaproteobacteria.D_3__Rhodovibrionales	3.00471	Aigeiros	2.30282	0.00163626	0.0104607																	asv10721	0	0	0	0	0	0	0	0	0	0	0	0	0	0	0	0	0	0	3	3	0	0	0
				D_0__Bacteria.D_1__Chloroflexi.D_2__Chloroflexia.D_3__Thermomicrobiales.D_4__AKYG1722.D_5__unculturedbacterium	2.75447	Aigeiros	2.29811	0.0018928	0.0115821																	asv10724	0	0	0	0	0	0	0	0	0	0	0	0	0	0	0	0	0	0	0	0	0	5	0
				D_0__Bacteria.D_1__Actinobacteria.D_2__Actinobacteria.D_3__Micrococcales.D_4__Demequinaceae	2.80078	Turanga	2.29688	0.000207193	0.00352639																	asv10725	0	0	0	0	0	0	0	0	0	0	0	0	0	0	0	0	0	0	3	0	0	0	0
				D_0__Bacteria.D_1__Proteobacteria.D_2__Alphaproteobacteria.D_3__Rhizobiales.D_4__Xanthobacteraceae.D_5__Pseudorhodoplanes	2.88487	Tacamahaca	2.29595	0.00273222	0.0144481																	asv10726	0	0	0	0	0	0	0	0	0	0	0	0	0	0	0	0	0	0	5	0	0	0	0
				D_0__Bacteria.D_1__Bacteroidetes.D_2__Bacteroidia.D_3__Chitinophagales.D_4__Chitinophagaceae.D_5__Parafilimonas	2.61555	Turanga	2.29351	0.00259338	0.0142642																	asv10727	0	0	0	0	0	0	0	0	0	0	0	0	0	0	0	0	3	0	0	0	0	0	0
				D_0__Bacteria.D_1__Cyanobacteria.D_2__Sericytochromatia	2.96089	Turanga	2.29223	0.00728861	0.0274996																	asv10728	0	0	0	0	0	0	0	3	0	0	0	0	0	5	0	0	0	0	4	0	0	0	4
				D_0__Bacteria.D_1__Proteobacteria.D_2__Alphaproteobacteria.D_3__Acetobacterales	2.95091	Turanga	2.29156	0.0111196	0.037701																	asv1073	8	8	4	7	3	5	6	0	7	0	3	4	4	7	5	4	6	3	6	4	4	8	8
				D_0__Bacteria.D_1__Proteobacteria.D_2__Alphaproteobacteria.D_3__Micavibrionales.D_4__uncultured.D_5__unculturedbacterium	3.11284	Leuce	2.28952	0.0131895	0.0425843																	asv10730	0	0	0	0	0	0	0	0	0	0	0	3	0	0	0	0	0	0	0	0	0	0	0
				D_0__Bacteria.D_1__Entotheonellaeota.D_2__Entotheonellia.D_3__Entotheonellales.D_4__Entotheonellaceae.D_5__unculturedbacterium	2.81536	Aigeiros	2.28939	0.00142311	0.00985821																	asv10731	0	3	0	0	0	0	0	0	0	0	0	0	0	0	0	0	0	0	0	0	0	0	0
				D_0__Bacteria.D_1__Proteobacteria.D_2__Deltaproteobacteria.D_3__Oligoflexales.D_4__0319_6G20.D_5__unculturedbacterium	2.97649	Turanga	2.289	0.00314102	0.0155838																	asv10736	0	0	0	0	0	0	0	0	0	0	0	0	0	0	0	0	0	5	0	0	0	0	0
				D_0__Bacteria.D_1__Bacteroidetes.D_2__Bacteroidia.D_3__Chitinophagales.D_4__Chitinophagaceae.D_5__Taibaiella	2.76019	Leuce	2.28885	0.00157036	0.0102173																	asv10737	0	0	0	0	0	0	0	0	0	0	0	0	0	0	0	0	0	0	0	0	0	3	0
				D_0__Bacteria.D_1__Proteobacteria.D_2__Gammaproteobacteria.D_3__Betaproteobacteriales.D_4__Burkholderiaceae.D_5__Bordetella	2.58442	Turanga	2.28876	0.012478	0.0405908																	asv1074	3	6	4	5	12	4	5	13	9	5	0	9	15	3	12	16	8	11	7	6	11	10	10
				D_0__Bacteria.D_1__Proteobacteria.D_2__Gammaproteobacteria.D_3__Betaproteobacteriales.D_4__SC_I_84.Other	2.91546	Tacamahaca	2.28871	0.00426856	0.0193137																	asv10740	0	0	0	4	0	0	0	0	3	0	0	0	0	0	0	0	0	3	0	0	0	0	0
				D_0__Bacteria.D_1__Proteobacteria.D_2__Gammaproteobacteria.D_3__Xanthomonadales.D_4__Rhodanobacteraceae.D_5__Frateuria	2.6394	Turanga	2.28745	0.000292085	0.00381045																	asv10743	0	3	0	0	0	0	0	0	0	0	0	0	0	0	0	0	0	0	0	0	0	0	0
				D_0__Bacteria.D_1__Actinobacteria.D_2__Actinobacteria.D_3__Pseudonocardiales.D_4__Pseudonocardiaceae.D_5__Lechevalieria	2.78795	Aigeiros	2.283	0.00391008	0.0180736																	asv10745	0	0	0	0	0	0	0	0	0	0	0	0	0	4	0	0	0	0	0	0	0	0	0
				D_0__Bacteria.D_1__Chlamydiae.D_2__Chlamydiae.D_3__Chlamydiales.D_4__cvE6	2.60335	Turanga	2.27797	0.0039685	0.0182452																	asv10749	0	0	0	0	0	0	0	0	0	0	0	4	5	0	0	0	0	0	0	0	0	0	0
				D_0__Bacteria.D_1__Bacteroidetes.D_2__Bacteroidia.D_3__Chitinophagales.D_4__Chitinophagaceae.D_5__Sediminibacterium	2.65936	Turanga	2.27638	0.00105407	0.00789785																	asv1075	11	7	7	16	6	13	15	11	17	3	6	9	13	9	14	13	8	11	15	15	11	10	11
				D_0__Bacteria.D_1__Proteobacteria.D_2__Gammaproteobacteria.D_3__Enterobacteriales.D_4__Enterobacteriaceae.D_5__Citrobacter	2.64076	Aigeiros	2.27593	0.00303206	0.0152493																	asv10750	0	0	0	3	0	0	0	0	0	0	0	0	0	4	0	0	0	0	0	0	0	0	0
				D_0__Bacteria.D_1__Actinobacteria.D_2__Acidimicrobiia.D_3__Microtrichales.D_4__Microtrichaceae	2.63231	Turanga	2.2733	0.00197825	0.0119345																	asv10756	0	0	0	0	0	0	4	0	0	0	0	0	0	0	0	0	0	0	0	0	0	0	0
				D_0__Bacteria.D_1__Proteobacteria.D_2__Deltaproteobacteria.D_3__NB1_j	2.94386	Aigeiros	2.27273	0.00895023	0.032261																	asv10758	3	0	0	0	0	0	0	0	0	0	0	0	0	0	0	3	0	0	0	0	0	0	0
				D_0__Bacteria.D_1__Acidobacteria.D_2__Acidobacteriia.D_3__Acidobacteriales.D_4__Acidobacteriaceae_Subgroup1_.D_5__Edaphobacter	2.61485	Turanga	2.26898	0.00120779	0.00864629																	asv10759	3	0	0	0	0	0	0	0	0	0	0	0	0	0	0	0	0	0	0	0	0	0	0
				D_0__Bacteria.D_1__Patescibacteria.D_2__Saccharimonadia.D_3__Saccharimonadales.Other	2.692	Leuce	2.26481	0.00109981	0.00802986																	asv1076	4	0	4	0	0	0	4	0	5	7	0	0	4	4	8	0	3	5	0	6	0	0	0
				D_0__Bacteria.D_1__Patescibacteria.D_2__Saccharimonadia.D_3__Saccharimonadales.Other.Other	2.692	Leuce	2.26481	0.00109981	0.00802986																	asv10761	0	0	0	0	0	0	0	0	3	3	0	0	0	0	0	0	0	0	0	0	0	0	0
				D_0__Bacteria.D_1__Actinobacteria.D_2__Acidimicrobiia.D_3__Microtrichales.D_4__Ilumatobacteraceae.D_5__Ilumatobacter	2.86532	Aigeiros	2.26327	0.00208948	0.0123165																	asv10765	0	0	0	0	0	0	0	0	0	0	0	0	0	0	0	3	0	0	0	0	0	0	0
				D_0__Bacteria.D_1__Planctomycetes.D_2__Phycisphaerae	2.88026	Turanga	2.26291	0.0134	0.0431554																	asv1077	3	12	7	14	6	8	21	15	14	0	3	0	5	5	9	19	8	7	63	87	64	14	18
				D_0__Bacteria.D_1__Proteobacteria.D_2__Gammaproteobacteria.D_3__Betaproteobacteriales.D_4__Chitinimonadaceae	2.73471	Tacamahaca	2.25989	0.000412547	0.00444553																	asv10770	0	0	0	0	0	0	0	0	0	0	4	0	0	0	0	0	0	0	0	0	0	0	0
				D_0__Bacteria.D_1__Proteobacteria.D_2__Gammaproteobacteria.D_3__Betaproteobacteriales.D_4__Chitinimonadaceae.D_5__Chitinimonas	2.73471	Tacamahaca	2.25989	0.000412547	0.00444553																	asv10771	0	0	0	0	0	0	0	0	0	0	0	0	0	0	0	0	0	0	0	0	3	0	0
				D_0__Bacteria.D_1__Proteobacteria.D_2__Deltaproteobacteria.D_3__Myxococcales.D_4__Polyangiaceae.D_5__Pajaroellobacter	2.89451	Aigeiros	2.25518	0.000916356	0.00711491																	asv10774	0	0	0	0	0	0	0	0	0	0	0	0	0	0	3	0	0	0	0	0	0	0	0
				D_0__Bacteria.D_1__Proteobacteria.D_2__Gammaproteobacteria.D_3__Enterobacteriales.D_4__Enterobacteriaceae.D_5__Kluyvera	2.64932	Leuce	2.25411	0.00482033	0.0207161																	asv10775	0	0	0	3	0	0	0	0	0	0	0	0	0	0	0	0	0	0	0	0	0	0	0
				D_0__Bacteria.D_1__Proteobacteria.D_2__Gammaproteobacteria.D_3__Cellvibrionales.D_4__Halieaceae	2.605	Tacamahaca	2.25401	0.000126383	0.00299496																	asv10776	0	0	0	0	0	0	0	0	0	0	0	0	0	0	0	0	0	0	0	3	0	0	0
				D_0__Bacteria.D_1__Proteobacteria.D_2__Gammaproteobacteria.D_3__Cellvibrionales.D_4__Halieaceae.D_5__OM60_NOR5_clade	2.605	Tacamahaca	2.25401	0.000126383	0.00299496																	asv10779	0	0	0	0	0	0	0	0	0	0	0	0	0	0	0	4	0	0	0	0	0	0	0
				D_0__Bacteria.D_1__Proteobacteria.D_2__Alphaproteobacteria.D_3__Sneathiellales.D_4__Sneathiellaceae.D_5__Ferrovibrio	2.82088	Tacamahaca	2.25369	0.00690523	0.0264478																	asv1078	0	0	4	0	0	3	3	4	3	3	0	0	4	4	0	0	0	3	0	0	4	0	3
				D_0__Bacteria.D_1__Acidobacteria.D_2__Subgroup6.D_3__unculturedAcidobacterialesbacterium	2.82014	Turanga	2.24931	0.000425179	0.00449674																	asv10782	0	0	0	0	0	0	0	0	0	0	3	0	0	0	0	0	5	0	0	0	0	0	0
				D_0__Bacteria.D_1__Acidobacteria.D_2__Subgroup6.D_3__unculturedAcidobacterialesbacterium.D_4__unculturedAcidobacterialesbacterium	2.82014	Turanga	2.24931	0.000425179	0.00449674																	asv10783	0	0	0	0	0	0	0	0	0	3	0	0	0	0	0	0	0	0	0	0	0	0	0
				D_0__Bacteria.D_1__Acidobacteria.D_2__Subgroup6.D_3__unculturedAcidobacterialesbacterium.D_4__unculturedAcidobacterialesbacterium.D_5__unculturedAcidobacterialesbacterium	2.82014	Turanga	2.24931	0.000425179	0.00449674																	asv10784	0	0	0	0	0	0	0	0	0	0	0	0	0	0	0	4	0	0	0	0	0	0	0
				D_0__Bacteria.D_1__Proteobacteria.D_2__Alphaproteobacteria.D_3__Rhizobiales.D_4__uncultured.D_5__unculturedbacterium	3.00872	Tacamahaca	2.2491	0.00253622	0.0141084																	asv10788	0	0	0	0	0	0	0	0	0	0	0	0	0	0	0	0	0	0	0	3	0	0	0
				D_0__Bacteria.D_1__Proteobacteria.D_2__Deltaproteobacteria.D_3__Myxococcales.D_4__Archangiaceae	2.84275	Turanga	2.24858	0.00517446	0.0218006																	asv1079	0	3	4	5	0	5	7	4	3	7	5	0	4	4	12	7	5	20	7	6	5	5	5
				D_0__Bacteria.D_1__Proteobacteria.D_2__Deltaproteobacteria.D_3__NB1_j.D_4__unculturedbacterium	2.90274	Aigeiros	2.24421	0.0120081	0.039718																	asv10794	0	0	0	0	4	0	0	0	0	0	0	5	0	0	0	0	0	0	0	0	0	0	0
				D_0__Bacteria.D_1__Proteobacteria.D_2__Deltaproteobacteria.D_3__NB1_j.D_4__unculturedbacterium.D_5__unculturedbacterium	2.90274	Aigeiros	2.24421	0.0120081	0.039718																	asv10795	0	0	0	0	0	0	0	0	3	0	0	0	0	0	0	0	0	0	0	0	0	0	0
				D_0__Bacteria.D_1__Proteobacteria.D_2__Deltaproteobacteria.D_3__Oligoflexales.D_4__Oligoflexaceae	2.87924	Turanga	2.24209	0.00556115	0.0226063																	asv10796	0	0	0	0	0	0	0	0	0	0	3	0	0	0	0	0	0	0	0	0	0	0	0
				D_0__Bacteria.D_1__Proteobacteria.D_2__Alphaproteobacteria.D_3__Azospirillales.D_4__Inquilinaceae	2.64805	Turanga	2.2369	0.00121763	0.00866843																	asv10799	0	0	0	0	0	0	0	0	0	3	0	0	0	0	0	0	0	0	0	0	0	0	0
				D_0__Bacteria.D_1__Proteobacteria.D_2__Alphaproteobacteria.D_3__Azospirillales.D_4__Inquilinaceae.D_5__Inquilinus	2.64805	Turanga	2.2369	0.00121763	0.00866843																	asv108	22	21	26	30	15	14	43	40	37	48	7	23	78	31	41	61	71	58	51	40	36	62	34
				D_0__Bacteria.D_1__Proteobacteria.D_2__Deltaproteobacteria.D_3__Myxococcales.D_4__P3OB_42.Other	2.6219	Turanga	2.23493	0.000309304	0.00399453																	asv1080	3	3	6	0	0	4	4	6	11	5	4	4	12	6	12	10	11	6	10	3	8	0	4
				D_0__Bacteria.D_1__Spirochaetes.D_2__Spirochaetia	2.57189	Turanga	2.23246	0.00537083	0.0220848																	asv10801	0	0	0	0	0	0	0	0	0	0	0	0	0	0	0	0	0	0	0	3	0	0	0
				D_0__Bacteria.D_1__Spirochaetes.D_2__Spirochaetia.D_3__Spirochaetales	2.57189	Turanga	2.23246	0.00537083	0.0220848																	asv10802	0	0	0	0	0	0	0	0	0	0	0	0	0	0	0	0	0	0	0	0	0	0	0
				D_0__Bacteria.D_1__Spirochaetes.D_2__Spirochaetia.D_3__Spirochaetales.D_4__Spirochaetaceae	2.57189	Turanga	2.23246	0.00537083	0.0220848																	asv10803	0	0	0	0	0	0	0	0	0	0	0	0	0	0	0	0	0	0	0	0	0	0	0
				D_0__Bacteria.D_1__Verrucomicrobia.D_2__Verrucomicrobiae.D_3__Opitutales.D_4__Opitutaceae.D_5__Alterococcus	2.76605	Tacamahaca	2.23046	0.0113182	0.038223																	asv10804	0	0	0	0	0	0	0	0	0	0	0	0	0	0	0	3	0	0	0	0	0	0	0
				D_0__Bacteria.D_1__Acidobacteria.D_2__Blastocatellia_Subgroup4_.D_3__DS_100	2.70092	Aigeiros	2.22967	0.00026643	0.00370666																	asv10807	0	0	0	0	0	0	0	0	0	0	0	0	0	0	0	0	3	0	0	0	0	4	0
				D_0__Bacteria.D_1__Proteobacteria.D_2__Gammaproteobacteria.D_3__Betaproteobacteriales.D_4__Rhodocyclaceae.Other	2.55322	Leuce	2.22622	0.000234739	0.00370666																	asv1081	9	5	4	5	3	3	9	6	3	6	0	0	5	4	3	6	4	4	0	0	0	0	0
				D_0__Bacteria.D_1__Chloroflexi.D_2__JG30_KF_CM66	2.82434	Aigeiros	2.22609	0.00824997	0.0303759																	asv10815	0	0	0	0	0	0	0	0	3	0	0	0	0	0	0	0	0	0	0	0	0	0	0
				D_0__Bacteria.D_1__Chloroflexi.D_2__KD4_96.D_3__unculturedChloroflexibacterium	2.71871	Aigeiros	2.22103	0.00154417	0.0101606																	asv10816	0	0	3	0	0	0	0	0	0	0	0	0	0	0	0	0	0	4	0	0	0	0	0
				D_0__Bacteria.D_1__Chloroflexi.D_2__KD4_96.D_3__unculturedChloroflexibacterium.D_4__unculturedChloroflexibacterium	2.71871	Aigeiros	2.22103	0.00154417	0.0101606																	asv10817	0	0	0	0	0	0	0	0	0	0	0	0	0	0	0	0	0	0	0	3	0	0	0
				D_0__Bacteria.D_1__Chloroflexi.D_2__KD4_96.D_3__unculturedChloroflexibacterium.D_4__unculturedChloroflexibacterium.D_5__unculturedChloroflexibacterium	2.71871	Aigeiros	2.22103	0.00154417	0.0101606																	asv10818	3	0	0	0	0	0	0	0	0	0	0	0	0	0	0	0	0	0	0	0	0	0	0
				D_0__Bacteria.D_1__Actinobacteria.D_2__Actinobacteria.D_3__Kineosporiales.D_4__Kineosporiaceae.D_5__Quadrisphaera	2.60198	Aigeiros	2.2206	0.00128797	0.00904391																	asv10819	0	0	0	0	0	0	0	0	0	4	0	0	0	0	0	0	0	0	0	0	0	0	0
				D_0__Bacteria.D_1__Actinobacteria.D_2__Actinobacteria.D_3__Micrococcales.D_4__Microbacteriaceae.D_5__Yonghaparkia	1.44922	Turanga	2.22024	0.0137724	0.0440237																	asv1082	0	0	4	3	3	0	0	6	0	7	3	4	7	5	15	9	5	3	18	7	10	3	6
				D_0__Bacteria.D_1__Actinobacteria.D_2__Actinobacteria.D_3__Micrococcales.D_4__Demequinaceae.D_5__Demequina	2.62527	Turanga	2.21762	0.000163434	0.00320629																	asv10820	0	0	0	0	0	0	0	0	0	0	0	0	4	0	0	0	0	0	0	0	0	0	0
				D_0__Bacteria.D_1__Acidobacteria.D_2__Blastocatellia_Subgroup4_.D_3__11_24	2.84295	Aigeiros	2.21548	0.00355055	0.0169924																	asv10821	0	0	0	0	0	0	0	3	0	0	0	0	0	0	0	3	0	0	0	0	0	0	0
				D_0__Bacteria.D_1__Chlamydiae.D_2__Chlamydiae.D_3__Chlamydiales.D_4__cvE6.Other	2.53051	Turanga	2.21139	0.00647245	0.0252033																	asv10822	0	0	0	0	3	0	0	0	0	0	0	0	0	0	0	0	3	0	0	0	0	0	0
				D_0__Bacteria.D_1__Proteobacteria.D_2__Gammaproteobacteria.D_3__Betaproteobacteriales.D_4__SC_I_84.D_5__unculturedRhodocyclaceaebacterium	1.83208	Turanga	2.20783	0.00284613	0.0148031																	asv10823	0	0	0	0	0	0	0	0	0	0	0	0	0	0	0	0	0	3	0	0	0	0	0
				D_0__Bacteria.D_1__Chloroflexi.D_2__Chloroflexia.D_3__Kallotenuales.D_4__AKIW781.D_5__unculturedbacterium	2.80237	Aigeiros	2.20747	0.00554405	0.0226063																	asv10826	0	0	0	0	0	0	0	0	0	0	0	0	0	0	0	0	0	0	0	0	0	0	0
				D_0__Bacteria.D_1__Proteobacteria.D_2__Gammaproteobacteria.D_3__Xanthomonadales.D_4__uncultured.D_5__unculturedbacterium	2.56472	Turanga	2.1987	0.000172116	0.00328072																	asv10828	0	0	0	0	0	0	0	0	0	0	0	0	0	0	0	0	0	0	0	0	0	0	0
				D_0__Bacteria.D_1__Bacteroidetes.D_2__Bacteroidia.D_3__Sphingobacteriales.D_4__AKYH767	2.75825	Aigeiros	2.19408	0.00600588	0.0237099																	asv10829	0	0	0	0	0	0	0	0	0	0	0	0	0	0	0	0	0	3	0	0	0	0	0
				D_0__Bacteria.D_1__Spirochaetes.D_2__Spirochaetia.D_3__Spirochaetales.D_4__Spirochaetaceae.D_5__Spirochaeta2	2.34263	Turanga	2.19277	0.00061818	0.0055941																	asv1083	8	6	5	5	0	0	6	0	3	5	5	3	12	13	7	3	7	9	9	9	6	7	4
				D_0__Bacteria.D_1__Acidobacteria.D_2__Acidobacteriia.D_3__Acidobacteriales.D_4__uncultured.D_5__unculturedbacterium	2.72966	Turanga	2.19242	0.000569305	0.0053119																	asv10830	0	0	0	0	0	0	0	0	0	0	0	0	3	0	0	0	0	0	0	0	0	0	0
				D_0__Bacteria.D_1__Actinobacteria.D_2__Acidimicrobiia.D_3__Microtrichales.D_4__Ilumatobacteraceae.D_5__CL500_29marinegroup	2.71158	Aigeiros	2.19145	0.00213543	0.0125585																	asv10831	0	0	0	0	0	0	3	0	0	0	0	0	0	0	0	0	0	0	0	0	0	0	0
				D_0__Bacteria.D_1__Proteobacteria.D_2__Alphaproteobacteria.D_3__Acetobacterales.D_4__Acetobacteraceae	2.85059	Tacamahaca	2.19119	0.00706394	0.0269091																	asv10832	0	0	0	0	0	0	0	0	0	0	0	0	0	0	0	0	0	0	0	0	3	0	3
				D_0__Bacteria.D_1__Bacteroidetes.D_2__Rhodothermia	2.75001	Aigeiros	2.1911	0.0030832	0.015386																	asv10834	0	0	0	0	0	0	0	0	0	0	0	0	0	0	0	0	0	0	0	0	0	0	0
				D_0__Bacteria.D_1__Bacteroidetes.D_2__Rhodothermia.D_3__Rhodothermales	2.75001	Aigeiros	2.1911	0.0030832	0.015386																	asv10835	0	0	0	0	0	0	0	0	0	3	0	0	0	0	0	0	0	0	0	0	0	0	0
				D_0__Bacteria.D_1__Bacteroidetes.D_2__Rhodothermia.D_3__Rhodothermales.D_4__Rhodothermaceae	2.75001	Aigeiros	2.1911	0.0030832	0.015386																	asv10836	0	0	0	0	0	0	0	0	0	0	0	0	0	0	0	0	0	0	0	0	0	0	0
				D_0__Bacteria.D_1__Actinobacteria.D_2__Actinobacteria.D_3__Streptosporangiales.D_4__Thermomonosporaceae	2.7016	Turanga	2.19107	0.00937066	0.033448																	asv10837	0	0	0	0	0	0	0	0	0	0	0	0	0	0	0	3	0	0	0	0	0	0	0
				D_0__Bacteria.D_1__Cyanobacteria.D_2__Oxyphotobacteria.D_3__Nostocales.D_4__Phormidiaceae.D_5__TychonemaCCAP1459_11B	1.86471	Turanga	2.18929	0.00328665	0.0160279																	asv10838	3	0	0	0	0	0	0	0	0	0	0	0	0	0	0	0	0	0	0	0	0	0	0
				D_0__Bacteria.D_1__Proteobacteria.D_2__Alphaproteobacteria.D_3__Rhizobiales.D_4__Pleomorphomonadaceae	2.82905	Tacamahaca	2.18805	0.00723068	0.0274083																	asv1084	3	0	12	11	11	5	8	0	0	10	10	6	0	3	4	16	5	10	3	9	5	9	13
				D_0__Bacteria.D_1__Chloroflexi.D_2__TK10.D_3__metagenome	2.70626	Turanga	2.18711	0.00373063	0.017603																	asv10843	0	0	0	0	0	0	0	0	0	0	0	0	0	0	0	0	0	0	3	0	0	3	0
				D_0__Bacteria.D_1__Chloroflexi.D_2__TK10.D_3__metagenome.D_4__metagenome	2.70626	Turanga	2.18711	0.00373063	0.017603																	asv10844	0	0	0	0	0	0	0	0	0	0	0	0	0	0	0	0	0	0	0	0	0	0	3
				D_0__Bacteria.D_1__Chloroflexi.D_2__TK10.D_3__metagenome.D_4__metagenome.D_5__metagenome	2.70626	Turanga	2.18711	0.00373063	0.017603																	asv10845	0	0	0	0	0	0	0	0	0	0	0	0	0	0	0	0	0	3	0	0	0	0	0
				D_0__Bacteria.D_1__Spirochaetes	2.62742	Turanga	2.1844	0.000990839	0.00755625																	asv10846	0	0	0	0	0	0	0	0	0	0	0	0	0	0	0	0	0	0	0	0	0	0	0
				D_0__Bacteria.D_1__Proteobacteria.D_2__Alphaproteobacteria.D_3__Elsterales.D_4__uncultured.Other	2.71597	Turanga	2.18246	0.000336091	0.00419298																	asv10847	9	0	0	0	0	0	0	0	0	0	0	0	0	0	0	0	0	0	7	0	0	0	0
				D_0__Bacteria.D_1__Proteobacteria.D_2__Alphaproteobacteria.D_3__Rhodobacterales.D_4__Rhodobacteraceae.D_5__Gemmobacter	2.51924	Tacamahaca	2.18206	0.000905532	0.00705217																	asv10848	0	0	0	0	0	0	0	5	0	0	0	0	0	0	0	0	0	0	0	0	0	0	0
				D_0__Bacteria.D_1__Firmicutes.D_2__Bacilli.D_3__Bacillales.D_4__Planococcaceae	2.6894	Aigeiros	2.17987	0.00176978	0.0111479																	asv1085	0	4	3	16	13	9	0	0	15	0	0	0	11	17	27	23	20	5	16	12	3	39	71
				D_0__Bacteria.D_1__Proteobacteria.D_2__Alphaproteobacteria.D_3__Rhizobiales.D_4__Pleomorphomonadaceae.D_5__Chthonobacter	2.82495	Tacamahaca	2.17943	0.00829051	0.0303946																	asv10853	0	0	0	0	0	0	0	0	0	0	0	0	0	0	0	0	0	0	0	0	0	0	3
				D_0__Bacteria.D_1__Proteobacteria.D_2__Alphaproteobacteria.D_3__Rhizobiales.D_4__Devosiaceae.Other	2.49389	Turanga	2.17866	0.000158707	0.00317034																	asv10854	0	0	0	0	0	0	0	0	0	0	0	0	3	0	0	0	0	0	0	0	0	0	0
				D_0__Bacteria.D_1__Proteobacteria.D_2__Deltaproteobacteria.D_3__Myxococcales.D_4__Blfdi19	2.8039	Aigeiros	2.17742	0.0145382	0.0456747																	asv10858	0	0	0	0	0	0	0	0	0	0	0	0	0	0	0	0	0	0	0	0	0	0	0
				D_0__Bacteria.D_1__Proteobacteria.D_2__Alphaproteobacteria.D_3__Paracaedibacterales	2.6488	Turanga	2.17405	0.000789085	0.00633734																	asv10859	0	0	3	0	0	0	0	0	0	0	0	0	0	0	0	0	0	0	0	0	0	0	0
				D_0__Bacteria.D_1__Proteobacteria.D_2__Alphaproteobacteria.D_3__Paracaedibacterales.D_4__Paracaedibacteraceae	2.6488	Turanga	2.17405	0.000789085	0.00633734																	asv1086	0	0	0	3	4	8	5	7	7	0	0	0	3	7	0	12	11	12	4	8	0	21	15
				D_0__Bacteria.D_1__Proteobacteria.D_2__Alphaproteobacteria.D_3__Rhizobiales.D_4__Rhizobiaceae.Other	2.62092	Turanga	2.17329	0.003626	0.0172571																	asv10862	0	0	0	0	0	0	0	0	0	0	0	0	0	0	0	0	3	0	0	0	0	0	0
				D_0__Bacteria.D_1__Acidobacteria.D_2__Subgroup5	2.73523	Aigeiros	2.17205	0.0072752	0.0274996																	asv10863	0	0	0	0	0	4	0	0	0	0	0	0	0	0	0	0	0	0	0	0	0	0	0
				D_0__Bacteria.D_1__Patescibacteria.D_2__Saccharimonadia.D_3__Saccharimonadales.D_4__Saccharimonadaceae	2.53975	Leuce	2.17183	0.00291959	0.0150212																	asv10864	0	0	0	0	0	0	0	0	0	0	0	0	0	0	0	0	0	3	0	0	0	0	0
				D_0__Bacteria.D_1__Actinobacteria.D_2__Actinobacteria.D_3__Propionibacteriales.D_4__Propionibacteriaceae.D_5__Microlunatus	2.73061	Aigeiros	2.17093	0.00680836	0.0262492																	asv10865	0	0	3	0	0	0	0	0	0	4	0	0	0	0	0	0	0	0	0	0	0	0	0
				D_0__Bacteria.D_1__Actinobacteria.D_2__0319_7L14	2.78199	Turanga	2.16468	0.000942506	0.007274																	asv10867	0	0	0	0	0	0	0	0	0	0	0	0	0	0	0	0	0	0	0	0	0	0	0
				D_0__Bacteria.D_1__Patescibacteria.D_2__Saccharimonadia.D_3__Saccharimonadales.D_4__Saccharimonadaceae.D_5__unculturedbacterium	2.53302	Leuce	2.16435	0.00393918	0.0181754																	asv10868	0	0	0	0	0	0	0	0	0	0	0	0	0	4	0	0	0	0	0	0	0	0	0
				D_0__Bacteria.D_1__Chloroflexi.D_2__OLB14	2.59793	Turanga	2.1625	0.00205216	0.0122356																	asv10869	0	0	0	0	0	0	3	0	0	0	0	0	0	0	0	0	0	0	0	0	0	0	0
				D_0__Bacteria.D_1__Entotheonellaeota.D_2__Entotheonellia.D_3__Entotheonellales.D_4__Entotheonellaceae.D_5__CandidatusEntotheonella	2.69454	Aigeiros	2.15991	0.00225123	0.0131232																	asv1087	4	0	4	3	3	0	7	5	8	0	0	0	3	9	6	17	17	9	0	16	5	12	8
				D_0__Bacteria.D_1__Proteobacteria.D_2__Alphaproteobacteria.D_3__Caulobacterales.D_4__Caulobacteraceae.D_5__PMMR1	2.52788	Turanga	2.15901	0.0031062	0.0154409																	asv10870	0	0	0	0	0	0	0	0	0	0	0	0	0	0	0	3	0	0	0	0	0	0	0
				D_0__Bacteria.D_1__Proteobacteria.D_2__Gammaproteobacteria.D_3__GammaproteobacteriaIncertaeSedis.D_4__UnknownFamily.D_5__CandidatusOvatusbacter	2.57903	Turanga	2.15846	0.00900519	0.032278																	asv10871	0	0	0	0	0	0	0	0	0	0	0	0	0	0	0	0	0	3	0	0	0	0	0
				D_0__Bacteria.D_1__Acidobacteria.D_2__Subgroup17.D_3__unculturedAcidobacteriabacterium	2.59597	Aigeiros	2.1575	0.00206239	0.0122356																	asv10873	0	0	0	0	0	0	0	0	0	0	0	0	0	0	0	0	0	0	0	4	3	0	0
				D_0__Bacteria.D_1__Acidobacteria.D_2__Subgroup17.D_3__unculturedAcidobacteriabacterium.D_4__unculturedAcidobacteriabacterium	2.59597	Aigeiros	2.1575	0.00206239	0.0122356																	asv10874	0	0	3	0	0	0	3	0	0	0	0	0	0	0	0	0	0	0	0	0	0	0	0
				D_0__Bacteria.D_1__Acidobacteria.D_2__Subgroup17.D_3__unculturedAcidobacteriabacterium.D_4__unculturedAcidobacteriabacterium.D_5__unculturedAcidobacteriabacterium	2.59597	Aigeiros	2.1575	0.00206239	0.0122356																	asv10878	0	0	0	0	0	0	0	0	0	0	0	0	0	0	0	3	0	0	0	0	0	0	0
				D_0__Bacteria.D_1__Actinobacteria.D_2__Acidimicrobiia.D_3__uncultured.Other	2.76757	Aigeiros	2.15608	0.00466242	0.0201849																	asv1088	20	13	19	23	15	19	14	3	9	35	39	21	42	50	47	5	4	11	9	6	3	6	0
				D_0__Bacteria.D_1__Actinobacteria.D_2__Acidimicrobiia.D_3__uncultured.Other.Other	2.76757	Aigeiros	2.15608	0.00466242	0.0201849																	asv10881	3	0	0	0	0	0	0	0	0	0	0	0	0	0	0	0	0	0	0	0	0	0	0
				D_0__Bacteria.D_1__Bacteroidetes.D_2__Bacteroidia.D_3__Sphingobacteriales.D_4__env_OPS17.D_5__metagenome	2.72525	Turanga	2.15091	0.0107	0.0364224																	asv10882	0	0	0	0	0	0	0	0	3	0	0	0	0	0	0	0	0	5	0	0	0	0	0
				D_0__Bacteria.D_1__Fibrobacteres	2.62157	Turanga	2.14451	0.00268685	0.0143559																	asv10885	0	0	3	0	0	0	0	0	0	0	0	0	0	0	0	0	0	0	0	0	0	0	3
				D_0__Bacteria.D_1__Fibrobacteres.D_2__Fibrobacteria	2.62157	Turanga	2.14451	0.00268685	0.0143559																	asv10886	0	0	0	0	0	3	0	0	0	0	0	0	0	0	0	0	0	0	0	0	0	0	0
				D_0__Bacteria.D_1__Fibrobacteres.D_2__Fibrobacteria.D_3__Fibrobacterales	2.62157	Turanga	2.14451	0.00268685	0.0143559																	asv10888	0	0	0	0	0	0	0	0	0	0	0	0	0	0	0	0	0	3	0	0	0	0	0
				D_0__Bacteria.D_1__Fibrobacteres.D_2__Fibrobacteria.D_3__Fibrobacterales.D_4__Fibrobacteraceae	2.62157	Turanga	2.14451	0.00268685	0.0143559																	asv1089	87	73	100	23	22	23	12	15	10	16	19	22	5	0	0	5	0	0	9	4	6	0	0
				D_0__Bacteria.D_1__Cyanobacteria.D_2__Melainabacteria.D_3__Vampirovibrionales.Other	2.44438	Leuce	2.1434	0.001065	0.0079099																	asv10890	0	0	0	0	0	0	0	0	0	0	0	0	0	0	0	0	0	0	0	0	0	0	5
				D_0__Bacteria.D_1__Cyanobacteria.D_2__Melainabacteria.D_3__Vampirovibrionales.Other.Other	2.44438	Leuce	2.1434	0.001065	0.0079099																	asv10892	0	0	0	0	0	0	0	0	0	0	0	0	0	0	0	0	0	0	0	3	0	0	0
				D_0__Bacteria.D_1__Actinobacteria.D_2__0319_7L14.D_3__unculturedbacterium	2.76146	Turanga	2.14175	0.0015577	0.0101606																	asv10894	0	0	0	0	0	0	0	0	0	0	0	0	0	0	3	0	0	0	0	0	0	0	0
				D_0__Bacteria.D_1__Actinobacteria.D_2__0319_7L14.D_3__unculturedbacterium.D_4__unculturedbacterium	2.76146	Turanga	2.14175	0.0015577	0.0101606																	asv10896	0	0	0	0	0	0	0	3	0	0	3	0	0	0	0	0	0	0	0	0	0	3	0
				D_0__Bacteria.D_1__Actinobacteria.D_2__0319_7L14.D_3__unculturedbacterium.D_4__unculturedbacterium.D_5__unculturedbacterium	2.76146	Turanga	2.14175	0.0015577	0.0101606																	asv10897	4	0	0	0	0	0	0	0	0	0	0	0	0	0	0	3	0	0	0	0	0	0	0
				D_0__Bacteria.D_1__Proteobacteria.D_2__Gammaproteobacteria.D_3__Betaproteobacteriales.D_4__Nitrosomonadaceae.D_5__oc32	2.67824	Aigeiros	2.14174	0.011906	0.039718																	asv109	63	67	78	87	91	86	67	95	76	55	55	46	77	46	47	114	95	86	83	85	75	57	63
				D_0__Bacteria.D_1__Proteobacteria.D_2__Deltaproteobacteria.D_3__Bdellovibrionales.D_4__Bacteriovoracaceae.D_5__Bacteriovorax	1.52934	Tacamahaca	2.14159	0.00854897	0.0309885																	asv1090	0	3	0	4	0	3	10	0	8	4	0	0	7	0	0	3	9	11	5	0	5	0	4
				D_0__Bacteria.D_1__Acidobacteria.D_2__Subgroup17.D_3__unculturedbacterium	2.69472	Aigeiros	2.13711	0.0029341	0.0150212																	asv10902	0	0	0	0	0	0	0	0	0	0	0	0	0	0	0	0	0	0	0	3	0	0	0
				D_0__Bacteria.D_1__Acidobacteria.D_2__Subgroup17.D_3__unculturedbacterium.D_4__unculturedbacterium	2.69472	Aigeiros	2.13711	0.0029341	0.0150212																	asv10903	0	0	0	0	0	0	0	0	0	0	0	0	0	0	0	0	0	0	0	0	0	0	0
				D_0__Bacteria.D_1__Acidobacteria.D_2__Subgroup17.D_3__unculturedbacterium.D_4__unculturedbacterium.D_5__unculturedbacterium	2.69472	Aigeiros	2.13711	0.0029341	0.0150212																	asv10905	0	0	0	0	3	0	0	0	0	0	0	0	0	0	0	3	0	0	0	0	0	0	0
				D_0__Bacteria.D_1__Cyanobacteria.D_2__Oxyphotobacteria.D_3__Nostocales.D_4__Phormidiaceae	2.3851	Turanga	2.13686	0.00285294	0.0148031																	asv10906	0	5	0	0	0	0	0	0	0	0	0	0	0	0	0	0	0	0	0	4	5	0	0
				D_0__Bacteria.D_1__Cyanobacteria.D_2__Oxyphotobacteria.D_3__Nostocales	2.3851	Turanga	2.13583	0.00493839	0.0211528																	asv10907	0	0	4	0	0	0	0	0	0	0	0	0	0	0	0	0	0	0	0	0	0	0	0
				D_0__Bacteria.D_1__Acidobacteria.D_2__Subgroup11	2.58709	Aigeiros	2.13489	0.00249873	0.0139907																	asv10908	0	5	3	0	0	0	0	0	0	0	0	0	0	0	0	0	0	0	0	5	0	0	0
				D_0__Bacteria.D_1__Proteobacteria.D_2__Alphaproteobacteria.D_3__Rhodospirillales.D_4__uncultured.D_5__metagenome	2.55898	Turanga	2.12639	0.00403775	0.0184939																	asv1091	3	0	3	0	0	4	0	3	0	3	0	5	0	6	3	0	3	0	0	3	0	4	3
				D_0__Bacteria.D_1__Firmicutes.D_2__Bacilli.D_3__Bacillales.D_4__Sporolactobacillaceae	1.5966	Turanga	2.12549	0.00599198	0.0237025																	asv10911	0	0	0	0	0	0	0	0	0	0	0	0	0	0	0	0	0	0	0	0	0	0	0
				D_0__Bacteria.D_1__Firmicutes.D_2__Bacilli.D_3__Bacillales.D_4__Sporolactobacillaceae.D_5__Pullulanibacillus	1.5966	Turanga	2.12549	0.00599198	0.0237025																	asv10912	0	0	0	0	0	0	0	0	0	0	0	0	0	0	0	3	0	0	0	0	0	0	0
				D_0__Bacteria.D_1__Gemmatimonadetes.D_2__BD2_11terrestrialgroup.Other	2.6626	Aigeiros	2.12448	0.0122372	0.0400124																	asv10913	0	0	0	0	0	0	0	0	0	0	0	0	0	0	0	0	0	0	0	0	0	3	0
				D_0__Bacteria.D_1__Gemmatimonadetes.D_2__BD2_11terrestrialgroup.Other.Other	2.6626	Aigeiros	2.12448	0.0122372	0.0400124																	asv10914	0	0	0	0	0	0	0	0	0	0	0	0	0	0	0	0	0	0	0	0	0	3	0
				D_0__Bacteria.D_1__Gemmatimonadetes.D_2__BD2_11terrestrialgroup.Other.Other.Other	2.6626	Aigeiros	2.12448	0.0122372	0.0400124																	asv10915	0	0	0	0	0	0	0	0	0	0	0	0	5	0	0	0	0	0	0	0	0	0	0
				D_0__Bacteria.D_1__Proteobacteria.D_2__Alphaproteobacteria.D_3__Rhizobiales.D_4__Devosiaceae.D_5__Pelagibacterium	1.57432	Leuce	2.12264	0.00496325	0.0212239																	asv10918	0	0	0	0	0	0	0	0	0	0	0	0	0	0	0	0	0	0	0	3	5	4	0
				D_0__Bacteria.D_1__Actinobacteria.D_2__Actinobacteria.D_3__Streptosporangiales	2.78939	Aigeiros	2.12222	0.01406	0.0446086																	asv10919	0	0	0	0	0	0	0	0	0	0	0	0	3	0	0	0	0	0	0	0	4	0	0
				D_0__Bacteria.D_1__Acidobacteria.D_2__Subgroup11.D_3__unculturedbacterium	2.57328	Aigeiros	2.12141	0.00238952	0.0136118																	asv1092	0	0	0	0	0	0	0	0	0	3	0	5	6	7	0	0	4	4	3	3	0	0	0
				D_0__Bacteria.D_1__Acidobacteria.D_2__Subgroup11.D_3__unculturedbacterium.D_4__unculturedbacterium	2.57328	Aigeiros	2.12141	0.00238952	0.0136118																	asv10921	0	0	6	3	0	3	0	0	0	0	0	0	0	0	0	0	0	0	0	0	0	0	0
				D_0__Bacteria.D_1__Acidobacteria.D_2__Subgroup11.D_3__unculturedbacterium.D_4__unculturedbacterium.D_5__unculturedbacterium	2.57328	Aigeiros	2.12141	0.00238952	0.0136118																	asv10922	0	0	0	0	0	0	0	0	0	0	0	0	0	0	0	0	0	4	3	0	0	0	0
				D_0__Bacteria.D_1__Actinobacteria.D_2__Acidimicrobiia.D_3__IMCC26256.D_4__unculturedactinobacterium	2.61612	Aigeiros	2.11678	0.00349606	0.0168888																	asv10923	0	0	0	0	0	0	0	0	0	0	0	0	0	0	0	0	3	0	0	0	0	0	0
				D_0__Bacteria.D_1__Actinobacteria.D_2__Acidimicrobiia.D_3__IMCC26256.D_4__unculturedactinobacterium.D_5__unculturedactinobacterium	2.61612	Aigeiros	2.11678	0.00349606	0.0168888																	asv10924	0	0	0	0	0	0	0	0	0	0	0	0	0	0	0	0	0	0	4	4	4	0	0
				D_0__Bacteria.D_1__Proteobacteria.D_2__Deltaproteobacteria.D_3__Myxococcales.D_4__uncultured.D_5__unculturedbacterium	2.55574	Turanga	2.1127	0.00106799	0.0079099																	asv10928	0	0	0	0	0	0	0	0	0	0	0	0	3	0	4	0	0	0	0	0	0	0	0
				D_0__Bacteria.D_1__Proteobacteria.D_2__Gammaproteobacteria.D_3__Betaproteobacteriales.D_4__Nitrosomonadaceae.D_5__mle1_7	2.83515	Aigeiros	2.11064	0.00661863	0.0256947																	asv10929	0	0	0	0	0	0	0	0	0	0	0	0	0	0	0	0	0	0	0	0	0	0	0
				D_0__Bacteria.D_1__Armatimonadetes.D_2__Fimbriimonadia.D_3__Fimbriimonadales.D_4__Fimbriimonadaceae.D_5__Fimbriimonas	2.41361	Turanga	2.10868	0.0157228	0.048047																	asv1093	4	4	4	8	0	0	6	8	11	3	0	4	5	14	6	9	15	14	7	10	5	0	0
				D_0__Bacteria.D_1__Cyanobacteria.D_2__Melainabacteria.D_3__Vampirovibrionales	2.51552	Turanga	2.1048	0.00027914	0.00370666																	asv10931	0	0	4	0	0	0	0	0	0	0	0	0	0	0	0	0	0	0	0	0	0	0	0
				D_0__Bacteria.D_1__Verrucomicrobia.D_2__Verrucomicrobiae.D_3__Opitutales.D_4__Opitutaceae.D_5__Cephaloticoccus	2.47412	Tacamahaca	2.10403	0.0022581	0.0131232																	asv10932	0	0	0	0	0	0	0	0	0	0	0	0	0	0	0	3	0	4	0	0	0	0	0
				D_0__Bacteria.D_1__Cyanobacteria.D_2__Oxyphotobacteria.D_3__Chloroplast.D_4__unculturedeukaryote	2.36438	Turanga	2.10311	0.00515219	0.0217782																	asv10933	0	0	0	4	0	0	0	0	0	0	0	0	0	0	0	0	0	0	0	0	0	0	0
				D_0__Bacteria.D_1__Cyanobacteria.D_2__Oxyphotobacteria.D_3__Chloroplast.D_4__unculturedeukaryote.D_5__unculturedeukaryote	2.36438	Turanga	2.10311	0.00515219	0.0217782																	asv10936	0	0	0	0	0	0	0	0	0	0	0	0	5	0	0	0	0	0	0	0	0	0	0
				D_0__Bacteria.D_1__Bacteroidetes.D_2__Bacteroidia.D_3__Chitinophagales.D_4__37_13	2.63396	Leuce	2.10095	0.00834659	0.0305131																	asv10937	0	0	0	0	0	0	0	0	0	0	0	0	0	0	0	0	0	0	0	0	0	0	0
				D_0__Bacteria.D_1__Proteobacteria.D_2__Alphaproteobacteria.D_3__Rhizobiales.D_4__uncultured.Other	2.80671	Aigeiros	2.10071	0.00763189	0.028426																	asv10939	0	5	0	0	0	0	0	0	0	0	0	0	0	0	0	0	0	0	0	0	0	0	0
				D_0__Bacteria.D_1__Proteobacteria.D_2__Gammaproteobacteria.D_3__Betaproteobacteriales.D_4__Burkholderiaceae.D_5__Polaromonas	2.56558	Tacamahaca	2.09841	0.0136304	0.0437328																	asv1094	4	0	7	5	5	0	8	11	11	7	5	0	12	12	3	12	16	8	4	6	5	6	5
				D_0__Bacteria.D_1__Bacteroidetes.D_2__Bacteroidia.D_3__SM1A07.D_4__unculturedbacterium	1.95533	Aigeiros	2.09397	0.000327867	0.00417138																	asv10940	0	0	0	0	0	0	0	0	0	0	0	0	0	0	0	0	3	0	0	0	0	3	0
				D_0__Bacteria.D_1__Bacteroidetes.D_2__Bacteroidia.D_3__SM1A07.D_4__unculturedbacterium.D_5__unculturedbacterium	1.95533	Aigeiros	2.09397	0.000327867	0.00417138																	asv10941	0	0	0	0	0	0	0	0	0	0	3	0	0	0	0	0	0	0	0	0	0	0	0
				D_0__Bacteria.D_1__Proteobacteria.D_2__Deltaproteobacteria.D_3__Myxococcales.D_4__Nannocystaceae.Other	2.8689	Aigeiros	2.09221	0.0114642	0.038564																	asv10942	0	0	0	0	0	3	0	0	0	0	0	0	0	0	0	0	0	0	0	0	0	0	0
				D_0__Bacteria.D_1__Chlamydiae.D_2__Chlamydiae.D_3__Chlamydiales.D_4__Simkaniaceae.Other	2.24358	Turanga	2.09182	0.0124299	0.0405391																	asv10944	0	0	0	0	0	0	0	0	0	0	0	0	0	0	3	0	0	0	0	0	0	0	0
				D_0__Bacteria.D_1__Chloroflexi.D_2__Chloroflexia.D_3__Chloroflexales.D_4__Chloroflexaceae	2.48291	Aigeiros	2.09165	0.000900449	0.0070339																	asv10945	0	0	3	0	0	0	0	0	0	0	0	0	0	0	0	0	0	0	0	3	0	0	0
				D_0__Bacteria.D_1__Firmicutes.D_2__Bacilli.D_3__Bacillales.D_4__Paenibacillaceae.Other	2.41527	Turanga	2.09048	0.000895914	0.00701981																	asv10947	0	0	0	0	0	0	0	0	0	0	0	0	0	0	0	0	0	0	0	0	0	0	0
				D_0__Bacteria.D_1__Bacteroidetes.D_2__Bacteroidia.D_3__Flavobacteriales.D_4__Crocinitomicaceae.D_5__Crocinitomix	2.64582	Leuce	2.08992	0.000846377	0.00668393																	asv10948	0	0	0	0	0	0	0	0	0	0	0	0	0	0	0	0	0	0	0	0	0	0	0
				D_0__Bacteria.D_1__Bacteroidetes.D_2__Bacteroidia.D_3__Sphingobacteriales.D_4__Sphingobacteriaceae.D_5__Pelobium	1.7087	Turanga	2.08893	0.000650751	0.00564908																	asv10949	0	0	0	0	0	0	5	0	0	0	0	0	0	0	0	0	0	0	0	0	0	0	0
				D_0__Bacteria.D_1__Chloroflexi.D_2__Chloroflexia.D_3__Thermomicrobiales.D_4__JG30_KF_CM45.D_5__metagenome	2.47756	Aigeiros	2.0767	0.00126329	0.00894398																	asv1095	5	4	5	15	13	7	0	0	8	0	0	3	4	8	7	19	20	10	18	10	12	36	30
				D_0__Bacteria.D_1__Firmicutes.D_2__Clostridia.D_3__Clostridiales.D_4__Peptococcaceae	1.45687	Aigeiros	2.06934	0.00204055	0.0122356																	asv10950	3	6	6	7	7	13	3	8	0	8	0	3	0	0	0	0	0	0	0	0	0	0	0
				D_0__Bacteria.D_1__Firmicutes.D_2__Clostridia.D_3__Clostridiales.D_4__Peptococcaceae.D_5__Thermincola	1.42515	Aigeiros	2.06934	0.002864	0.0148098																	asv10951	0	0	0	0	0	0	0	0	0	0	0	0	0	0	0	0	0	0	0	0	0	0	0
				D_0__Bacteria.D_1__Proteobacteria.D_2__Alphaproteobacteria.D_3__Rhizobiales.D_4__Rhizobiaceae.D_5__Neorhizobium	2.52784	Leuce	2.05332	0.00802059	0.0297874																	asv10952	0	0	0	0	0	0	0	0	0	0	0	0	0	0	0	0	0	0	3	0	0	0	0
				D_0__Bacteria.D_1__Proteobacteria.D_2__Gammaproteobacteria.D_3__Nitrosococcales.D_4__Methylophagaceae	2.43681	Leuce	2.05177	0.00300215	0.015188																	asv10953	0	0	0	0	0	0	0	0	0	0	0	0	0	0	0	0	3	0	0	0	0	0	0
				D_0__Bacteria.D_1__Proteobacteria.D_2__Gammaproteobacteria.D_3__Nitrosococcales.D_4__Methylophagaceae.D_5__Methylophaga	2.43681	Leuce	2.05177	0.00300215	0.015188																	asv10954	0	0	0	0	0	0	0	0	8	0	0	0	0	0	0	0	0	11	0	0	0	0	0
				D_0__Bacteria.D_1__Proteobacteria.D_2__Alphaproteobacteria.D_3__Rhizobiales.D_4__Beijerinckiaceae.D_5__Methylovirgula	2.2136	Turanga	2.05023	0.000787046	0.00633734																	asv10956	0	0	0	0	0	0	0	0	9	0	0	0	0	0	0	0	0	9	0	0	0	0	0
				D_0__Bacteria.D_1__Bacteroidetes.D_2__Bacteroidia.D_3__Cytophagales.D_4__Hymenobacteraceae	2.52304	Turanga	2.04983	0.0114852	0.0385841																	asv10957	0	4	0	0	0	0	0	0	0	0	0	0	0	3	0	0	0	0	0	0	0	0	0
				D_0__Bacteria.D_1__Actinobacteria.D_2__Actinobacteria.D_3__Streptosporangiales.D_4__Thermomonosporaceae.D_5__Actinomadura	2.49115	Turanga	2.04682	0.00398078	0.0182689																	asv10958	0	0	0	0	0	0	0	0	0	0	0	0	0	0	0	0	0	0	3	0	0	0	0
				D_0__Bacteria.D_1__Armatimonadetes.D_2__Fimbriimonadia.D_3__Fimbriimonadales.D_4__Fimbriimonadaceae.D_5__metagenome	2.55002	Turanga	2.04327	0.0101647	0.0350647																	asv10959	0	0	0	0	0	0	0	0	0	3	0	0	0	0	0	0	0	0	0	0	0	0	4
				D_0__Bacteria.D_1__Chlamydiae.D_2__Chlamydiae.D_3__Chlamydiales.D_4__Simkaniaceae	2.34259	Turanga	2.03665	0.0082655	0.0303896																	asv1096	4	0	4	0	4	3	5	8	0	6	0	0	5	11	4	12	0	5	0	0	0	3	0
				D_0__Bacteria.D_1__Proteobacteria.D_2__Gammaproteobacteria.D_3__Betaproteobacteriales.D_4__Burkholderiaceae.D_5__Pseudoduganella	1.70586	Turanga	2.03657	0.0114569	0.038564																	asv10960	0	0	0	0	0	0	0	0	0	0	0	0	4	0	0	0	0	0	3	0	0	0	0
				D_0__Bacteria.D_1__Chloroflexi.D_2__OLB14.D_3__unculturedbacterium	2.41641	Turanga	2.03342	0.000809596	0.00644168																	asv10961	0	0	0	0	0	0	0	0	0	0	0	0	0	0	0	0	0	0	0	0	0	0	0
				D_0__Bacteria.D_1__Chloroflexi.D_2__OLB14.D_3__unculturedbacterium.D_4__unculturedbacterium	2.41641	Turanga	2.03342	0.000809596	0.00644168																	asv10962	0	0	0	7	0	0	0	0	0	0	0	0	0	0	0	0	0	0	0	0	0	8	0
				D_0__Bacteria.D_1__Chloroflexi.D_2__OLB14.D_3__unculturedbacterium.D_4__unculturedbacterium.D_5__unculturedbacterium	2.41641	Turanga	2.03342	0.000809596	0.00644168																	asv10964	0	0	0	0	0	0	0	0	0	0	0	0	0	0	0	0	0	0	0	0	0	4	0
				D_0__Bacteria.D_1__Actinobacteria.D_2__Actinobacteria.D_3__Micrococcales.D_4__Intrasporangiaceae.Other	2.43153	Aigeiros	2.02913	0.00474658	0.0204545																	asv10965	3	0	0	0	0	3	3	4	0	6	0	4	0	0	0	0	0	0	0	0	0	0	0
				D_0__Bacteria.D_1__Hydrogenedentes.D_2__Hydrogenedentia.D_3__Hydrogenedentiales.D_4__Hydrogenedensaceae.D_5__unculturedbacterium	2.38904	Aigeiros	2.02826	0.000594481	0.00541779																	asv10966	7	15	6	4	4	6	5	9	0	27	33	31	0	5	4	0	0	0	0	0	0	0	0
				D_0__Bacteria.D_1__Acidobacteria.D_2__Blastocatellia_Subgroup4_.D_3__DS_100.D_4__unculturedbacterium	2.48872	Aigeiros	2.02763	0.000444851	0.00462861																	asv10967	0	0	0	0	0	0	0	0	0	0	0	0	0	0	0	0	3	0	0	0	0	6	0
				D_0__Bacteria.D_1__Acidobacteria.D_2__Blastocatellia_Subgroup4_.D_3__DS_100.D_4__unculturedbacterium.D_5__unculturedbacterium	2.48872	Aigeiros	2.02763	0.000444851	0.00462861																	asv10968	0	0	0	9	0	0	0	0	0	0	0	0	0	0	0	0	0	0	0	0	0	8	0
				D_0__Bacteria.D_1__Proteobacteria.D_2__Gammaproteobacteria.D_3__Ga0077536.D_4__metagenome	1.45076	Turanga	2.02661	0.00818552	0.0301819																	asv10969	0	0	0	10	0	0	0	0	0	0	0	0	0	0	0	0	0	0	0	0	0	11	0
				D_0__Bacteria.D_1__Proteobacteria.D_2__Gammaproteobacteria.D_3__Ga0077536.D_4__metagenome.D_5__metagenome	1.45076	Turanga	2.02661	0.00818552	0.0301819																	asv1097	48	49	43	31	44	19	20	29	14	31	23	31	4	9	8	7	8	12	3	0	4	3	11
				D_0__Bacteria.D_1__Proteobacteria.D_2__Alphaproteobacteria.D_3__Rhodospirillales.D_4__Magnetospiraceae	2.59798	Turanga	2.02556	0.00752495	0.0282323																	asv10970	3	0	4	3	3	3	0	0	0	0	0	4	0	0	0	0	0	0	0	0	0	0	0
				D_0__Bacteria.D_1__Proteobacteria.D_2__Gammaproteobacteria.D_3__Betaproteobacteriales.D_4__TRA3_20.D_5__unculturedbetaproteobacterium	2.60287	Turanga	2.0244	0.00606156	0.0238564																	asv10971	0	0	0	0	0	0	0	0	0	0	0	0	0	0	0	0	0	3	0	3	0	0	0
				D_0__Bacteria.D_1__Proteobacteria.D_2__Gammaproteobacteria.D_3__Betaproteobacteriales.D_4__B1_7BS	2.68709	Aigeiros	2.0172	0.0107458	0.0365301																	asv10972	0	0	0	3	0	0	0	0	0	0	0	0	4	0	0	0	0	0	0	0	4	5	3
				D_0__Bacteria.D_1__Proteobacteria.D_2__Gammaproteobacteria.D_3__Betaproteobacteriales.D_4__B1_7BS.D_5__unculturedbacterium	2.68164	Aigeiros	2.01647	0.0093078	0.0332699																	asv10973	0	0	0	0	0	0	0	0	0	0	0	0	0	0	0	0	0	0	5	0	0	0	0
				D_0__Bacteria.D_1__Proteobacteria.D_2__Alphaproteobacteria.D_3__Rickettsiales.D_4__Rickettsiaceae	2.396	Turanga	2.01643	0.00525823	0.0219022																	asv10974	0	0	0	0	5	0	0	0	0	0	4	0	0	0	0	0	0	0	0	0	0	0	0
				D_0__Bacteria.D_1__Proteobacteria.D_2__Alphaproteobacteria.D_3__Rhodovibrionales.D_4__Kiloniellaceae.D_5__Tagaea	2.57071	Aigeiros	2.01537	0.00614414	0.0241444																	asv10975	0	0	8	0	0	0	0	0	0	0	0	0	0	0	0	0	0	0	0	8	7	0	0
				D_0__Bacteria.D_1__Gemmatimonadetes.D_2__AKAU4049.D_3__unculturedbacterium	2.60141	Turanga	2.00842	0.0154211	0.0474069																	asv10976	0	0	0	0	0	0	4	0	0	0	0	0	0	0	0	0	0	0	0	0	0	0	0
				D_0__Bacteria.D_1__Gemmatimonadetes.D_2__AKAU4049.D_3__unculturedbacterium.D_4__unculturedbacterium	2.60141	Turanga	2.00842	0.0154211	0.0474069																	asv10977	0	0	0	4	0	0	0	0	0	3	0	0	0	0	0	0	0	0	3	5	0	3	0
				D_0__Bacteria.D_1__Gemmatimonadetes.D_2__AKAU4049.D_3__unculturedbacterium.D_4__unculturedbacterium.D_5__unculturedbacterium	2.60141	Turanga	2.00842	0.0154211	0.0474069																	asv10978	0	5	12	0	0	3	0	0	0	13	0	3	0	0	0	0	0	0	0	0	0	0	0
				D_0__Bacteria.D_1__Proteobacteria.D_2__Gammaproteobacteria.D_3__Betaproteobacteriales.D_4__Neisseriaceae	1.95652	Turanga	2.00826	0.00176978	0.0111479																	asv10979	0	0	0	4	0	0	0	0	0	0	0	0	0	0	0	0	0	0	0	0	0	0	0
				D_0__Bacteria.D_1__WS2	2.44273	Aigeiros	2.00181	0.00302081	0.0152493																	asv1098	6	8	7	0	0	4	5	8	7	3	0	0	10	11	3	10	13	0	10	15	9	3	9
																										asv10981	0	0	0	0	0	0	0	0	0	0	0	0	0	0	0	0	0	3	0	0	0	0	0
																										asv10982	0	0	0	0	0	0	0	0	0	0	0	0	0	0	0	0	0	0	0	0	0	0	0
																										asv10985	0	0	0	0	0	0	0	0	0	0	0	0	0	0	0	0	0	0	0	3	0	0	0
																										asv10989	0	0	0	0	0	0	0	0	0	0	0	0	3	0	0	0	3	0	0	0	0	0	0
																										asv1099	36	39	39	28	17	34	13	14	11	9	15	0	8	8	4	6	3	0	21	27	17	13	13
																										asv10991	0	0	0	0	0	0	3	0	0	0	0	0	0	0	0	0	0	0	0	0	0	0	0
																										asv10996	0	0	0	0	0	0	0	0	0	0	0	0	0	6	0	0	0	0	0	0	0	6	5
																										asv10997	0	0	0	0	0	0	0	0	0	0	0	0	0	0	0	0	0	0	3	0	0	0	0
																										asv10998	0	3	0	0	0	0	0	0	0	0	0	0	0	0	0	0	0	0	0	0	0	0	0
																										asv11	1707	1530	1657	609	702	586	479	511	288	842	707	945	201	154	232	277	267	239	316	344	287	292	304
																										asv110	39	25	41	40	31	49	47	37	42	34	36	49	68	86	51	97	54	65	63	63	44	70	53
																										asv1100	23	10	13	8	16	9	20	14	10	7	0	8	0	14	12	26	11	10	28	11	11	22	34
																										asv11003	0	0	0	0	0	0	3	0	0	0	0	0	0	0	0	0	0	0	0	0	0	0	0
																										asv11005	4	0	0	3	4	0	3	4	0	0	4	0	0	0	0	3	0	0	0	6	0	0	0
																										asv1101	8	3	6	3	3	3	6	5	9	8	3	0	6	7	14	7	13	9	8	9	9	3	8
																										asv11010	0	0	0	0	0	0	0	3	0	0	0	0	0	0	0	0	0	0	0	0	0	0	0
																										asv11012	0	0	0	0	0	0	0	0	0	0	3	0	0	0	0	0	0	0	0	0	0	0	0
																										asv11015	0	0	0	0	0	0	0	0	0	0	0	0	0	0	0	0	0	0	0	0	0	0	0
																										asv11017	0	0	0	0	0	0	0	0	0	0	0	4	0	0	0	0	0	0	0	0	0	0	0
																										asv11018	0	0	0	0	0	0	0	0	0	0	0	0	0	0	0	0	0	0	0	0	0	0	0
																										asv11019	0	0	0	0	0	0	0	0	0	0	0	0	0	0	0	0	3	0	0	0	0	0	0
																										asv1102	8	11	13	12	4	4	5	4	4	12	7	6	9	4	14	13	5	5	6	10	5	14	10
																										asv11020	0	0	0	0	0	0	0	0	0	0	0	0	0	0	3	0	0	3	0	0	0	0	0
																										asv11022	0	0	0	0	0	0	0	0	0	0	0	0	0	0	0	0	4	0	0	0	0	0	0
																										asv11023	0	0	0	0	0	0	0	0	0	0	0	0	0	0	0	0	0	3	0	0	0	0	0
																										asv11027	0	0	0	0	0	0	0	0	0	0	0	0	0	0	0	9	0	0	0	0	0	0	0
																										asv11029	3	0	0	0	0	0	0	0	0	0	0	0	0	0	0	0	0	0	0	0	0	0	0
																										asv1103	6	5	7	4	0	0	4	0	0	0	7	0	0	6	9	11	4	0	0	0	0	0	0
																										asv11030	0	4	0	0	0	0	0	0	0	0	0	0	0	0	0	0	0	3	0	0	0	0	0
																										asv11034	0	0	0	0	0	0	0	0	0	0	0	0	0	0	3	0	0	0	0	0	0	0	0
																										asv11038	0	0	0	0	0	0	0	0	0	0	0	0	0	0	0	0	3	0	0	0	0	0	0
																										asv1104	16	13	8	6	7	0	15	5	10	3	4	6	15	5	15	23	15	9	10	16	6	10	8
																										asv11042	0	0	0	0	0	0	0	0	0	0	0	0	0	0	0	0	0	0	0	0	3	0	0
																										asv11045	0	0	0	0	0	0	0	4	0	0	0	0	0	0	0	0	0	0	0	0	0	0	0
																										asv1105	3	5	7	5	7	4	15	5	0	6	0	0	6	4	4	7	6	10	8	6	5	0	4
																										asv11051	0	0	0	0	0	0	0	0	0	3	0	0	0	0	0	0	0	0	0	0	0	0	0
																										asv11053	0	0	0	0	0	0	0	0	0	0	0	0	0	0	0	0	0	4	0	0	0	0	0
																										asv11057	0	0	0	0	0	0	0	0	0	0	0	0	5	0	0	0	0	0	0	0	0	0	0
																										asv11058	0	0	0	0	0	0	0	0	0	0	0	0	0	5	0	0	0	0	0	0	0	0	0
																										asv1106	10	18	10	18	14	17	7	18	6	20	16	13	7	12	4	5	7	3	8	9	0	13	6
																										asv11062	0	0	0	0	0	0	0	0	0	0	0	0	0	0	0	0	0	0	0	0	0	3	0
																										asv11063	0	0	0	0	0	0	0	0	0	0	0	0	0	0	0	0	0	0	0	0	0	0	0
																										asv11064	0	0	0	0	0	0	0	0	5	0	0	0	0	0	0	0	0	0	0	5	0	0	0
																										asv11065	0	0	0	0	0	0	0	0	0	0	0	0	0	0	0	0	0	0	0	0	0	0	0
																										asv11068	0	0	0	0	0	0	0	0	0	0	0	0	0	0	0	3	0	0	0	0	0	0	0
																										asv11069	0	0	3	0	0	0	0	0	0	0	0	0	0	0	0	0	0	0	0	0	0	0	0
																										asv1107	0	6	11	5	6	3	4	4	0	0	0	0	7	6	13	10	12	9	14	7	3	0	6
																										asv11071	0	0	0	0	0	0	0	0	0	0	0	0	0	0	0	0	0	0	0	0	0	0	3
																										asv11072	3	0	0	0	0	0	0	0	0	0	0	0	0	0	0	0	0	0	0	0	0	0	0
																										asv11073	0	0	0	0	0	0	0	0	0	0	0	0	0	4	0	0	0	0	0	0	0	0	0
																										asv11078	0	0	0	0	0	0	0	0	0	0	0	0	0	0	0	0	0	0	0	3	0	0	0
																										asv11079	0	0	0	0	0	0	0	0	0	0	0	0	0	0	0	0	0	0	0	0	0	0	0
																										asv1108	0	5	3	4	0	0	5	7	4	7	0	0	10	0	4	6	4	9	5	9	0	0	5
																										asv11080	0	0	0	0	0	0	0	0	0	0	0	0	0	0	0	0	0	0	0	0	0	0	0
																										asv11081	0	0	0	0	0	0	0	0	0	0	0	0	0	0	0	0	3	0	0	0	0	0	0
																										asv11083	0	0	0	0	0	3	0	0	0	0	0	0	0	0	0	0	0	0	3	0	0	0	0
																										asv11084	0	0	0	0	0	0	0	0	0	0	0	0	0	3	0	5	0	0	0	0	0	0	0
																										asv11085	0	0	0	0	0	0	0	0	0	0	0	3	0	0	0	0	0	0	0	0	0	0	0
																										asv11089	0	0	0	0	0	0	0	0	0	0	0	0	0	0	0	0	3	0	0	0	0	0	0
																										asv1109	20	3	14	7	10	6	16	9	12	14	6	18	12	12	13	14	9	12	27	26	26	17	14
																										asv11091	0	0	0	0	0	0	0	0	0	0	0	0	0	0	0	0	0	0	0	0	0	0	3
																										asv11092	0	0	0	0	0	0	0	0	0	0	0	0	0	0	0	0	0	0	0	0	0	0	4
																										asv11094	0	0	0	0	0	0	0	0	0	0	0	0	0	0	0	0	5	0	0	0	0	0	0
																										asv11097	0	0	0	0	0	0	0	0	0	0	0	0	0	0	0	0	0	0	0	0	0	0	0
																										asv11098	0	0	0	0	0	0	0	0	0	0	0	0	0	0	0	0	0	0	0	0	3	3	0
																										asv111	44	32	29	17	15	26	44	32	31	28	34	30	45	32	30	48	45	40	41	33	24	42	26
																										asv1110	5	3	8	0	0	4	9	4	6	5	4	0	5	5	5	8	0	5	4	7	5	11	5
																										asv11100	0	0	0	0	0	0	0	0	0	0	0	0	0	0	0	0	0	0	0	0	3	0	0
																										asv11101	0	3	0	0	0	0	0	0	0	0	0	0	0	0	0	0	0	0	0	0	0	0	0
																										asv11102	0	0	0	0	0	0	3	0	0	0	0	0	0	0	0	0	0	0	0	0	0	0	0
																										asv11105	0	0	0	0	0	0	0	0	0	0	0	0	0	0	0	0	0	0	4	0	0	0	0
																										asv11107	0	0	0	0	0	0	0	0	0	0	0	0	0	0	0	0	0	0	0	3	0	0	0
																										asv11108	0	0	0	0	0	0	0	0	0	0	0	0	0	0	0	0	0	0	0	0	0	0	0
																										asv1111	9	0	0	3	0	0	4	0	6	7	3	9	7	7	6	8	4	6	5	4	7	0	4
																										asv11111	0	0	0	0	0	0	0	0	0	4	0	0	0	0	0	0	0	0	0	0	0	0	0
																										asv11113	0	0	0	0	0	0	0	3	0	0	0	0	0	0	0	0	0	0	0	0	0	0	0
																										asv11114	3	0	0	0	0	0	0	0	0	0	0	0	0	0	0	0	0	0	0	3	0	0	0
																										asv11115	0	0	0	0	0	0	0	3	0	0	0	0	0	0	0	0	0	0	0	0	0	0	0
																										asv11119	0	0	0	0	0	0	0	0	0	0	0	0	4	0	0	0	0	0	0	0	0	0	0
																										asv11120	0	0	0	0	0	0	0	0	0	0	0	0	0	0	3	0	0	0	0	0	0	3	0
																										asv11121	0	0	0	0	0	0	0	0	0	0	0	0	0	0	0	0	0	0	0	3	0	0	0
																										asv11128	4	4	4	0	0	0	0	0	0	3	0	3	0	3	0	0	0	0	0	0	0	4	0
																										asv1113	9	0	10	3	7	11	0	5	10	6	6	6	3	8	6	4	8	12	10	6	7	3	7
																										asv11130	0	0	0	0	0	0	0	0	0	0	0	0	0	0	0	0	0	0	0	0	0	0	0
																										asv11134	0	0	0	0	0	0	0	0	0	0	0	0	0	0	0	0	0	0	0	0	0	0	0
																										asv11135	0	0	0	0	0	0	0	0	0	0	0	0	0	0	0	0	0	3	0	0	3	0	0
																										asv1114	0	0	0	0	0	0	3	0	0	0	0	4	4	10	0	5	3	3	0	0	0	0	0
																										asv11142	0	0	0	0	0	0	0	0	0	0	0	0	0	0	0	0	0	0	0	0	0	0	0
																										asv11145	0	0	0	0	0	0	0	0	0	0	0	0	0	0	0	0	0	0	3	0	0	0	0
																										asv11146	0	0	0	0	0	0	0	0	0	0	0	0	0	0	0	0	0	0	0	0	0	0	0
																										asv1115	13	27	18	10	9	10	5	3	0	4	3	4	0	7	6	7	0	3	16	19	8	11	16
																										asv11155	0	0	0	0	0	0	0	0	0	0	0	0	0	4	0	0	0	0	0	0	0	0	0
																										asv11156	0	0	0	0	0	0	0	0	0	0	0	0	0	0	0	0	3	0	0	0	0	0	0
																										asv11159	0	0	0	0	0	0	0	0	0	0	0	0	0	0	0	0	0	0	3	0	0	0	0
																										asv1116	0	6	6	3	0	0	3	0	4	6	7	4	9	0	3	9	0	5	0	3	0	0	0
																										asv11160	0	0	0	0	0	0	0	0	0	0	0	0	0	0	0	0	0	0	0	3	0	0	0
																										asv11162	0	0	0	0	0	0	0	3	0	0	0	0	0	0	0	0	0	0	0	0	0	0	0
																										asv11164	0	0	0	0	0	0	0	0	0	0	0	0	0	0	0	0	0	0	0	0	3	0	0
																										asv11165	0	0	0	0	0	0	3	0	0	0	0	0	0	0	0	0	0	0	0	0	0	0	0
																										asv11166	0	0	0	0	0	0	0	0	3	0	0	0	0	0	0	0	0	3	0	0	0	0	0
																										asv11167	0	0	0	0	0	0	0	0	0	0	0	0	3	0	0	0	0	0	0	0	0	0	0
																										asv1117	4	7	4	6	4	0	0	5	0	4	5	6	0	4	15	0	7	9	12	7	8	11	5
																										asv11172	0	0	0	0	0	0	0	0	0	0	0	0	0	0	0	0	0	0	0	0	0	0	0
																										asv11174	0	0	0	0	0	0	0	0	0	0	0	0	0	0	0	0	0	0	0	0	0	0	0
																										asv11178	0	0	0	0	0	0	0	0	0	0	0	0	0	0	0	0	0	3	0	0	0	0	0
																										asv1118	0	6	4	17	8	8	9	4	6	9	7	0	7	3	6	13	19	15	11	8	4	8	16
																										asv11180	0	0	4	0	0	0	0	0	3	0	0	0	0	0	0	0	0	0	0	0	0	0	0
																										asv11187	0	0	0	0	0	0	0	0	0	0	0	0	0	0	4	0	0	0	0	0	0	0	0
																										asv11188	0	0	0	0	0	3	0	0	0	3	0	0	0	0	0	0	0	0	0	0	0	0	0
																										asv11189	0	0	0	0	0	0	0	0	0	0	0	0	0	0	0	0	0	3	0	0	0	0	0
																										asv1119	7	5	8	0	0	0	8	0	7	8	0	0	8	3	0	7	0	3	5	3	0	0	4
																										asv11191	0	0	0	0	0	0	0	0	0	0	0	0	0	0	0	0	0	0	0	0	0	0	0
																										asv11193	0	0	0	0	3	0	0	0	0	0	0	0	0	0	0	0	0	0	0	4	0	0	0
																										asv11195	0	0	0	0	0	0	0	0	0	0	0	0	0	0	0	0	0	0	0	0	0	0	0
																										asv11197	0	0	0	0	0	0	0	0	0	0	0	0	0	0	0	5	0	0	3	3	0	0	0
																										asv112	95	96	127	70	99	62	127	153	99	87	77	99	95	63	84	63	65	49	79	46	52	36	43
																										asv1120	5	12	6	5	0	0	0	3	10	8	7	4	7	4	3	7	4	4	0	3	0	0	0
																										asv11201	0	0	0	0	0	0	0	0	0	0	0	0	0	0	0	0	0	0	0	0	0	0	0
																										asv11202	0	0	0	0	0	4	0	0	0	0	0	0	0	0	0	0	0	0	0	0	0	0	0
																										asv11206	0	0	0	0	0	0	0	0	0	4	0	0	0	0	0	0	0	0	0	0	0	0	0
																										asv11207	0	0	0	0	0	0	0	0	0	0	0	0	0	0	0	3	0	0	0	0	0	0	0
																										asv11208	0	0	0	0	0	0	0	0	0	0	0	0	0	0	0	3	5	0	0	0	0	0	0
																										asv11209	0	0	0	0	0	0	0	0	0	0	3	0	0	0	3	0	0	3	0	0	0	0	0
																										asv1121	8	7	4	6	6	17	4	5	6	3	3	6	5	4	6	13	0	6	7	18	10	16	9
																										asv11210	0	0	0	3	0	0	0	0	0	0	0	0	0	0	0	0	3	0	0	0	0	0	0
																										asv11211	0	0	0	0	0	0	0	0	0	0	0	0	0	0	0	0	0	0	0	0	0	0	0
																										asv11212	0	0	0	4	0	0	0	0	3	0	0	0	0	0	0	0	0	0	0	0	0	0	0
																										asv11215	0	0	0	0	0	0	0	0	0	0	0	0	4	0	0	0	0	0	0	0	0	0	0
																										asv1122	14	18	13	16	27	17	19	14	11	10	17	11	11	5	3	6	9	5	9	11	8	19	15
																										asv11221	0	0	0	0	0	0	0	0	0	0	0	0	0	0	0	0	0	0	0	3	0	0	0
																										asv11224	0	0	0	0	0	0	0	0	0	0	0	0	0	0	3	0	0	0	0	0	0	0	0
																										asv11226	0	0	0	5	0	0	0	0	0	0	0	0	0	0	0	0	0	0	0	0	0	0	0
																										asv11228	0	0	0	0	0	0	0	0	3	0	0	0	0	0	0	0	0	0	0	0	0	0	0
																										asv11229	0	0	0	0	0	0	0	0	0	0	0	0	0	0	0	0	0	0	0	5	0	0	0
																										asv1123	7	0	0	0	0	0	0	4	0	0	0	5	4	7	3	3	0	11	8	3	0	4	0
																										asv11230	0	0	0	0	0	0	0	0	0	0	0	0	0	0	0	0	0	0	0	0	0	0	0
																										asv11231	0	0	0	0	0	0	0	0	0	0	0	0	0	0	0	0	4	0	0	0	0	0	0
																										asv11232	0	0	0	0	0	0	0	0	0	0	0	0	0	0	0	0	0	0	0	4	0	0	0
																										asv11234	0	0	0	0	0	0	0	0	0	0	0	0	0	0	0	0	3	0	0	0	0	0	0
																										asv11235	0	0	0	0	0	0	0	0	0	0	0	0	0	0	0	0	0	0	0	0	0	0	0
																										asv11236	0	0	0	0	0	0	0	0	0	0	0	0	0	0	0	0	0	0	0	0	0	0	0
																										asv11237	0	0	0	0	0	0	0	0	0	0	0	0	0	0	0	0	0	0	0	0	0	0	0
																										asv11239	0	0	0	3	0	0	0	0	0	0	0	0	0	0	0	0	3	0	0	3	0	0	0
																										asv1124	9	0	4	4	0	0	5	3	4	3	4	4	8	0	4	6	3	8	4	10	9	5	0
																										asv11240	0	0	0	0	0	0	0	0	0	3	0	0	0	0	0	0	0	0	0	0	0	0	0
																										asv11242	0	0	0	0	0	0	0	0	0	0	0	0	3	0	0	0	0	0	0	0	0	0	0
																										asv11244	0	0	0	4	0	3	0	0	0	0	0	0	0	0	0	0	0	0	0	0	0	0	0
																										asv11245	0	0	0	0	0	0	0	3	0	0	0	0	0	0	0	0	0	0	0	0	0	3	0
																										asv11246	0	0	0	0	0	0	0	0	3	0	0	0	0	0	0	0	0	0	0	0	0	0	0
																										asv11247	0	0	0	0	0	0	0	0	0	0	0	0	3	0	0	0	0	0	0	0	0	0	0
																										asv11248	0	4	0	0	0	3	0	4	3	4	0	0	0	0	0	0	0	4	0	0	0	0	0
																										asv11249	0	0	0	0	0	3	0	0	0	0	0	0	0	0	0	0	0	0	0	0	0	0	0
																										asv1125	3	11	5	0	6	5	5	3	0	12	4	5	6	4	8	4	5	16	9	10	11	3	9
																										asv11251	0	0	0	0	0	0	0	0	0	0	0	0	0	3	0	0	0	0	0	0	0	0	0
																										asv11252	0	0	3	0	0	0	0	0	0	0	0	0	0	0	0	0	0	0	0	0	0	0	0
																										asv11253	0	0	0	0	0	0	0	0	0	0	0	0	0	0	0	0	0	0	0	0	0	0	0
																										asv11254	0	0	0	0	0	0	0	0	0	0	0	0	0	3	0	0	0	0	0	0	0	0	0
																										asv11255	0	0	0	0	0	0	0	0	0	0	0	0	0	0	0	0	0	0	0	0	0	0	0
																										asv11257	0	0	0	0	0	0	0	0	0	0	0	0	0	0	3	0	0	0	0	0	0	0	0
																										asv11258	0	0	0	0	0	0	0	0	0	0	0	0	0	0	0	0	0	0	0	0	0	0	0
																										asv1126	0	6	4	7	7	5	5	3	4	4	0	5	6	9	3	4	0	3	11	15	4	9	5
																										asv11260	0	0	0	0	0	0	0	0	0	0	0	0	0	0	0	0	3	0	0	0	0	0	0
																										asv11261	0	3	0	0	0	0	0	0	0	0	0	0	0	0	0	0	0	0	0	0	0	0	0
																										asv11262	0	0	0	0	0	0	0	0	0	0	0	0	0	0	0	0	0	0	0	0	0	3	0
																										asv11263	0	0	0	0	0	0	0	0	0	0	0	0	0	0	0	0	0	0	0	0	0	0	0
																										asv11264	0	0	0	0	0	0	0	0	0	0	0	0	0	0	0	0	0	3	0	0	0	0	0
																										asv11266	0	0	0	0	0	0	0	0	0	0	0	0	0	0	0	0	3	0	0	3	3	0	4
																										asv11269	0	0	0	0	0	0	0	0	0	0	0	0	0	0	4	0	0	0	0	0	0	0	0
																										asv1127	8	4	4	6	0	11	5	0	0	0	3	0	4	8	8	6	0	5	4	6	12	8	13
																										asv11272	0	0	0	0	0	0	0	0	0	0	0	0	3	0	0	0	0	0	0	0	0	0	0
																										asv11274	0	0	0	0	0	0	0	0	0	0	0	0	0	0	0	0	3	0	0	0	4	0	0
																										asv11275	0	0	0	0	0	0	0	0	0	0	0	0	0	0	0	0	0	0	0	0	0	5	0
																										asv11276	0	0	0	0	0	0	0	0	0	0	0	0	0	0	3	0	0	0	0	0	0	0	0
																										asv11278	0	0	0	0	0	0	0	0	0	0	0	0	0	0	0	0	0	0	0	0	0	0	0
																										asv11279	0	0	0	0	0	0	0	0	0	0	0	0	0	0	0	3	0	0	0	0	0	0	0
																										asv1128	6	5	5	3	7	5	4	8	8	0	7	6	4	6	10	6	10	12	5	7	6	6	5
																										asv11280	0	0	0	0	0	0	0	0	0	0	0	0	0	0	0	0	0	0	0	3	0	0	0
																										asv11281	0	0	0	0	0	0	0	0	0	0	0	0	0	0	0	0	0	0	0	0	0	0	0
																										asv11286	0	0	0	3	0	4	0	0	0	0	0	0	3	5	0	0	0	0	0	0	0	0	0
																										asv11287	0	0	0	0	0	0	0	4	0	0	0	0	0	0	0	0	0	0	0	0	0	0	0
																										asv11288	0	0	0	0	0	0	0	3	0	0	0	0	0	0	0	0	0	0	0	0	0	0	0
																										asv11289	3	0	0	0	0	0	0	3	0	0	0	0	0	0	0	0	0	0	0	0	0	0	0
																										asv1129	0	5	0	3	0	0	0	3	0	4	0	4	0	4	3	4	0	4	5	3	4	8	6
																										asv11292	0	0	0	0	0	0	0	0	0	0	0	0	0	0	4	0	0	0	3	0	0	0	0
																										asv11293	0	0	0	0	0	0	0	0	0	0	0	0	0	0	0	0	0	3	0	0	0	0	0
																										asv11295	0	0	0	5	0	0	0	0	0	0	0	0	0	0	0	0	0	0	0	0	0	6	0
																										asv11296	0	0	0	0	0	0	0	0	0	0	0	0	0	0	0	0	0	0	0	0	0	0	0
																										asv11297	0	0	0	0	0	0	0	0	0	0	0	0	0	0	0	0	0	3	0	0	0	0	0
																										asv11298	0	0	0	0	0	0	0	0	0	0	0	0	0	0	0	0	0	0	0	0	0	0	0
																										asv113	204	225	218	142	149	132	64	59	24	463	390	481	53	45	59	33	25	48	37	29	35	49	50
																										asv1130	0	4	4	0	0	0	3	4	3	4	5	4	8	0	3	6	5	7	3	3	5	3	3
																										asv11300	0	0	0	4	0	0	0	0	3	0	0	3	0	0	0	0	3	0	0	0	0	0	3
																										asv11303	0	0	0	0	3	0	0	0	0	0	0	0	0	0	0	0	0	0	0	0	0	0	0
																										asv11304	0	4	0	0	0	0	0	0	0	0	0	0	0	0	0	0	0	0	0	0	5	0	0
																										asv11306	0	0	0	0	0	0	0	0	0	0	0	0	0	0	0	0	0	0	0	0	0	0	0
																										asv11308	0	0	0	0	0	0	0	0	0	0	0	0	0	0	0	3	0	0	0	0	0	0	0
																										asv1131	4	9	13	5	10	6	10	9	10	13	8	4	13	6	8	10	17	9	0	6	6	5	7
																										asv11310	0	0	0	0	0	0	0	0	0	0	0	0	0	3	0	0	0	0	0	0	0	0	0
																										asv11312	0	0	4	0	0	0	0	0	0	0	3	0	0	0	0	3	0	0	3	0	0	0	0
																										asv11313	0	0	0	0	0	0	0	0	0	0	0	0	0	0	0	0	0	0	0	4	0	0	0
																										asv11314	0	0	0	0	0	0	0	3	0	0	0	0	0	0	0	0	0	0	0	0	0	0	0
																										asv11315	0	0	0	0	0	0	0	0	0	0	0	0	0	3	0	0	0	0	0	0	0	0	0
																										asv11316	0	0	0	0	0	0	0	0	0	0	0	0	0	0	0	0	0	0	0	3	0	0	0
																										asv1132	7	8	8	6	8	4	8	4	5	5	4	4	14	5	11	4	9	7	6	10	14	3	6
																										asv11320	0	0	0	0	0	0	0	0	0	0	0	3	0	0	0	0	0	0	0	0	0	0	0
																										asv11321	0	4	0	0	0	0	0	0	0	0	0	0	0	0	0	0	0	0	0	8	0	0	0
																										asv11322	0	0	0	0	0	0	0	0	0	0	0	0	3	0	0	0	0	0	0	0	0	0	0
																										asv11323	0	0	0	0	0	0	0	0	0	0	0	0	3	0	0	0	0	0	0	0	0	0	0
																										asv11324	3	0	0	0	0	0	0	0	0	0	0	0	0	0	0	0	0	0	0	0	0	0	0
																										asv11326	0	0	0	0	0	0	0	0	0	0	0	0	0	0	0	0	3	0	0	0	0	0	0
																										asv11329	0	0	0	0	0	0	0	0	0	0	0	0	0	0	0	0	0	3	0	0	0	0	0
																										asv1133	5	8	10	15	5	4	20	12	5	0	4	3	14	0	8	10	9	11	18	21	10	13	12
																										asv11332	0	0	0	0	0	0	0	0	3	0	0	0	0	0	0	0	0	0	0	0	0	0	0
																										asv11333	0	0	0	0	0	0	4	0	0	0	0	0	3	0	0	0	0	0	0	0	0	0	0
																										asv11334	0	0	0	0	0	0	0	0	0	0	0	0	0	0	0	0	0	0	0	0	0	4	0
																										asv11336	0	0	0	0	0	0	0	0	0	0	0	0	0	0	0	0	0	0	0	3	0	0	0
																										asv11338	0	3	0	0	0	0	0	0	3	0	0	0	0	3	0	0	0	0	0	0	0	0	0
																										asv1134	9	5	5	0	4	9	4	6	10	4	0	5	12	4	8	3	9	9	7	7	5	8	7
																										asv11340	0	0	0	0	0	0	0	0	0	0	0	0	0	0	0	3	0	0	0	0	0	0	0
																										asv11342	0	0	0	0	0	0	0	0	0	0	0	0	0	0	0	0	0	0	0	0	0	0	0
																										asv11343	0	3	0	0	0	0	0	0	0	0	0	0	0	0	0	0	0	0	0	0	0	0	0
																										asv11344	0	0	0	0	0	0	0	0	0	0	0	0	0	0	0	0	3	0	0	0	0	0	0
																										asv11347	0	0	4	0	0	0	0	0	0	0	0	0	0	0	0	0	0	0	0	0	0	0	0
																										asv11348	0	0	0	0	0	0	0	0	0	0	0	0	0	0	0	0	0	0	0	0	7	0	0
																										asv11349	0	0	0	0	3	0	0	0	0	0	0	0	0	0	0	0	3	0	0	0	0	0	0
																										asv1135	4	3	6	4	0	0	5	0	0	0	3	3	9	3	0	6	5	0	4	4	3	6	3
																										asv11351	3	0	0	0	0	0	0	0	0	0	0	0	0	0	0	0	0	0	0	0	0	0	0
																										asv11352	0	0	0	0	0	0	0	0	0	0	0	0	0	0	0	0	0	0	3	3	0	0	0
																										asv11353	0	0	0	0	0	5	0	0	0	0	0	0	0	0	0	0	0	0	0	0	0	0	0
																										asv11355	0	0	0	0	0	0	0	0	0	0	0	0	4	0	0	0	0	0	0	0	0	0	0
																										asv11356	0	0	0	0	0	0	0	0	0	0	0	0	0	0	0	0	0	0	0	0	0	0	0
																										asv11358	0	0	0	0	0	0	0	0	0	0	0	0	0	0	0	0	0	0	0	0	0	0	0
																										asv11359	0	0	0	0	0	0	0	0	0	0	0	0	0	0	0	0	0	0	0	0	0	0	0
																										asv1136	6	6	3	0	4	7	4	6	8	5	0	0	3	7	11	5	5	8	6	10	13	10	6
																										asv11362	0	0	0	0	0	0	0	0	0	0	0	0	0	0	0	0	3	0	0	0	0	3	0
																										asv11363	0	0	0	0	0	0	0	0	0	0	0	0	0	0	0	0	0	0	0	0	0	0	0
																										asv11364	0	0	0	0	0	0	0	0	0	0	0	0	0	3	0	0	0	0	0	0	0	0	0
																										asv11366	0	0	0	0	0	0	0	0	0	0	0	0	0	0	0	0	0	0	4	0	0	0	0
																										asv11367	0	0	0	0	0	0	0	0	0	0	0	0	0	0	0	0	0	3	0	0	0	0	0
																										asv11368	0	0	0	0	0	0	0	0	0	0	0	0	0	0	0	0	0	0	0	0	0	0	0
																										asv11369	0	0	0	0	0	3	0	0	0	4	0	0	0	0	0	0	0	0	0	0	0	0	3
																										asv1137	6	0	4	3	4	0	7	7	7	0	0	0	12	0	6	9	4	7	0	8	0	6	7
																										asv11370	0	0	0	0	0	0	3	0	0	0	0	0	0	0	4	0	0	0	0	0	0	0	0
																										asv11371	0	0	0	0	0	0	0	0	0	0	0	0	4	3	4	0	0	0	0	0	0	0	0
																										asv11372	0	0	0	0	3	0	0	0	0	0	0	0	0	0	0	0	0	0	0	0	0	0	0
																										asv11373	0	0	0	0	0	0	0	0	0	0	0	0	0	0	0	0	3	0	0	0	0	0	0
																										asv11374	0	0	0	0	0	0	0	0	0	0	0	0	0	0	0	0	0	0	5	0	0	0	3
																										asv11375	0	0	0	0	0	0	0	0	0	0	0	0	0	0	0	0	0	0	0	0	0	0	0
																										asv11377	0	0	0	0	0	0	4	3	5	0	0	0	0	0	0	4	0	0	0	0	0	0	0
																										asv11378	0	0	0	0	0	0	0	0	5	0	0	0	0	0	0	0	0	13	0	0	0	0	0
																										asv11379	0	0	0	0	0	0	0	0	4	0	0	0	0	0	0	0	0	7	0	0	0	0	0
																										asv1138	5	0	6	0	5	4	8	10	12	6	4	5	12	19	10	5	5	7	9	9	6	7	3
																										asv11380	0	0	0	0	0	0	0	0	11	0	0	0	0	0	0	0	0	8	0	0	0	0	0
																										asv11381	0	0	0	0	0	0	0	0	0	0	0	0	0	4	3	0	5	0	3	0	0	0	0
																										asv11382	0	0	0	0	0	0	0	0	0	0	0	0	3	0	0	0	0	0	0	0	0	0	0
																										asv11383	0	0	0	0	3	0	0	0	3	0	0	0	3	0	0	0	0	0	0	0	0	0	0
																										asv11384	0	0	0	10	0	0	0	0	0	0	0	0	0	0	0	0	0	0	0	0	0	0	0
																										asv11385	0	0	0	0	0	0	0	0	0	0	0	0	0	0	0	0	0	0	0	0	0	0	0
																										asv11386	0	0	0	0	0	0	0	0	0	0	0	0	0	0	0	0	0	0	6	0	3	0	0
																										asv11387	0	0	0	14	0	0	0	0	0	0	0	0	0	0	0	0	0	0	0	0	0	0	0
																										asv11388	0	0	0	0	0	0	0	0	0	0	0	0	0	0	0	0	0	0	0	0	0	0	0
																										asv11389	0	4	0	0	0	0	0	0	0	0	0	0	0	0	0	0	0	0	0	7	0	0	0
																										asv1139	12	8	13	14	24	33	6	30	25	14	12	5	5	0	4	5	6	8	30	13	32	23	52
																										asv11390	0	0	0	0	0	0	0	0	0	0	0	0	0	0	0	0	0	0	6	0	0	0	5
																										asv11391	0	0	4	13	11	12	6	7	8	0	5	6	0	0	0	0	0	0	0	0	0	0	0
																										asv11392	0	3	3	0	5	0	0	0	0	0	0	0	0	0	0	0	0	0	0	0	0	0	0
																										asv11393	3	0	4	0	0	0	0	4	0	10	10	9	0	0	0	0	0	0	0	0	0	0	0
																										asv11394	0	0	3	0	0	0	0	0	0	0	0	0	0	0	0	0	0	0	0	0	0	0	0
																										asv11399	0	0	0	4	0	0	0	0	0	0	0	0	0	0	0	0	0	0	0	0	0	0	0
																										asv114	78	71	81	72	65	64	53	49	47	27	9	46	24	43	40	47	75	69	33	53	45	54	63
																										asv1140	18	7	14	36	24	18	64	54	43	16	21	19	0	0	3	5	7	3	0	3	0	0	0
																										asv11401	0	0	0	0	3	3	0	0	0	0	0	0	0	0	0	0	0	0	0	0	0	0	0
																										asv11403	0	0	0	0	0	0	0	0	0	0	0	0	0	0	0	0	0	0	0	0	0	0	0
																										asv11405	0	0	0	0	0	0	0	4	0	0	0	0	0	0	0	0	0	0	0	0	0	0	0
																										asv11406	0	0	0	0	0	0	0	0	0	0	0	0	0	0	0	0	0	0	0	0	3	0	0
																										asv11407	0	0	0	0	0	0	0	0	0	0	0	0	0	0	0	3	5	0	0	0	0	0	0
																										asv1141	0	0	3	6	8	4	6	5	0	4	0	5	8	0	3	6	7	9	14	30	11	6	4
																										asv11413	0	0	3	0	0	0	0	0	0	0	0	0	0	0	0	0	0	0	0	0	0	0	0
																										asv11415	0	0	0	0	0	0	0	0	0	0	0	0	0	0	0	0	0	0	6	3	0	0	0
																										asv11418	0	0	0	0	0	0	0	0	0	0	0	0	0	0	0	0	3	0	0	0	0	0	0
																										asv1142	0	8	0	0	4	0	0	6	12	3	0	4	8	3	28	15	5	6	5	4	11	13	35
																										asv11420	0	0	0	0	0	0	0	0	0	0	0	0	0	0	0	0	0	0	0	0	0	0	3
																										asv11421	0	0	0	0	0	0	0	0	0	0	0	0	0	0	0	3	0	0	0	0	0	0	0
																										asv11422	0	0	0	5	0	0	0	0	0	0	0	0	0	0	0	0	0	0	0	0	0	0	0
																										asv11423	0	0	0	4	0	0	0	0	0	0	0	0	0	0	0	0	0	0	0	0	0	0	0
																										asv11428	0	0	0	0	0	0	0	0	0	0	0	0	0	0	0	0	0	0	0	0	0	0	0
																										asv1143	0	4	8	0	5	3	5	4	4	0	0	0	4	3	0	6	0	6	6	5	7	0	6
																										asv11432	0	0	0	0	0	0	0	0	0	0	0	0	0	0	0	0	0	3	0	0	0	0	0
																										asv11433	0	0	0	0	0	0	0	0	0	0	0	0	0	0	0	0	0	0	0	5	0	0	0
																										asv11436	0	0	0	0	0	0	0	0	0	0	0	0	3	0	0	0	0	0	0	0	0	0	0
																										asv1144	0	0	3	0	0	0	4	0	0	5	0	0	8	0	3	0	0	3	0	0	0	0	0
																										asv11440	0	0	0	3	0	0	0	0	0	0	0	0	0	0	0	0	0	0	0	0	0	0	0
																										asv11442	0	0	0	0	0	0	0	0	0	0	0	0	0	0	0	0	0	0	0	0	0	0	0
																										asv11443	0	0	0	0	0	0	0	0	0	0	0	0	0	0	0	0	0	3	0	0	0	0	0
																										asv11446	0	0	0	0	0	0	0	0	0	0	0	0	0	0	3	0	0	0	0	0	0	0	0
																										asv1145	8	11	7	4	19	8	9	7	8	7	19	13	13	5	19	15	4	12	7	10	9	6	21
																										asv11453	0	0	0	0	0	0	0	4	0	0	0	0	0	0	0	0	0	0	0	3	0	0	0
																										asv11454	0	0	0	0	0	0	0	0	0	0	0	0	0	0	0	0	0	0	0	8	0	0	0
																										asv11456	0	0	0	0	0	0	0	0	0	0	0	0	0	0	4	0	0	0	0	0	0	0	0
																										asv11457	0	0	0	0	0	0	0	0	0	0	0	0	0	0	0	0	0	0	0	0	0	4	0
																										asv1146	16	10	16	24	11	17	20	10	19	17	3	8	9	8	4	12	14	10	11	11	11	13	8
																										asv11460	0	0	0	0	0	0	0	0	0	0	0	3	0	0	0	0	0	0	0	0	0	0	0
																										asv11461	0	0	0	0	0	0	0	0	0	0	0	0	5	0	0	0	0	0	0	0	0	0	0
																										asv11462	0	0	0	0	0	0	0	0	0	0	0	0	0	0	0	0	0	3	0	0	0	0	0
																										asv11463	0	0	0	0	0	0	0	0	0	0	0	0	0	0	0	0	0	0	0	3	0	0	0
																										asv11468	0	0	0	0	0	0	0	0	3	0	0	0	0	0	0	0	0	0	0	3	0	0	0
																										asv1147	9	4	4	8	0	0	3	3	11	0	4	0	16	12	8	10	13	12	9	4	8	0	4
																										asv11473	0	0	0	0	0	0	0	0	0	0	0	0	0	0	3	0	0	0	0	0	0	0	0
																										asv11477	0	0	0	0	0	0	0	0	0	0	0	0	0	0	0	0	0	0	0	0	0	0	3
																										asv11478	0	0	0	0	0	3	0	0	0	0	0	0	0	0	0	0	3	0	0	0	0	0	0
																										asv1148	0	0	4	18	18	17	0	0	0	13	15	13	9	9	8	4	4	0	10	8	10	72	75
																										asv11485	0	0	0	0	0	0	0	0	0	0	0	0	0	0	0	0	0	0	0	0	0	0	0
																										asv11486	0	0	0	0	0	0	0	0	3	0	0	0	0	0	0	0	0	0	0	0	0	0	0
																										asv11488	0	0	0	0	0	0	0	0	0	0	0	0	0	3	0	0	0	0	0	0	0	0	0
																										asv11489	0	0	0	0	0	0	0	0	0	0	0	0	0	0	0	0	0	0	0	0	0	4	0
																										asv1149	5	0	4	0	10	6	7	0	5	0	0	0	5	0	3	0	0	7	0	3	4	5	4
																										asv11490	0	0	0	0	0	0	0	0	0	0	0	0	0	0	0	0	3	0	0	0	0	0	0
																										asv11498	0	0	0	0	0	0	0	0	0	0	0	0	0	3	0	0	0	0	0	0	0	0	0
																										asv115	12	10	14	13	3	15	17	21	10	12	10	18	23	24	22	40	20	25	23	16	18	22	17
																										asv1150	8	8	4	11	11	15	11	4	8	6	3	4	5	8	4	9	11	6	15	12	3	8	11
																										asv11507	0	0	0	0	0	0	0	0	0	0	0	0	0	0	0	0	0	3	0	0	0	0	0
																										asv11508	0	0	0	0	3	0	0	0	0	0	0	0	0	0	0	0	0	0	0	0	0	0	0
																										asv11509	0	0	0	0	0	0	0	0	0	0	0	0	0	0	0	0	0	3	0	0	0	0	0
																										asv1151	12	10	11	57	75	64	5	12	0	7	16	10	3	5	8	8	5	7	0	0	3	9	6
																										asv11512	0	0	3	0	0	0	0	0	0	0	0	0	0	0	0	0	0	0	0	0	0	0	0
																										asv11513	0	0	0	0	0	0	0	0	0	0	0	0	4	0	0	0	0	0	0	0	0	0	0
																										asv11514	0	0	0	3	0	0	0	0	0	0	0	0	0	0	0	0	0	0	0	0	0	0	0
																										asv11515	0	0	0	0	0	0	0	0	0	0	0	0	0	0	0	0	0	0	0	0	0	0	3
																										asv11516	0	0	0	0	0	0	0	0	0	0	0	0	0	0	0	0	0	0	0	0	3	0	0
																										asv11519	0	0	3	0	0	0	0	0	0	0	0	0	0	0	0	0	0	0	0	0	0	0	0
																										asv1152	3	3	7	6	0	3	3	0	6	0	0	0	4	5	0	5	3	6	10	5	0	4	3
																										asv11522	0	0	0	0	0	0	3	0	0	0	0	0	0	0	0	0	0	0	0	0	0	0	0
																										asv11524	0	0	0	0	0	0	0	0	0	0	0	0	0	0	0	0	3	0	0	0	0	0	0
																										asv11525	0	0	0	0	0	0	0	0	0	0	0	0	0	0	0	0	0	4	0	0	0	0	0
																										asv11529	0	0	0	0	0	0	0	0	0	0	0	0	0	0	0	0	0	0	0	0	0	0	0
																										asv1153	3	0	9	6	0	3	14	9	6	9	0	5	7	4	8	9	5	3	5	8	4	5	5
																										asv11531	0	0	0	0	0	0	3	0	0	0	0	0	0	0	0	0	0	0	0	0	0	0	0
																										asv11532	0	0	0	0	0	0	0	0	0	0	0	0	0	0	0	4	0	0	0	0	0	0	0
																										asv1154	9	0	0	3	0	0	3	0	0	0	3	3	11	4	4	0	3	4	9	8	9	6	4
																										asv11542	0	0	0	7	0	0	0	0	0	0	0	0	0	0	0	0	0	0	0	0	0	0	0
																										asv11543	0	0	0	0	0	0	0	0	0	0	0	0	0	0	4	0	0	0	0	0	0	0	0
																										asv11544	0	0	0	0	0	0	0	0	0	0	0	0	0	0	0	0	3	0	0	0	0	0	0
																										asv11549	0	0	0	0	0	0	0	0	0	0	0	0	0	0	0	0	0	4	0	0	0	0	0
																										asv1155	0	3	0	0	5	0	5	0	0	6	0	3	3	3	7	13	4	6	0	0	3	5	0
																										asv11551	3	0	0	0	0	0	0	0	0	0	0	0	0	5	0	0	0	0	0	0	0	0	0
																										asv11553	0	0	0	0	0	0	0	0	0	0	0	0	0	0	0	0	0	0	0	0	0	0	0
																										asv11556	0	0	0	0	0	0	4	0	0	0	0	0	0	0	0	0	0	0	0	0	0	0	0
																										asv11557	0	0	0	4	0	0	0	0	0	0	0	0	0	0	0	0	0	0	0	0	0	0	0
																										asv11558	0	0	0	0	0	0	0	0	0	0	0	0	3	0	3	0	0	0	0	0	0	0	0
																										asv11559	0	0	0	0	0	0	0	0	0	0	0	0	0	3	0	0	0	0	0	0	0	0	0
																										asv1156	3	3	3	0	0	0	3	0	3	5	0	0	13	7	3	0	5	11	12	0	5	4	3
																										asv11560	0	0	0	0	0	0	0	0	0	0	3	0	0	0	0	0	0	0	0	3	0	0	0
																										asv11561	0	0	0	3	0	0	0	0	0	0	0	0	0	0	0	0	0	0	0	0	0	0	0
																										asv11563	0	0	0	0	0	0	0	0	0	0	0	0	0	0	3	0	0	0	0	0	0	0	0
																										asv11564	0	0	0	0	0	0	0	0	0	0	0	0	0	0	0	0	0	0	0	0	0	0	0
																										asv11565	0	4	0	0	0	0	0	0	0	0	0	0	0	0	0	0	0	0	0	0	0	0	0
																										asv11567	0	0	0	0	0	0	0	0	0	0	0	0	0	0	0	0	0	0	0	0	3	0	0
																										asv11568	0	0	0	0	0	0	0	0	0	0	0	0	0	0	0	0	0	0	0	0	3	0	0
																										asv1157	3	0	0	0	0	0	6	3	3	0	4	0	15	8	0	5	5	0	4	0	0	0	3
																										asv11571	0	0	0	0	0	0	0	0	0	0	0	0	5	0	0	0	0	0	0	0	0	0	0
																										asv11574	0	0	0	0	0	0	0	0	0	0	0	0	0	0	7	0	0	0	0	0	0	0	0
																										asv11575	0	0	0	0	0	0	0	0	0	0	0	0	0	0	0	0	0	0	0	0	0	0	0
																										asv11576	0	0	0	0	0	0	0	0	4	0	0	0	0	0	0	0	0	0	0	0	0	0	0
																										asv11579	0	0	0	3	0	0	0	0	0	0	0	0	0	0	0	0	0	0	0	0	0	3	0
																										asv1158	0	62	58	0	0	0	0	0	0	0	0	3	0	0	0	0	0	0	0	83	77	0	0
																										asv11580	3	0	0	0	0	0	0	0	0	0	0	0	0	0	0	0	0	0	0	0	0	0	0
																										asv11581	0	0	0	0	0	0	0	0	0	0	0	0	0	0	0	0	0	0	0	0	0	0	0
																										asv11582	0	0	0	0	0	0	0	0	0	0	0	0	0	0	0	0	3	0	0	0	0	0	0
																										asv11583	0	0	0	0	0	0	0	0	0	0	0	0	0	0	0	0	0	0	0	0	0	0	0
																										asv11584	0	0	0	0	0	0	0	0	0	0	0	0	0	0	0	0	0	0	0	3	0	0	0
																										asv11587	3	0	0	0	0	0	0	0	0	0	0	0	0	0	0	0	0	3	0	0	0	0	0
																										asv11588	0	0	0	0	0	0	0	0	0	0	0	0	0	0	0	0	0	0	0	0	0	0	0
																										asv11589	0	0	0	0	0	0	0	0	0	0	0	4	0	0	0	0	0	0	0	0	0	0	0
																										asv1159	6	0	4	4	0	0	0	8	4	3	5	4	3	7	4	12	0	6	9	6	11	5	6
																										asv11590	0	0	0	0	0	0	0	0	0	0	0	0	0	0	3	0	0	0	5	0	0	0	0
																										asv11591	0	0	0	0	0	0	0	0	0	0	0	0	3	0	0	0	0	0	0	0	0	0	0
																										asv11596	0	0	0	0	0	0	0	0	0	0	0	0	0	0	0	0	0	0	0	0	0	0	0
																										asv11597	0	0	0	0	0	0	0	0	0	0	0	0	0	0	0	0	3	0	0	0	0	0	0
																										asv11598	0	0	0	0	0	0	0	0	0	0	0	0	0	0	0	0	0	3	0	0	0	0	0
																										asv116	78	60	64	90	89	94	107	104	95	46	42	68	75	41	95	142	111	95	115	101	92	92	102
																										asv1160	0	3	0	0	3	5	9	10	7	5	0	5	12	0	6	8	13	13	8	3	9	6	0
																										asv11600	0	0	0	0	0	0	0	0	0	0	0	0	0	0	0	0	0	0	0	0	0	0	0
																										asv11603	0	0	0	0	0	0	0	0	0	0	0	0	0	0	0	0	0	0	0	0	0	0	0
																										asv11605	0	0	0	0	0	0	0	0	0	0	0	0	0	3	0	0	0	0	0	0	0	0	0
																										asv11606	0	0	0	0	0	0	0	0	0	0	0	0	0	0	0	3	0	0	0	0	0	0	0
																										asv1161	0	0	4	0	3	9	7	0	0	0	0	0	4	5	5	7	3	3	3	0	3	4	3
																										asv11612	0	0	0	0	0	0	0	0	0	0	0	0	0	0	0	0	0	0	4	0	0	0	0
																										asv11616	0	0	0	0	0	0	0	0	0	0	0	0	0	0	0	3	0	0	0	0	0	0	0
																										asv11617	0	0	0	0	0	0	0	0	0	0	0	0	0	0	0	0	0	0	0	3	0	0	0
																										asv11618	0	0	0	0	0	0	0	0	0	3	0	0	0	0	0	0	0	0	0	0	0	0	0
																										asv1162	0	0	3	4	0	4	0	0	0	5	0	4	6	5	5	3	0	3	0	4	6	11	10
																										asv11620	0	0	0	0	0	0	0	3	0	0	0	0	0	0	0	0	0	0	0	0	0	0	0
																										asv11622	0	0	0	0	0	0	0	0	0	0	0	0	0	0	0	0	4	0	4	0	0	0	0
																										asv11623	0	0	0	0	0	0	0	0	0	0	0	0	0	4	0	0	0	0	0	0	0	0	0
																										asv11624	0	0	0	0	0	0	0	0	0	4	4	0	0	0	0	0	0	0	0	0	0	0	0
																										asv11626	0	0	0	0	0	0	0	0	0	0	0	0	0	0	0	0	4	0	0	0	0	0	0
																										asv11627	0	0	0	0	0	0	0	0	0	0	0	0	0	0	0	0	0	0	0	0	3	0	0
																										asv1163	17	14	16	10	16	12	16	23	11	8	10	15	9	9	6	15	11	11	24	19	12	11	13
																										asv11634	0	0	0	0	0	0	0	0	0	0	0	0	0	0	0	0	0	4	0	0	0	0	0
																										asv11636	0	0	3	0	0	0	0	0	0	0	0	0	0	0	0	0	0	0	0	0	0	0	0
																										asv11637	0	4	0	0	0	0	0	0	0	0	0	0	0	0	0	0	0	0	0	0	0	0	0
																										asv1164	8	9	7	7	4	3	4	6	7	0	7	8	7	3	8	11	13	8	13	11	5	9	11
																										asv11642	0	0	0	0	0	0	0	0	0	0	0	0	0	0	0	0	0	3	0	0	0	0	0
																										asv11643	0	0	0	0	0	0	0	0	0	0	0	0	0	3	0	4	3	0	0	0	3	0	0
																										asv11644	0	0	0	0	0	0	0	0	0	0	0	0	0	0	0	0	0	0	7	0	11	0	0
																										asv11647	0	0	0	0	0	0	0	0	0	0	0	0	0	0	0	0	0	0	0	0	3	0	0
																										asv1165	5	0	3	5	6	10	5	7	11	7	6	3	8	3	5	22	17	10	13	17	11	9	7
																										asv11650	0	0	0	0	0	0	0	0	0	0	0	0	0	0	0	0	0	0	0	0	0	0	3
																										asv11654	0	0	0	0	0	0	0	0	0	0	0	0	0	0	3	0	0	0	0	0	0	0	0
																										asv11655	0	0	0	0	0	0	0	0	0	0	0	0	0	0	0	0	0	0	0	0	0	3	0
																										asv11657	0	0	0	0	0	0	0	0	0	0	0	0	0	0	0	0	0	0	0	3	0	0	0
																										asv11658	0	0	0	0	0	0	0	0	0	0	0	0	0	0	0	0	0	0	0	0	0	3	0
																										asv11659	0	0	0	0	0	0	0	0	0	0	0	0	0	0	0	4	0	0	0	0	0	0	0
																										asv1166	8	6	0	0	6	3	3	3	0	4	6	7	10	5	6	9	0	8	8	9	8	7	9
																										asv11660	0	0	0	0	0	0	0	0	0	0	0	0	0	0	0	0	0	0	0	0	0	0	4
																										asv11662	0	0	0	0	0	0	0	0	0	0	0	0	0	0	0	0	0	0	0	0	0	0	0
																										asv11663	7	3	5	0	0	0	0	0	0	3	7	3	6	14	3	0	0	0	0	3	0	0	0
																										asv11664	0	0	0	0	0	0	0	0	0	0	0	0	0	0	0	0	3	0	0	0	0	0	0
																										asv11665	0	0	0	0	0	0	0	0	0	0	0	0	0	0	0	3	0	0	0	0	0	0	0
																										asv11666	0	0	0	0	0	0	0	0	0	0	0	0	3	5	6	5	3	4	0	0	0	0	0
																										asv11667	0	0	0	0	0	0	0	0	0	4	0	0	0	3	0	0	0	0	0	0	0	0	0
																										asv11668	0	0	0	0	0	0	0	0	0	0	0	0	0	0	3	0	0	0	0	3	0	0	0
																										asv1167	8	5	4	4	3	0	0	5	0	7	6	0	7	8	6	9	5	13	5	5	6	8	5
																										asv11671	0	0	0	0	0	0	0	0	0	0	3	0	0	0	0	0	0	0	0	0	0	0	0
																										asv11675	0	0	0	0	0	0	3	0	0	0	0	0	0	0	0	0	0	0	0	0	0	0	0
																										asv11676	0	0	0	0	0	0	0	0	0	0	0	0	0	0	0	0	0	0	0	0	6	0	0
																										asv11677	0	0	0	0	0	0	0	0	0	0	0	0	0	0	0	0	0	0	0	0	0	0	0
																										asv1168	21	13	4	15	21	17	7	19	19	30	61	36	7	14	5	4	5	0	3	9	7	6	12
																										asv11680	0	0	0	3	0	0	0	0	0	0	0	0	0	0	0	0	0	0	0	0	0	0	0
																										asv11681	3	0	0	0	0	0	0	0	0	0	0	0	0	0	0	0	3	0	0	0	0	0	0
																										asv11682	0	0	0	0	0	0	0	0	0	0	0	0	0	0	0	0	0	0	0	0	0	0	0
																										asv11686	0	0	0	0	0	0	0	0	0	0	0	0	0	0	0	0	0	0	3	0	0	0	0
																										asv11689	0	0	0	0	0	0	0	0	0	0	0	0	0	0	0	0	0	0	0	0	0	0	0
																										asv1169	7	7	6	14	11	10	13	0	8	4	10	8	11	11	11	9	16	7	10	8	9	5	9
																										asv11690	0	0	0	0	0	0	0	0	0	0	0	0	0	0	0	0	0	0	0	0	0	0	4
																										asv11691	0	0	0	0	0	0	0	0	0	0	0	0	0	0	0	0	3	0	0	0	0	0	0
																										asv11692	0	0	0	0	0	0	4	0	0	0	0	0	0	0	0	0	0	0	0	0	0	0	3
																										asv11693	0	0	0	4	0	0	0	0	3	4	0	0	4	0	0	0	0	0	0	0	0	0	0
																										asv11694	0	0	0	0	0	0	0	0	0	0	0	3	0	0	0	3	3	3	0	0	0	0	0
																										asv11695	0	0	0	0	0	0	0	0	0	0	0	0	0	0	0	0	0	0	0	0	0	0	0
																										asv11696	0	0	0	0	0	0	0	0	0	0	0	0	0	0	0	0	3	0	0	0	0	0	0
																										asv117	152	134	145	160	170	132	108	137	51	190	155	210	52	51	52	31	49	44	34	26	18	46	40
																										asv1170	3	4	3	4	6	4	3	0	0	3	0	0	3	3	0	7	6	6	5	9	5	5	6
																										asv11700	0	0	0	0	0	0	0	0	0	3	0	0	0	0	0	0	0	0	0	0	0	0	0
																										asv11701	0	0	0	0	0	0	0	0	0	0	0	0	0	0	0	3	0	0	0	0	0	0	0
																										asv11706	0	0	0	0	0	0	0	0	0	0	0	0	0	0	0	0	0	5	0	0	0	0	0
																										asv11707	0	0	0	0	0	0	0	0	0	0	0	0	0	0	0	0	0	0	0	0	0	0	0
																										asv11708	0	0	0	0	0	0	0	3	0	0	0	0	0	0	0	0	0	0	0	0	0	0	0
																										asv1171	0	5	0	0	0	0	6	4	0	0	3	0	8	0	8	0	0	3	3	7	3	0	0
																										asv11710	0	5	5	0	0	0	0	0	0	0	0	0	0	0	0	0	0	0	0	4	3	0	0
																										asv11712	0	0	0	0	0	0	0	0	0	0	0	0	0	0	4	0	0	0	0	0	0	0	0
																										asv11713	0	0	0	0	0	0	0	0	0	0	0	0	0	0	0	0	0	0	0	0	0	0	0
																										asv11715	0	0	0	0	5	0	0	0	0	0	0	0	0	0	0	0	0	0	0	0	0	0	0
																										asv11716	0	4	0	0	0	0	0	0	0	0	0	0	0	0	0	0	0	0	0	0	3	0	0
																										asv11719	0	0	0	0	0	0	0	0	0	0	0	0	0	3	0	0	0	0	0	0	0	0	0
																										asv1172	3	0	6	5	3	7	5	0	5	4	0	5	5	8	9	5	14	13	11	11	9	9	6
																										asv11721	0	0	0	0	0	0	0	0	0	0	0	0	0	0	0	0	0	0	5	0	0	3	0
																										asv11723	0	5	6	0	0	0	0	0	0	0	0	0	0	0	0	0	0	0	0	0	0	0	0
																										asv11724	0	0	0	0	0	0	0	0	0	0	0	0	0	0	0	0	0	0	0	0	0	0	0
																										asv11725	0	8	4	0	0	0	0	0	0	0	0	0	0	0	0	0	0	0	0	0	0	0	0
																										asv11728	0	0	0	0	0	0	0	0	0	0	0	0	0	0	0	0	0	3	0	0	0	0	0
																										asv11729	0	0	0	0	0	0	0	0	0	0	0	0	0	0	0	0	0	0	0	0	0	0	0
																										asv1173	6	6	0	8	0	0	0	5	3	3	0	0	0	0	0	0	7	3	5	9	3	3	0
																										asv11730	0	0	0	0	0	0	0	0	0	0	0	0	0	0	0	0	0	0	0	0	0	0	0
																										asv11737	0	8	3	0	0	0	0	0	0	0	0	0	0	0	0	0	0	0	0	0	0	0	0
																										asv1174	3	0	0	0	3	0	0	0	7	4	6	0	12	6	9	6	10	7	27	19	22	23	35
																										asv11741	0	0	0	0	0	0	0	0	0	0	0	0	0	0	0	0	0	0	0	0	0	0	4
																										asv11742	3	0	0	0	0	0	0	0	0	0	0	0	0	0	0	0	0	0	0	0	0	0	0
																										asv11744	0	0	0	0	3	0	0	0	0	0	0	0	0	0	4	0	0	0	0	0	0	0	0
																										asv11746	0	0	0	0	0	0	0	0	0	0	0	0	0	0	0	0	0	0	0	0	0	0	0
																										asv11748	0	0	0	0	0	0	0	0	0	0	0	0	0	3	0	0	0	0	0	0	0	0	0
																										asv11749	0	0	0	0	0	0	0	0	0	0	0	0	0	0	0	3	0	0	0	3	0	0	0
																										asv1175	6	5	8	0	0	0	7	12	6	0	6	0	17	3	7	10	16	8	8	13	7	6	8
																										asv11750	0	0	0	0	0	0	0	3	0	0	0	0	0	0	0	0	0	0	0	0	0	0	0
																										asv11751	0	0	0	4	0	0	0	0	0	0	0	0	0	0	0	0	0	3	0	0	0	0	0
																										asv11754	0	0	0	0	0	0	0	0	5	0	0	0	0	0	0	0	3	0	0	0	3	0	0
																										asv11755	0	0	0	0	0	0	0	0	0	0	0	0	0	0	0	0	0	0	0	0	0	0	0
																										asv11757	0	0	0	0	0	0	0	0	0	0	0	3	0	0	0	0	0	0	0	0	0	0	0
																										asv11758	0	0	0	0	0	0	3	3	0	0	0	0	0	0	0	3	0	0	0	0	0	0	0
																										asv1176	12	14	14	38	18	27	12	12	15	9	5	19	17	14	6	13	15	10	16	10	21	10	28
																										asv11760	0	0	0	0	0	0	0	0	0	0	0	0	0	0	0	3	0	0	0	0	0	0	0
																										asv11762	0	0	0	0	0	0	0	0	0	0	0	0	0	0	0	0	0	0	0	0	0	0	3
																										asv11763	0	0	0	0	0	0	0	0	0	0	0	0	0	0	0	0	0	0	0	3	0	0	0
																										asv1177	6	6	10	8	0	10	7	8	4	6	5	7	4	4	0	13	9	7	6	11	4	7	4
																										asv11771	0	0	0	0	0	0	0	0	0	0	0	0	0	0	0	3	0	0	0	0	0	0	0
																										asv11773	0	0	0	0	0	0	0	0	0	0	5	0	0	4	0	0	0	0	0	0	0	0	0
																										asv11774	3	0	3	0	0	0	0	0	0	0	0	0	0	0	0	0	0	0	0	0	0	0	0
																										asv11776	0	0	0	3	0	0	0	0	0	0	0	0	0	0	0	0	0	0	0	0	0	0	0
																										asv11777	0	3	0	0	0	0	0	0	0	0	0	0	0	0	3	0	0	0	0	0	0	0	0
																										asv11779	0	0	0	0	0	0	0	0	0	0	0	0	0	0	4	0	0	0	0	0	0	0	0
																										asv1178	4	0	0	0	5	0	9	0	7	4	0	0	11	5	0	12	3	12	3	9	6	5	0
																										asv11781	0	0	0	0	0	0	0	0	0	0	0	0	5	0	0	0	4	0	0	0	0	0	0
																										asv11783	0	0	0	0	0	0	0	0	0	0	0	0	0	0	0	0	0	0	0	0	0	0	0
																										asv11785	0	0	0	0	0	0	3	0	0	0	0	0	0	0	0	0	0	0	0	0	0	0	0
																										asv11787	0	0	0	0	0	0	0	0	0	0	0	0	0	0	0	0	0	0	0	0	0	3	0
																										asv11788	0	0	0	0	0	0	0	0	0	0	0	0	0	0	0	0	0	0	0	4	0	4	0
																										asv11789	0	0	0	0	0	0	0	0	0	0	0	0	0	0	0	0	0	0	0	0	0	0	4
																										asv1179	4	3	4	3	0	4	0	6	0	0	3	0	3	5	7	7	0	9	4	8	0	6	0
																										asv11790	0	0	0	0	0	0	0	0	0	0	0	0	0	0	4	0	0	0	0	0	0	0	0
																										asv11791	0	0	0	3	0	0	0	0	0	0	0	0	0	0	0	0	0	0	0	0	0	3	0
																										asv11792	0	0	0	0	0	0	0	0	0	0	0	0	0	0	0	0	0	0	0	0	0	6	0
																										asv11793	0	0	0	0	0	0	0	0	0	0	0	0	0	0	0	0	0	0	3	0	0	0	0
																										asv11794	0	0	0	0	0	0	0	0	0	0	0	0	0	0	5	0	0	0	0	0	0	0	0
																										asv11795	0	0	0	0	0	0	0	0	0	0	0	0	0	0	0	0	0	0	0	0	3	0	0
																										asv11797	0	0	0	0	0	0	0	0	0	0	0	0	0	0	0	3	4	0	0	0	0	0	0
																										asv11798	0	0	0	0	0	0	0	4	0	0	0	0	0	0	0	0	0	0	0	0	0	0	0
																										asv11799	3	0	0	0	0	0	0	0	0	0	0	0	0	0	0	0	0	0	0	0	0	0	0
																										asv118	139	161	146	120	144	159	32	53	32	61	52	45	47	28	35	69	53	50	53	61	58	99	150
																										asv1180	0	3	8	0	9	12	14	9	16	5	5	9	14	8	5	17	6	9	21	24	21	12	13
																										asv11800	0	0	0	0	0	0	0	0	0	0	0	0	0	4	0	0	3	0	0	0	0	0	0
																										asv11802	0	0	3	4	0	3	0	4	0	0	0	0	0	0	0	0	4	0	0	0	0	0	0
																										asv11803	0	0	0	0	0	0	0	0	0	0	0	0	0	3	0	6	6	4	0	0	0	0	0
																										asv11804	0	0	0	0	0	0	0	0	0	0	0	0	0	0	0	0	4	0	0	0	0	0	0
																										asv11805	0	0	0	0	0	0	0	0	0	0	0	0	0	0	0	3	0	0	0	3	4	0	0
																										asv11806	0	0	0	0	0	0	0	0	0	0	0	0	0	0	0	0	0	0	0	0	0	0	0
																										asv11808	0	0	0	0	0	0	0	0	0	0	0	0	4	0	0	0	0	0	0	0	0	0	0
																										asv11809	0	0	0	0	0	0	0	0	3	0	3	0	0	0	3	0	3	0	0	0	0	0	0
																										asv1181	0	0	0	5	0	0	5	5	11	0	5	9	5	3	0	9	0	10	0	0	4	6	0
																										asv11810	0	3	0	4	0	0	0	0	0	0	0	0	0	0	0	0	0	0	0	0	0	0	0
																										asv11811	0	0	0	0	0	0	0	0	5	0	0	0	0	0	0	0	0	7	0	0	0	0	0
																										asv11812	0	0	0	0	0	0	0	0	7	0	0	0	0	0	0	0	0	8	0	0	0	0	0
																										asv11813	0	0	0	0	0	0	0	0	3	0	0	0	0	0	0	0	3	0	0	0	0	0	0
																										asv11814	0	0	0	0	0	0	0	0	0	0	0	3	0	0	0	0	0	0	3	0	0	4	7
																										asv11816	0	0	0	5	0	4	0	3	0	0	0	0	0	0	0	0	0	0	0	0	0	0	0
																										asv11817	0	0	0	0	0	0	0	3	0	0	0	0	0	0	0	0	0	0	0	0	0	0	0
																										asv11818	0	0	0	0	0	0	0	0	0	0	0	0	0	3	0	5	0	0	0	0	0	0	0
																										asv11819	0	0	0	0	0	0	0	4	0	0	0	0	0	0	0	0	0	3	3	0	0	0	0
																										asv1182	8	5	12	21	19	22	37	33	35	15	26	21	9	0	5	4	0	4	4	4	6	4	6
																										asv11821	0	0	0	0	0	0	0	0	0	0	0	0	0	0	0	0	0	3	0	0	0	0	0
																										asv11822	0	0	0	0	0	0	0	0	0	0	0	6	0	0	0	0	0	0	0	3	0	0	0
																										asv11823	0	0	0	0	0	0	0	0	0	0	0	0	0	0	0	0	0	0	0	0	0	6	0
																										asv11824	0	0	0	0	0	0	3	0	0	0	0	0	0	0	3	11	5	0	0	0	0	0	0
																										asv11825	0	0	0	5	0	0	0	0	0	0	0	0	0	0	0	0	0	0	0	0	0	5	0
																										asv11826	0	0	0	3	0	0	0	0	0	0	0	0	0	0	0	0	3	0	0	0	0	0	0
																										asv11827	0	0	0	8	0	0	0	0	0	0	0	0	0	0	0	0	0	0	0	0	0	0	0
																										asv11828	0	0	0	0	0	0	0	0	0	0	0	0	0	0	0	0	4	0	0	0	0	5	0
																										asv11829	0	0	0	8	0	0	0	0	0	0	0	0	0	0	0	0	0	0	0	0	0	5	0
																										asv1183	4	6	6	4	0	6	3	4	0	3	0	3	5	0	0	5	4	0	7	7	4	0	4
																										asv11830	0	0	0	0	0	0	0	0	0	0	0	0	0	0	0	0	0	0	0	0	0	0	0
																										asv11831	4	0	0	0	0	0	0	0	0	0	0	0	0	0	0	0	0	0	0	0	0	0	0
																										asv11832	0	0	0	0	0	0	0	0	4	3	0	0	0	0	0	0	3	0	4	3	0	0	3
																										asv11833	0	0	0	0	0	0	0	0	0	0	0	0	0	0	3	0	3	0	0	0	3	5	4
																										asv11834	0	0	0	0	0	0	0	0	0	0	0	0	0	0	0	0	0	0	0	0	0	0	0
																										asv11835	4	3	3	3	0	0	0	0	0	0	0	0	0	0	0	0	0	0	0	0	0	0	0
																										asv11836	0	0	0	0	0	0	3	0	0	0	0	0	0	0	0	0	0	0	6	8	0	0	0
																										asv11837	0	5	0	0	0	0	0	0	0	0	0	0	0	0	0	0	0	0	0	7	6	0	0
																										asv11838	0	0	6	0	0	0	6	0	4	0	0	0	0	0	0	0	0	0	0	0	0	0	0
																										asv11839	0	0	0	0	0	0	0	0	0	0	0	0	0	0	0	0	0	5	0	0	0	0	0
																										asv1184	0	4	4	0	3	0	3	4	8	0	6	4	9	0	0	8	7	9	9	9	8	7	4
																										asv11840	0	0	0	0	0	0	0	0	0	0	0	0	0	0	0	0	0	0	5	7	0	0	0
																										asv11841	0	0	0	0	0	0	13	6	3	0	0	0	0	0	0	0	0	0	0	0	0	0	0
																										asv11842	4	0	0	0	0	3	0	0	0	3	0	0	0	3	0	0	0	0	0	0	0	0	0
																										asv11843	0	0	0	3	0	0	0	0	0	0	0	0	0	0	0	0	0	0	0	3	0	0	3
																										asv11844	0	0	0	0	0	0	0	0	3	0	0	0	0	0	0	0	0	0	0	0	0	0	0
																										asv11846	0	0	0	0	0	3	0	0	0	0	0	0	0	0	0	0	0	0	0	0	0	0	0
																										asv11848	0	0	0	0	0	0	0	0	0	0	0	0	0	0	0	0	3	0	0	0	0	0	0
																										asv11849	0	0	0	0	0	0	0	0	5	4	0	0	0	0	0	0	0	0	0	0	0	0	0
																										asv1185	3	4	3	0	3	0	7	6	5	0	3	3	16	0	8	12	16	10	10	12	8	10	5
																										asv11850	0	0	0	0	0	0	0	0	0	0	0	0	3	0	0	0	0	0	0	0	0	0	0
																										asv11853	0	0	0	0	0	0	0	0	0	0	0	0	0	0	0	0	0	0	3	3	0	0	0
																										asv11856	0	0	0	0	0	0	0	0	0	0	0	0	0	0	0	0	0	0	0	0	0	0	0
																										asv11858	0	0	0	0	0	0	0	0	0	0	0	0	0	0	0	0	0	0	0	0	0	0	0
																										asv11859	0	0	0	0	0	0	0	0	0	0	0	0	0	0	0	0	0	0	0	4	0	0	0
																										asv1186	3	8	8	5	0	6	3	3	7	0	0	0	6	5	3	6	7	9	5	5	4	8	3
																										asv11866	0	4	0	0	0	0	0	0	0	0	0	0	0	0	0	0	0	0	0	0	0	0	0
																										asv11869	0	0	0	0	0	0	0	0	0	0	0	0	0	0	0	0	0	6	0	0	0	0	0
																										asv1187	0	0	4	0	0	4	3	3	4	8	0	4	11	0	6	3	5	4	0	7	4	0	0
																										asv11873	0	0	0	0	0	0	0	0	0	0	0	0	0	0	4	0	0	0	0	0	0	0	0
																										asv11874	0	0	0	0	0	0	0	0	0	0	0	0	0	0	0	0	3	0	0	0	0	0	0
																										asv11875	0	0	0	0	0	0	0	0	0	0	0	0	0	0	3	0	0	0	0	0	0	0	0
																										asv1188	4	3	3	0	3	4	6	3	3	0	0	0	6	10	3	0	0	5	4	5	0	0	3
																										asv11881	0	0	0	0	0	0	0	0	0	0	0	0	0	0	0	3	0	0	0	0	0	0	0
																										asv11883	0	0	0	0	0	0	0	0	0	0	0	0	0	0	0	0	0	0	0	0	0	0	0
																										asv1189	0	4	4	0	5	5	4	0	4	4	0	0	10	0	6	12	14	6	7	6	4	6	10
																										asv11892	0	0	0	0	0	0	0	0	0	0	0	0	3	0	0	0	0	0	0	0	0	0	0
																										asv119	19	26	30	51	31	17	33	17	15	16	10	20	25	36	25	50	41	68	31	43	35	51	44
																										asv1190	0	0	4	8	0	0	4	3	5	5	0	3	17	8	0	0	0	5	5	4	0	0	0
																										asv11900	0	0	0	0	0	0	0	0	0	0	0	0	0	0	0	0	0	3	0	0	0	0	0
																										asv11901	0	0	0	0	0	0	0	0	0	0	0	0	0	0	0	0	0	0	0	0	3	3	0
																										asv11902	0	0	0	0	0	0	0	0	0	0	0	0	0	0	0	0	0	0	0	0	0	0	0
																										asv1191	6	0	0	0	0	10	3	0	4	0	0	5	5	4	8	15	10	10	3	4	5	0	0
																										asv11912	0	0	0	0	0	0	0	0	0	0	0	0	0	0	0	0	0	0	0	0	0	8	0
																										asv11919	0	0	0	0	0	0	0	0	0	0	0	0	0	0	0	0	0	0	0	0	0	0	0
																										asv1192	0	0	0	6	0	0	0	0	0	3	0	0	9	4	6	5	11	0	7	4	6	0	7
																										asv11920	0	0	0	0	0	0	0	0	0	0	0	0	0	0	0	0	0	3	0	0	0	0	0
																										asv11925	0	0	0	0	0	0	0	0	0	0	0	0	0	3	0	0	0	0	0	0	0	0	0
																										asv11927	0	0	0	0	0	0	0	0	0	0	0	0	0	0	0	0	3	4	0	0	0	0	0
																										asv11929	0	0	0	0	0	0	0	0	0	0	0	0	0	0	0	0	3	0	0	0	0	0	0
																										asv1193	4	6	3	3	0	0	0	3	3	7	5	8	7	5	8	6	5	5	4	0	4	5	6
																										asv11930	0	0	0	0	0	0	0	0	0	0	0	3	0	0	0	0	0	0	0	0	0	0	0
																										asv11931	0	0	0	0	0	0	0	0	0	0	0	0	0	0	0	0	0	0	3	0	0	0	0
																										asv11932	0	0	0	0	0	0	0	0	3	0	0	0	0	0	0	0	0	0	0	0	0	0	0
																										asv11935	0	0	0	0	0	0	0	0	0	0	0	0	0	0	0	0	0	0	0	3	0	0	0
																										asv11939	0	0	0	0	0	0	0	0	0	0	0	0	0	0	0	0	0	0	0	0	3	0	0
																										asv1194	3	8	3	6	9	0	4	9	6	0	4	0	7	8	7	11	14	3	10	8	3	7	7
																										asv11940	0	0	0	0	0	3	0	0	0	0	0	0	0	0	0	0	0	0	0	0	0	0	0
																										asv11946	0	0	0	0	0	0	0	0	0	0	0	0	0	3	0	3	0	0	3	0	0	0	0
																										asv11948	0	0	0	0	0	0	0	0	0	0	0	0	0	0	0	0	3	0	0	0	0	0	0
																										asv11949	0	0	0	0	0	0	4	0	0	0	0	0	0	0	0	0	0	0	0	0	0	0	0
																										asv1195	0	0	0	4	0	0	0	0	0	0	0	0	17	9	9	7	0	5	0	0	5	0	0
																										asv11951	0	0	0	0	0	0	0	4	0	0	0	0	0	0	0	0	0	0	0	0	0	0	0
																										asv11956	0	0	0	0	0	0	0	0	0	0	0	0	0	0	0	0	0	0	0	0	0	0	3
																										asv11959	0	0	0	0	0	0	0	0	0	0	0	0	0	0	0	0	0	0	0	0	0	3	0
																										asv1196	5	3	0	3	0	0	4	5	4	3	0	5	8	7	8	10	14	11	11	4	10	5	10
																										asv11962	0	0	0	0	0	0	0	0	0	0	0	0	0	3	0	5	0	0	0	0	0	0	0
																										asv11968	0	0	0	0	0	0	0	0	0	0	0	0	0	0	0	0	0	0	0	3	0	0	0
																										asv1197	6	0	8	0	0	7	7	4	6	5	3	0	0	6	5	18	11	12	9	5	6	6	0
																										asv11976	0	0	0	0	0	0	0	0	0	0	0	0	0	0	0	0	4	0	0	0	0	0	0
																										asv11977	0	0	0	0	0	0	0	0	0	0	0	0	0	0	0	0	0	0	4	0	0	0	0
																										asv11979	0	0	0	0	0	0	0	0	0	0	0	0	4	4	5	3	3	0	0	3	0	0	0
																										asv1198	3	9	0	0	5	3	8	6	0	6	8	0	5	11	10	9	13	10	11	9	8	10	8
																										asv11982	3	0	0	0	0	0	3	3	0	0	0	0	0	0	0	3	0	0	0	0	0	0	0
																										asv11983	0	0	0	0	0	0	0	0	0	0	0	0	0	0	0	0	3	0	0	0	0	0	0
																										asv11984	0	0	0	0	0	0	0	0	0	0	0	0	0	0	0	0	3	0	0	0	0	0	0
																										asv11987	0	0	0	0	0	0	0	0	0	0	0	0	0	0	0	0	0	0	0	4	0	0	0
																										asv1199	0	6	7	4	3	6	10	6	5	3	0	4	7	4	9	7	6	10	7	7	13	4	0
																										asv11991	0	0	0	0	0	0	0	0	3	0	0	0	3	0	0	5	0	0	0	0	0	0	0
																										asv11992	0	0	3	0	0	0	0	0	0	0	0	0	0	0	0	0	0	0	0	0	0	0	0
																										asv11995	0	0	0	0	0	0	0	0	0	0	0	0	0	0	0	0	0	3	0	0	0	0	0
																										asv11996	0	0	0	0	0	0	0	0	0	0	0	0	0	0	0	0	0	0	0	0	0	0	0
																										asv11999	0	0	0	0	0	0	0	0	0	0	0	0	0	0	0	0	0	0	0	0	0	0	3
																										asv12	155	144	166	123	118	138	171	152	126	156	168	123	193	196	141	175	174	175	174	152	164	155	168
																										asv120	119	124	108	147	162	129	156	176	157	116	93	114	50	41	31	89	99	76	37	54	31	45	51
																										asv1200	0	3	8	7	0	0	0	3	0	3	0	4	3	4	3	5	5	6	3	4	7	0	3
																										asv12001	0	0	0	0	0	0	0	0	0	0	0	0	0	0	0	0	0	3	0	0	0	0	0
																										asv12002	0	0	0	0	0	0	3	0	0	0	0	0	0	0	0	0	0	0	0	0	0	0	0
																										asv12008	0	0	0	0	0	0	0	0	0	0	0	0	0	0	0	0	0	0	0	0	0	0	0
																										asv12009	0	0	0	0	0	0	0	0	0	0	0	0	0	0	0	0	0	0	0	0	0	3	0
																										asv1201	4	6	0	9	4	0	6	0	3	4	5	0	6	6	0	4	5	0	3	0	3	3	6
																										asv12011	0	0	0	0	0	0	0	0	0	0	0	0	0	0	0	0	0	0	0	0	0	0	0
																										asv12012	0	0	0	0	0	0	0	0	0	0	0	0	0	0	0	3	0	0	0	0	0	0	0
																										asv12015	0	0	0	0	0	0	0	0	0	0	0	0	0	0	0	0	0	5	0	0	0	0	0
																										asv12016	0	0	0	0	0	0	0	0	3	0	0	0	0	0	0	0	0	0	0	0	0	0	0
																										asv12019	0	0	0	0	0	0	0	0	0	0	0	0	0	0	0	0	0	0	0	0	0	0	0
																										asv1202	4	4	0	3	7	6	0	0	18	3	0	0	6	5	5	11	7	20	10	15	5	9	9
																										asv12020	0	0	3	0	0	0	0	0	0	0	0	0	0	0	0	0	0	0	0	0	0	0	0
																										asv12021	8	0	0	0	0	0	0	0	0	0	0	0	0	0	0	0	0	0	0	0	0	0	0
																										asv12022	0	0	0	3	0	0	0	0	0	0	0	0	0	0	0	3	0	0	0	0	0	0	0
																										asv12027	0	0	0	0	0	0	3	0	0	0	0	0	0	0	0	3	0	0	0	0	4	0	3
																										asv1203	0	0	0	5	0	3	3	0	7	0	3	5	14	24	7	16	13	5	9	9	10	30	17
																										asv12036	0	0	0	0	0	0	0	0	0	0	0	0	0	0	0	0	0	0	0	0	0	0	0
																										asv12037	0	0	0	0	0	0	0	0	0	0	0	0	0	0	0	0	0	0	0	0	0	0	0
																										asv1204	3	0	0	8	3	8	0	0	4	0	0	0	0	3	0	4	0	9	11	18	4	6	19
																										asv12046	0	0	0	0	0	0	3	0	0	0	0	0	0	0	0	0	0	0	0	0	0	0	0
																										asv12048	0	0	0	0	0	0	0	0	0	0	0	0	0	0	0	0	4	0	0	0	0	0	0
																										asv1205	15	10	10	22	15	45	6	18	0	11	8	10	0	0	0	0	0	42	0	0	0	0	0
																										asv12050	0	0	0	0	0	0	0	0	0	0	0	0	0	0	0	0	0	0	0	0	0	0	0
																										asv12052	0	0	0	0	0	0	0	0	0	0	0	0	0	0	0	0	0	0	0	0	0	0	0
																										asv12056	0	0	0	0	4	0	0	0	0	0	0	0	0	0	0	0	0	0	0	0	0	0	0
																										asv12058	0	0	0	0	0	0	0	0	0	0	0	0	0	0	0	3	0	0	0	0	0	0	0
																										asv1206	0	8	6	5	5	9	0	4	8	5	5	0	8	9	4	10	11	3	31	21	24	15	12
																										asv12062	0	0	0	0	0	0	0	0	0	0	0	0	0	0	0	0	0	0	0	0	3	0	0
																										asv12064	0	0	0	0	0	3	0	0	0	0	0	3	0	0	0	0	0	0	0	0	0	0	0
																										asv12067	0	0	0	0	0	0	0	0	0	0	0	0	0	0	0	3	0	0	0	0	0	0	0
																										asv12069	0	0	0	0	0	0	0	0	0	0	0	0	0	0	3	4	0	0	0	0	0	0	0
																										asv1207	5	5	0	10	3	0	8	4	0	6	9	6	0	6	4	6	13	0	5	6	3	7	9
																										asv12071	0	0	0	0	0	0	0	0	0	0	0	0	0	0	3	0	0	0	0	0	0	0	0
																										asv12073	0	3	0	0	0	0	0	0	0	0	0	0	0	0	0	0	0	0	0	0	0	0	0
																										asv12074	0	0	0	0	0	3	0	0	0	0	0	0	0	0	0	0	0	0	0	0	0	0	0
																										asv12075	0	3	0	0	0	0	0	0	0	0	0	0	0	0	0	0	0	0	0	0	0	0	0
																										asv12076	0	0	0	0	0	0	0	0	0	0	0	0	0	0	0	0	3	0	0	0	0	0	0
																										asv12079	0	0	0	0	0	0	0	0	0	0	0	0	0	0	0	0	0	0	0	0	0	0	0
																										asv1208	7	5	3	4	0	3	5	4	3	0	5	4	3	4	4	9	6	9	4	5	0	0	4
																										asv12083	0	0	0	0	0	0	0	0	0	0	0	0	0	0	0	0	0	0	4	0	0	0	0
																										asv12084	0	0	0	0	0	0	0	0	0	0	0	0	0	0	0	0	0	0	0	0	0	0	0
																										asv12085	0	0	0	0	0	0	0	0	0	0	0	0	0	0	0	0	0	0	0	0	0	0	0
																										asv12086	0	0	0	0	0	3	0	0	0	0	0	0	0	0	0	0	0	0	0	0	0	0	0
																										asv12088	0	0	0	0	0	0	0	0	0	0	0	3	0	0	0	0	0	0	3	0	0	0	0
																										asv1209	9	5	4	9	19	10	8	4	3	15	8	11	11	6	8	8	6	15	6	14	9	14	17
																										asv12093	0	0	0	0	0	0	0	0	0	0	0	0	3	0	0	0	0	0	0	0	0	0	0
																										asv12094	0	0	0	0	0	0	0	0	0	0	0	0	0	0	0	0	0	0	0	0	0	0	0
																										asv12096	0	0	0	0	0	0	0	0	0	0	0	0	0	0	0	0	3	0	3	3	0	0	0
																										asv12099	0	0	0	0	0	0	0	0	0	0	0	0	0	0	0	0	0	3	0	0	0	0	0
																										asv121	33	34	29	121	125	128	28	52	98	42	36	37	34	75	63	128	106	66	87	88	60	287	333
																										asv1210	4	5	4	10	18	6	10	9	8	5	3	3	3	6	5	3	5	5	4	11	9	22	14
																										asv12100	0	0	3	0	0	0	0	0	0	0	0	0	0	0	0	0	0	0	3	0	0	3	0
																										asv12101	0	0	0	0	3	0	0	0	0	0	0	0	0	0	0	0	0	0	0	0	0	0	0
																										asv12104	0	0	0	0	0	0	0	0	0	0	0	0	0	0	0	4	3	0	0	0	0	0	0
																										asv12105	0	0	0	0	0	0	0	0	0	0	0	0	0	3	0	0	0	0	0	0	0	0	0
																										asv12106	0	0	0	0	0	0	0	0	0	0	0	0	3	0	0	0	0	0	0	0	0	0	0
																										asv12108	0	0	0	0	0	0	0	0	0	0	0	0	0	0	0	0	0	0	0	0	0	0	3
																										asv1211	9	16	13	10	17	21	14	10	10	5	10	16	11	17	10	14	5	3	3	9	12	9	6
																										asv12112	11	0	0	0	0	0	0	0	0	0	0	0	0	0	0	0	0	0	4	0	0	0	0
																										asv12115	0	0	0	0	0	0	0	0	0	0	0	0	0	0	0	0	0	0	0	0	0	4	0
																										asv1212	3	6	0	4	0	3	6	9	5	0	0	3	7	5	5	13	8	7	6	0	6	9	9
																										asv12121	0	0	0	0	0	0	0	0	0	0	0	0	0	0	3	0	0	0	0	4	0	0	0
																										asv12122	0	0	0	0	0	3	0	0	0	0	0	0	0	0	0	0	0	0	0	0	0	0	0
																										asv12129	0	0	0	0	0	0	0	0	0	0	0	0	0	0	3	0	0	0	0	0	0	0	0
																										asv1213	3	0	10	0	0	4	5	10	3	0	0	4	6	10	7	11	9	8	7	0	8	3	4
																										asv12130	0	0	0	0	0	0	0	0	0	0	0	0	3	0	0	0	0	0	0	0	0	0	0
																										asv12134	8	0	0	0	0	0	0	0	0	0	0	0	0	0	0	0	0	0	9	0	0	0	0
																										asv12135	0	0	0	0	0	0	0	0	0	0	0	0	0	0	0	6	4	0	0	0	0	0	0
																										asv12136	0	0	0	0	0	0	0	0	0	0	0	0	0	0	0	0	0	0	0	4	0	0	0
																										asv12138	0	0	0	0	0	0	0	0	0	0	0	3	0	0	0	0	0	0	3	4	0	3	0
																										asv1214	8	5	8	5	6	6	7	7	5	5	0	4	5	12	14	4	10	7	12	9	10	9	7
																										asv12140	0	0	0	0	0	0	0	0	0	0	0	0	4	0	3	0	0	0	0	0	0	0	0
																										asv12141	3	0	0	0	0	0	0	0	0	0	0	0	0	0	0	0	0	0	0	0	0	0	0
																										asv12144	0	0	0	0	0	0	0	0	0	0	0	0	0	0	0	0	0	0	3	0	0	0	0
																										asv12145	0	0	0	0	0	0	0	0	0	0	0	0	0	0	0	0	3	0	0	0	0	0	0
																										asv12147	0	0	3	0	0	0	0	0	0	0	0	0	0	0	0	0	0	0	0	0	4	0	0
																										asv1215	4	9	0	0	0	0	3	6	4	5	4	5	5	0	10	3	5	0	0	8	8	5	0
																										asv12151	0	0	0	0	0	0	0	0	0	0	0	0	0	0	0	0	0	0	0	0	0	3	0
																										asv12155	0	0	3	0	0	0	0	0	0	0	0	0	0	0	0	0	0	0	0	0	0	0	0
																										asv1216	4	7	14	10	11	8	23	8	4	10	11	8	0	9	5	7	13	12	8	3	6	13	3
																										asv12161	0	0	0	0	0	0	0	0	0	0	0	0	0	0	0	0	0	0	0	0	0	0	0
																										asv12162	0	0	0	0	0	0	0	0	0	0	0	0	0	0	0	0	0	0	0	0	0	0	0
																										asv12164	0	0	0	0	0	0	0	0	4	0	0	0	0	0	0	0	0	0	0	0	0	0	0
																										asv12165	0	0	0	0	0	0	0	0	0	0	0	0	0	0	0	0	0	4	0	0	0	0	0
																										asv12167	0	0	0	0	3	0	0	3	0	0	5	0	3	0	4	0	4	0	0	0	3	3	0
																										asv12170	0	0	5	0	0	0	4	0	0	5	0	0	0	0	0	0	0	0	0	0	0	0	0
																										asv12171	0	0	0	0	0	0	0	0	0	0	0	0	0	0	0	0	0	0	0	0	0	4	0
																										asv12172	0	0	0	0	0	0	0	0	0	0	0	0	0	0	0	0	0	0	0	0	0	0	0
																										asv12175	0	0	0	0	0	0	0	0	0	0	0	0	0	0	0	0	0	0	0	0	0	0	0
																										asv12177	0	0	0	0	0	0	0	0	0	0	0	0	3	0	0	0	0	0	0	0	0	0	0
																										asv12179	0	0	0	0	0	0	0	0	0	0	0	0	0	0	0	0	0	3	0	3	3	0	0
																										asv1218	7	5	6	14	12	10	4	9	8	0	6	0	0	3	5	9	5	12	13	9	8	14	6
																										asv12182	0	0	0	0	0	3	0	3	0	0	0	0	0	0	0	0	0	0	0	0	0	0	0
																										asv12183	0	0	0	0	0	4	0	0	0	0	0	0	0	0	0	0	0	0	0	0	0	0	0
																										asv12187	0	0	0	0	0	0	0	0	0	0	0	0	0	0	0	0	0	0	0	0	0	0	0
																										asv12188	3	0	0	0	0	0	3	0	0	0	0	0	0	0	0	0	0	0	0	0	0	0	0
																										asv1219	0	0	3	3	0	0	5	3	3	8	0	8	5	0	0	11	6	4	4	3	8	0	0
																										asv12190	0	0	0	0	0	3	0	0	0	0	0	0	0	0	0	0	0	0	0	0	0	0	0
																										asv12191	0	0	0	0	0	0	0	0	0	0	0	0	0	0	0	0	4	0	0	0	0	0	0
																										asv12192	0	0	0	0	0	0	0	0	0	0	0	0	0	0	3	0	0	0	0	0	0	0	0
																										asv12198	0	0	0	0	0	0	0	0	4	0	0	0	0	0	0	0	0	0	5	0	0	0	0
																										asv122	79	112	90	143	150	165	117	131	120	92	89	103	53	36	47	83	87	67	56	44	50	145	135
																										asv1220	9	9	13	3	3	4	4	11	9	0	4	0	7	6	11	5	8	14	8	13	11	5	5
																										asv12203	0	0	0	0	0	0	0	0	0	0	0	0	0	3	0	0	0	0	0	0	0	0	0
																										asv12205	0	0	0	0	0	3	6	4	0	0	0	0	0	0	0	0	0	0	0	0	0	0	0
																										asv1221	4	0	0	3	5	7	4	0	0	5	5	3	5	0	0	10	3	7	11	8	4	3	4
																										asv12210	5	0	0	0	0	0	0	0	0	0	0	0	0	0	0	0	0	0	3	0	0	0	0
																										asv12211	0	0	0	0	0	0	0	0	0	0	0	0	0	0	0	0	0	0	0	0	0	3	0
																										asv12212	0	0	0	0	0	0	0	0	0	0	0	0	3	0	0	0	0	0	0	0	0	0	0
																										asv12213	0	0	0	0	0	0	0	0	0	0	0	0	0	0	0	0	0	0	0	0	0	0	7
																										asv12214	0	0	0	0	0	0	0	0	0	0	0	0	0	0	0	0	0	0	0	0	0	0	0
																										asv12215	0	0	0	0	0	0	0	0	0	0	0	0	0	0	0	0	0	0	0	0	3	0	0
																										asv12216	0	0	0	0	0	0	0	0	0	0	0	0	0	0	0	0	0	0	0	0	0	0	0
																										asv12217	0	0	0	0	0	0	0	0	0	0	0	0	0	3	0	0	0	0	0	0	0	0	0
																										asv12218	0	0	0	0	0	0	0	0	0	0	0	0	0	0	0	0	0	0	0	0	0	0	0
																										asv1222	0	3	5	6	0	0	5	0	0	0	0	0	4	3	0	10	0	4	6	7	3	3	5
																										asv12220	0	0	0	0	0	0	0	0	0	0	0	0	0	0	0	11	0	0	0	0	0	0	0
																										asv12223	0	0	0	0	0	0	0	0	0	0	3	0	0	0	0	0	0	0	0	0	0	0	0
																										asv12225	0	0	0	0	0	0	0	0	0	0	0	0	0	0	0	0	0	0	0	0	0	0	0
																										asv12226	0	0	0	0	0	0	0	0	0	0	0	0	0	0	0	0	0	0	0	0	0	0	0
																										asv12227	0	3	0	0	0	0	0	0	0	0	0	0	0	3	0	0	0	0	0	0	0	0	0
																										asv12228	0	0	0	0	0	0	0	0	0	0	0	0	0	0	0	0	0	0	0	0	0	4	0
																										asv1223	0	0	5	0	0	0	4	4	5	3	0	3	8	6	14	8	5	0	3	0	0	0	0
																										asv12230	0	0	0	4	0	0	0	0	0	0	0	0	0	0	0	0	0	0	0	0	0	0	0
																										asv12231	0	0	0	0	0	0	3	0	0	0	0	0	0	0	0	0	0	0	0	0	0	0	0
																										asv12232	0	0	0	0	0	0	0	0	3	0	0	0	0	0	0	0	0	0	0	0	0	0	0
																										asv12234	0	0	0	0	0	0	0	0	0	0	0	0	0	0	0	0	0	0	0	0	0	0	0
																										asv12236	0	0	0	0	0	0	0	0	0	0	0	0	0	0	3	0	0	0	0	0	0	0	0
																										asv1224	0	4	9	0	0	4	4	3	0	6	5	3	0	0	8	4	5	10	5	5	5	0	0
																										asv12241	0	0	3	0	0	0	0	0	0	0	0	0	0	0	0	0	0	0	0	0	0	0	0
																										asv12242	0	0	0	0	0	0	0	4	0	0	0	0	0	0	0	0	0	0	0	0	0	3	0
																										asv12245	0	0	0	3	0	0	0	0	0	0	0	0	0	0	0	0	0	3	0	0	0	0	0
																										asv12246	0	0	0	0	0	0	0	0	0	0	0	0	0	0	0	0	0	0	0	3	0	0	0
																										asv12247	0	0	0	0	0	0	0	0	0	0	0	0	0	3	0	0	0	0	0	0	0	0	0
																										asv12248	0	0	0	0	0	0	0	4	0	3	0	0	0	0	0	0	0	0	0	0	0	0	0
																										asv12249	0	0	0	0	0	0	0	0	0	0	0	0	0	0	0	0	0	3	0	0	0	0	0
																										asv1225	4	3	10	0	0	3	8	0	0	0	0	0	7	9	6	4	6	4	13	16	6	0	5
																										asv12252	0	0	0	0	0	0	0	0	0	0	0	0	0	0	0	0	0	0	0	0	0	4	0
																										asv12257	0	0	0	0	0	0	0	0	0	0	0	0	0	0	0	0	0	0	0	0	0	0	0
																										asv12258	0	0	0	0	0	0	0	0	0	0	0	0	0	0	0	0	3	0	0	0	0	0	0
																										asv12259	0	0	0	0	0	0	0	0	0	0	0	0	0	0	0	0	0	0	0	0	3	0	0
																										asv1226	8	0	3	0	3	0	5	4	8	0	7	4	6	5	9	7	3	11	7	5	8	5	3
																										asv12261	0	0	0	0	0	0	0	0	0	0	0	0	0	0	0	0	0	0	0	0	0	0	0
																										asv12262	3	0	0	0	0	0	0	0	0	0	0	0	0	0	0	0	3	0	0	0	0	0	0
																										asv12267	0	0	0	0	0	0	0	0	0	0	0	0	0	0	0	4	0	0	0	0	0	0	0
																										asv12268	0	0	0	0	0	0	0	0	0	0	0	0	0	0	0	0	3	0	0	0	0	0	0
																										asv1227	0	0	4	0	0	6	0	0	0	0	0	0	0	0	0	6	0	6	5	0	6	0	0
																										asv12270	0	0	0	0	0	0	0	0	0	0	0	0	0	0	0	0	0	0	0	0	0	0	3
																										asv12274	0	0	0	0	0	0	0	0	0	0	0	0	0	0	0	0	0	4	0	0	0	0	0
																										asv12276	0	0	0	0	0	0	0	0	0	0	0	0	0	3	0	0	0	0	0	0	0	0	0
																										asv12277	0	0	0	5	0	0	0	0	0	0	0	0	0	0	0	0	0	0	0	0	0	0	0
																										asv12278	0	0	0	0	0	0	0	0	0	0	0	3	3	0	0	0	0	0	0	0	0	0	3
																										asv12279	0	0	0	0	0	0	0	0	0	0	0	0	0	0	0	0	0	0	0	0	3	0	0
																										asv1228	0	0	0	4	0	0	3	0	3	0	0	0	4	4	4	7	0	0	6	8	7	7	15
																										asv12280	0	0	0	0	0	0	0	0	0	3	0	0	0	0	0	0	0	0	0	0	0	0	0
																										asv12281	0	0	0	0	0	0	0	0	0	0	0	0	0	0	0	0	0	0	0	3	0	0	0
																										asv12282	0	0	0	0	0	0	0	0	0	0	0	0	0	0	0	0	3	0	0	0	0	0	0
																										asv12283	0	0	0	0	0	0	0	0	0	0	0	0	0	0	0	0	0	0	3	3	0	0	0
																										asv12284	0	0	3	0	0	0	0	0	0	0	0	0	0	3	0	0	3	0	0	3	3	0	0
																										asv12285	0	0	0	0	0	0	0	0	0	4	0	0	0	0	0	0	0	0	0	0	0	0	0
																										asv12286	0	0	0	3	0	0	0	0	0	0	0	0	0	0	0	0	0	0	0	0	0	0	6
																										asv12288	0	0	0	0	0	0	4	0	4	0	0	0	0	0	0	0	0	0	0	0	0	0	0
																										asv12289	0	0	0	0	0	0	0	0	0	0	0	0	3	0	0	3	0	0	0	0	0	0	0
																										asv1229	4	7	8	9	8	5	5	5	4	0	3	0	8	9	10	5	4	12	3	8	3	5	7
																										asv12290	0	0	0	0	0	0	0	0	0	0	0	0	0	0	0	0	0	3	4	0	0	0	0
																										asv12291	0	3	0	0	0	3	0	0	0	3	9	0	0	0	0	0	0	0	0	0	0	0	0
																										asv12292	0	0	0	0	0	5	0	0	0	0	4	4	0	0	0	0	0	0	0	0	3	0	0
																										asv12294	0	0	0	0	0	0	3	0	0	0	0	0	0	0	0	0	0	0	0	0	0	3	0
																										asv12295	0	0	0	0	0	0	0	0	8	0	0	0	0	0	0	0	0	10	0	0	0	0	0
																										asv12296	0	0	0	0	0	0	0	0	3	0	0	0	0	0	0	0	0	9	0	0	0	0	0
																										asv12298	0	0	0	0	0	0	0	0	3	0	0	0	0	0	0	0	0	0	0	3	0	0	0
																										asv12299	0	0	0	0	0	0	0	0	11	0	0	0	0	0	0	0	0	5	0	0	0	0	0
																										asv123	41	34	33	26	18	16	28	31	27	29	28	43	60	38	34	58	46	45	35	38	25	13	32
																										asv1230	8	4	6	25	25	29	9	10	17	14	7	13	6	8	5	13	10	13	10	12	6	50	36
																										asv12300	0	0	0	0	0	0	0	0	4	0	0	0	0	6	0	0	4	0	0	0	0	0	0
																										asv12301	0	0	0	0	0	0	0	0	7	0	0	0	0	0	0	0	0	5	0	0	0	0	0
																										asv12302	0	0	0	0	0	0	0	0	0	0	0	0	0	0	0	5	0	0	0	0	3	0	3
																										asv12303	0	0	0	0	0	0	0	0	0	0	0	0	3	0	5	0	0	0	0	0	0	0	0
																										asv12304	0	0	0	0	0	0	0	0	0	0	0	0	3	0	0	0	0	0	0	0	0	0	0
																										asv12305	0	0	0	0	7	0	0	0	0	12	15	14	0	0	0	0	0	0	0	0	0	0	0
																										asv12306	0	0	0	0	0	0	0	0	0	0	3	0	4	0	0	0	0	0	0	0	0	0	0
																										asv12307	0	0	0	4	0	0	0	0	0	0	0	0	0	0	0	0	0	0	0	0	0	0	0
																										asv12308	0	0	0	0	0	0	0	0	0	0	0	0	0	0	0	0	3	0	0	0	0	0	0
																										asv1231	0	6	9	16	6	7	0	5	6	0	0	0	0	0	0	11	3	11	4	8	0	14	17
																										asv12310	0	0	0	0	0	0	0	0	0	0	0	0	0	0	0	0	4	0	0	0	0	0	3
																										asv12311	3	0	3	0	0	4	0	0	0	0	0	0	0	0	0	0	0	0	0	0	0	3	0
																										asv12312	0	0	0	0	0	0	0	0	0	0	0	0	5	4	0	0	4	0	0	0	0	0	0
																										asv12313	0	0	0	0	0	0	0	0	0	0	0	0	3	3	0	0	0	3	0	3	0	0	0
																										asv12315	0	0	0	4	0	0	0	0	0	0	0	0	0	0	0	0	0	0	0	0	0	0	0
																										asv12316	0	0	0	8	0	0	0	0	0	0	0	0	0	0	0	0	0	0	0	0	0	5	0
																										asv12317	0	0	0	3	0	0	0	0	0	0	0	0	0	0	0	0	0	0	0	3	0	3	3
																										asv12318	0	0	0	0	0	0	0	0	0	0	0	0	0	0	0	0	0	0	0	0	0	6	0
																										asv12319	0	0	0	0	0	0	3	0	0	0	0	0	0	0	0	0	0	0	0	0	0	0	0
																										asv1232	13	8	11	0	9	11	11	9	4	14	6	12	11	7	13	14	15	10	4	10	6	9	8
																										asv12320	0	0	0	7	0	0	0	0	0	0	0	0	0	0	0	0	0	0	0	0	0	3	0
																										asv12321	0	0	0	3	0	0	0	0	4	0	0	0	9	0	0	3	4	0	5	3	3	0	0
																										asv12322	0	0	0	0	0	0	0	7	0	0	0	0	0	0	0	0	0	0	0	0	0	0	0
																										asv12323	0	0	0	0	0	0	0	0	0	0	0	0	0	0	0	0	0	0	0	3	0	0	0
																										asv12324	0	4	3	6	6	0	0	4	0	10	0	0	0	0	0	0	0	0	0	0	0	0	0
																										asv12325	0	0	0	0	0	0	0	0	0	0	0	0	3	0	0	0	0	0	0	0	0	0	0
																										asv12326	0	0	0	0	0	0	0	5	0	0	0	0	0	0	0	0	0	0	0	0	0	0	0
																										asv12327	0	0	0	3	0	0	0	0	0	0	0	0	0	0	0	5	3	0	0	0	0	0	0
																										asv12328	0	0	0	0	0	0	0	0	3	0	0	0	0	0	0	0	0	0	0	0	0	0	0
																										asv12329	6	5	3	0	0	0	0	0	0	0	4	0	0	0	0	0	0	0	0	0	0	0	0
																										asv1233	0	0	0	0	0	0	3	0	0	6	0	0	0	4	0	0	4	0	0	0	5	0	0
																										asv12330	4	0	0	0	0	0	3	3	0	0	0	0	0	0	0	0	0	0	3	0	0	0	0
																										asv12331	0	5	5	0	0	0	0	0	0	0	0	0	0	0	0	0	0	0	0	5	7	0	0
																										asv12333	0	0	0	0	0	0	0	0	0	0	0	0	0	0	0	0	0	0	0	0	0	0	0
																										asv1234	0	3	0	0	0	4	4	3	9	0	0	0	7	5	12	31	21	25	29	29	17	18	15
																										asv1235	7	0	0	0	0	4	3	0	0	0	0	4	5	4	0	3	3	4	0	0	5	0	0
																										asv12351	0	0	0	0	0	0	0	0	0	0	0	0	0	0	0	0	0	5	3	0	0	0	0
																										asv12352	0	0	0	0	0	0	0	0	3	0	0	0	0	0	0	0	0	3	0	0	0	0	0
																										asv12353	0	0	0	0	0	0	0	0	0	0	0	0	3	0	0	0	0	0	0	0	0	0	0
																										asv12354	0	0	0	0	0	0	0	0	0	0	0	0	0	0	0	0	0	3	0	0	0	0	0
																										asv12357	0	0	0	0	0	0	0	0	0	0	0	0	5	0	0	0	0	0	0	0	0	0	0
																										asv12358	0	0	0	0	0	0	0	0	0	0	0	0	0	0	0	0	4	0	0	0	0	0	0
																										asv1236	3	0	0	3	0	0	0	3	7	8	5	0	16	5	7	5	5	14	3	5	8	0	5
																										asv12361	0	0	0	7	3	0	0	0	0	0	0	0	0	0	0	0	0	0	0	0	0	0	0
																										asv12368	0	0	0	0	0	0	0	0	0	0	0	0	0	0	0	0	0	0	0	0	0	0	0
																										asv1237	3	5	0	3	5	3	4	4	0	5	4	0	4	4	11	5	0	9	4	7	0	0	4
																										asv12371	0	0	0	0	0	0	0	0	0	0	0	0	0	0	0	0	0	3	0	0	0	0	0
																										asv12377	0	0	4	0	0	0	0	0	0	0	0	0	0	0	0	0	0	0	0	0	0	0	0
																										asv12379	0	0	0	0	0	0	0	0	0	0	0	0	0	0	0	0	3	0	0	0	0	0	0
																										asv1238	0	0	4	4	0	3	6	0	5	0	0	0	6	5	5	4	4	5	3	4	0	4	0
																										asv12382	0	0	0	0	0	0	0	0	0	0	0	0	0	0	0	3	0	0	0	0	0	0	0
																										asv12384	0	0	3	0	0	0	0	0	0	0	0	0	0	4	0	0	3	5	0	0	0	3	3
																										asv12389	0	0	0	4	0	0	0	0	0	0	0	0	0	0	0	0	0	0	0	0	0	0	0
																										asv1239	4	0	6	4	6	3	3	8	6	3	0	4	6	4	4	10	9	5	7	0	9	0	5
																										asv12390	0	0	0	0	0	0	0	0	0	0	0	0	0	0	0	0	0	0	0	0	0	0	0
																										asv12391	0	0	0	0	0	0	0	0	0	0	0	0	0	0	0	0	0	3	0	0	0	0	0
																										asv12393	0	0	0	0	0	0	0	0	0	0	0	0	0	0	0	0	0	0	0	5	0	0	0
																										asv12394	0	0	0	0	0	0	0	0	3	0	0	0	0	0	0	0	0	0	0	0	0	0	0
																										asv124	25	26	18	57	38	40	25	35	28	28	18	18	47	76	58	35	20	34	54	42	33	61	60
																										asv1240	0	0	3	3	3	5	0	4	3	0	0	3	9	7	3	4	0	5	3	7	14	3	6
																										asv12403	0	0	0	0	0	0	0	0	0	0	0	0	0	3	0	0	0	0	3	0	0	0	0
																										asv12404	0	0	0	0	0	0	0	0	0	0	0	0	0	4	0	0	0	3	0	0	0	0	0
																										asv12405	0	0	0	0	0	0	0	0	0	0	0	0	0	0	0	0	0	4	0	0	0	0	0
																										asv12407	0	0	0	0	0	0	0	0	0	0	0	0	3	0	0	0	0	0	0	0	0	0	0
																										asv1241	4	3	0	0	0	4	3	6	5	0	4	0	12	4	9	3	3	8	7	8	10	0	6
																										asv12412	0	0	0	0	0	0	0	0	0	0	0	0	0	0	0	0	0	0	0	3	0	0	0
																										asv12413	0	0	0	0	0	0	0	0	0	0	0	0	0	0	0	0	0	0	0	0	3	0	0
																										asv12417	0	0	0	0	0	0	0	0	0	0	0	0	0	0	0	0	0	0	0	0	0	0	4
																										asv1242	4	8	0	0	3	0	0	0	10	0	7	5	12	3	9	6	7	7	14	11	7	5	3
																										asv12424	0	0	0	0	0	0	0	0	0	0	0	0	0	0	0	0	0	0	0	0	0	4	0
																										asv12425	0	0	0	0	0	0	0	0	0	0	0	0	0	0	0	3	0	3	0	0	0	0	0
																										asv12428	0	0	0	0	0	0	0	0	0	0	0	0	0	0	0	0	0	0	0	0	0	0	0
																										asv12429	0	0	3	0	0	0	0	0	0	0	0	0	0	0	0	0	0	0	0	0	0	0	0
																										asv1243	0	0	3	3	0	0	6	6	7	3	0	7	13	5	3	9	8	18	7	14	5	8	6
																										asv12432	0	0	0	0	0	0	0	0	0	0	0	3	0	0	0	0	0	0	0	0	0	0	0
																										asv12433	0	0	0	0	0	0	0	0	0	0	0	0	0	0	0	0	6	5	0	0	0	0	0
																										asv1244	0	0	0	3	0	0	0	0	0	0	0	0	3	0	0	3	0	0	3	0	0	3	0
																										asv12440	0	0	3	0	0	0	0	0	0	0	0	0	0	0	0	0	0	0	0	0	0	0	0
																										asv12441	0	0	0	0	0	0	0	0	0	0	0	0	0	0	0	3	0	0	0	0	0	0	0
																										asv12443	0	0	0	0	3	0	0	0	0	0	0	0	0	0	0	3	0	0	0	0	0	0	0
																										asv12444	0	0	0	0	0	0	0	0	3	0	0	0	0	0	0	0	0	0	0	0	0	0	0
																										asv12449	3	0	0	0	0	0	0	0	0	0	0	0	0	0	0	0	0	0	3	0	0	0	0
																										asv1245	0	0	6	8	9	7	4	3	0	4	3	0	3	7	5	15	6	8	9	12	7	7	5
																										asv12455	0	0	0	0	0	0	0	0	0	0	0	0	0	0	0	0	3	0	0	0	0	0	0
																										asv12458	0	0	0	0	0	0	0	0	0	0	0	3	0	0	0	0	0	0	0	0	0	0	0
																										asv1246	11	6	14	7	10	7	11	8	7	5	4	9	14	3	9	13	6	5	14	10	5	8	15
																										asv12462	0	0	0	0	0	0	0	0	0	0	0	0	0	0	0	0	0	0	0	0	0	0	0
																										asv12466	0	0	0	0	0	0	0	0	3	0	0	0	0	0	3	0	0	4	0	0	0	0	0
																										asv12468	0	0	0	0	0	0	0	0	0	0	0	0	3	0	0	0	0	0	0	0	0	0	0
																										asv12469	3	0	0	0	0	0	0	0	0	0	0	0	0	0	0	0	0	0	0	0	0	0	0
																										asv1247	3	4	0	0	5	0	0	3	8	0	0	3	7	4	5	14	19	11	24	50	15	18	13
																										asv12472	0	0	0	0	0	0	0	0	0	0	0	0	0	0	0	3	0	0	0	0	0	0	0
																										asv12475	0	0	0	0	0	0	0	0	0	0	0	0	0	0	0	0	0	0	4	0	0	0	0
																										asv12477	0	0	0	0	3	0	0	0	0	0	0	0	0	0	0	0	0	0	0	0	0	0	0
																										asv1248	6	6	7	3	9	5	4	8	13	0	8	7	9	15	7	7	8	9	6	10	11	10	5
																										asv12481	0	0	3	0	0	0	0	0	0	0	0	0	0	0	6	0	0	0	0	0	0	0	0
																										asv12483	0	0	0	0	0	0	0	0	0	0	0	0	0	0	0	0	0	0	0	0	3	0	0
																										asv12489	0	0	0	0	0	0	0	0	0	0	0	0	0	4	0	0	0	0	0	0	0	0	0
																										asv1249	4	5	3	0	0	3	3	11	3	6	5	3	6	3	3	3	6	5	7	8	5	7	8
																										asv12495	0	0	0	0	0	0	0	0	0	4	0	0	0	0	0	0	0	0	0	0	0	0	0
																										asv12498	0	0	0	0	0	0	0	0	0	0	0	0	0	0	0	0	0	0	0	0	0	0	0
																										asv125	28	21	19	19	18	26	28	21	30	23	25	14	37	20	35	64	27	33	20	15	14	22	24
																										asv1250	7	11	10	10	4	0	6	11	17	4	5	6	11	9	9	24	15	6	14	11	0	9	5
																										asv12501	0	0	0	0	0	3	0	0	0	0	0	0	0	0	0	0	0	0	0	0	0	0	0
																										asv12504	0	0	0	0	0	0	0	0	0	0	0	0	0	3	0	0	0	0	0	0	0	0	0
																										asv12508	0	0	0	0	0	0	0	0	0	0	0	0	0	0	0	0	0	0	3	0	0	0	0
																										asv12509	0	0	0	0	0	0	0	0	0	0	0	0	0	0	0	0	0	3	0	0	0	0	0
																										asv1251	5	4	0	3	0	0	6	0	5	8	0	0	5	7	10	8	4	6	0	5	5	3	5
																										asv12511	0	0	0	0	0	0	0	0	0	0	0	0	0	0	3	0	0	0	0	0	0	0	0
																										asv1252	3	5	5	12	15	12	34	45	34	0	0	5	7	10	8	8	11	6	18	14	10	38	29
																										asv12524	0	0	0	0	0	0	0	0	0	0	0	0	0	0	0	0	0	0	0	0	3	0	0
																										asv12525	0	0	0	0	0	0	0	0	0	0	0	0	0	0	0	3	0	0	0	0	0	0	0
																										asv1253	0	3	0	0	0	0	0	0	4	5	0	0	6	7	4	5	0	4	0	0	5	0	0
																										asv12531	0	0	0	0	4	0	0	0	0	0	0	0	7	0	0	0	0	0	0	0	0	0	0
																										asv12533	0	0	0	0	0	0	0	0	0	0	0	0	0	0	0	0	0	3	0	0	0	0	0
																										asv12536	0	0	0	0	0	0	0	0	0	0	0	0	0	0	0	0	0	0	0	0	5	0	0
																										asv12538	0	0	0	0	0	0	0	0	0	0	0	0	0	0	0	0	0	0	0	0	5	0	0
																										asv1254	9	7	9	4	7	6	4	4	4	4	6	3	10	6	11	7	5	5	4	7	4	6	0
																										asv12541	0	0	0	0	0	0	0	0	0	3	0	0	0	0	0	0	0	0	0	0	0	0	0
																										asv12544	0	0	0	0	0	0	0	0	0	0	0	0	0	0	0	0	0	0	0	0	0	0	0
																										asv12547	0	0	0	0	0	0	0	0	0	0	0	0	3	0	0	0	0	0	0	0	0	0	0
																										asv1255	6	0	5	5	5	6	3	4	13	9	3	6	0	10	5	5	10	16	8	6	11	6	11
																										asv12560	0	0	0	0	0	0	0	0	0	3	0	0	0	0	0	0	0	0	0	0	0	0	0
																										asv12561	0	0	0	0	0	0	0	0	0	0	0	0	0	0	0	0	0	0	0	0	0	0	0
																										asv12562	0	0	0	0	0	0	0	0	0	0	0	0	0	0	0	0	4	0	0	0	0	0	0
																										asv12564	0	3	0	0	0	0	0	0	0	0	0	0	0	0	0	0	0	0	0	0	0	0	0
																										asv12565	0	0	0	0	0	0	0	0	3	0	0	0	0	0	0	0	0	0	0	0	0	0	0
																										asv12567	0	0	0	0	0	0	0	0	0	0	0	0	0	0	3	0	0	0	0	0	0	0	0
																										asv12568	0	0	0	3	0	0	0	0	0	0	0	0	0	0	0	0	0	0	0	0	0	0	0
																										asv12569	0	0	0	0	0	0	0	0	0	0	0	0	0	0	0	0	0	0	0	3	0	0	0
																										asv1257	0	44	44	0	0	0	0	0	0	0	0	0	0	0	0	0	0	0	0	69	68	0	0
																										asv12571	0	0	0	0	0	0	0	0	0	0	0	0	0	0	0	0	0	0	0	0	0	0	0
																										asv12574	0	0	0	0	0	0	0	0	0	0	0	0	0	0	0	3	0	0	0	0	0	0	0
																										asv12575	0	0	0	0	0	0	0	0	0	0	0	0	0	3	0	0	0	0	0	0	0	0	0
																										asv1258	6	6	3	4	0	6	0	0	7	0	0	0	0	3	4	0	6	7	5	0	0	3	0
																										asv12580	0	0	0	0	0	0	0	0	0	0	0	0	0	0	0	0	0	0	4	0	0	0	0
																										asv12581	0	0	0	0	0	0	0	0	0	0	0	0	0	0	0	0	0	0	0	0	0	0	0
																										asv12584	0	0	0	0	0	0	0	0	0	0	0	0	0	0	0	0	0	0	0	0	0	0	0
																										asv12587	3	0	0	0	0	0	0	0	0	0	0	0	0	0	3	0	0	0	0	0	0	0	0
																										asv1259	3	0	7	4	0	9	4	4	13	6	3	0	15	6	5	8	10	13	10	4	9	6	7
																										asv12590	0	0	0	0	0	0	0	0	0	0	0	0	3	0	0	0	0	5	3	0	0	0	0
																										asv12591	3	0	0	0	0	0	0	0	0	0	0	0	0	0	0	0	0	0	0	0	0	0	0
																										asv12594	0	0	0	0	0	0	0	0	0	0	0	0	0	0	0	0	0	0	0	0	0	0	3
																										asv12595	0	0	0	0	0	0	0	0	0	0	0	0	0	0	3	0	0	0	0	0	0	0	0
																										asv126	272	305	323	219	230	205	91	123	59	134	91	145	36	36	37	31	51	57	46	32	49	30	31
																										asv1260	3	3	4	0	0	0	6	0	3	0	3	0	3	0	9	11	6	3	3	0	0	5	0
																										asv12600	0	0	0	0	0	0	0	0	0	0	0	0	0	0	0	3	0	0	0	0	0	0	0
																										asv12602	0	0	0	0	0	0	0	0	0	0	0	0	0	0	0	0	0	0	4	0	0	0	0
																										asv12608	0	0	0	0	0	0	0	0	0	0	0	0	0	0	0	0	0	0	0	0	0	4	0
																										asv1261	0	3	0	0	0	0	0	0	0	11	0	0	8	0	0	0	0	4	3	0	0	0	3
																										asv12610	0	0	0	0	0	0	0	0	0	0	0	0	0	0	0	0	0	3	0	0	0	0	0
																										asv12611	3	0	0	0	0	0	0	0	0	0	0	0	0	0	0	0	0	0	0	0	0	0	0
																										asv12612	0	0	0	0	0	0	3	0	0	0	3	0	0	0	0	0	0	0	0	0	0	0	0
																										asv12613	0	0	0	0	0	0	0	0	0	0	0	0	0	0	0	4	0	0	0	0	0	0	0
																										asv12614	0	0	0	0	0	0	0	0	0	0	0	0	0	0	0	3	4	0	0	0	0	0	0
																										asv12616	0	3	0	0	0	0	0	0	0	0	0	0	0	0	0	0	0	0	0	3	3	0	0
																										asv12619	0	0	0	0	0	0	0	0	0	0	0	0	0	0	0	0	0	3	0	0	0	0	0
																										asv1262	8	0	0	0	0	0	3	0	0	0	0	0	0	5	0	0	0	5	0	0	0	0	3
																										asv12620	0	0	0	0	0	0	0	0	0	0	0	0	0	0	0	0	0	0	0	0	0	0	5
																										asv12625	0	0	0	0	0	0	0	0	0	0	0	0	0	0	0	0	0	0	0	0	0	3	0
																										asv12628	0	0	0	0	0	0	0	0	0	0	0	0	0	0	0	0	4	0	0	0	0	0	0
																										asv1263	0	6	0	0	0	0	0	0	0	0	0	0	3	0	4	4	5	3	0	0	0	0	0
																										asv12630	0	0	0	0	0	0	0	0	0	0	0	0	0	0	0	3	0	0	0	0	0	0	0
																										asv12637	0	0	0	0	0	0	0	0	0	0	0	0	0	0	0	0	0	0	0	3	0	0	0
																										asv1264	7	10	8	7	3	4	3	10	5	5	6	5	10	3	6	9	5	9	6	6	4	9	5
																										asv12640	0	0	0	0	0	0	0	3	0	0	0	0	0	0	0	0	0	0	0	0	0	0	0
																										asv12641	0	0	0	0	0	0	0	0	0	0	0	0	0	0	0	0	4	0	0	0	0	0	0
																										asv12642	0	0	0	0	0	0	0	0	0	0	0	0	0	0	0	0	0	0	0	0	3	0	0
																										asv12643	0	0	0	0	0	0	0	0	0	0	0	0	0	0	0	0	0	0	5	0	0	0	0
																										asv1265	0	0	0	0	0	0	0	0	0	0	5	0	10	6	6	14	5	4	12	14	6	4	8
																										asv12652	0	0	0	0	0	0	0	0	0	0	0	0	0	0	0	0	0	0	0	0	0	0	0
																										asv12653	0	0	0	0	0	0	3	0	0	0	0	0	0	0	0	0	0	0	0	0	0	0	0
																										asv12655	0	0	0	0	0	0	0	0	0	0	0	0	0	0	3	0	0	0	0	0	0	0	0
																										asv12658	0	0	0	0	0	0	0	0	0	0	0	0	0	0	0	3	0	0	0	0	0	0	0
																										asv1266	6	0	3	5	0	3	6	8	0	8	9	6	3	0	0	0	0	7	0	3	0	0	0
																										asv12661	6	0	0	0	0	0	0	0	0	0	0	0	0	0	0	0	0	0	5	0	0	0	0
																										asv12662	0	0	0	0	0	0	0	0	0	0	0	0	0	0	0	0	0	3	0	0	0	0	0
																										asv12665	10	0	0	0	0	0	0	0	0	0	0	0	0	0	0	0	0	0	20	0	0	0	0
																										asv12666	0	3	0	0	0	0	0	0	0	0	0	0	0	0	0	0	0	0	0	0	0	0	0
																										asv12667	0	0	0	0	0	0	0	0	0	0	0	0	0	0	0	0	5	0	0	0	0	0	0
																										asv12668	0	0	0	0	0	0	0	0	0	0	0	0	0	0	0	0	0	0	0	0	0	0	0
																										asv12669	0	0	0	0	0	0	0	0	0	0	0	0	0	3	0	0	0	0	0	0	0	0	0
																										asv1267	4	5	9	8	0	0	0	4	5	0	0	0	7	4	0	10	5	6	5	6	3	4	3
																										asv12673	0	0	0	0	0	0	0	0	0	0	0	0	0	0	0	0	0	3	0	0	0	0	0
																										asv12675	0	0	4	0	0	9	0	0	0	0	3	4	0	0	0	0	0	0	0	0	0	0	0
																										asv12678	0	0	0	0	0	0	0	0	0	0	0	0	0	0	0	0	0	0	0	0	4	0	3
																										asv1268	0	0	3	4	3	5	3	0	0	5	4	0	9	3	4	3	3	6	11	13	4	11	12
																										asv12680	0	0	0	0	0	0	0	0	0	3	0	0	0	0	0	3	0	0	0	0	0	0	0
																										asv12682	0	0	0	0	0	0	0	0	0	0	0	0	0	0	0	0	0	0	0	3	0	0	0
																										asv12683	0	0	0	0	0	0	0	0	0	0	0	0	0	5	0	0	0	0	0	0	0	0	0
																										asv12685	0	0	0	0	0	0	0	0	0	0	0	0	0	0	0	0	0	0	0	0	0	0	0
																										asv12688	0	0	0	0	0	0	0	0	0	0	0	0	0	0	0	0	0	0	0	0	0	0	0
																										asv1269	8	5	7	5	11	4	8	8	4	4	7	3	3	8	0	8	0	6	7	13	11	10	7
																										asv12690	0	0	0	0	0	0	0	0	0	0	0	0	0	0	0	0	0	3	0	0	0	0	0
																										asv12691	0	0	0	0	0	3	0	0	0	0	0	0	0	0	0	0	0	0	0	0	0	0	0
																										asv12693	0	0	0	0	0	0	0	0	0	0	0	0	0	0	3	0	0	0	0	0	0	0	0
																										asv12694	0	0	0	0	0	0	0	0	0	0	0	0	0	0	0	0	0	0	0	0	0	0	0
																										asv12697	0	0	0	0	0	0	0	0	0	0	0	0	0	0	0	0	0	0	0	0	0	0	0
																										asv12698	0	0	0	0	0	0	3	0	0	0	0	0	0	0	0	0	0	0	0	0	0	0	0
																										asv127	26	15	40	21	28	18	35	24	16	30	23	14	36	24	23	34	27	41	29	34	25	22	29
																										asv1270	4	0	11	0	3	3	9	3	0	3	3	5	0	0	4	9	5	3	4	0	4	0	5
																										asv12700	0	0	3	0	0	4	0	0	0	0	5	6	0	0	0	0	5	0	0	5	0	0	0
																										asv12701	0	0	0	0	0	0	0	0	0	0	0	0	0	0	0	0	3	0	0	0	0	0	0
																										asv12702	0	0	0	0	0	0	4	0	0	0	0	0	0	0	0	0	3	0	0	0	0	0	0
																										asv12703	0	0	4	0	0	0	0	3	0	0	0	0	0	0	0	0	0	0	0	0	0	0	0
																										asv12704	0	0	0	0	0	0	0	0	0	0	0	0	0	0	0	0	0	0	3	0	0	0	0
																										asv12705	0	0	0	0	0	0	0	0	0	0	0	0	0	0	0	0	0	0	0	0	0	0	0
																										asv12709	0	0	0	0	0	0	0	0	0	0	0	0	0	0	0	0	0	0	0	0	0	0	0
																										asv1271	16	0	4	4	0	8	6	6	10	8	4	6	9	5	6	24	11	12	10	8	13	5	9
																										asv12713	0	0	0	0	0	0	0	0	0	0	0	0	0	0	0	0	0	0	0	5	0	0	0
																										asv12715	0	0	0	0	0	0	0	0	0	0	0	0	0	0	0	0	3	0	0	0	0	0	0
																										asv12716	0	3	0	0	0	0	0	0	0	0	3	0	0	0	0	0	0	0	0	0	0	0	0
																										asv12717	0	0	3	0	0	0	0	0	0	0	0	0	0	0	0	0	0	0	0	0	0	0	0
																										asv1272	9	4	7	4	5	0	5	4	3	10	0	11	8	0	4	6	0	0	3	5	9	0	3
																										asv12720	0	0	0	0	0	0	0	0	0	0	0	0	0	0	0	0	0	0	0	0	0	0	0
																										asv12721	0	0	0	0	0	0	3	0	0	0	0	0	0	0	0	0	0	0	0	0	0	0	0
																										asv12722	0	0	0	0	0	0	0	0	0	0	0	0	0	0	0	0	0	0	0	0	0	0	3
																										asv12724	0	0	0	0	0	3	0	0	0	0	0	0	0	0	0	0	0	0	0	0	0	0	0
																										asv12726	0	0	0	0	0	0	0	4	0	0	0	0	0	0	0	0	0	0	0	0	0	0	0
																										asv1273	7	7	3	9	0	0	6	3	3	3	0	0	0	10	0	12	0	3	8	18	6	12	7
																										asv12731	0	0	0	0	0	0	0	0	0	0	0	0	0	0	0	0	0	0	0	3	0	0	0
																										asv12732	0	0	0	0	0	0	0	0	0	0	0	0	0	0	0	0	0	0	0	0	0	3	0
																										asv12735	0	0	0	0	0	0	0	0	0	0	0	0	0	0	0	3	0	0	0	0	0	0	0
																										asv12738	0	0	0	0	0	0	0	0	0	0	0	0	0	0	0	0	0	0	0	0	0	0	0
																										asv12739	0	0	0	0	0	0	0	0	0	0	0	0	0	0	0	0	0	0	0	3	5	0	0
																										asv1274	0	0	0	7	7	5	0	0	8	0	3	0	0	0	0	0	0	10	6	3	8	14	9
																										asv12740	0	0	0	0	0	0	0	0	0	0	0	0	0	0	0	0	0	0	0	5	0	0	0
																										asv12742	0	0	0	0	0	0	0	0	0	0	0	0	0	4	0	0	0	0	0	0	3	4	0
																										asv12743	0	0	0	0	0	0	0	0	0	0	0	0	0	0	0	0	0	0	0	6	5	0	0
																										asv12744	0	0	0	0	0	3	0	0	0	0	0	0	0	0	0	0	0	0	0	0	0	0	0
																										asv12745	0	0	0	0	4	0	0	0	0	0	0	0	0	0	4	3	0	0	0	0	0	0	0
																										asv12746	0	0	0	0	0	0	0	0	0	0	0	0	0	0	0	6	3	5	0	0	0	0	0
																										asv12748	0	0	0	0	4	0	0	0	0	0	0	0	0	0	0	0	0	0	0	0	0	0	0
																										asv12749	0	0	0	0	0	0	0	0	0	0	0	0	0	0	0	0	0	0	0	3	0	0	0
																										asv1275	4	3	0	0	5	0	0	0	5	0	4	0	6	3	0	0	3	0	3	0	0	0	0
																										asv12751	0	0	0	0	0	0	0	0	0	0	0	0	3	0	0	0	0	0	0	0	0	0	0
																										asv12752	0	0	0	0	0	0	0	0	0	0	0	0	0	0	0	0	0	0	0	0	0	4	0
																										asv12753	0	0	0	0	0	0	0	0	0	0	0	0	0	0	0	0	0	0	0	0	0	0	0
																										asv12755	0	0	0	0	0	3	0	0	0	0	0	0	0	0	0	0	0	0	0	0	0	0	0
																										asv12756	0	0	0	0	0	0	0	0	0	0	0	0	0	0	0	0	0	0	0	0	0	0	0
																										asv12757	0	0	0	0	0	0	0	0	0	0	0	0	0	0	0	0	0	0	0	0	3	0	0
																										asv12758	0	0	0	0	0	0	0	0	0	0	0	0	0	0	0	0	0	0	0	0	0	0	0
																										asv1276	9	0	3	8	10	7	0	4	6	10	4	3	6	3	0	0	0	6	0	0	0	4	0
																										asv12760	0	0	0	0	0	0	0	0	0	0	0	0	0	0	0	0	0	0	0	0	0	0	0
																										asv12761	0	0	0	3	0	3	0	0	0	0	0	0	0	0	0	0	0	0	0	0	0	0	0
																										asv12763	0	0	0	0	0	0	0	0	0	0	0	0	0	0	0	0	0	0	0	0	0	3	0
																										asv12768	0	0	0	0	0	0	0	0	0	0	0	0	4	0	0	0	0	0	0	0	0	0	0
																										asv12769	0	0	3	0	0	0	0	0	0	0	0	0	0	0	0	0	0	3	0	0	0	0	0
																										asv1277	0	0	0	3	4	0	4	3	4	4	0	3	9	3	4	0	4	5	3	3	0	0	0
																										asv12773	0	0	0	0	0	0	0	0	0	0	0	0	0	0	0	0	0	0	0	0	3	0	0
																										asv12774	0	0	0	0	0	0	0	0	0	0	0	0	3	0	3	0	0	0	0	0	0	3	0
																										asv12777	0	0	0	0	0	0	0	0	0	0	0	0	0	0	0	0	0	0	0	0	0	0	4
																										asv12778	0	0	0	0	0	0	0	0	0	0	0	0	0	0	0	0	0	0	0	0	0	0	0
																										asv12779	0	0	0	0	0	0	0	0	0	0	0	0	3	0	0	0	0	0	0	0	0	0	0
																										asv1278	0	0	0	6	0	0	4	5	0	9	0	0	6	3	3	0	3	0	5	6	3	6	8
																										asv12780	0	0	0	0	0	0	0	0	3	0	0	0	0	0	0	0	4	0	0	0	0	0	0
																										asv12782	3	0	0	0	0	0	0	0	0	0	0	0	0	0	0	0	0	0	0	0	0	0	0
																										asv12783	0	0	0	0	0	0	0	3	0	0	0	0	0	4	4	0	0	0	0	0	0	0	0
																										asv12786	0	0	0	0	0	0	0	0	0	0	0	0	0	3	0	0	0	0	0	0	0	0	0
																										asv1279	3	5	0	6	0	4	0	0	0	0	0	0	8	0	0	9	3	0	0	0	3	0	0
																										asv12791	0	0	0	0	0	0	0	0	0	0	0	4	0	0	0	0	0	0	0	0	0	0	0
																										asv12792	0	0	0	0	0	0	0	0	0	0	0	0	0	4	4	0	0	0	0	0	0	0	0
																										asv12795	0	0	0	0	0	0	0	0	0	3	0	0	0	0	0	0	0	0	0	0	0	0	0
																										asv12796	0	0	0	3	0	0	0	0	0	0	0	0	0	0	0	0	0	0	0	0	0	0	0
																										asv12798	0	0	5	0	0	0	0	0	0	0	0	0	0	0	0	0	0	3	0	0	0	0	0
																										asv128	153	136	124	43	39	49	42	47	41	175	285	237	250	345	304	53	58	39	45	42	33	11	19
																										asv1280	3	0	0	0	0	0	0	0	0	8	0	4	7	0	0	7	5	3	4	8	7	3	8
																										asv12800	0	0	0	0	0	0	0	0	4	0	0	0	0	0	0	0	0	0	0	0	0	0	0
																										asv12802	0	0	0	0	0	0	0	0	0	0	0	0	0	4	0	0	0	0	0	0	0	0	3
																										asv12803	0	0	0	0	0	0	0	0	0	0	0	0	0	0	0	0	3	0	0	0	0	0	0
																										asv12804	0	0	0	0	0	0	0	0	0	0	0	0	0	0	0	0	0	0	0	0	0	0	0
																										asv12805	0	0	0	0	0	0	0	0	0	0	0	0	0	0	3	3	0	0	4	0	4	0	0
																										asv1281	0	0	0	5	5	3	0	5	10	0	0	3	7	4	6	0	3	9	9	5	7	25	18
																										asv12810	0	0	0	4	0	0	0	0	0	0	0	0	0	0	0	0	0	0	0	0	0	0	0
																										asv12814	0	0	0	0	0	0	0	0	0	0	0	0	3	0	0	0	0	0	0	0	0	0	0
																										asv12815	0	0	0	0	0	0	3	0	0	0	0	0	0	0	0	0	0	0	0	0	0	0	0
																										asv12816	0	0	3	0	0	0	0	0	0	3	0	0	0	0	0	0	0	0	0	0	0	0	0
																										asv12817	0	0	0	0	0	0	0	0	0	0	0	0	0	0	0	0	0	0	0	0	0	0	0
																										asv1282	9	11	6	12	10	4	11	13	14	5	7	4	8	12	10	16	9	11	9	11	14	6	6
																										asv12820	0	0	0	0	0	0	0	0	0	0	0	0	0	0	0	3	0	0	0	0	0	0	0
																										asv12823	0	0	0	0	0	0	0	0	0	0	0	0	0	0	0	0	0	0	0	0	0	0	0
																										asv12824	0	0	0	0	0	0	0	0	0	0	0	0	0	0	0	0	0	0	0	0	0	0	0
																										asv1283	11	11	4	0	3	4	5	7	10	4	7	4	12	7	11	13	14	15	18	12	10	8	9
																										asv12830	0	0	0	0	0	0	0	0	4	0	0	0	0	0	0	3	5	0	0	3	0	3	0
																										asv12833	0	0	0	3	0	0	0	0	0	0	0	0	0	0	0	0	0	0	0	0	0	0	0
																										asv12836	0	0	0	0	0	0	0	0	0	3	0	0	0	0	0	0	0	0	0	0	0	0	0
																										asv12837	0	0	0	0	0	0	0	0	0	0	0	0	0	0	0	0	0	0	0	0	0	3	0
																										asv12839	0	0	0	4	0	0	0	0	0	0	0	0	0	0	0	0	0	0	0	0	0	0	0
																										asv1284	0	8	4	3	3	0	3	4	3	6	3	4	5	9	4	8	12	16	0	0	3	3	3
																										asv12841	0	0	0	0	0	0	0	0	0	0	0	0	0	0	0	0	0	0	0	0	0	0	0
																										asv12842	0	0	6	0	0	0	0	0	0	0	0	0	0	0	0	0	0	0	0	0	0	0	0
																										asv12844	0	0	0	0	0	0	0	0	0	0	0	0	0	0	0	0	0	0	0	0	0	0	0
																										asv12847	0	0	0	0	0	0	0	0	4	0	0	0	0	0	0	0	0	0	0	0	0	0	0
																										asv1285	5	6	4	0	0	0	3	3	8	3	0	4	8	3	3	0	5	7	6	4	0	3	0
																										asv12850	0	0	0	0	0	0	0	0	0	0	0	0	0	0	0	0	0	0	0	5	0	0	0
																										asv12851	0	0	0	0	0	0	0	0	0	0	0	0	0	0	0	0	0	0	0	0	0	0	0
																										asv12852	0	0	0	0	0	0	0	0	3	0	0	0	0	0	0	0	3	0	0	0	0	0	3
																										asv12853	0	0	0	0	0	0	0	0	0	0	0	0	0	0	0	4	0	0	0	0	0	0	0
																										asv12855	0	0	0	0	0	0	0	0	0	0	0	0	0	0	0	0	0	0	0	0	0	0	0
																										asv12856	0	0	0	0	0	0	3	0	0	0	0	0	0	0	0	0	0	0	0	0	0	0	0
																										asv1286	6	0	0	6	3	7	5	3	3	0	3	5	5	4	0	7	0	6	4	0	0	4	0
																										asv12860	0	0	0	0	4	0	0	0	0	0	0	0	0	0	0	0	0	0	3	4	5	0	0
																										asv12862	0	0	0	0	0	0	0	0	0	0	0	0	0	0	0	0	0	5	0	0	0	0	0
																										asv12863	0	0	0	0	0	0	0	0	0	0	0	0	3	0	0	0	0	0	0	0	0	0	0
																										asv12865	0	0	0	0	0	0	0	0	0	0	0	0	0	0	0	0	4	0	0	0	0	0	0
																										asv12866	0	0	0	0	0	0	0	0	0	0	0	3	0	0	0	0	0	0	0	0	0	4	0
																										asv12867	0	0	0	8	0	0	0	0	0	0	0	0	0	0	0	0	0	0	0	0	0	5	0
																										asv12868	0	0	0	0	0	0	0	0	0	0	0	0	0	0	0	0	0	0	0	0	0	0	0
																										asv1287	5	6	10	3	0	5	4	4	3	4	0	0	4	4	5	9	8	4	11	5	12	5	0
																										asv12870	0	0	0	0	0	3	0	0	0	0	0	0	0	0	0	0	0	4	0	0	0	0	0
																										asv12871	0	0	0	0	0	0	0	0	0	0	0	0	0	5	0	0	0	0	0	0	0	0	0
																										asv12872	0	0	0	0	0	0	0	0	0	0	0	0	0	0	0	0	0	0	0	0	0	6	0
																										asv12875	0	0	0	0	0	0	3	0	0	5	0	8	0	0	0	0	0	3	0	0	0	0	0
																										asv12876	0	0	3	0	0	0	0	0	0	0	0	0	0	0	0	0	0	0	3	0	0	0	0
																										asv12878	0	0	0	0	0	0	0	0	0	0	0	0	0	0	0	0	0	0	0	0	4	3	0
																										asv12879	0	0	0	0	0	0	0	0	0	0	0	0	0	0	0	3	0	0	0	0	0	0	0
																										asv1288	8	0	0	0	3	5	5	6	4	3	0	0	4	0	3	8	5	5	6	3	12	0	3
																										asv12882	0	0	3	0	4	0	3	0	0	4	3	3	0	0	4	0	0	0	4	3	3	0	0
																										asv12883	0	0	0	0	0	0	8	0	0	0	0	0	0	0	0	0	0	0	0	0	0	0	0
																										asv12884	0	0	0	0	0	0	0	0	0	0	0	0	0	0	0	0	0	0	0	3	0	0	0
																										asv12886	0	0	0	0	0	0	0	0	7	0	0	0	0	0	0	0	0	5	0	0	0	0	0
																										asv12887	0	0	0	0	0	0	0	0	0	0	0	0	0	0	0	0	0	10	0	0	0	0	0
																										asv12888	0	0	0	0	0	0	0	0	4	0	0	0	0	0	0	0	0	7	0	0	0	0	0
																										asv12889	0	0	0	0	0	0	0	0	4	0	0	0	0	0	0	0	0	6	0	0	0	0	0
																										asv1289	3	0	0	4	3	3	0	7	0	5	0	0	5	5	9	6	10	7	22	24	16	27	23
																										asv12891	0	0	0	0	0	0	0	0	0	0	0	0	0	3	0	0	0	0	0	0	0	0	0
																										asv12892	0	0	0	0	0	0	0	0	9	0	0	0	0	0	0	0	0	3	0	0	0	0	0
																										asv12893	0	0	0	0	0	0	0	0	0	0	0	0	0	0	0	0	0	4	0	0	0	3	0
																										asv12895	0	0	0	0	0	0	0	0	13	0	0	0	0	0	0	0	0	9	0	0	0	0	0
																										asv12896	0	0	3	0	0	0	0	0	0	0	0	0	0	0	0	0	0	0	0	0	0	3	0
																										asv129	21	17	26	30	12	13	15	25	28	24	28	15	43	37	34	44	53	35	34	41	39	28	21
																										asv1290	3	3	13	15	5	0	3	3	4	11	0	0	7	6	6	3	7	10	6	5	3	8	7
																										asv12900	0	7	4	0	0	0	0	0	0	0	0	0	0	4	0	0	0	0	0	0	0	0	3
																										asv12901	3	0	0	0	0	0	0	0	0	0	0	0	0	0	0	0	0	0	0	0	0	0	0
																										asv12903	0	0	0	0	0	3	0	0	0	0	0	0	0	0	0	0	0	0	0	0	0	0	0
																										asv12905	0	0	0	0	0	0	0	3	0	0	0	0	0	0	0	0	0	0	0	0	0	0	0
																										asv12906	0	0	3	0	7	0	0	0	0	0	0	0	0	0	0	0	0	0	0	0	0	0	0
																										asv12907	0	0	0	0	0	0	0	0	0	4	0	0	0	0	0	0	0	0	0	3	0	5	0
																										asv12908	0	0	0	0	0	0	0	0	0	0	0	0	0	0	0	3	0	0	0	0	0	0	0
																										asv12909	0	0	0	0	0	0	0	0	0	0	0	0	0	0	0	0	0	0	0	0	0	0	0
																										asv1291	5	0	0	3	4	4	8	3	6	5	0	0	0	9	0	12	6	9	10	8	4	4	4
																										asv12910	0	3	0	0	0	0	0	0	0	0	0	0	0	0	0	0	3	0	0	0	0	0	0
																										asv12911	0	0	0	5	0	0	0	0	0	0	0	0	0	0	0	0	0	0	0	0	0	5	0
																										asv12912	0	0	0	5	0	0	0	0	0	0	0	0	0	0	0	0	0	0	0	0	0	4	0
																										asv12914	0	0	0	0	0	0	0	0	0	0	0	0	0	0	0	6	0	0	0	3	0	0	0
																										asv12915	0	4	5	3	0	0	0	0	0	0	0	0	0	0	0	0	0	0	0	0	0	0	0
																										asv12916	0	0	0	0	0	0	0	0	0	0	0	0	0	0	0	0	0	0	0	0	0	0	0
																										asv12917	0	0	0	0	0	0	0	0	0	0	3	0	0	0	0	0	0	0	0	0	0	0	0
																										asv12918	0	0	0	0	3	0	0	4	4	0	0	0	0	0	0	0	0	0	0	0	0	0	3
																										asv12919	0	0	0	0	0	0	0	0	0	0	0	0	0	0	0	3	0	0	0	0	0	6	3
																										asv1292	6	4	7	0	0	3	0	0	0	6	3	7	5	6	4	9	4	11	6	6	0	9	3
																										asv12920	0	0	0	0	0	0	0	0	0	0	0	0	0	0	0	0	0	0	0	3	0	0	0
																										asv12921	0	0	0	0	3	0	0	0	0	0	0	0	0	0	0	0	0	0	0	0	3	0	0
																										asv12922	0	0	5	0	0	0	0	0	0	0	0	0	0	0	0	0	0	0	0	0	8	0	0
																										asv12923	0	0	0	0	0	0	0	0	0	0	0	0	0	0	0	0	0	0	0	0	0	8	3
																										asv12924	0	0	0	0	0	0	0	0	0	0	0	0	0	0	0	0	0	0	6	4	9	0	0
																										asv12925	0	0	0	6	0	7	0	0	0	0	0	0	0	0	0	0	0	0	0	0	0	0	0
																										asv12926	0	0	0	0	0	0	0	6	5	0	0	0	0	0	0	0	0	0	0	0	0	0	0
																										asv12927	0	0	0	8	8	0	0	0	0	0	0	0	0	0	0	0	0	0	0	0	0	0	0
																										asv12928	0	3	4	0	3	5	5	5	6	5	12	4	6	0	0	0	0	0	5	4	5	0	5
																										asv12929	0	0	0	3	0	0	0	0	0	0	0	0	0	0	0	0	0	0	0	0	0	0	0
																										asv1293	6	9	11	6	4	7	11	9	15	0	0	4	11	0	5	14	14	9	10	12	0	4	5
																										asv12931	0	0	0	0	0	0	0	0	0	0	0	0	0	0	3	0	0	0	0	0	3	0	0
																										asv1294	0	0	0	4	3	0	6	3	0	0	4	0	7	3	3	0	3	0	0	0	0	0	0
																										asv12946	0	4	0	0	0	0	0	0	0	0	0	0	0	0	0	0	0	0	0	0	0	0	0
																										asv12947	0	0	0	0	0	0	0	0	0	0	0	0	0	0	3	0	0	0	0	0	0	0	0
																										asv12948	0	0	6	0	0	0	0	0	0	0	0	0	0	0	0	0	0	0	0	0	0	0	0
																										asv1295	0	0	5	0	4	0	0	0	4	0	4	5	4	0	4	3	3	4	0	3	0	0	6
																										asv12950	3	0	0	0	0	0	0	0	0	0	3	0	0	0	0	0	0	0	0	0	0	0	0
																										asv12956	0	0	0	0	0	0	0	0	0	0	0	0	0	0	0	0	0	3	0	0	3	0	0
																										asv12959	0	0	0	0	0	0	0	0	0	0	0	0	4	0	0	0	0	0	0	0	0	0	0
																										asv1296	0	3	0	0	0	3	4	3	0	3	0	0	0	4	0	7	8	6	0	8	6	0	0
																										asv12962	0	0	0	3	0	0	0	0	0	0	0	0	0	0	0	0	0	0	0	0	0	0	0
																										asv12963	0	0	0	0	0	0	0	0	0	0	0	0	0	0	0	0	0	0	0	0	0	4	0
																										asv12964	0	0	0	0	0	0	0	0	0	0	0	0	0	0	0	0	0	0	0	0	0	3	0
																										asv1297	0	0	0	0	0	0	0	0	0	0	0	0	0	0	0	0	0	3	3	3	0	0	0
																										asv12970	0	0	0	0	0	0	0	0	0	0	0	0	3	0	0	0	0	0	0	0	0	0	0
																										asv12971	0	0	0	0	0	0	0	0	0	0	0	0	0	0	0	0	0	0	0	0	0	3	0
																										asv12973	0	0	0	0	0	0	0	0	0	0	0	0	0	0	0	0	0	0	0	0	0	0	0
																										asv12977	0	0	0	0	0	0	0	0	0	0	0	0	0	0	0	0	0	0	0	0	3	0	0
																										asv12978	0	0	0	0	0	0	0	0	3	0	0	0	0	0	0	0	0	0	0	0	0	0	0
																										asv1298	5	7	4	13	3	10	3	0	6	4	0	4	24	40	29	23	21	10	6	4	0	6	0
																										asv12980	0	0	0	0	0	0	0	0	0	0	0	0	0	0	0	0	0	0	0	0	0	0	0
																										asv12983	0	0	0	0	4	0	0	0	0	0	0	0	0	0	0	0	0	0	0	0	0	0	0
																										asv12989	0	0	0	0	0	0	0	3	0	0	0	0	0	0	0	0	0	0	0	0	0	0	0
																										asv1299	7	6	5	0	0	5	6	9	5	3	6	6	0	4	13	3	0	9	13	3	4	3	3
																										asv12997	0	0	0	0	0	0	0	0	0	0	0	0	3	0	0	0	0	0	0	0	0	0	0
																										asv12999	0	0	0	0	0	0	0	0	0	0	0	0	0	0	0	0	0	3	0	0	0	0	0
																										asv13	715	623	759	1786	2058	1913	968	1392	9	478	339	491	4	8	3	19	26	251	17	15	8	29	28
																										asv130	15	3	12	0	0	10	9	20	16	20	16	8	28	19	18	27	17	35	14	17	22	7	10
																										asv1300	4	0	3	3	3	0	8	0	0	6	0	0	0	4	0	8	8	3	6	0	3	0	0
																										asv13000	0	0	0	3	0	0	0	0	0	0	0	0	0	0	0	3	0	0	0	0	0	0	0
																										asv13003	0	0	3	0	0	0	0	0	0	0	0	0	0	0	0	0	0	0	0	0	0	0	0
																										asv13006	3	0	0	0	0	0	0	0	0	0	0	0	0	0	0	0	0	0	0	0	0	0	0
																										asv13009	0	0	0	0	0	0	0	0	0	0	0	0	0	0	0	0	0	0	0	0	0	0	3
																										asv1301	0	4	3	7	9	7	4	0	14	0	0	3	20	19	23	12	9	17	15	7	9	32	15
																										asv13013	0	0	0	0	0	3	0	0	0	0	0	0	0	0	0	0	0	0	0	0	0	0	0
																										asv13016	0	0	3	3	0	0	0	0	0	0	0	0	3	0	0	0	0	0	0	0	0	0	0
																										asv1302	0	3	7	6	4	5	3	5	9	6	9	4	8	6	4	8	8	3	7	5	5	5	12
																										asv13022	0	0	0	0	0	0	0	3	0	0	0	0	0	0	0	0	0	0	0	0	0	0	0
																										asv1303	0	0	0	0	0	0	0	0	0	0	0	4	5	4	5	7	4	3	0	4	4	0	0
																										asv13036	0	0	0	0	0	0	0	0	0	0	0	0	0	0	0	0	3	0	0	0	0	0	0
																										asv13037	0	0	0	0	0	0	0	0	0	0	0	0	0	0	0	0	0	3	0	0	0	0	0
																										asv1304	5	0	7	0	0	0	3	3	6	6	0	5	12	3	3	5	0	8	0	3	4	0	3
																										asv13040	0	0	0	0	0	0	0	0	0	3	0	0	0	0	0	0	0	0	0	0	0	0	0
																										asv13043	0	0	0	0	3	0	0	0	0	0	0	0	0	0	0	0	0	0	0	0	0	0	0
																										asv1305	6	0	3	13	10	6	5	6	4	6	9	3	7	13	7	10	15	10	12	7	11	12	10
																										asv13051	0	0	0	0	0	0	0	0	0	0	0	0	0	0	0	0	0	0	0	0	0	0	0
																										asv13053	0	0	0	0	0	0	0	0	3	0	0	0	0	0	0	0	0	0	0	3	0	0	0
																										asv13058	0	0	0	0	0	0	0	0	0	0	0	0	0	0	0	0	0	0	0	0	0	3	0
																										asv13059	0	0	0	0	0	0	0	0	0	0	0	0	0	0	0	0	0	0	0	3	0	0	0
																										asv1306	3	3	6	0	3	7	4	7	6	3	4	0	4	7	6	10	5	11	9	4	9	5	4
																										asv13060	0	0	0	0	0	0	0	0	0	0	3	0	0	0	0	0	0	0	0	0	0	0	0
																										asv13061	0	0	0	0	0	0	0	0	0	0	0	0	0	0	3	0	0	0	0	0	0	0	0
																										asv13062	0	0	0	0	0	0	0	0	0	0	0	0	0	0	0	0	0	0	0	0	0	0	0
																										asv13063	0	0	0	0	0	0	0	0	0	0	0	0	0	0	0	0	3	0	0	0	0	0	0
																										asv13067	0	0	0	0	0	0	0	0	0	0	0	0	0	0	0	0	0	0	0	0	3	0	0
																										asv13068	0	0	0	0	0	0	0	0	0	0	0	0	0	0	3	0	0	0	0	0	0	0	0
																										asv1307	11	4	17	7	7	10	5	5	12	6	3	11	6	14	3	30	17	7	28	18	16	9	10
																										asv13074	0	0	3	0	0	0	0	0	0	0	0	0	0	0	0	0	0	0	0	0	0	0	0
																										asv1308	0	0	0	0	4	0	0	7	0	3	0	0	0	0	0	0	3	8	0	0	0	0	0
																										asv13083	3	0	0	0	0	0	0	0	0	0	0	0	0	0	0	0	0	0	0	0	0	0	0
																										asv13085	0	0	0	0	0	0	0	0	0	0	0	0	0	0	0	0	0	0	3	0	0	0	0
																										asv13086	0	0	0	0	0	0	0	0	0	0	0	0	0	0	0	0	0	3	0	0	0	0	0
																										asv13089	3	0	0	0	0	0	0	0	0	0	0	0	0	0	0	0	0	3	0	0	0	0	0
																										asv1309	3	5	0	0	0	3	6	0	3	0	3	4	6	0	5	4	0	0	5	9	8	3	3
																										asv13095	0	0	0	0	0	0	0	0	0	0	0	0	3	0	0	0	0	0	0	0	0	0	0
																										asv13099	0	0	0	0	0	0	0	0	0	0	0	0	0	0	0	0	3	0	0	0	0	0	0
																										asv131	44	44	43	30	34	42	32	26	42	37	19	27	76	47	69	64	51	63	117	111	77	128	147
																										asv1310	0	0	0	0	0	0	5	0	4	5	0	0	4	3	0	11	11	6	5	6	3	0	3
																										asv13105	0	0	0	0	0	0	0	0	0	0	0	0	0	0	0	3	0	0	0	0	0	0	0
																										asv13108	0	0	0	0	0	0	3	0	0	0	0	0	0	0	0	0	3	0	0	0	0	0	0
																										asv1311	0	0	0	5	3	0	0	0	0	0	0	0	13	5	0	10	14	14	3	5	0	4	0
																										asv13113	0	0	0	0	0	0	0	0	3	0	0	0	0	0	0	0	0	0	0	0	0	0	0
																										asv13115	0	0	0	0	0	0	0	0	0	0	0	0	0	0	0	0	0	0	3	0	0	0	0
																										asv13116	0	3	0	0	0	0	0	0	0	0	0	0	4	0	0	0	0	0	0	0	0	0	0
																										asv1312	3	3	4	3	3	0	4	0	6	0	0	0	8	4	5	3	0	0	5	4	0	6	4
																										asv13120	0	0	0	0	0	0	0	0	0	0	0	0	0	0	0	0	3	0	0	0	0	0	0
																										asv13124	0	0	0	0	0	0	0	0	0	0	0	0	0	0	0	3	0	0	0	0	0	0	0
																										asv13128	0	0	0	0	0	0	0	0	3	0	0	0	0	0	0	3	3	0	0	0	0	0	0
																										asv1313	3	0	0	8	0	6	0	0	0	0	0	0	3	0	0	5	3	11	0	0	0	5	0
																										asv13131	0	0	0	0	0	0	0	0	0	0	0	0	3	0	4	3	0	0	0	0	0	0	0
																										asv13133	0	0	0	0	0	0	0	0	0	0	0	0	0	0	0	0	0	0	0	0	0	0	0
																										asv13135	0	0	0	0	0	0	0	0	0	0	0	0	0	0	0	0	0	0	0	0	0	3	0
																										asv13137	0	0	0	0	0	0	0	0	0	0	0	0	0	0	0	0	3	5	0	3	0	0	0
																										asv13138	0	0	0	0	0	0	0	0	0	0	0	0	0	0	0	0	0	0	3	0	0	0	0
																										asv1314	23	10	12	20	19	22	13	9	0	55	61	69	0	7	0	0	0	4	0	0	0	0	3
																										asv13146	5	0	0	0	0	0	0	0	0	0	0	0	0	0	0	0	0	0	0	4	0	0	0
																										asv1315	0	0	3	0	0	0	0	0	0	4	5	0	0	0	0	7	0	4	3	0	3	0	5
																										asv13151	0	0	0	0	0	0	0	0	0	0	0	0	0	0	0	0	3	0	0	0	0	0	0
																										asv13152	0	0	3	0	0	0	0	0	0	0	0	0	0	0	0	0	0	0	0	0	0	0	0
																										asv13153	0	0	0	0	0	0	0	0	0	3	0	0	0	0	0	0	0	0	0	0	0	0	0
																										asv13157	0	0	0	0	0	0	0	0	0	0	0	0	0	0	0	0	0	3	0	0	0	0	0
																										asv13159	0	0	0	0	0	3	0	0	0	0	0	0	0	0	0	0	0	0	0	0	0	0	0
																										asv1316	11	15	14	15	6	7	20	16	14	7	9	3	7	7	4	9	9	7	22	21	13	11	8
																										asv13163	0	0	0	0	0	0	0	0	3	0	0	0	0	0	0	0	0	0	0	0	0	0	0
																										asv13165	0	0	0	0	0	0	0	0	0	0	0	0	4	0	0	0	0	0	0	0	0	0	0
																										asv13167	0	0	0	0	0	0	0	0	0	0	0	0	0	0	0	0	0	3	0	0	0	0	0
																										asv1317	23	21	23	13	16	26	29	27	14	24	24	27	6	4	10	8	12	5	4	4	5	4	6
																										asv13171	0	0	0	0	0	0	0	0	0	0	0	0	0	0	0	0	0	0	0	0	0	3	0
																										asv13176	0	0	0	0	0	0	0	0	0	0	0	0	0	0	0	0	0	3	0	0	0	0	0
																										asv13177	0	0	0	0	0	0	0	0	0	0	0	0	0	0	0	0	0	0	0	0	0	0	0
																										asv1318	4	0	3	3	0	0	6	0	0	5	5	0	0	0	0	3	0	0	3	4	5	3	0
																										asv13180	0	0	0	3	0	0	0	0	0	0	0	0	0	0	0	0	0	0	0	0	0	0	0
																										asv13181	0	0	3	0	0	3	0	0	0	0	0	0	0	0	0	0	0	0	0	0	0	0	0
																										asv13182	0	0	0	0	0	0	0	0	0	0	0	0	0	0	0	0	3	0	0	0	0	0	0
																										asv13184	0	0	3	0	0	0	0	0	0	0	0	0	0	0	0	3	0	3	0	0	0	0	0
																										asv1319	9	10	4	3	6	0	9	9	12	0	3	13	0	7	11	6	5	4	11	8	6	5	5
																										asv13191	0	0	0	0	0	0	0	3	0	0	0	0	0	0	0	0	0	0	0	0	0	0	0
																										asv13192	0	0	0	0	0	0	0	0	0	0	0	0	0	0	0	0	0	0	0	0	0	0	0
																										asv13195	0	0	0	0	0	0	0	0	0	0	0	0	0	0	3	0	0	0	0	0	0	0	0
																										asv132	37	35	41	18	18	29	35	27	29	44	33	23	34	35	51	65	32	42	45	40	26	31	23
																										asv1320	0	3	0	0	4	0	0	5	0	5	0	0	0	0	0	3	6	7	3	0	3	0	0
																										asv13204	0	0	0	0	0	0	0	0	0	0	0	0	0	0	0	0	0	3	0	0	0	0	0
																										asv13205	0	0	0	0	0	0	0	0	0	0	0	0	0	0	0	0	4	0	0	0	0	0	0
																										asv1321	4	0	3	0	0	0	5	4	10	4	5	0	12	7	11	6	11	5	9	5	0	6	4
																										asv13211	0	0	0	0	0	0	0	0	6	0	0	0	0	0	0	0	0	0	0	0	0	0	0
																										asv13212	0	0	0	0	0	0	0	0	0	0	0	0	0	0	0	0	0	0	0	0	4	0	0
																										asv13214	0	0	0	3	0	0	0	0	0	0	0	0	0	0	0	0	0	0	0	0	0	0	0
																										asv13215	0	0	0	0	0	0	0	0	0	0	0	0	3	0	0	0	0	0	0	0	0	0	0
																										asv13217	0	0	0	0	0	0	0	0	0	0	0	0	0	0	0	0	0	0	0	0	0	0	0
																										asv13218	0	0	3	0	0	0	0	0	0	0	0	0	0	0	0	0	3	0	0	0	0	0	0
																										asv13219	0	0	0	0	0	0	0	0	0	0	0	0	0	0	0	0	3	0	0	0	0	0	0
																										asv1322	0	0	0	0	0	0	0	0	5	3	0	0	5	0	0	5	3	4	4	0	0	0	4
																										asv13222	0	0	0	0	0	0	0	0	0	0	0	0	0	0	0	5	0	0	0	0	0	0	0
																										asv13223	0	0	3	0	0	0	0	0	0	0	0	0	0	0	0	0	0	0	0	0	0	0	0
																										asv13226	0	0	0	3	0	0	0	0	0	0	0	0	0	0	0	0	0	0	0	0	0	0	0
																										asv13229	0	0	0	0	0	0	0	0	0	0	0	0	3	0	0	0	0	0	0	0	0	0	0
																										asv1323	0	7	3	4	0	3	3	0	0	3	0	4	0	11	0	3	0	5	4	4	3	3	0
																										asv13232	0	0	0	0	0	0	0	0	0	0	0	0	0	0	0	3	0	0	0	0	0	0	0
																										asv13234	0	0	0	0	0	0	0	0	0	0	0	0	0	0	0	0	0	0	0	0	0	3	0
																										asv13236	0	0	3	0	0	0	0	0	0	0	0	0	0	0	0	0	0	0	0	0	0	0	0
																										asv1324	13	7	7	9	4	9	3	5	7	12	7	3	8	6	7	6	0	6	7	8	6	6	6
																										asv13243	0	0	0	0	0	0	0	0	0	0	0	0	0	0	0	3	0	0	0	3	0	0	3
																										asv13244	0	0	0	0	0	0	0	0	0	0	0	0	0	0	0	0	0	0	4	0	0	0	0
																										asv13246	0	0	0	0	0	0	0	0	0	0	0	0	0	0	0	0	0	0	0	0	0	0	3
																										asv13247	0	0	0	0	0	0	0	0	0	0	0	0	0	0	0	0	0	0	0	0	0	3	0
																										asv13248	0	0	3	0	0	0	0	0	0	0	0	0	0	0	0	0	0	0	0	0	0	0	0
																										asv1325	8	6	6	17	15	6	8	6	0	5	8	4	3	0	0	8	4	9	11	5	7	10	5
																										asv13250	0	0	0	0	0	0	0	0	0	0	0	0	0	0	0	0	0	0	0	0	0	0	0
																										asv13251	0	0	3	0	0	0	0	0	0	0	0	0	0	0	0	0	0	0	0	0	0	0	0
																										asv13252	0	0	0	0	0	0	0	0	0	0	0	0	3	0	3	0	0	3	0	0	0	0	0
																										asv13254	5	0	0	0	0	0	0	0	0	0	0	0	0	0	0	0	0	0	0	0	0	0	0
																										asv13258	0	0	0	0	0	0	0	0	0	0	0	0	0	0	0	0	0	0	0	0	0	0	4
																										asv13259	0	0	0	0	0	0	0	0	0	0	0	0	0	0	0	0	0	0	0	0	0	4	0
																										asv1326	3	0	0	3	3	4	10	4	3	0	0	0	6	5	4	3	5	0	4	4	0	3	0
																										asv13261	0	0	0	0	0	0	0	0	0	0	0	0	0	0	4	3	0	6	0	0	0	0	0
																										asv13262	0	0	3	4	0	0	0	0	0	0	0	0	0	0	0	0	0	3	0	0	0	0	0
																										asv13263	0	0	0	0	0	0	0	0	0	0	4	0	0	0	0	0	0	0	0	0	0	0	0
																										asv13264	0	0	0	0	0	0	0	0	0	0	0	0	0	0	0	0	0	0	0	0	0	0	0
																										asv13265	0	0	0	0	0	0	0	0	0	0	0	0	0	0	0	0	0	0	3	0	0	0	0
																										asv13266	0	0	0	3	0	4	0	0	0	0	0	0	0	0	0	0	0	0	0	0	0	0	3
																										asv13267	0	0	0	0	0	0	0	4	0	0	0	0	0	0	0	0	0	0	0	4	0	0	0
																										asv1327	11	5	10	11	4	11	5	12	5	7	5	0	10	12	16	15	20	9	11	19	12	14	6
																										asv13274	0	0	0	0	0	0	0	0	0	3	0	0	0	0	0	0	0	0	0	0	0	0	0
																										asv13277	0	0	0	0	0	0	0	0	0	0	0	0	0	0	0	0	0	0	5	0	0	0	0
																										asv1328	3	9	5	0	0	0	5	9	5	0	0	5	11	0	8	3	7	3	4	14	5	0	5
																										asv13282	0	0	0	0	0	0	0	0	0	0	0	0	0	0	0	3	0	0	0	0	0	0	0
																										asv13283	0	0	0	0	3	0	3	0	0	0	0	0	0	0	0	0	0	3	0	0	0	0	0
																										asv13284	0	0	0	0	0	0	0	0	0	0	0	0	0	0	0	0	0	0	0	0	0	0	0
																										asv13287	0	0	0	0	0	0	0	0	0	4	0	0	0	0	0	0	0	0	0	0	0	0	0
																										asv1329	4	5	6	0	0	0	6	3	7	0	0	0	4	12	4	10	7	8	0	10	4	0	7
[truncated: 12,403 more rows]
[truncated: 60 more columns]

## Sheet: Fig. 2
Flavonoids
Cluster	ID	Pto-M-1	Pto-M-2	Pto-M-3	84K-1	84K-2	84K-3	Pal-Y_1	Pal-Y-2	Pal-Y-3	LM50-1	LM50-2	LM50-3	H3-1-1	H3-1-2	H3-1-3	107-1	107-2	107-3	Pot-M-1	Pot-M-2	Pot-M-3	Psz-Z-1	Psz-Z-2	Psz-Z-3	Peu-H-1	Peu-H-2	Peu-H-3
1	Isorhamnetin-3-O-neohespeidoside	6198	5259	5644	5858	9261	3044	3343	258	856	11410	5552	10450	5415	2550	2921	3308	3759	1307	4244	4975	889	9396	8840	7405	11515	10539	9717
1	Ophiopogonanone C	9323	10310	12330	20000	14620	15990	14010	17340	20180	16630	16270	14620	15135	10844	14457	17139	17191	16379	14118	17846	19479	25950	22370	25380	25070	18700	23730
1	Fustin	1872000	1821000	2149000	1946000	1749000	1058000	812900	1178000	987600	1359000	1318000	1440000	762200	920300	1260000	815600	742100	735300	3549000	3543000	3670000	1248000	1198000	1243000	6980000	6948000	7019000
1	3-Hydroxy-9,10-Dimethoxypterocarpan	15764	15150	18160	16110	16910	22140	7384	12300	12490	12650	21940	22740	10321	11851	13392	6069	11527	13933	33410	12335	12397	41570	45020	48790	109400	139100	126600
1	Methylophiopogonanone A	2029	1858	1140	15090	11560	12070	12370	15410	14430	22560	19330	24440	25470	25550	23860	80260	84020	85770	42530	44000	36700	84670	63460	91000	177900	164300	189100
1	C-pentosyl-chrysoeriol O-hexoside	16610	17120	14680	16520	20030	11660	23280	22440	24140	12330	21100	21740	7128	6571	5635	6726	8485	9881	14205	17152	20591	30560	21340	31340	27370	22620	21820
1	Ononin	28960	30540	26480	36640	37020	36640	22860	26710	25580	38820	23060	38490	18900	17140	16270	16130	16510	17180	16570	17160	18650	29780	22000	27950	117700	72410	118800
1	Trilobatin	87730	74910	78510	116200	105300	92660	64640	67330	77900	280300	279600	322400	25440	32660	29820	196346	22670	28540	770600	813300	1050000	888200	904400	901100	771800	870400	804500
1	Pectolinarigenin	3347	2773	2916	10150	5719	8586	5133	3608	3707	12530	12970	9412	11740	5801	8821	6526	5746	4675	1903	3700	2181	9606	7307	9308	21610	19850	17720
1	7,8-Dihydroxyflavone	12477	11414	10226	4689	2925	5908	2732	6108	4451	8039	8479	8308	5350	5375	3747	4500	7453	5714	11577	10399	11963	6060	6886	9761	43650	37650	33970
1	(-)-epigallocatechin	80030	80960	76890	103700	104600	98210	84160	80010	80700	82850	112600	99180	33930	34460	34050	44380	50280	46950	55520	56760	54270	97610	92130	90630	126200	145900	134600
2	O-methylnaringenin C-pentoside	21060	27250	17720	19680	35290	23960	18360	18070	17590	37320	35480	34590	28730	25690	23990	27570	27540	24970	49910	45850	43020	33960	28000	31100	28610	27940	23730
2	Chrysoeriol 5-O-hexoside	1530000	1906000	1731000	616000	803800	654100	495100	480400	501700	3301000	3286000	3678000	195800	190600	199400	141400	183800	170500	2061000	1979000	1702000	644900	611800	588700	501400	488000	444900
2	Apigenin-6,8-di-C-glycoside	73350	76920	69310	73940	75390	95210	39010	39430	44640	184400	200500	188800	65940	69040	61570	45040	51590	46900	345700	367200	256800	64620	64720	67730	40480	38620	47240
2	3,7-Di-O-methylquercetin	8413	8760	10970	3516	2400	4446	4174	3334	3752	30450	29470	32360	4684	3669	4959	2477	2093	3325	6627	6264	6087	8194	8303	7974	9638	9330	3328
2	Selgin 5-O-hexoside	3207000	3529000	3554000	2488000	2579000	2504000	1785000	2156000	2237000	3171000	3249000	3605000	2390000	2206000	2339000	1075000	1418000	1812000	1845000	2151000	2420000	2150000	1482000	2503000	3590000	2938000	3393000
2	methylNaringenin C-pentoside	23360	26070	30410	37430	25560	23840	18570	19120	15230	44670	45470	39630	21750	16250	25550	27240	26460	19680	48800	34360	34580	36000	24900	26510	29360	23260	30960
2	Afzelechin	209500	216400	217900	190200	207600	204800	154600	175800	177600	326700	304000	302900	211900	213400	207000	226400	223400	217600	350500	329900	329600	272300	248400	258000	267000	230300	244400
2	Apigenin C-pentoside	29890	26310	24440	31250	29030	32870	30420	27310	26570	68360	45710	44700	26880	23450	25740	31790	28020	32700	65180	49350	58770	49140	44340	54590	34430	38440	34310
2	(-)-Gallocatechin	13470	10080	9875	4827	4062	4896	10270	8670	9174	94580	90100	84550	2123	1984	1804	1904	1836	1862	33723	33609	24436	900	1042	916	20730	21750	23110
2	methylApigenin C-hexoside	34680	38080	42090	31120	38340	33890	27680	33290	24330	60250	58750	60680	33730	31210	31010	32660	28160	37820	66520	72870	63100	43740	41690	42650	37380	39420	39340
2	Homoplantaginin	1904000	2443000	1974000	852700	907500	962700	625000	581000	632500	3925000	4071000	4846000	273100	264200	251900	235700	263700	197200	2346000	2291000	2085000	677800	731600	736800	591300	516100	408300
2	Diosmetin	39950	36490	37840	7906	6521	10900	5740	6800	9754	87050	83480	90270	7575	7285	8678	7474	6268	4954	44740	49000	44660	12080	14210	12070	17831	18060	17357
2	Deguelin	4347	4902	4326	5254	3528	4228	2885	2314	2561	8752	9025	8499	5399	4250	2942	2268	3469	3015	8222	8395	7452	6002	5399	5822	2510	2614	3201
2	Morin	2344	1293	1497	3070	900	1353	550	1481	731	8018	7950	7685	3037	3653	1908	1596	3060	3412	1796	3860	2044	827	3440	3698	5377	3995	5012
2	Chrysoeriol 7-O-hexoside	2680000	2578000	2804000	992500	1107000	1145000	684600	829600	756300	5215000	5388000	5154000	353800	322500	268100	251100	278900	268200	2967000	3048000	3168000	801200	761100	906400	588300	596300	637000
2	methylLuteolin C-hexoside	24290	23980	27530	24530	26330	29110	19370	20720	24830	43560	36480	38060	21210	21870	24730	20160	25490	24200	29540	34240	36140	31720	30350	30630	24320	24150	23580
2	Plantagoside	610000	575100	547000	591800	571100	656900	325800	382900	333800	625800	681300	724900	664000	655300	603200	535500	601200	568200	742600	759100	806200	467700	535600	562400	664300	744200	720700
3	Naringenin chalcone	57780	56980	62020	19240	20590	16180	21670	25500	28480	27370	23640	22390	45010	39290	31990	28410	38420	31850	242200	233800	242800	35110	37270	35960	3339	5032	3021
3	Eriodictyol	18310	14450	22400	2147	1210	1881	3139	2821	3383	4661	2094	2283	26690	26830	21430	16310	17550	16680	88370	98270	107000	3721	4318	4580	7156	10110	10320
3	Procyanidin B2	6319000	7786000	7040000	6311000	6355000	6240000	5015000	4837000	4669000	3187000	2631000	3528000	6156000	6037000	5046000	3156000	4528000	3854000	8682000	9434000	8042000	3157000	3337000	3527000	2333000	2944000	2305000
3	Eriodictyol-7-O-glucoside	29000	14360	15090	11090	9662	9673	11230	10020	7746	6719	7639	11090	9428	4791	7637	11640	7643	8684	37740	32350	55310	13470	9968	16610	30540	34320	22230
3	Hesperetin 5-O-glucoside	3751000	3266000	4568000	1220000	1169000	603100	742800	709600	717400	1987000	1529000	2021000	565300	883200	811800	822200	892400	918600	2600000	2275000	2156000	843600	857300	869300	1041000	954700	1264000
3	6,7,4'-Trihydroxyisoflavone	57290	50700	73850	44630	63660	33300	26237	19730	16740	19090	27960	30760	31966	30159	27774	29476	29800	23880	122303	122538	124630	82520	78920	76120	15300	13450	18540
3	3'-Hydroxypuerarin	8985	9143	5752	6904	9686	5695	8269	7607	7027	4925	5690	5485	14390	12070	10440	10750	7380	8201	85350	73960	66470	6476	6510	6196	4103	3718	2732
3	Myricitrin	617500	807100	657200	136100	185400	190400	121400	135000	118300	213600	171400	261700	184900	160100	167900	142000	155100	145800	512600	487100	449300	343600	301200	308000	288300	284800	266100
3	Apigenin 5-O-glucoside	24510	33800	27330	18000	15510	15420	14420	11810	10500	13368	11831	11630	9529	11530	4687	4763	11380	6842	21660	18950	23770	7816	12580	15240	14372	11715	12336
3	Butin	55160	67920	70980	21130	20320	20520	31040	39610	27450	26970	31190	27910	39250	40700	33990	29930	32540	41470	277900	291700	295700	50700	42520	48270	3074	4714	3852
3	Pratensein-7-O-glucoside	590860	549070	587760	328300	361000	366800	251600	308100	309300	289690	293911	283411	177600	202400	179900	225500	195200	208000	593626	589991	634228	600100	468200	541000	212200	226800	191100
3	Rhamnetin	21260	27900	24250	11570	15830	16250	6838	9828	14374	20970	24390	20970	19270	15820	12790	8240	15860	13600	26010	45350	18790	7630	11390	12080	3809	7375	13882
3	Procyanidin B3	4867000	5446000	5236000	4650000	4456000	4379000	3374000	3225000	3253000	2273000	1857000	2184000	4277000	4122000	3435000	2662000	3216000	2662000	6329000	7195000	6054000	2193000	2137000	2380000	1547000	1942000	1718000
3	Quercetin-3'-O-glucoside	4282000	3483000	4364000	1058000	925400	846500	734200	735900	904900	1520000	1383000	996800	651600	661400	746800	834400	541500	762800	1990000	1827000	2447000	946300	696600	895900	782700	857400	992500
3	Isomucronulatol-7-O-glucoside	1725000	1383000	2022000	519500	472600	470000	372300	336300	348000	656000	534800	447200	264400	259800	283000	337400	217400	331000	665300	707000	917300	385800	312200	328100	341200	350900	439200
3	Naringenin	57870	52720	48720	13990	16850	18390	24110	21900	31950	23820	22660	24570	38050	39100	33930	30910	30720	23030	231900	238700	244500	35310	32120	39840	2646	1891	1457
3	Quercetin-O-glucoside	1534000	2736000	1729000	475900	846900	604600	366800	301500	363800	650700	591800	730400	590200	282200	232000	324700	446100	265300	1202000	922900	950600	638300	589100	622500	768400	669100	431800
3	Hyperoside	1396000	1312000	1259000	349200	352000	324200	221400	238600	260300	361200	432100	402100	216700	262400	230600	204100	222900	246200	661000	583300	728300	285300	264100	241300	364600	324100	301800
3	Sophoricoside	241800	279000	251100	63030	59660	55560	37300	40160	48410	136200	139900	155300	20530	27810	25080	30300	24360	20820	240000	205300	232100	19950	16020	15540	18660	10560	12130
3	Pinobanksin	25660	38870	28380	9692	13950	10770	10630	8050	4354	8958	10400	9268	8329	4492	14200	3271	8195	5322	155000	121900	138500	7763	20790	10700	6538	7801	9525
3	Isohemiphloin	59160	58290	53850	45800	32370	57190	28040	40290	37160	44560	37670	51160	94210	89790	90140	64620	63810	58840	234500	227300	223400	91280	111700	104700	38680	62200	43830
3	Phlorizin	281800	220000	157900	54293	54643	54119	38086	44171	45064	185100	31621	31617	72610	59970	92920	47040	53410	57240	1901000	1819000	2172000	348100	447100	404600	129800	137100	170000
3	Prunin	480300	486800	440400	267000	151500	179300	184000	221300	302900	288000	111400	98310	168000	136300	157800	74796	53823	60679	6373000	2759000	4860000	1664000	1651000	1797000	106900	134900	145300
3	Spiraeoside	2538000	1800000	2782000	1360000	934500	984900	547500	460000	525400	940200	1006000	752400	318800	327500	363900	328300	269500	356300	1013000	939400	1301000	444000	391900	444400	443100	477000	569200
3	Isotrifoliin	2642000	1672000	2655000	1322000	1128000	1010000	529900	504300	525500	944500	958700	705800	302300	335000	313900	353200	286400	375600	1038000	957300	1350000	412400	445500	451900	372200	484200	520100
3	Taxifolin	293500	235700	280100	58250	67640	60780	61890	82820	96630	72930	66470	63980	82910	81270	84340	55730	76700	47840	296300	227800	300800	130100	161900	126200	53830	54620	52190
3	(+)-Catechin	146100	139400	175000	120900	110900	100500	88050	85740	98940	55420	65650	55630	104900	121900	108800	104200	76260	80720	197900	181400	235800	73620	62690	65620	44490	39020	58440
3	Astragalin	194000	202600	219200	38410	27400	42880	29900	29010	21790	96880	90380	111800	67560	120900	51200	53840	40510	40910	178800	173700	191500	148900	164800	91030	12730	26870	22230
3	Resokaempferol 7-O-hexoside	653700	649600	639100	150700	153500	214400	77870	92440	98570	352700	313700	325600	85160	72660	122500	149400	132900	122500	584500	578900	528900	86340	124700	100100	65850	68600	47350
3	Dihydrokaempferol	23810	24320	24100	8501	10330	11070	22230	15250	19500	13110	18690	13640	16910	18800	23700	24090	16920	20710	90520	70220	100100	23610	22020	21730	69210	48630	71130
3	Nobiletin	29750	25710	29960	14490	13620	16140	15750	21610	14450	18610	17600	18600	22430	17380	16090	19670	18300	20150	17720	12190	17850	16470	12630	17470	15160	9249	15350
3	Isoquercitrin	2805000	3441000	3057000	645300	752200	744000	518000	557400	546000	947900	921700	906700	584900	548700	633700	565500	555000	545900	1903000	1657000	1879000	823300	757600	853600	712900	747800	653600
4	Malvidin 3-O-galactoside	516700	541200	562700	1132000	1022000	961400	582700	585800	710800	737100	768300	811000	66750	148900	174000	161300	126200	138100	47810	74360	66320	73030	105800	83290	473200	534500	571200
4	Tulipanin	43990	30490	61290	46880	27900	38460	7670	15961	15214	40720	61380	35910	16540	45110	39960	15010	15610	19470	23750	7376	8599	31930	14050	22130	14870	14028	15313
4	Tricin 7-O-hexoside	547600	544100	579100	1088000	1066000	1074000	734500	635700	660800	842100	809700	885800	145500	176300	167300	266500	167900	179400	445129	434868	489905	242692	247687	247194	549800	605400	572300
4	Tricin	70850	43260	71870	44700	48850	47170	33920	32750	28000	115400	127800	151200	12400	13210	14200	14070	13280	15750	2457	34520	30908	18921	13530	17461	14340	12880	10560
4	Kumatakenin	7074	3525	4499	91540	93620	107600	7975	23950	15010	32350	43310	39290	8182	8592	9884	12470	13907	12616	4202	9880	9350	6684	2598	11651	4583	5599	5670
4	Tricin 5-O-hexoside	766700	1051000	834800	897500	1027000	952900	574300	628700	608600	2098000	1821000	2512000	837500	897300	761500	633800	688000	639000	654400	578700	568500	507500	496700	485100	811000	802200	779600
4	Tricin 4'-O-(syringyl alcohol) ether O-hexoside	26209	28083	28319	50340	55530	75930	21370	12800	17260	43704	46750	47409	8463	12910	8289	14940	21010	10430	6574	7479	6694	24104	23117	20343	5650	6067	7063
4	C-hexosyl-luteolin O-hexoside	6182	5733	7822	47210	44230	42070	16720	25180	26130	20050	21410	21400	10152	8171	9668	14661	16472	13328	3642	6105	3920	10892	6039	4347	10661	12922	11695
4	Liguiritigenin-7-O-D-apiosyl-4'-O-D-glucoside	5903	11128	9535	30690	37250	45530	11890	18340	14110	44140	32980	36500	10557	9316	10006	14943	16340	14128	8784	8689	9316	8017	17330	11290	10661	14579	13079
4	Icaritin	8700	5064	7651	14900	19190	16330	3558	8099	7332	21870	21100	16630	5485	5539	6114	4949	6787	6170	9708	5859	8760	12680	9568	11270	2378	6606	7267
4	Limocitrin O-hexoside	552900	608900	738000	1835000	1583000	1436000	1280000	792700	719700	3511000	4120000	3550000	596800	704900	616700	687500	456500	399500	933000	909900	635300	589000	1306000	684700	421100	1216000	506000
4	Camelliaside A	6200	7457	4626	17610	7999	11480	5505	4414	3979	4909	8407	6887	3736	5753	5101	6983	6437	4824	4684	5645	6185	4927	4724	5660	2470	4128	4145
4	methylApigenin C-pentoside	529400	526600	544300	184400	189900	183100	374100	359700	362300	386700	289400	355200	200800	242900	205400	89980	93420	89430	66500	75780	60450	103900	115700	109400	44328	45892	41926
4	Rutin	34620	43600	28550	28670	54660	38230	19136	21709	22105	46510	34350	53510	16870	27970	23760	7135	8988	17730	21220	10590	9136	32330	39380	32710	32774	27220	34665
4	Phellodensin F	205700	203000	171500	187700	147000	144400	125900	135600	108900	237700	235000	225500	90550	74370	69250	66600	72690	64930	64860	65510	73180	150800	148400	180100	23700	33210	25600
4	Liquiritin apioside	5765	13109	3647	32080	42050	34750	8810	18930	20430	39260	46000	44840	9977	2376	7916	1797	10816	9257	14091	16852	12097	11020	8760	10570	1229	5128	1283
4	Rutin hydrate	40810	55690	26520	35080	31890	32060	1248	5507	1378	43160	42590	61840	21680	22950	25130	15680	11140	8370	18010	14820	13480	25700	46190	35960	1602	5062	8451
4	Rhodionin	42570	49870	49570	108800	117500	111400	65020	76600	69040	85670	86030	74510	33489	38397	37308	24120	24061	24435	7164	6238	9670	13640	28503	9968	47510	51950	32950
4	Tricin 4'-O-(汕-guaiacylglyceryl) ether O-hexoside	10470	4419	5221	16950	13930	14110	6635	5745	4681	6546	16030	16730	4475	7595	3974	3884	6900	5342	4565	3529	5407	8440	8355	5421	4003	5486	5629
4	Vaccarin	6474	12310	8394	4111	3784	6035	1978	1004	2031	8227	7261	7797	3644	3046	3458	1071	1216	1313	4625	4928	3602	5696	6166	5019	2490	2056	2750
4	Petunidin 3-O-glucoside	10880000	12590000	14070000	7559000	8810000	8623000	7227000	7341000	7256000	11510000	14770000	11350000	8057000	8855000	8599000	6217000	7150000	4992000	8407000	7004000	8131000	8086000	6657000	8240000	10450000	12900000	10680000
5	Ligustroflavone	1720	1650	1637	1887	1538	1712	1691	1078	1414	2090	2588	1826	3621	3477	3528	3360	2316	3155	1415	3889	1430	1543	663	1413	2776	3220	2113
5	Tricin 4'-O-(syringyl alcohol) ether 5-O-hexoside	14740	12230	12720	17760	13730	14760	18040	14550	13760	17030	28500	17990	458600	511500	517300	743200	488300	678000	149800	160000	197300	27160	26000	42290	3751	3325	5413
5	Isobavachalcone	12671	14120	13053	5271	5964	7777	10640	7666	10220	10008	10735	9746	22610	19060	18270	18120	19060	23500	25180	18620	18670	11830	13220	11740	7207	6340	6463
5	Tricin O-malonylhexoside	10367	7671	7226	27750	27800	30490	24950	17610	16520	22640	17840	18370	30630	14160	20310	35650	38760	25960	8759	14317	12321	18972	16180	17918	20850	32980	20940
5	Avicularin	52770	64155	7649	35530	60110	26920	9893	21310	28890	48166	6820	49718	102900	106600	117800	135400	271600	196100	338500	320300	303800	65670	79720	108900	11900	34810	10440
5	Quercitrin	3366	3044	4524	19510	27070	13670	13680	7606	9986	9836	12520	5002	1573000	1701000	1644000	1249000	1124000	1343000	5839	4736	4040	3309	13594	3482	317800	304600	275500
5	Kaempferin	2934	4220	1605	5006	5788	5688	2142	890	1431	4495	1156	1463	16030	9671	11570	11810	6558	10900	4968	6340	1472	5753	4098	5705	4422	7556	6966
5	Di-O-methylquercetin	680300	703400	669700	189300	173600	169600	250700	256200	250800	491500	518600	492500	748500	764400	694500	840100	879000	818100	636700	627000	605900	692900	688500	752500	440200	450400	495800
5	Calycosin-7-O-beta-D-glucoside	987500	836900	969800	465100	460300	461800	425800	427500	395300	517300	490500	466600	981800	949500	873100	1155000	1112000	1155000	1047000	1083000	1177000	453100	393700	416100	1197000	1237000	1022000
5	Kaempferol 7-O-rhamnoside	2312	7552	6741	8644	6251	6040	3277	3854	6666	4224	3257	1923	17070	31240	19570	20630	15600	17870	17994	23378	21488	7315	7174	7880	5760	7896	16360
5	Astilbin	8716	8721	8578	9957	1915	1594	1883	6382	7516	7615	9267	7977	28770	56700	42720	31600	36130	39140	16036	25981	25170	11706	9105	10708	12590	8081	9484
5	Vincetoxicoside B	4472	5124	4902	20180	23920	16280	6758	7157	1627	6965	6926	11270	549800	634800	652100	495100	344200	493300	5179	2381	8523	2194	15520	14239	80640	96550	115600
5	Diosmin	192500	256500	178000	71800	109700	72950	40060	50750	74650	109700	102400	110700	399900	465300	319800	547600	505900	464900	466600	646400	486200	243800	208200	226600	233600	268700	304400
5	Flavone	12990	10660	9249	11770	9151	12840	14710	5495	12760	17750	16480	19080	17290	18540	21020	22850	21160	23680	14930	16710	14730	13900	11450	11330	7966	8334	8841
5	Flavanone	3683	3793	4985	3829	4874	4522	4017	4321	3252	4301	3009	5216	9790	14340	11690	14130	14960	10890	10250	7638	9454	5688	4347	5588	5445	5098	4467
5	Tangeretin	34130	33060	34010	21400	23710	19620	18720	18770	26280	24530	29120	25320	27840	28490	25150	30350	31920	31550	25500	21110	27120	23340	22150	23560	21480	18240	16560
6	Luteolin-7-O-beta-D-glucuronide	1666	2401	2364	6731	4096	14420	5274	4923	2813	6732	8075	4679	8016	4762	4993	14300	7129	8213	6420	6337	7889	11300	9746	15980	4471	2211	2187
6	C-pentosyl-apeignin O-feruloylhexoside	3287	3320	2936	2429	2410	4888	2164	1858	1955	2401	3642	2585	2179	4212	2543	2046	2289	2422	2926	4085	3024	11790	7084	4500	2949	2815	3072
6	Oroxylin A	6955	7109	6361	4615	5420	8752	5433	5140	4222	6376	4373	4495	10610	10450	13230	14450	19330	13100	9604	9240	8318	20110	19920	23030	3309	2544	3272
6	Kuwanon A	18890	19040	21720	22030	21430	22700	27130	29270	30210	20980	19510	18320	29930	31690	29040	21780	20850	22000	14460	12890	14580	40250	38790	44970	16220	16530	14700
6	C-pentosyl-apigenin O-caffeoylhexoside	11057	10340	9697	16553	14814	15444	12196	12369	12080	14221	15252	15073	13660	17590	19860	49050	36450	35630	4034	5779	5326	32990	28780	29530	7245	10160	11660
6	C-hexosyl-apigenin O-hexosyl-O-hexoside	13530	14940	13600	28900	24700	36210	18700	17670	14670	43840	45300	38810	34120	32320	33330	36860	42310	37660	42340	38680	41450	63020	55410	64190	31250	30940	27480
6	C-hexosyl-chrysoeriol O-hexoside	171700	180100	183300	611300	726000	742400	398700	287300	274700	655900	872900	702800	1107000	976900	1029000	1045000	1085000	955200	924400	604200	732700	1120000	1354000	1092000	557900	672600	569000
6	Myrtillin chloride	2886	2249	1730	2384	1674	2270	1024	1621	1698	2810	1480	1553	1118	1197	3204	2909	2103	2941	3610	2463	2622	1904	3464	3220	1284	1892	2992
6	Orientin	18290	10210	14350	10390	11940	11040	6555	8285	3524	11060	10970	10190	8202	3794	5821	6310	7344	6302	7512	14980	9636	19220	20090	16020	9439	8345	8389
6	Vitexin	7143	7173	6617	6149	5965	1491	4347	3567	2277	4313	1885	6955	7562	4233	6529	4164	6943	5820	7042	6148	4831	13920	19150	13530	5447	2284	5689
6	8-Gingerol	1909	2151	2562	3056	1817	2121	2534	3606	3785	5370	4736	5831	4744	5091	4562	4690	3963	4170	6261	7017	6090	6739	7912	8438	4298	5407	3565
6	Complanatuside	6857	4715	3885	5209	6818	8720	5387	5467	5583	4053	13760	4284	9985	8137	8219	10705	9902	9038	9779	5667	5028	11188	14000	19290	11550	11697	10212
6	Sinensetin	1196	1857	2276	1432	1088	741	1021	856	2315	740	1481	2171	1071	1322	2543	1066	868	1074	4143	1348	1500	4006	1962	4120	977	1358	785
Gene
Cluster	ID	Pto-M-1	Pto-M-2	Pto-M-3	84K-1	84K-2	84K-3	Pal-Y_1	Pal-Y-2	Pal-Y-3	LM50-1	LM50-2	LM50-3	H3-1-1	H3-1-2	H3-1-3	107-1	107-2	107-3	Pot-M-1	Pot-M-2	Pot-M-3	Psz-Z-1	Psz-Z-2	Psz-Z-3	Peu-H-1	Peu-H-2	Peu-H-3
1	Potri.001G001700	30.1331	23.6941	29.8779	18.597	17.9445	20.2883	18.5177	17.2659	17.4693	24.4841	25.2791	22.343	15.5648	11.7581	15.0162	13.3898	14.0422	12.4085	26.7124	23.8906	25.9739	39.6013	39.6356	39.6216	26.8089	32.9725	29.9032
1	Potri.001G002000	768.777	869.765	762.408	1120.71	1351.24	1133.61	1001.12	1186.93	1105.91	886.589	766.964	769.278	565.29	639.425	579.672	804.603	676.477	640.379	390.112	360.929	353.786	1030.48	933.222	809.402	2019.62	2144.69	1854.65
1	Potri.001G003700	19.8008	17.2546	20.2436	20.3015	26.5089	17.8773	22.5227	25.9577	22.2247	25.4365	19.8888	15.0253	12.1458	11.0609	9.96639	14.3236	10.8415	8.3706	8.54033	11.1745	10.015	19.678	13.1603	18.2138	25.2866	24.0897	28.2329
1	Potri.001G004366	0	0	0	0	0	0	0	0	0	0	0	0	0.825949	0.711538	0	0	0	0	0	0	0	0	0	0	0.217766	1.39415	1.3383
1	Potri.001G004500	142.88	180.177	148.556	152.324	161.606	145.497	168.427	169.942	160.424	131.356	107.299	172.856	108.237	116.949	113.53	142.489	147.518	132.702	95.994	97.9257	111.092	106.972	102.056	99.4352	230.008	257.789	254.888
1	Potri.001G005600	0.898306	0.756041	0.56571	0.882189	1.50178	0.905241	2.41177	1.30124	3.27277	1.48897	0.666631	0.623114	2.82923	3.1321	3.19409	1.95977	2.70553	3.17393	7.23997	9.66258	8.21502	10.8249	8.88151	11.1893	1.28285	0.026035	5.60254
1	Potri.001G006400	73.1786	67.4907	73.8391	126.244	131.929	117.606	123	118.283	110.888	82.0107	73.5028	64.5272	143.637	145.456	130.664	138.604	152.358	142.005	119.948	117.679	125.241	122.034	106.044	108.159	194.822	227.457	214.154
1	Potri.001G009800	6.46442	5.70182	6.99196	2.55499	3.93575	0.872544	3.13866	2.55286	2.08739	5.90916	7.46578	5.36577	2.79188	3.20117	2.43135	1.57066	2.37349	3.37311	3.36953	4.34786	3.65711	1.80228	1.96154	1.51186	10.8613	7.85889	11.2211
1	Potri.001G010700	13.4872	14.0821	5.85865	21.0037	21.3129	17.7513	18.686	23.3326	22.871	7.20404	6.77509	5.07563	5.09582	7.58667	4.54271	7.53927	4.91646	7.02152	8.53749	10.9418	11.0052	1.44019	1.20993	1.01433	29.5285	36.9334	33.1786
1	Potri.001G012800	10.8294	10.0724	9.82731	10.7435	8.50107	11.2369	10.2873	11.6189	10.9285	7.60705	7.1935	9.24968	7.15574	8.3609	8.19967	14.1451	10.5621	10.6918	8.94989	8.34709	9.58222	8.6626	8.71706	11.5343	17.9583	15.3833	19.6165
1	Potri.001G013200	32.927	37.2587	34.2738	35.339	34.5967	39.3189	34.8755	33.067	35.7	36.3073	38.5237	34.7998	31.3389	32.7512	28.5105	33.3792	29.6751	35.8677	33.833	29.5459	35.4011	31.1541	29.4667	27.5547	99.4141	118.497	104.655
1	Potri.001G014500	1.33392	0.315621	0.395993	0	0	0	0	0	0	0.232873	0.290515	0.562157	0	0	0	0	0	0	0	0	0	0.285863	0.310995	0.294066	0.944278	1.24975	0.734113
1	Potri.001G021100	5.99338	7.83929	6.16444	5.16879	4.12655	6.65999	6.7877	5.73461	5.9089	4.57059	4.36163	6.44573	3.74846	4.81882	3.74808	3.91997	4.39651	2.80134	4.34504	5.36521	5.87452	5.72271	5.83789	5.84384	9.09079	6.82953	10.1705
1	Potri.001G021200	0	0.127913	0	0	0.112773	0.390891	0	0	0	0	0	0	0.061786	0.024927	0	0	0.195397	0	0	0	0	0	0	0	13.832	16.5615	11.0936
1	Potri.001G023500	19.9183	18.2165	20.449	20.8736	20.3925	25.8119	16.6491	13.5211	16.8475	27.9467	19.6747	26.7419	24.1886	24.0865	22.216	25.9654	29.707	26.1469	14.0864	14.351	16.7361	23.7881	25.9429	25.0546	38.7945	37.6301	39.0422
1	Potri.001G024100	238.415	209.726	204.683	364.577	345.608	326.357	261.654	269.523	278.897	197.975	200.61	171.879	118.214	104.381	120.865	110.574	111.007	108.591	138.333	133.351	143.886	199.937	210.76	184.58	318.14	279.822	282.844
1	Potri.001G024500	11.0368	12.0003	11.8507	8.0683	10.9624	9.00852	7.37619	9.9292	11.5926	9.40005	8.67663	12.8213	4.77865	5.34367	5.64326	5.01964	5.58401	6.26537	5.88429	6.403	6.90346	6.50392	4.32129	5.97688	14.4672	13.7685	11.5232
1	Potri.001G025100	32.5658	30.4752	31.2966	26.8058	27.9137	20.5662	45.9202	45.6385	56.0691	14.5957	19.6098	13.4136	67.6434	65.2686	60.7555	75.9234	71.4314	78.8166	27.5329	24.0822	25.9559	18.7004	16.4859	16.537	120.443	113.03	94.2431
1	Potri.001G025300	48.4119	51.5613	64.3571	35.3432	30.9627	36.4591	41.9788	47.1514	39.6109	72.3106	69.4863	84.8064	17.7853	18.6284	25.5612	27.2339	29.5637	25.4629	24.438	24.8332	23.7512	52.7718	41.7935	43.5737	182.106	220.029	190.621
1	Potri.001G025500	0.594398	0.39704	0	0	0	0	0.482286	0.187371	0.486815	0.442027	0.546799	0.742144	0.438752	0	0	0.199813	0.505765	0	0.216992	0.073125	0.536304	0	0.138568	0	1.2805	0.715794	1.70898
1	Potri.001G025600	9.02275	5.82095	9.8652	7.8246	10.9932	7.86142	8.62675	9.93723	7.19467	20.1442	20.0297	15.3078	19.0321	17.7094	17.8143	17.2375	18.5244	19.8694	31.2466	26.9064	35.8537	23.0781	24.1491	20.8016	30.4723	31.0407	32.0669
1	Potri.001G026800	9.0842	11.1222	11.695	8.69472	10.2939	10.8187	10.4579	12.1924	11.5313	10.5083	8.97779	11.8459	15.0543	12.9391	14.3596	17.3472	12.9473	13.572	22.4204	18.0609	22.9357	38.5199	39.0911	36.715	14.5553	17.5621	14.1491
1	Potri.001G027100	0.408275	1.77179	1.26105	1.07318	1.68631	0.789841	3.38205	2.29076	4.37404	1.6807	1.18763	2.36646	5.06918	4.85407	8.51086	8.59187	4.41894	3.41867	10.2173	6.5639	4.65634	55.4285	57.6955	30.8942	46.8294	26.2649	25.8502
1	Potri.001G027166	0	0	0	0.144367	0	0	0	0	0	0	0	0	0	0.092194	0.143841	0.312799	0.212599	0.241187	2.14057	1.36896	1.52524	1.28604	1.90102	2.30388	0.518153	0.391092	0.355652
1	Potri.001G027232	0	0	0	0	0.071803	0.050302	0	0	0	3.33174	1.9466	2.29723	2.28769	2.17734	3.16002	2.67727	2.16959	1.71021	4.8231	3.17966	3.41871	5.52478	5.70603	6.92255	10.0152	8.84935	10.3027
1	Potri.001G027600	14.2918	14.8162	15.9978	14.5296	20.1313	15.9053	15.8254	12.6637	16.1414	21.9155	18.3433	16.3368	18.7847	15.3793	17.343	17.069	15.864	15.1006	19.1197	15.1086	19.5322	14.7076	13.1462	16.0264	55.8442	49.8526	56.3677
1	Potri.001G028100	13.6594	8.11392	15.2795	4.14962	5.43448	5.20894	7.06474	5.34185	5.5553	11.3164	9.63266	9.33881	6.69626	5.28839	6.09994	5.71782	4.88137	5.02933	10.405	7.52843	7.54826	2.24215	3.63764	2.93013	16.6163	15.7125	15.6603
1	Potri.001G033500	1.76143	2.36162	2.92196	3.61324	3.31426	3.06485	3.32716	4.03199	3.48769	1.90577	1.33464	0.756468	1.97808	1.02693	1.4306	1.59075	1.19754	1.37217	4.84243	3.70947	4.1396	3.51079	4.93788	3.01095	10.3651	9.71224	7.4718
1	Potri.001G034300	1.29683	1.71038	1.56514	2.03773	1.41849	1.55685	2.63889	1.52028	2.45708	1.20553	1.15419	1.58119	2.35746	2.14842	3.36978	4.37792	2.82899	2.9675	0.334472	0.279792	0.205418	0.582421	0.690074	0.61042	7.13052	7.78472	6.51294
1	Potri.001G037300	5.37378	5.21167	6.1806	1.71405	2.91695	1.8191	5.11178	4.41991	5.36144	4.29084	4.14721	3.68312	3.86234	3.1087	3.81351	4.49426	3.1003	3.66007	3.03863	2.78344	3.19777	7.11292	7.2584	6.15448	11.8546	11.6772	10.1956
1	Potri.001G039900	2.961	2.94767	2.45117	0.712611	0.766267	1.51817	0.840972	0.648558	0.566718	0.593352	0.942179	0.436075	2.29025	2.83514	1.85327	1.13459	0.932346	2.19431	1.14762	1.73868	0.972493	3.90883	2.25338	3.00173	5.24068	6.82175	7.17537
1	Potri.001G040766	0.819232	0.585924	0.736487	0.194542	0.216417	0.182483	0.084659	0.058377	0.241566	0.464028	0.401499	0.437286	0.882061	0.406077	0.851014	0.384646	0.015048	0.499312	1.28323	1.97604	1.07286	0.456791	0.733656	0.349741	1.61963	1.44393	1.2108
1	Potri.001G040832	2.02294	2.33742	2.01775	1.28181	1.14725	1.27855	1.03324	0.352571	0	0	0.682209	0	1.1114	0.578635	0.740844	1.04591	1.08202	1.54386	1.20291	1.15603	1.96562	0.802504	0.520184	0.455576	5.66666	7.68485	8.31109
1	Potri.001G040900	1.4033	0.908883	0.729452	0.46723	0.422498	0.822063	0.730126	1.23028	0.986677	1.05632	1.80639	1.2667	0.089097	0.215207	0	0	0	0	0.14149	0.216894	0.303088	1.15013	0.473406	0.726596	1.08313	1.44605	3.18071
1	Potri.001G041100	0.653739	0.396618	1.14948	1.33747	1.72866	1.25107	1.27035	0.770733	0.827958	1.13237	1.17416	0.875713	0.368637	0.492967	0.739138	0.536745	0.593625	0.514196	3.40176	3.90524	3.65423	2.93035	1.18251	3.07456	1.12254	1.64868	2.92228
1	Potri.001G042200	51.797	45.3342	66.6283	14.6466	18.0728	16.7299	20.2076	34.0205	16.6837	36.5625	29.5647	26.1335	21.1571	14.842	22.8041	15.0688	13.25	24.1271	9.10433	7.54949	6.58104	5.66812	9.88802	7.55813	159.614	186.582	161.873
1	Potri.001G042500	0.260024	0.28255	0.233135	0.209883	0.084003	0.307142	0.350147	0.294307	0.291707	0.359119	0.259169	0.733862	0	0	0	0	0	0	0	0.070665	0	0	0.1729	0.099935	0.936534	0.428511	0.401336
1	Potri.001G042600	4.26246	1.40265	1.35382	10.6036	11.1515	9.97688	4.06158	2.99294	3.95391	1.6778	1.57131	1.47875	1.5564	0.620531	1.14067	0.745774	0.520345	0.801197	1.78259	2.06243	0.98347	2.14676	1.55729	4.75394	10.353	17.278	26.5863
1	Potri.001G044700	5.21914	5.17022	5.47187	6.23333	6.4342	6.29631	7.48525	8.02543	6.93726	6.4933	6.23634	5.66872	3.70452	3.61097	3.41736	4.05107	3.70804	3.69386	6.84059	7.88473	6.71118	4.61113	3.99632	4.09545	27.6652	16.6941	15.0106
1	Potri.001G046600	65.1991	81.6195	79.877	75.4878	90.5594	96.7814	95.9484	101.797	85.5851	126.129	111.361	128.624	92.9309	90.7892	87.1067	97.5968	99.3027	111.461	119.838	110.992	111.984	79.5686	75.491	65.1356	180.551	212.364	193.329
1	Potri.001G049900	3.64018	2.07284	1.66529	3.04346	3.81693	3.38495	1.74609	2.64337	2.15858	2.074	2.04663	1.24554	1.06812	1.40235	1.66525	1.32353	0.873647	0.779601	0.90177	0.88318	0.996979	0.376619	0.436356	0.604637	5.49575	5.11295	4.05055
1	Potri.001G050000	22.7832	28.2189	26.4446	23.6474	23.5497	25.3093	23.0828	18.8929	23.0967	24.7978	21.3342	25.7779	26.8665	23.2034	27.8017	25.9772	28.6563	23.1181	54.8084	50.7864	52.7841	50.5414	49.7028	47.8536	29.6703	30.3015	28.6574
1	Potri.001G051700	11.7799	13.6434	10.8651	4.29826	4.14774	6.24708	10.5911	7.23298	6.6175	11.142	8.48151	15.3326	8.90154	5.16009	7.41178	10.6075	10.0444	7.8953	19.5674	15.0218	18.1475	20.4091	21.103	19.6726	12.643	12.8828	12.2579
1	Potri.001G053100	0	0	0	0	0	0	0	0	0	0	0	0	0	0	0	0	0	0	0	0	0.125611	0	0	0	0.159133	0.484783	0.502682
1	Potri.001G053700	0	0	0	0	0	0	0	0	0	0.253781	0.111878	0	0.09595	0.074624	0	0	0	0.246483	0.207777	0.049163	0	0.451684	0.827706	0.16835	0.860828	0.387989	0.881528
1	Potri.001G056000	30.4769	30.8433	34.5902	27.8685	29.7066	28.2026	41.5725	38.9877	34.8	24.9289	26.2712	25.2353	26.7335	25.2932	23.0482	25.3107	28.427	30.6534	16.4379	18.4825	17.5524	29.3453	27.7011	31.3282	48.9622	46.3468	46.8006
1	Potri.001G056100	45.8043	46.7507	50.8106	35.5644	38.6702	41.713	43.8467	33.1721	44.2055	44.8645	35.0509	48.9994	37.534	35.5659	34.0621	45.5907	41.8524	39.5189	31.693	23.8697	28.2518	46.6223	45.0661	44.3407	83.9402	82.1775	82.1365
1	Potri.001G058200	3.93574	4.26746	6.82492	5.51294	5.41157	7.42047	7.55266	6.07452	7.91752	3.41848	2.20919	2.95108	3.97309	4.71474	4.04059	3.78073	3.79113	4.0095	4.679	4.17345	4.03334	7.06566	7.52098	6.45255	11.9739	12.0363	12.9031
1	Potri.001G058300	0.6771	1.04975	0.066672	0.112862	1.30949	0.172061	0.313562	0.122229	0.37168	0.218668	0.630324	0.275132	2.23684	2.04563	0.659812	0.566086	2.26015	0.789407	1.07353	1.11358	0.327365	1.05534	0.622135	1.53003	4.02072	5.05113	2.3636
1	Potri.001G060200	45.3461	51.2568	42.8642	40.5969	49.9283	46.7467	52.1697	44.433	40.1784	55.123	51.9763	48.5155	36.3785	31.2163	34.8685	44.9552	42.3626	41.251	42.2969	41.5628	43.2615	68.6915	63.7297	60.3771	117.902	137.225	128.537
1	Potri.001G064600	0	0	0	0	0	0	0	0	0	0	0	0	0.222326	0.201063	0.332496	0.210142	0.203468	0.275491	0	0.075698	0	1.28475	1.9216	1.26252	1.22722	1.00959	0.824525
1	Potri.001G067100	6.45927	7.43979	8.14101	2.50331	3.08698	2.03679	2.64091	2.79673	1.82807	5.56538	5.21457	2.02668	19.9985	18.8544	15.3374	14.668	12.6985	25.5458	18.8957	26.9828	18.9816	74.0956	117.914	102.121	53.6123	56.9465	47.6619
1	Potri.001G068300	3.55611	2.83	3.42586	7.63357	5.28613	4.52569	4.13967	4.95968	4.61302	8.31951	8.771	5.75804	12.9697	13.0008	12.4745	15.2965	13.5393	15.6472	12.352	13.5127	11.8195	12.7207	13.9282	11.4449	37.9886	40.8818	36.2336
1	Potri.001G068400	10.1406	9.94189	8.04768	3.95007	9.45156	8.86014	11.0106	12.4022	10.7197	26.6566	22.4991	28.7667	1.32113	0.32412	0.990348	1.22658	1.15768	1.5339	12.0834	7.94674	8.53222	12.2409	11.8493	12.5044	19.1872	18.314	18.7984
1	Potri.001G069100	357.409	380.585	373.382	403.471	414.379	428.197	380.792	465.827	358.72	609.681	504.329	500.805	274.833	275	242.851	271.159	293.703	334.794	347.776	453.137	434.524	263.528	232.686	257.346	888.459	1031.61	840.636
1	Potri.001G069400	1.20635	1.42329	0.587951	0	0.691977	0	0.41131	0	0.865122	3.24791	3.1625	1.93978	3.33588	0.606773	0.421117	1.58471	0.464706	0.343629	5.35447	4.49715	5.19022	2.94783	2.07638	7.47369	2.59003	0.62631	4.64952
1	Potri.001G072000	67.2331	78.9123	61.4311	47.7318	40.3724	44.825	57.1927	67.7715	60.8275	48.3182	47.9726	56.617	46.8596	45.7946	50.8562	58.6782	61.4334	45.5426	50.7336	44.093	52.0024	45.9508	51.1918	47.3305	116.892	109.068	98.6547
1	Potri.001G072800	34.6909	37.3568	33.0135	34.1845	31.8985	33.1692	30.9017	30.4242	27.3711	33.43	30.9877	41.8045	29.4577	27.6719	27.0822	39.9038	34.4028	28.3001	32.9559	25.1021	29.4957	26.2242	23.8645	23.8985	47.416	52.3286	55.2256
1	Potri.001G073201	0	0	0	0	0	0	0	0	0	0	0	0	0	0	0	0	0	0	0	0	0	0	0	0	0.151865	0.113595	0.226184
1	Potri.001G075800	1.57988	2.29577	2.29896	1.45418	1.18317	0.520215	1.66165	1.93118	1.36787	1.17719	0.944249	0.863871	1.56704	1.46202	0.537939	1.36783	1.13717	0.485603	1.3075	1.16303	1.09843	1.24223	1.17817	1.14396	3.29883	2.76323	3.64067
1	Potri.001G078600	18.1002	21.4763	18.0499	16.6762	17.3625	18.1149	23.9087	17.6546	19.9188	16.1844	15.2788	21.4606	11.2611	9.9781	11.5235	15.7351	11.8159	12.4138	13.8832	11.2657	11.1919	14.6039	14.648	14.4933	28.1252	25.9669	25.4845
1	Potri.001G081300	4.95549	7.2611	8.95617	5.60721	5.3847	6.27971	4.44136	6.8182	4.20256	6.54398	3.10681	2.68261	9.74503	12.2024	11.0611	9.41952	10.7929	8.45131	16.6867	15.4659	18.5683	13.6419	12.5998	15.7029	10.8059	13.9364	15.9938
1	Potri.001G081400	11.3867	12.5812	9.52978	7.06389	4.0351	6.03963	17.0269	6.4534	9.28562	10.1809	9.84512	13.674	3.95652	2.30985	5.77769	3.24828	6.04882	5.83034	26.585	30.4108	24.1289	9.99373	9.45054	13.2391	19.9174	29.8367	26.1954
1	Potri.001G082100	88.4813	93.8947	81.1179	140.103	137	131.808	122.901	125.369	127.01	80.4772	79.0837	76.7265	100.819	126.085	118.202	140.652	134.303	132.707	114.379	105.335	109.698	118.635	117.78	113.559	193.2	214.044	188.044
1	Potri.001G082266	5.79382	4.0261	5.69029	1.90866	2.83672	2.40098	1.65003	1.96167	2.15781	3.78202	2.15035	2.29398	5.8646	5.08765	5.42422	5.23824	5.43247	5.53254	8.69379	9.22605	7.66553	15.412	14.7421	13.618	5.092	8.34117	6.16869
1	Potri.001G082332	7.02651	4.75831	5.41018	0.891642	2.01638	0.583976	1.78554	0.736078	1.52987	11.7546	10.0416	6.27864	2.71777	2.09576	2.86444	0.618831	1.67382	3.28414	11.8189	13.065	10.3746	6.55989	9.63576	5.1951	7.44752	9.79053	8.6204
1	Potri.001G082400	0.901878	0.879508	0.634134	0.046949	0	0	0	0.276604	0.148682	0.226409	0.221184	1.22332	0.217698	0.191172	0.425652	0.67844	0.157387	0.357094	0.551666	0.444278	0.70255	1.8309	2.92169	1.50867	3.84669	2.93631	3.27577
1	Potri.001G082500	1.08767	1.2598	0.701865	0.327038	0	0	0.189145	0.136515	0.274344	0.640186	0.929444	1.42639	1.32515	1.31054	2.88666	0.628522	2.12414	0.940093	1.39278	0.834561	0.539119	0.975079	1.14253	1.43186	8.8458	9.70795	8.66746
1	Potri.001G084000	76.8298	62.1411	54.1252	26.6925	26.2784	27.0432	39.3248	35.371	41.0844	46.8357	51.3765	91.3509	102.046	93.35	113.066	125.102	142.032	118.988	78.8486	57.3933	68.7081	133.223	142.433	165.367	292.981	225.584	222.159
1	Potri.001G085500	16.153	15.4777	15.6357	19.8413	20.2973	22.8299	26.0312	21.0471	22.6786	18.8817	17.1133	20.6065	30.8689	27.787	29.5258	32.8578	29.5495	33.4466	29.3575	28.6969	27.1919	31.4962	27.937	30.7133	60.9924	61.6803	59.1605
1	Potri.001G085800	0.058208	0	0	0.272423	0.575494	0.146251	0.5297	0.370094	0.212781	0.059425	0	0	0.142977	0	0	0	0	0.056682	0	0	0	0.444111	0.75469	0.373805	0.872322	0.499613	0.852157
1	Potri.001G087701	12.3777	7.23844	9.27259	24.7756	18.8503	21.9852	11.6901	13.0761	13.3527	15.2975	12.1083	6.9716	8.24277	8.37254	7.52565	6.77374	6.32449	7.71794	9.60078	9.13271	8.51746	6.21549	3.6411	6.12436	34.1131	24.6181	26.5285
1	Potri.001G088800	259.925	242.799	226.639	255.231	217.183	222.547	197.596	215.794	234.424	209.197	239.627	190.565	251.287	300.739	269.793	217.786	210.819	189.173	143.461	168.581	156.944	316.345	204.389	246.969	440.636	452.366	479.028
1	Potri.001G089100	18.5625	18.8215	19.789	20.8102	22.1084	20.6405	22.9107	25.215	20.7695	20.361	21.7055	26.7841	19.6275	17.5653	19.017	19.8245	16.6902	15.8459	13.5855	13.954	13.3386	14.1275	12.5669	15.6207	31.375	29.1333	29.8035
1	Potri.001G089201	0.389799	0	0	0.326387	0.416893	0	0	0.740274	0.552789	0	0	0.390036	0.2008	0	0	0	0.103176	0	0	0.218249	0	0.760785	0.694624	0.899297	1.24727	1.77671	0.74292
1	Potri.001G089400	22.8856	19.5936	23.2518	20.2695	20.4322	20.015	21.9104	19.3005	16.1004	18.0777	19.7849	19.7771	12.5415	13.1993	12.956	13.5099	15.0856	14.4306	21.7083	24.6946	23.3298	16.805	19.6567	13.9852	30.2913	32.2515	24.5499
1	Potri.001G089700	5.64547	2.6443	2.7162	3.2105	4.43978	3.45162	6.66504	6.79657	6.20455	1.14597	0.554712	0.491734	5.53004	4.72753	3.508	4.26303	4.55065	5.29202	3.28471	2.42383	3.95519	5.51799	4.95563	4.8262	29.6717	28.8509	27.2873
1	Potri.001G090000	2.93413	2.16112	2.95171	5.95007	4.12164	3.15704	6.283	2.10886	4.83265	2.75278	1.96975	2.27198	7.39598	5.78381	10.8993	7.4375	11.4675	8.44947	16.873	17.584	13.638	18.4917	19.1904	20.2779	18.1966	22.9963	17.8263
1	Potri.001G090100	0.4947	0.222604	0	0.545619	0.069016	0.145638	0.640777	0	0.836062	0	0.586959	0.72091	0.890248	1.55659	1.08065	0.3407	1.19044	0.781459	11.5196	11.3501	15.4963	12.3283	12.9974	12.1792	6.66484	5.27506	6.71738
1	Potri.001G090700	43.6938	41.8065	41.5772	48.0021	40.9273	46.1715	43.1511	41.9368	45.1018	37.522	36.4849	38.3614	63.0352	58.1386	54.3868	37.9576	45.6969	46.7426	37.1775	36.3818	36.4933	42.8259	48.8061	59.2069	122.3	87.957	94.2335
1	Potri.001G091600	11.5422	10.1586	9.56251	5.73066	4.78891	4.89019	6.45991	5.09245	6.06987	11.3281	8.53552	9.07341	4.834	3.74215	4.59556	5.44841	5.05155	5.30292	5.55163	4.4633	3.0726	3.22361	3.70553	3.62115	13.7776	11.844	12.5195
1	Potri.001G096200	9.34522	9.32376	10.5774	8.79525	8.72221	9.85434	11.3189	7.73227	9.39284	8.83535	9.52818	6.69793	3.64452	3.22722	5.07106	2.93902	3.75643	2.81715	10.8539	8.66349	10.0396	10.3572	10.9267	8.32577	18.0155	15.8241	14.5804
1	Potri.001G098100	1.03745	0.212856	0.562085	0	0.508416	0.220967	0.519173	0.119822	0.235199	0.860465	0	0.534814	0	0	0.673766	0	0.141201	0.537062	0.368023	0.881553	0.691291	0.370268	0.512653	0	1.53468	2.39961	0.760032
1	Potri.001G098200	1.92014	1.61782	2.70342	6.30104	5.81644	3.86244	0	0	0	3.91378	4.95942	1.71044	0	0	0	0	0	0	0	0	0	0	0	0	5.06215	6.69841	6.94806
1	Potri.001G101500	0	0	0	0	0	0	0	0	0	0	0	0	0	0	0	0	0	0	12.8558	18.7788	12.784	15.4815	13.989	15.8249	0	0	0
1	Potri.001G103900	0	0.221292	0	0	0	0	0.18295	0	0	0.696032	0.448672	0.992975	0	0	0.18141	0	0	0	0	0	0	0.495408	0	0.161117	2.54182	2.31779	1.41446
1	Potri.001G104500	25.3606	28.5787	23.8524	30.4423	29.9008	32.7985	35.5951	34.625	30.5534	28.715	20.8209	29.9584	18.0702	16.1183	19.8846	22.9145	24.6147	20.5467	66.873	62.1131	59.8638	82.3693	76.7359	79.661	23.0235	21.6803	27.59
1	Potri.001G106400	3.88403	0.410023	0.924425	0.10003	0	0.498582	0	0	0.367568	1.98481	1.66861	0.750006	2.18665	3.74432	2.95831	3.15862	2.42234	3.90336	1.21434	2.21678	2.67919	2.59764	3.71325	3.21502	4.00236	5.53407	9.64342
1	Potri.001G107500	59.0318	65.7441	59.3782	81.496	82.1759	79.3847	83.3337	79.8247	85.9459	63.5298	62.2485	63.6433	82.3096	77.9389	83.5619	80.6706	83.4483	105.134	80.3146	74.3967	81.3777	85.3098	80.3966	73.3924	185.483	176.466	163.825
1	Potri.001G109600	0	0	0	0.844422	2.0322	1.15971	1.1498	1.17539	1.02458	1.76659	1.60465	1.472	1.34937	1.99483	2.46762	1.97481	2.05055	1.95162	3.21235	2.34076	1.42576	4.60738	2.89944	3.6072	7.40117	8.54473	7.43931
1	Potri.001G109800	7.93805	7.8996	8.35559	14.1741	11.1099	11.8317	10.8839	10.9647	10.852	7.28161	6.81082	5.91093	12.1692	9.96259	10.4028	10.2447	9.8757	8.15831	13.013	10.9603	14.3609	10.1245	11.0149	13.9298	21.1567	24.6374	20.0508
1	Potri.001G110200	24.3429	28.325	22.4328	15.9603	15.5635	16.1233	17.005	20.5209	19.0512	20.3485	22.4082	22.4885	11.4932	13.1939	12.0294	17.6777	11.8561	11.1621	15.2531	13.4947	16.4694	13.5639	15.8574	15.1813	42.5723	36.6567	31.9539
1	Potri.001G111000	46.319	37.9632	38.2917	35.9461	35.6359	36.6606	39.6133	46.1659	41.4714	40.9739	43.6448	35.2357	52.4242	51.3803	52.2657	51.5529	45.4883	50.1251	41.6633	46.01	42.8148	29.3379	27.5988	30.2335	74.9341	77.0655	75.4221
1	Potri.001G112500	0.621046	0.696621	1.73014	0.406484	0.115249	0.585861	0	0.104197	0	1.78076	1.43534	2.27486	1.9697	2.06709	2.09253	0.709816	2.27792	0.993796	1.59143	1.3056	2.74562	0.26811	0.5344	0.653451	6.19507	6.31538	5.6258
1	Potri.001G112700	21.0086	25.4928	21.0553	16.4469	15.0935	17.9164	16.2863	14.9048	16.4768	24.6947	18.5378	21.403	16.7343	12.5646	16.554	15.2891	13.5833	11.3758	16.9857	16.1539	13.358	11.1692	10.5919	12.4563	30.201	34.5392	30.4921
1	Potri.001G113500	20.2665	20.1693	19.5075	18.1748	22.1794	19.8426	18.9737	19.046	20.23	15.6694	14.908	15.2605	15.4648	13.5985	16.6545	15.8055	13.4077	14.0244	14.0003	12.239	12.6744	13.2048	11.7957	9.36644	26.3122	27.6894	24.0081
1	Potri.001G116300	0.076994	0	0	0	0	0	0	0	0	0	0	0	0	0	0	0	0	0	0.334111	0.475764	0.47007	0.995072	0.722187	0.459856	0.364943	0	0.296325
1	Potri.001G117800	21.2524	26.3662	28.0283	17.8104	23.7359	18.6185	22.1586	19.6561	17.7167	20.0027	19.8858	22.6025	15.1082	10.1324	14.964	18.7108	16.5662	14.7278	25.8164	24.1013	22.0593	12.2362	14.2287	11.9929	67.7098	58.0788	67.0803
1	Potri.001G118100	136.085	136.641	138.427	181.425	205.302	198.069	162.622	178.601	160.078	139.364	124.566	135.877	102.274	100.378	94.8046	89.5442	98.8051	103.96	86.1062	94.2296	96.0222	84.3194	79.0973	74.007	207.045	234.371	214.972
1	Potri.001G119100	53.2697	46.6257	51.1708	42.2917	46.7098	39.6737	44.5909	54.2615	42.7792	49.7108	58.2216	53.5961	62.2462	61.8838	58.9361	61.9785	54.8059	62.5413	67.2166	65.6042	70.1412	69.646	80.407	69.1078	83.385	92.9587	83.4472
1	Potri.001G119832	84.5597	88.4008	116.832	45.1623	71.0893	50.7628	54.0499	38.3182	45.1476	123.307	121.527	106.294	95.5369	84.5545	88.1493	63.3693	79.9397	91.1769	75.2635	56.3279	64.5636	131.379	130.415	109.757	152.973	142.045	119.714
1	Potri.001G123000	11.8156	10.5954	10.1571	6.56892	5.7355	6.74162	5.31199	6.96091	5.41038	9.36856	9.26969	10.1274	6.61529	4.57682	3.54749	4.25336	3.23277	4.5209	4.04563	6.23672	6.03313	7.73153	8.10787	7.82341	16.984	22.6953	19.5574
1	Potri.001G123700	11.9301	15.24	16.981	8.3274	10.2273	9.53325	12.1487	11.6521	10.6708	8.34716	7.80942	11.2005	0.194099	0.108337	0.14817	0.1207	0.038649	0.231081	1.33317	0.682706	1.01286	1.09342	1.7616	0.999041	23.9993	21.0325	20.8321
1	Potri.001G127700	1.4525	1.67874	2.70093	1.85941	1.42681	2.1046	3.03131	3.23321	3.07754	1.50913	3.14106	1.84019	1.16783	0.624674	0.982658	1.93484	2.40517	1.35061	1.63405	1.82971	1.71012	0.112557	0.168622	0.621158	3.25437	5.98126	8.60998
1	Potri.001G128400	0.141306	0.080828	0	0.473041	0.167825	0.258705	0.326096	0.123475	0.122629	0.064834	0.159668	0.178311	0.174251	0.102648	0.204758	0	0.103822	0.056508	0.435649	0.345267	0.609093	0.131398	0.089618	0.080395	2.13307	1.49791	1.95171
1	Potri.001G128600	5.96972	7.22197	6.39176	17.352	17.191	12.8539	12.7135	12.046	11.805	10.211	9.98425	9.84716	10.4544	18.0725	10.3339	14.356	10.5206	14.6058	13.7975	20.2118	18.6863	20.1848	20.5548	22.2687	24.1069	19.3561	24.9689
1	Potri.001G131300	56.7532	56.8673	62.879	37.0285	29.0964	34.1251	39.6719	44.9893	41.502	42.0332	46.1335	41.2611	57.2921	50.1067	50.5784	66.8877	55.8159	61.6611	32.3769	35.1328	36.6912	34.5791	35.0544	37.2314	86.1301	83.9813	73.2237
1	Potri.001G131600	8.70805	9.70429	11.6109	29.7027	29.5153	30.0793	30.7933	30.3645	31.8517	4.77564	9.58253	6.39974	17.1308	20.9262	20.7812	12.1165	12.741	19.3515	9.55003	10.3311	12.491	5.28402	4.54185	3.84295	43.1795	58.0173	55.618
1	Potri.001G132300	0	0	0	0	0	0	0	0	0	0	0	0	0	0	0	0	0	0	0	0	0	0	0	0	0.384751	0.287063	1.50484
1	Potri.001G133900	0	0	0	0	0	0	0	0	0	0	0	0	3.54393	3.48855	3.79304	4.18517	3.25564	2.88991	9.89339	8.96672	9.41855	13.5737	11.4385	13.0938	12.8032	12.6961	12.3224
1	Potri.001G134300	7.94175	10.2919	5.25455	5.29085	3.64505	4.7925	5.51349	6.37734	5.73391	3.92051	5.66453	5.60144	12.1864	13.528	11.5901	12.7395	8.68559	10.0227	11.1753	14.38	17.7331	4.90914	4.39448	5.27275	34.6518	29.6394	34.5451
1	Potri.001G134700	7.64137	8.55055	3.89019	5.77133	4.04142	4.87289	6.03585	6.46004	5.56178	4.85345	5.20618	5.41617	14.2891	17.6433	14.0047	14.8489	10.7514	13.5187	2.91484	3.14594	3.8197	6.9807	7.61304	9.00773	31.9952	31.2176	33.469
1	Potri.001G136501	0	0	0.166107	0.122786	0	0	0	0	0	0	0	0	0.197317	0.063578	0	0	0	0.187845	1.32685	1.29462	1.32456	0.148827	0.094792	1.12352	0.370125	0.278664	0.480003
1	Potri.001G138100	5.67855	4.03171	5.91057	5.23632	5.25759	7.73133	4.96449	4.1722	4.26058	5.94713	5.70127	6.29206	10.4528	10.1959	10.3223	9.46676	10.6395	10.479	14.6759	12.4516	13.4232	13.3908	11.3207	12.7789	13.9629	11.9866	15.0797
1	Potri.001G140300	41.775	39.126	40.4125	42.5084	42.8482	42.219	45.1263	46.4436	43.5266	42.1636	40.1877	38.5275	43.4429	45.7438	46.5747	48.9362	46.9691	42.5105	51.9628	47.5915	46.0037	46.4271	43.5849	44.8187	83.2197	85.2136	83.0935
1	Potri.001G141750	0	0	0	0	0	0.056871	0	0	0.222627	0	0.026174	0	0	0	0.050903	0	0.0487	0	0.128105	0	0.072943	0.752289	0.408675	0.100994	0.41705	1.05224	0.175873
1	Potri.001G141825	0	0	0	0	0	0	0	0	0	0	0.134233	0	0	0	0.229727	0	0	0	0	0.273415	0.12647	0.965639	0.857979	0.366136	6.25507	5.08179	5.32273
1	Potri.001G143500	9.19968	10.5109	11.7795	7.4763	6.54904	5.43828	6.4979	7.30007	6.85988	10.9648	9.22734	8.68585	6.15834	5.95748	5.34638	5.6513	6.52952	4.63205	7.60546	4.50561	5.79087	5.04992	4.72301	5.91784	12.2377	13.8358	15.7995
1	Potri.001G143800	0	0	0	0.12843	0.281465	0.110504	0	0	0	0	0	0	9.69556	10.0078	10.8963	10.9117	10.0071	9.71309	11.4778	9.67455	14.5168	8.16863	11.555	11.6866	17.3479	20.1438	16.1013
1	Potri.001G144800	0	0	0	0	0	0	0	0	0	0	0	0	0.813813	2.43506	1.26338	0.878986	0.413297	1.0573	1.04633	1.74265	1.9534	0	0.35494	0	20.1969	24.156	21.8263
1	Potri.001G144900	0	0	0	0	0	0	0	0	0	0	0	0	0.15011	0	0.040291	0.579573	0.323352	0	0	0.392222	0	0	0	0.399123	4.59614	4.21496	3.87723
1	Potri.001G145300	7.82175	9.26931	7.73551	6.16246	7.63676	6.52292	10.304	12.5607	9.56897	10.4148	9.29819	13.6397	15.7333	13.0349	14.1663	21.7701	15.1519	17.6317	14.2558	11.2891	12.7047	23.1595	17.6317	17.7827	57.4611	49.5432	47.8685
1	Potri.001G145400	9.54843	9.32073	11.9936	5.10966	5.81893	5.72891	4.69444	6.28186	6.40796	8.48003	6.84405	6.7001	9.51092	9.90598	11.3292	11.0783	8.59898	7.47427	10.3154	10.9018	11.7563	18.2294	17.654	17.9182	35.8674	39.0744	34.005
1	Potri.001G146200	6.84853	9.3577	10.4928	13.1556	13.2852	13.9741	5.72447	6.78316	6.77243	8.67331	11.1833	12.1702	5.11413	5.45355	5.77932	5.67852	7.46636	5.30187	16.0138	15.6904	12.327	12.6525	13.3768	9.79654	21.2765	20.6296	20.6396
1	Potri.001G146400	15.4465	16.7937	16.0038	19.1155	20.6578	20.9894	17.0996	16.3066	18.2998	15.9343	14.631	18.7153	14.4413	13.4363	15.7184	15.1532	17.1952	13.6117	13.657	13.247	12.8527	15.0301	12.7345	13.8943	27.9844	26.2285	27.465
1	Potri.001G147000	24.452	21.3354	21.0034	16.6748	14.0105	18.9705	24.8163	14.9027	19.869	24.9871	23.3205	31.5934	8.82013	9.21307	9.52432	10.8719	12.8588	11.3345	22.5907	21.0088	22.553	16.226	15.5922	16.8143	46.5125	43.8014	42.2439
1	Potri.001G147100	0.753566	1.29503	1.33941	1.16717	1.4137	0.786304	1.44828	0.981094	1.50048	1.33062	0.879147	0.936134	0.873582	0.921207	1.12644	0.824744	0.594832	0.747672	0	0	0	1.62969	1.67459	0.930385	3.59543	3.73014	1.83096
1	Potri.001G147600	11.3004	8.52046	11.351	14.2023	13.479	11.5408	12.6845	10.8414	13.1057	17.3341	17.0434	13.3796	17.3424	17.8617	16.8575	19.708	18.4965	21.3322	13.1598	15.4249	12.9537	43.7872	32.9492	40.7277	45.6296	41.2056	43.3666
1	Potri.001G148200	22.3639	17.4434	10.529	124.229	153.529	122.918	110.99	136.477	108.207	30.7005	30.8064	28.5237	20.5777	28.6131	21.1157	20.9083	20.4253	21.441	47.8045	50.832	50.5556	61.602	65.0586	66.1768	191.632	253.971	279.748
1	Potri.001G149000	7.6427	7.66662	8.97696	6.28662	12.402	7.89397	6.06807	9.05669	7.47793	7.93559	10.3111	8.06136	6.51579	8.44113	5.47076	3.5512	6.79852	7.15016	2.33975	1.84588	2.22647	0.91016	0.447422	1.31555	27.4103	30.9281	27.7506
1	Potri.001G149300	19.2322	21.0102	18.1367	12.7965	11.11	9.08697	18.5952	18.7767	18.1834	19.429	19.6436	33.8573	12.2223	11.1182	14.1269	11.5859	13.4426	11.9902	24.7467	23.7604	25.2965	38.9854	36.7599	36.4521	24.896	31.5962	34.464
1	Potri.001G149800	42.0157	51.2548	43.2492	33.4728	34.5696	27.8356	26.3325	32.1938	33.2967	27.8959	28.6671	30.4105	29.1916	37.5335	29.814	25.7877	29.3328	34.0562	21.2951	27.7083	25.2621	32.183	38.9225	31.9478	68.0658	72.7396	69.1705
1	Potri.001G150300	55.7793	64.4889	48.942	69.0212	65.4487	69.2832	55.5537	55.6418	58.1001	59.2964	55.9297	48.2915	43.0602	41.4338	49.3287	35.0311	39.6841	32.9815	45.6592	43.9311	45.503	43.3975	46.0137	47.8406	82.8214	90.6704	105.696
1	Potri.001G150400	9.22171	11.0382	7.51912	11.3445	9.60555	11.2547	12.037	9.71924	11.5032	8.32628	8.56537	10.7328	15.2425	17.6956	15.3031	18.7072	16.2711	13.7331	13.9482	11.7275	13.9271	19.0468	18.4534	19.7988	29.9137	29.7495	32.7998
1	Potri.001G151100	0	0	0	0	0.044784	0	0	0	0	0	0	0	0.219889	0	0	0.08039	0.146582	0	0	0	0.058513	0	0.175916	0	0.18706	0.227518	0.322872
1	Potri.001G152300	0	0.137811	0.199465	0	0	0.137863	0.408373	0.188644	0.649744	0	0	0.117477	0.59313	0.440893	0.09926	0.270602	0.160492	0.271416	0.101142	0.156984	0.076078	0.108827	0.437198	0.330873	3.54151	3.25253	2.63023
1	Potri.001G155700	3.28594	2.29582	1.95417	0.113929	0.467686	0.430761	0.214481	0.622489	0.568161	3.18946	2.68095	1.75905	1.43187	1.28355	1.11682	1.48425	1.07127	2.41586	7.54199	8.11279	7.2682	1.9546	1.83919	2.27126	6.47986	5.10827	5.43946
1	Potri.001G156100	91.0602	104.051	88.0247	108.76	125.029	135.038	110.278	121.121	95.54	103.653	101.073	150.679	99.3354	112.477	97.6022	90.717	111.594	95.4482	133.216	122.081	107.718	106.514	109.479	102.844	204.184	241.966	224.591
1	Potri.001G158600	0.887763	0.652781	0.582418	0.924812	0.950286	1.9712	1.2717	1.47226	1.04548	1.26263	1.84525	1.45883	0.755667	0.658043	0.50347	0.772243	0.930461	0.801172	1.19755	0.755439	0.56731	3.12112	1.87098	2.44221	4.33035	1.83335	3.08593
1	Potri.001G160800	5.38436	6.53942	5.66789	6.78354	5.65104	6.31507	5.06944	4.36094	5.08904	4.84422	4.6052	5.0729	2.7702	2.6344	2.28658	3.48067	3.35725	2.3364	5.00334	2.84953	3.87696	2.99302	3.0826	2.68337	5.87119	7.54125	7.34455
1	Potri.001G161400	23.1168	28.2984	23.9437	15.1577	14.0802	15.9186	18.1777	19.7758	17.2651	33.024	25.1286	38.0508	17.3851	18.7449	16.9805	19.6984	14.1696	18.2638	23.3697	21.3717	24.05	21.2657	18.449	19.7882	50.6581	55.3942	51.0514
1	Potri.001G161500	0.244538	0.355108	0.288425	1.32631	2.86134	2.09004	2.01039	1.71937	2.13255	2.38244	2.38307	3.27488	2.02902	1.87127	1.91967	2.44013	2.72351	3.05297	1.37536	1.345	0.911283	3.48975	4.77238	3.18752	26.6887	26.6892	19.152
1	Potri.001G161900	7.00208	7.16657	6.77052	6.41542	4.55027	5.75412	4.69804	5.49241	3.8854	6.79598	6.31007	7.09649	5.00648	5.07471	5.35647	6.05119	6.81682	5.25469	7.00704	7.25344	7.12929	10.2191	9.79646	10.9322	13.1437	12.4738	9.35983
1	Potri.001G162200	74.0087	76.9545	88.5615	94.9557	84.6942	88.0929	75.836	81.5005	75.4619	75.4828	81.3339	70.4997	114.575	107.135	102.35	108.981	107.514	125.447	90.7882	98.9434	97.2363	79.0876	79.3055	85.2202	244.856	217.166	205.843
1	Potri.001G163100	8.22526	9.41509	10.3102	10.84	9.23999	8.44964	4.78069	3.48193	4.80568	11.7847	9.00853	11.2007	17.3764	18.7034	19.888	12.5034	12.7198	14.6056	32.6111	36.0977	31.8703	46.7032	58.0409	42.7298	25.9208	23.3786	23.3397
1	Potri.001G163900	37.7645	37.9413	34.3598	31.4545	29.982	31.3686	27.6949	24.2292	26.7509	24.6458	22.9315	26.294	20.8693	19.8745	21.1603	23.5984	21.5089	23.1961	29.4774	27.9276	27.8457	16.0658	18.8034	18.6932	49.9471	52.2656	44.3995
1	Potri.001G164000	51.549	72.2393	51.2537	46.889	47.4919	51.5051	71.9354	63.6272	67.9996	52.1518	42.2607	50.3138	50.6466	48.813	46.3877	72.4245	60.1627	57.8743	49.9823	49.6518	52.079	35.9571	35.863	34.4608	111.278	108.84	103.146
1	Potri.001G165900	24.6088	27.1786	27.0704	25.0705	28.4981	28.2474	30.8031	27.3693	27.5208	28.1033	23.6355	29.5391	19.4063	18.5378	25.1904	32.0175	22.4613	22.8652	23.8539	20.8455	20.735	40.9434	38.6459	34.4303	51.251	51.0195	46.8112
1	Potri.001G167400	107.189	90.3081	111.122	129.447	137.034	133.156	95.7332	104.548	100.355	121.328	100.375	103.596	91.2605	93.6071	81.1579	75.7482	78.9097	94.8345	92.4556	109.799	99.5004	92.4442	98.4418	94.1791	214.694	222.027	196.974
1	Potri.001G168300	52.91	53.161	59.9449	61.2704	55.1207	52.0552	42.657	49.5683	46.608	55.0803	50.4138	46.5884	51.9843	50.5227	51.1458	44.8596	49.5039	57.0618	42.992	46.2185	47.7989	35.8417	38.3599	35.0732	81.2426	77.5784	81.2148
1	Potri.001G169100	0	0	0	0	0	0	0	0	0	0	0	0	0	0	0	0	0	0	0	0	0	0	0	0	4.34155	3.98907	5.63611
1	Potri.001G172700	6.05247	4.54107	8.72806	2.32463	3.45862	1.57945	4.19201	2.10783	0.625512	8.55359	10.4763	15.0616	0.954055	1.84674	1.51236	1.64035	3.02077	1.1214	10.6236	9.21318	10.5883	6.97026	5.19564	2.49462	15.5838	11.9837	10.8393
1	Potri.001G173100	11.2121	12.6718	12.911	10.8786	11.9863	9.60631	8.75258	11.504	11.2795	15.6492	13.2131	17.7869	17.8136	17.1538	13.7624	24.3112	23.1689	22.8197	12.2925	12.1055	10.0077	15.2847	15.7158	20.4488	25.9542	27.3609	23.9674
1	Potri.001G174150	0	0.167781	0	0	0	0	0	0	0	0.56443	0	0	0.387455	0	0.147135	0.186735	0	0	0.10741	0	0.349629	0	0	0	1.61209	2.03062	3.04201
1	Potri.001G175200	27.0775	25.7859	22.6131	13.4817	15.0109	20.7224	21.9557	28.5379	24.9649	27.6363	26.808	29.8798	43.6874	43.8731	46.2655	48.5784	49.612	41.0233	29.77	30.5451	30.2685	35.4887	35.0773	39.054	104.867	111.52	103.8
1	Potri.001G175400	0.756003	0.416724	1.14056	0	0.095614	0.091838	0.266512	0.248999	0	0.086583	0.363092	0	0.069882	0	0.054405	0	0	0.163604	0.129405	0	0	0	0	0.183347	1.34049	1.27686	1.44782
1	Potri.001G178100	11.6883	10.6861	10.5136	7.1384	7.07575	6.53137	11.8419	9.06264	12.5532	10.8523	8.96216	8.99174	8.66642	8.36996	9.14625	9.06258	9.1641	9.00792	9.33956	7.63516	7.5058	6.47103	8.58477	6.88394	18.0157	17.2628	15.8194
1	Potri.001G178700	0.166648	0.348404	0.514355	0.279753	0.935393	0.88344	1.70687	0.546075	1.93922	1.32831	1.21551	1.50685	5.74595	3.4924	4.66561	5.76988	4.18579	4.43991	2.90492	3.53848	3.21137	4.08673	4.47028	5.05216	25.3849	25.0276	21.6882
1	Potri.001G178800	16.2456	15.1761	20.5567	10.204	10.0251	10.8724	12.796	11.5764	14.4349	10.8492	10.197	10.0929	8.49508	6.85011	7.35311	11.8873	6.8603	8.89316	6.70607	6.77626	8.72153	5.03988	5.56222	5.05662	26.8665	23.803	19.7159
1	Potri.001G178900	0	0	0	0.389027	0.292329	0.429273	0	0	0	14.4601	16.0654	14.5463	36.9876	37.45	42.0298	39.4761	35.4684	34.5678	43.4096	32.0224	36.5439	50.1377	46.4138	50.5879	46.1863	46.112	46.8657
1	Potri.001G180500	1.1684	0	1.56279	1.69542	1.43114	1.68909	3.56057	2.74181	1.57268	2.44719	0.492131	1.00428	6.85661	9.79408	6.6649	6.70049	9.49327	12.126	12.6292	10.611	16.5245	7.35252	6.82004	5.99757	23.7609	32.7088	37.6136
1	Potri.001G182900	76.9959	73.87	90.6251	44.6239	57.2502	53.7546	47.1708	58.658	44.6799	95.4766	98.2439	106.969	100.74	101.092	90.2086	89.3933	104.134	99.0511	60.3382	65.415	62.3261	65.1084	82.7181	76.9112	142.72	136.967	139.744
1	Potri.001G183000	5.7409	6.87658	7.15527	7.69492	9.48704	10.6904	9.26866	8.36267	10.0115	10.9023	11.8454	9.93495	15.0567	11.4545	14.4902	14.7196	10.2131	12.3361	12.2958	7.58504	9.74553	16.9901	15.4943	15.5636	23.5275	23.3225	19.9531
1	Potri.001G183200	304.796	325.33	311.497	234.883	230.142	247.729	230.444	256.136	197.351	611.719	484.22	550.399	250.151	289.34	292.265	270.603	316.886	250.983	360.271	370.594	359.399	208.285	170.938	169.033	891.166	1040.09	938.323
1	Potri.001G184200	3.45946	4.28357	2.53955	4.2757	3.38156	4.63925	5.17514	6.98767	5.64119	5.16237	3.37425	2.70041	7.59152	7.17633	8.8358	10.1179	9.01964	11.4752	0.373905	0.487733	0	18.3347	14.4946	15.2139	22.0664	19.8359	17.9555
1	Potri.001G185300	6.08849	10.5978	10.3015	4.97431	7.74794	6.1088	5.75404	6.55921	4.85798	11.091	7.23448	9.66483	1.05808	0.704534	1.41012	2.87228	2.73648	1.84026	4.87429	3.4653	3.75703	0.489668	1.61512	0.403137	28.4004	26.5558	24.0159
1	Potri.001G186200	11.1393	8.76083	8.79988	8.66462	6.77588	6.96855	8.48635	8.27502	4.82128	8.04133	6.62436	7.78665	2.946	3.05397	2.36343	3.42265	2.39623	3.23854	2.29093	1.75638	2.36069	2.89594	2.64582	1.96252	9.35151	11.6845	13.426
1	Potri.001G186900	11.9026	13.202	12.4407	14.2413	13.2664	12.4416	11.2231	12.8366	12.8192	11.3117	12.4396	14.6512	9.24393	9.15587	9.26702	12.2456	9.39641	8.98665	9.7675	9.41246	10.0473	12.3458	11.4945	12.7624	18.8617	21.3468	19.3603
1	Potri.001G187500	4.8379	6.21678	6.95661	6.86604	8.5299	5.39348	9.33084	10.0947	7.10874	6.11816	7.49912	6.16384	19.9513	12.1914	15.6341	19.6055	14.3286	19.5538	12.7156	8.60507	13.9955	7.93336	8.6031	5.69618	22.4089	22.813	22.0636
1	Potri.001G188300	23.2779	30.8458	29.5709	38.2326	42.3653	38.3825	36.5575	40.3947	34.8966	31.3944	26.5757	34.2504	31.1357	36.0057	35.9346	42.5283	39.329	37.313	26.2125	23.8314	28.7178	56.2536	67.3686	55.9738	110.261	115.373	102.81
1	Potri.001G191300	20.8041	19.3106	18.5503	27.076	26.7315	24.3889	25.0235	27.2386	29.9078	13.4986	16.1596	12.6862	25.6944	20.6719	27.6896	23.6827	23.2454	24.8696	27.2709	25.6297	28.4984	28.3257	27.9028	31.303	37.6775	38.2783	47.0684
1	Potri.001G195900	13.9702	12.4448	11.396	12.3577	13.8272	13.3172	17.4722	16.6065	20.028	11.5566	12.4512	10.4872	21.5372	23.5669	21.0196	23.853	20.9893	20.2895	9.73093	12.6988	10.6447	15.01	13.2622	15.4181	30.1696	29.1795	27.6751
1	Potri.001G196700	6.47302	5.83068	3.34071	6.32137	8.8619	6.81625	4.75907	5.62202	5.60509	4.29266	4.949	6.34502	8.86844	11.4737	9.8148	9.04548	7.75388	8.15488	12.8645	15.4011	11.384	10.5531	13.0262	12.3165	14.5568	15.6353	13.7947
1	Potri.001G197700	22.5151	18.2351	28.6306	16.4882	14.9556	13.0061	13.4668	11.0715	11.4701	22.9317	21.1265	21.678	14.1934	11.5558	12.7731	12.1852	13.0164	13.5142	12.8408	16.7421	13.1911	15.3292	16.6238	22.6346	40.7662	37.4651	37.2
1	Potri.001G200800	0	0	0	0	0	0	0	0	0	0	0	0	0	0	0	0	0	0	0	0.036604	0	0	0	0	0.217631	0.190161	0.118245
1	Potri.001G201400	10.35	8.39011	10.2601	9.10908	8.40271	9.48703	11.1297	9.02924	11.5313	11.2907	9.80198	11.5404	5.38986	5.06099	5.25739	7.7835	5.94913	4.60323	4.49098	4.05892	4.83016	6.04948	4.23874	5.23597	15.6475	15.1182	12.4405
1	Potri.001G203100	1.34543	1.16198	0.538403	1.03866	0.591813	0.621945	0.628275	1.11481	0.680297	1.16996	0.526624	0.591104	0.171246	0.175766	0.655091	0	0.319225	0.330983	0	0	0	0.138543	0.285747	0.292348	1.28915	1.49895	2.14234
1	Potri.001G203600	1.6599	1.24499	0.828158	1.5366	0.949106	1.27417	1.84049	2.09605	1.22503	1.80848	1.00455	0.861264	0.253124	0.337117	0	0.411575	0.256708	0.400129	0	0	0	0.266621	0.416229	0.352444	2.43271	1.85137	2.90452
1	Potri.001G204200	33.7364	35.4245	32.6274	38.6709	31.5822	34.7402	37.7112	36.2566	41.1351	27.9059	28.822	28.7171	20.703	21.2478	24.7684	27.3405	23.413	26.6012	33.4721	33.7778	33.8702	30.4659	32.4023	33.4794	50.1508	46.5303	46.4229
1	Potri.001G206100	22.0757	22.7466	22.8166	21.551	21.0019	24.6563	27.5615	22.1366	24.4263	19.0597	18.0498	23.6826	53.0875	53.3897	58.7285	63.4501	62.8457	57.4647	56.3465	54.0567	50.1927	49.8283	49.8639	49.3308	80.6052	74.0794	73.3292
1	Potri.001G207100	233.517	206.91	208.022	374.541	470.996	429.314	375.109	427.393	428.14	245.279	232.802	215.593	331.004	401.241	388.374	384.684	381.977	388.438	326.157	295.838	315.054	464.085	445.415	413.322	778.589	863.92	789.311
1	Potri.001G209500	12.1708	12.5257	12.2027	8.56831	7.9374	8.3671	10.8347	9.53979	10.9064	12.3299	11.0344	12.6928	5.54467	5.07548	5.50147	4.46701	4.88007	4.6576	4.7451	4.93987	5.77632	8.62802	9.42586	9.03031	23.7802	24.7479	23.906
1	Potri.001G211000	35.3695	35.7042	37.8382	56.7911	73.0183	59.0776	53.5708	51.9609	53.5331	40.2607	34.9273	35.4688	75.5751	77.4645	83.5476	93.2219	78.3862	81.291	76.4317	67.3702	63.2529	69.4764	70.5654	69.3893	118.428	147.862	118.717
1	Potri.001G212300	3.32457	3.33696	3.08018	3.32262	6.82117	3.00429	3.26849	2.97694	3.60721	3.0639	3.68126	2.1611	1.17236	0.17355	0.853064	0.1992	1.82134	0.527482	0.427682	0.437268	0.408463	0	0.398393	0.372166	6.13433	7.57623	5.67372
1	Potri.001G213100	0	0.366866	0.942674	3.24515	3.12518	3.79498	1.68683	2.23912	1.90367	3.15039	4.29975	7.06702	33.9965	31.1836	28.2725	24.8775	26.8618	25.71	1.26746	2.16718	0.892752	11.7664	11.2394	14.685	36.2938	36.5869	38.8816
1	Potri.001G213300	1.42054	1.58673	2.51695	3.38733	4.53496	2.93833	6.902	5.92201	7.85959	3.50549	3.57738	2.15018	2.9184	3.40799	4.68358	2.83012	2.06616	3.65157	4.73844	3.81092	5.19988	11.6727	14.4631	12.0947	6.87674	4.94946	11.0999
1	Potri.001G215700	49.7771	64.2567	49.3492	55.0881	55.6054	54.2781	53.975	57.2819	57.6455	47.1906	42.0165	54.2607	43.183	43.3577	48.42	46.492	50.6375	35.0369	50.4306	40.7729	43.3765	44.66	43.3534	38.1813	86.8074	86.4046	80.6014
1	Potri.001G219100	51.7445	37.1673	36.3007	101.453	111.021	93.6397	57.7583	66.7228	62.4027	52.078	34.7188	33.8651	108.805	140.986	102.691	117.538	105.136	130.352	52.9798	54.2018	44.9947	81.6678	71.5829	85.7631	195.018	162.337	180.017
1	Potri.001G220100	32.5064	36.0332	33.7935	32.2805	35.6031	34.3639	37.9869	36.8105	37.7404	30.813	29.2219	37.5814	29.4373	27.7626	34.3245	45.6039	33.7861	29.7046	35.9308	27.434	32.4138	37.7704	33.851	34.0244	61.4803	59.4923	56.4308
1	Potri.001G220300	11.3099	9.35272	9.52254	6.93289	8.24452	7.66225	10.056	9.04617	8.3884	9.38328	9.17532	9.47677	7.35769	7.73089	7.70808	9.12767	9.64954	7.70796	7.02298	4.91813	5.2347	9.72173	8.3148	8.31959	14.8163	14.1237	11.3818
1	Potri.001G220800	250.299	202.225	194.919	334.85	362.152	346.796	215.268	248.568	250.074	178.039	170.852	146.236	298.965	357.419	309.457	329.704	313.476	316.317	317.893	356.846	368.082	592.933	546.267	567.478	470.533	414.772	422.351
1	Potri.001G221200	0	0.300633	0	0	0	0	0	0	0	0	0	0	0	0	0	0	0	0	0	0	0	0	0	0	4.35168	7.11873	11.9984
1	Potri.001G221400	0	0	0	0	0	0	0	0	0	0	0	0	0	0	0	0	0.944394	0	0	0	0	0	0	0	7.58627	8.15711	17.9356
1	Potri.001G222600	60.1029	53.579	51.7641	104.132	114.049	110.15	84.3757	67.7273	83.1304	66.5787	61.23	72.7137	51.5042	53.2407	63.5733	82.8242	84.1725	84.488	69.036	62.321	59.4344	123.164	115.128	108.981	147.205	138.868	123.288
1	Potri.001G226500	0.259908	0	0	0.099335	0.619289	0.607661	0.202228	0.549182	0.109627	4.28767	4.82416	3.74377	11.0638	20.7694	12.7882	9.91833	9.41946	6.30321	68.6358	81.6553	68.2781	94.394	78.8381	113.3	1.06279	0.404251	3.28889
1	Potri.001G227800	1.20035	1.02541	1.3559	0.939406	0.686871	0	0.979358	2.14737	0.944783	2.23931	2.87717	1.41772	3.97014	2.32292	1.8783	4.86421	4.28143	1.92113	11.0854	11.8746	15.2837	12.4429	11.5463	12.9544	2.86485	0.9672	1.37954
1	Potri.001G228300	3.06609	2.0675	2.57423	3.32909	2.44551	2.89791	6.78435	7.06305	6.55573	3.33702	3.45434	2.52592	2.16806	2.36569	3.87409	2.3298	1.74938	1.40558	10.1336	11.7983	11.6228	16.5857	10.7338	18.9728	8.01326	5.638	8.60304
1	Potri.001G229500	4.36381	4.79028	3.53117	4.59094	3.96946	4.88315	5.53264	6.02881	5.13253	7.79102	4.76443	8.11404	11.4726	15.1603	9.38114	11.3309	11.4607	12.2472	14.3298	16.757	18.6927	15.662	18.2165	19.8937	16.5994	11.1905	14.9555
1	Potri.001G231100	75.3513	75.7372	68.0842	99.4667	109.177	100.538	98.0812	106.283	113.487	152.3	143.14	140.494	136.662	154.121	125.132	181.425	158.683	176.095	145.484	161.093	180.744	91.2525	91.2999	84.2512	326.848	372.389	326.378
1	Potri.001G232100	1.53947	1.23626	2.25872	0.349261	0.420318	0.627608	0.480536	1.12131	0.210742	0.466109	0.894357	0.634628	1.05378	0.894349	0.480845	1.17322	0.701794	0.759872	2.41405	3.29747	3.04427	0.825077	0.61326	0.289787	2.32176	2.81479	2.5453
1	Potri.001G232366	4.23771	5.8342	5.04277	9.60309	7.21693	8.00555	4.90602	5.82408	6.82411	8.90695	6.95915	12.4695	5.93631	2.53793	4.1815	2.90508	3.38986	4.227	10.9973	9.5322	9.73727	7.60525	6.29697	3.62868	12.7534	12.2125	13.2161
1	Potri.001G234100	18.9093	15.7328	17.9129	14.8447	13.3358	13.5478	13.8752	16.5942	16.6731	15.0425	15.7809	13.5557	14.023	14.7347	12.3865	11.6103	11.29	12.219	10.4721	12.3519	9.68348	16.1408	12.7966	15.2752	27.9851	25.8543	24.5587
1	Potri.001G237100	13.2577	12.6551	13.6781	7.23049	9.88353	7.7194	15.5687	10.9711	15.5348	7.5214	10.7677	7.73399	11.1089	7.65939	9.29	10.9778	8.08063	7.07984	10.2572	11.4287	14.2963	8.70553	9.77791	8.2514	22.3905	20.9397	19.7954
1	Potri.001G237800	0.459365	0.339939	1.4478	0.585516	0.360802	0.410053	1.00814	0.656412	0.882172	0.950758	1.28673	1.67244	0.971163	0.301936	0.562575	1.44778	2.01657	0.666109	2.51931	1.96326	2.55466	1.29817	1.42912	1.04683	2.16441	2.19727	2.84543
1	Potri.001G239200	27.8137	29.8217	25.9307	36.5619	34.4262	32.1931	37.0073	42.3442	39.7244	31.0803	27.0768	22.185	85.8442	80.0153	81.6011	65.3743	68.5382	78.2009	44.9859	52.7209	57.0868	88.6468	77.5447	77.6564	86.1421	103.574	95.4349
1	Potri.001G240400	17.208	18.8765	20.4657	26.3131	27.5425	22.2431	19.7969	19.003	22.3002	23.5073	22.7175	22.3073	45.7482	42.2873	46.2008	44.6174	40.2189	46.5062	23.2283	24.8772	25.6108	31.7187	32.158	29.2439	81.7426	85.0159	74.7309
1	Potri.001G240666	1.5314	0.949758	1.08024	2.0082	3.33865	3.20804	5.19299	4.25642	3.46054	0.135366	0.418913	0.497736	0.804079	0.434966	0.52215	0.725145	0.832256	0.805593	0.040232	0.089325	0	0	0	0	23.3237	21.7848	18.4097
1	Potri.001G240732	1.26888	1.32778	2.42764	1.86945	3.92146	3.57791	6.14843	2.42362	2.97171	0.991899	0	0.282502	0.456929	0.447162	0.545857	0.712014	0.094244	0.516177	0	0	0	0	0	0	7.81584	7.21682	8.09593
1	Potri.001G241300	0.686868	1.48646	1.36332	1.08159	0.555469	1.56869	4.19829	1.98285	3.02679	2.86039	1.55134	2.272	0.301449	0	0	0.118301	0.452187	0.050317	0.187814	0	0	0.158575	0	0	6.79678	8.97343	5.66422
1	Potri.001G241700	17.9396	22.9663	17.0267	14.8762	18.8699	17.5979	21.197	16.61	19.8048	17.279	22.5443	21.1973	14.2185	13.0144	14.5353	15.6269	13.0212	12.1991	5.53134	5.74989	7.42023	7.59461	6.9102	5.72582	29.1644	29.9576	30.9292
1	Potri.001G241800	94.1814	92.0366	75.6109	99.6341	86.5941	92.8234	112.601	120.089	131.876	112.298	122.77	116.693	53.9043	56.8299	58.0936	51.63	47.3375	38.1693	112.238	112.623	116.414	155.459	133.614	168.554	76.899	86.5483	111.324
1	Potri.001G242900	6.16018	5.10672	4.42701	7.48317	4.77852	4.88511	6.54236	5.93762	6.1631	3.33598	4.01697	5.66007	4.38499	4.00026	4.32565	5.01976	4.30342	6.40639	2.01636	1.84581	1.12341	11.9565	11.6688	10.2337	12.9533	12.4382	12.8413
1	Potri.001G243500	4.38272	7.75896	7.96644	5.99586	7.37748	6.20628	4.95619	3.68936	4.69212	6.53907	3.64354	4.63611	5.72715	5.92239	6.72036	5.88816	3.73157	4.19761	4.69176	3.02234	3.98792	5.38463	8.88276	5.45731	12.9686	10.7465	8.34973
1	Potri.001G245000	135.006	109.293	108.322	208.328	207.472	203.347	139.891	133.234	145.719	90.8414	103.015	97.51	76.5057	82.9852	89.9383	71.2744	100.675	75.8929	111.758	119.408	113.479	160.049	143.82	138.837	172.543	184.25	196.247
1	Potri.001G251000	6.59228	6.31107	8.12749	2.53836	4.22903	2.67893	7.42129	7.18949	7.86391	6.83682	5.74705	6.29626	1.75248	1.72926	1.80854	2.16321	3.25816	2.1392	5.62526	4.08806	4.26401	6.65403	6.74424	6.60719	10.3037	12.9729	11.3151
1	Potri.001G251650	2.45855	4.43636	2.44185	7.66659	8.01832	7.15535	5.55143	11.679	6.1416	2.01638	3.71902	2.05276	15.917	12.951	12.1305	20.7584	14.7932	25.7713	6.57387	4.89264	8.35546	12.8314	10.951	11.0953	23.0378	29.6084	19.3451
1	Potri.001G253000	58.5132	47.1835	59.0371	43.6243	43.1915	40.8796	43.1138	44.3853	45.8062	51.154	58.9497	44.1938	19.437	18.4181	19.094	14.502	15.3576	21.1127	33.8626	36.8516	38.9522	32.2146	37.8766	36.5464	62.542	51.3317	58.1787
1	Potri.001G254700	6.33285	4.35684	5.59823	0.937345	3.11692	2.80572	5.99159	3.60079	4.53839	11.4914	18.6584	12.6067	2.48955	3.29918	3.10278	2.22419	2.13361	5.26546	0.809525	0.222887	1.70012	0	0	0	30.3103	39.3508	33.0252
1	Potri.001G254800	8.07288	8.36791	9.41679	12.1802	12.1828	15.3068	12.1357	11.4576	11.5863	7.47279	7.1203	7.34154	21.0757	17.8946	19.7286	18.603	19.8802	23.6442	21.1946	17.6474	19.7768	8.32295	9.73924	7.54332	46.4193	46.9921	41.9812
1	Potri.001G256800	0	0	0	0.233715	0.11472	0.385662	0	0	0	0	0	0	32.7982	40.5369	33.0042	35.385	36.6863	28.9026	37.8804	38.7854	35.4235	77.3737	68.7862	58.6074	73.4521	87.5566	73.2563
1	Potri.001G257500	30.8138	31.8023	34.365	43.8022	42.5008	43.0858	24.2757	29.3998	26.8975	31.8651	27.1416	27.0959	50.6053	52.0541	51.8562	40.2957	51.9477	44.6888	34.3586	38.5999	36.697	54.9688	55.7305	53.6145	58.2219	55.3367	64.117
1	Potri.001G257700	3.72281	3.2017	5.48914	9.27529	16.6695	14.0797	13.5599	14.6436	12.4011	11.2881	12.3728	10.2949	18.5084	12.9349	13.9262	19.2482	11.0218	20.9535	21.5527	22.8706	22.9539	53.3245	45.0654	58.6097	40.3831	36.1577	26.6274
1	Potri.001G258100	0.258132	0	0.179042	0	0.436419	0.672572	0	0	0	0	0	0	0.343511	0.345042	0.54097	0.211692	0.854698	0	1.48898	1.17294	0.589531	0.727214	0.494717	1.68549	1.12424	1.12316	1.47242
1	Potri.001G258900	41.4086	50.5308	36.8708	38.7919	40.5755	43.8658	53.5891	52.8043	48.2641	50.8868	49.0365	57.6205	66.1928	72.6852	68.661	126.999	98.1216	98.0887	68.1422	64.3677	60.7228	206.289	190.75	170.751	295.76	303.298	282.032
1	Potri.001G259000	19.7642	17.9341	20.8886	10.0114	12.5805	13.3085	17.9748	15.2995	13.9018	13.3268	12.7612	13.2148	10.9005	9.878	10.4041	13.5796	9.65282	10.9443	11.9002	11.1024	12.3472	16.7876	16.7707	15.9631	32.597	36.8275	28.6207
1	Potri.001G261800	75.1575	79.0916	77.5731	77.0235	79.209	83.4571	111.022	110.296	116.901	166.234	152.761	145.691	52.9426	52.56	48.92	67.4804	58.2671	74.4042	138.907	154.438	145.141	147.48	151.798	136.718	274.586	255.193	230.172
1	Potri.001G262000	15.6792	10.6016	12.9907	12.2717	12.1665	9.29152	15.889	12.5568	11.0972	11.4838	10.7005	9.30148	10.244	8.46415	10.5203	8.64243	11.2775	9.84523	17.2481	19.0779	15.2552	20.6721	21.1684	19.5034	10.713	25.7925	24.5121
1	Potri.001G264400	16.3919	20.3994	20.4634	21.8496	18.8768	20.8095	16.8367	16.4585	15.8156	19.9711	18.0206	18.2119	18.7698	18.4004	17.1572	17.7374	16.5699	19.2014	20.9016	22.1845	21.7614	22.9441	23.7234	21.7535	37.5344	36.2703	33.5903
1	Potri.001G265200	27.3711	26.9705	29.6976	32.3145	39.4677	32.6608	25.7087	23.4766	25.1954	28.1094	21.5419	23.4816	15.8173	11.9845	14.2183	17.6731	13.7749	16.5052	10.385	10.0482	10.4447	7.6773	9.54701	7.61454	42.1723	50.3651	40.192
1	Potri.001G267400	13.6862	15.244	16.0839	11.8768	16.5485	15.6579	17.6063	16.2626	16.5571	21.4758	19.7838	26.6686	15.9443	16.6313	14.7743	19.3607	17.9414	18.036	20.2417	14.9983	16.2092	19.108	18.85	19.2511	36.565	37.7316	31.5668
1	Potri.001G267501	19.651	13.495	17.7888	28.0999	16.6523	21.7424	16.2637	22.1255	24.716	16.7545	21.3201	11.0797	13.9775	15.2604	11.4588	15.1043	11.6571	12.1906	11.5071	21.7962	16.7508	14.7024	16.3968	19.7417	32.618	25.4939	35.7624
1	Potri.001G268200	37.7153	34.4201	40.6643	66.9847	80.6433	75.1481	78.5275	71.0143	77.6825	60.7881	44.2815	46.7854	24.4716	23.254	23.3266	31.6306	31.3325	27.7359	29.615	25.6323	25.1619	39.4119	39.4227	40.6042	179.452	159.405	134.838
1	Potri.001G269001	0.564792	0.502013	1.07867	0.952205	1.02276	1.23072	1.95126	1.56775	2.15714	0	0.528105	0.762486	1.50784	1.49826	1.23117	1.44849	1.46246	1.06612	27.2602	23.8357	23.4053	26.3194	31.2708	29.4092	0	0.270933	1.74408
1	Potri.001G269600	172.264	178.066	164.984	162.691	148.517	165.813	165.471	172.413	162.919	216.106	214.665	278.108	127.101	148.153	139.806	139.098	146.817	133.63	207.055	189.75	185.834	162.251	149.247	132.016	290.813	359.411	322.123
1	Potri.001G270200	1.64872	0	0.898364	0.509922	0.265194	0.377333	0	0	0	0	0	0	1.11571	0.665893	1.2521	1.8258	0.604721	1.39584	7.34404	6.99845	6.96004	7.41659	11.6871	8.6439	0.354536	0.089344	0
1	Potri.001G270700	0.177499	0	0	0.163204	0.845287	0.160265	0	0.034444	0	0.111046	0.090559	0.067323	0.750778	0.992937	1.16119	2.28456	3.59181	1.27758	4.27687	4.08667	4.52733	2.43926	1.48466	6.66383	3.51521	3.31457	7.08755
1	Potri.001G271300	4.43565	4.17359	5.31677	4.66687	5.85702	5.66612	4.16121	4.22051	4.2487	6.70841	4.35803	6.23215	6.90897	5.79319	7.75691	7.24509	6.35251	6.02904	20.5721	17.0006	16.4453	21.7676	22.0387	17.324	7.366	10.2827	7.95786
1	Potri.001G271500	137.394	164.5	143.186	109.654	105.398	123.508	138.261	119.524	126.563	155.344	129.915	169.372	114.441	115.326	108.285	141.957	130.092	142.28	136.329	131.479	127.172	138.873	129.579	134.596	221.783	246.043	229.327
1	Potri.001G272100	42.599	39.6681	44.4184	42.4489	38.0112	44.3233	33.6893	35.7646	40.3309	34.0131	37.2978	40.2622	21.7871	19.5545	23.128	25.4906	21.9097	22.6088	29.858	26.0177	28.3166	21.4577	23.411	27.685	54.6501	39.4673	41.1452
1	Potri.001G272700	114.192	139.623	134.615	109.641	151.408	140.312	141.775	116.051	118.874	237.116	236.21	287.338	61.8199	45.8524	58.5171	54.0862	57.4463	54.9607	57.4464	47.4023	44.5753	80.9946	99.146	72.3576	263.335	296.27	257.968
1	Potri.001G272800	166.151	203.668	187.726	211.285	263.363	241.987	222.884	182.751	194.771	206.404	183.753	255.038	244.801	234.503	254.853	227.585	227.7	246.684	265.943	228.187	250.781	154.729	197.122	137.53	385.811	370.054	337.168
1	Potri.001G275500	7.69022	9.90242	11.4818	2.96116	4.4596	3.7584	7.8553	5.43712	2.92415	5.60712	8.25875	11.003	0.609002	0.170472	1.18738	0.839001	1.55321	1.87857	3.01733	1.30933	1.92532	1.44954	2.18102	0.890782	32.4528	29.0216	19.8445
1	Potri.001G276400	1.01249	1.03701	1.18872	1.18342	1.40525	0.74772	1.5686	1.01356	2.08632	1.6996	0.827673	1.44381	1.38158	0.529822	0.47069	1.09504	0.988286	0.922102	4.13801	7.85569	6.40775	3.89064	3.01536	8.66929	0.792028	0.939808	3.35699
1	Potri.001G276600	7.21025	8.95776	9.19162	2.09609	2.11277	1.71965	2.879	2.98647	2.05515	2.4245	1.96002	2.19519	2.4671	2.06466	2.68618	2.86042	2.21951	3.12338	1.0708	0.544521	0.549299	0.453338	1.01869	0.410679	12.2311	15.089	17.2467
1	Potri.001G277301	8.21319	7.29605	8.85599	6.85713	9.98051	6.2356	9.75242	11.2746	10.8306	6.20772	7.31617	5.29367	2.73225	1.49763	0.85957	1.55347	1.93708	1.35879	4.76779	5.97823	4.9083	14.6464	12.8599	14.035	4.44311	4.25865	5.24798
1	Potri.001G277400	1.72708	2.42745	1.69707	1.87016	2.49472	2.1792	1.86744	1.89334	1.79933	4.03622	2.87089	5.18026	4.28752	2.08562	2.80154	4.34736	2.95469	3.30369	11.6914	10.0838	12.5292	6.33857	8.49026	5.87115	6.30008	5.35937	4.49648
1	Potri.001G277700	34.3926	29.8071	34.4564	36.2293	48.1088	44.5539	39.5541	43.5394	37.0545	25.1545	21.9519	22.6379	39.472	34.616	38.9939	36.3247	39.2835	41.0106	38.9342	43.9914	50.0991	52.1912	44.7063	42.7616	84.2786	82.2093	73.3205
1	Potri.001G280766	0	0	0	0	0	0	0	0	0	0	0	0	0.926082	0	0	0.888231	1.20076	0	7.22422	4.55181	6.58289	4.11973	6.15425	3.78727	1.08038	0	0
1	Potri.001G280832	0	0	0	0	0	0	0	0	0	0	0	0	0	0	0	0	0	0	10.4583	6.51689	8.15178	8.33067	9.22503	11.6019	0.912223	0	0
1	Potri.001G281101	0	0	0	0.465389	0.172803	0.094799	0	0.292067	0.529759	0	0	0	0	0	0	0	0	0	8.32092	7.89907	6.93781	2.27867	3.63183	2.70987	9.98378	9.24886	8.47425
1	Potri.001G282300	0	0	0	0	0	0	0	0	0	0	0	0	0	0	0	0	0	0	0	0	0	0	0	0	9.79624	9.78455	13.1642
1	Potri.001G285100	0.899392	0.847557	3.01612	0	0.75229	0.39707	0.571543	1.27923	1.19933	10.2712	7.14279	13.7207	5.37061	4.69744	5.02554	3.25157	4.40227	3.5206	17.4292	15.5722	16.2574	13.8402	14.8261	14.0474	11.3362	11.7893	13.5777
1	Potri.001G285600	9.53712	12.4699	12.3827	7.48828	11.0561	8.68345	10.8412	9.08262	11.1213	6.7902	6.64092	8.49759	9.58851	8.32429	11.5344	13.5465	9.9194	10.4313	14.6344	10.1188	13.3138	12.9878	12.7104	12.2013	22.3169	22.904	19.2835
1	Potri.001G285800	0	0	0	0.351691	0.532369	0.546369	0	0	0	0	0	0	58.9678	56.9442	63.8731	57.8606	58.1572	48.2427	98.0671	102.311	112.082	83.9069	83.9996	78.7223	102.423	113.31	107.363
1	Potri.001G286300	16.7434	15.1427	16.7265	13.3139	16.6316	12.7211	15.9975	15.7957	13.7636	21.6429	18.7673	17.7695	18.812	16.4439	18.9776	19.848	20.1497	23.1449	29.2474	28.1748	34.2039	29.7675	26.0522	28.3208	25.1462	23.9024	27.63
1	Potri.001G286600	22.2874	20.545	26.3743	19.7249	20.3227	18.0178	17.9767	20.4072	15.7769	25.7445	22.3973	21.6288	8.8372	6.61864	7.81036	6.72972	6.52169	8.40135	21.879	23.4953	21.6498	24.4828	20.739	24.1599	26.1248	26.8647	25.8029
1	Potri.001G286900	19.4661	23.0387	20.2261	19.4431	18.891	19.0484	24.261	21.8628	23.2672	36.4524	31.1518	39.1563	13.1202	10.3644	11.1637	17.0489	13.8055	12.4056	27.4633	28.8139	28.6165	33.2614	37.7009	36.1548	29.6585	31.1912	26.7816
1	Potri.001G287600	9.50742	6.40549	9.53062	8.97832	8.35453	5.90386	7.80839	9.67978	8.42091	15.6663	14.5416	15.3701	23.1414	20.5038	24.9797	26.2557	17.7432	20.7346	19.5444	19.9104	18.7612	19.1456	23.5104	23.5811	32.3904	31.0931	29.9854
1	Potri.001G288400	0	0	0	0	0	0	0	0	0	0	0	0	0	0	0	0	1.38845	0	0.839624	1.23725	1.0236	1.76196	1.22612	1.04049	2.58434	3.3585	3.43261
1	Potri.001G290100	0.744376	0.836314	0.845037	0.357109	0.753021	0.422175	1.05778	0.670649	0.496827	0.862185	0.227615	0.226819	0.404166	0.296676	0.456485	0.804354	0.740883	0.52734	1.43611	0.58511	0.920102	0.641082	0.32195	0.514649	1.44179	3.01727	1.74561
1	Potri.001G291800	3.96322	4.7887	3.84435	5.49598	7.27845	5.91291	1.26419	2.94963	2.1095	2.05376	2.56507	1.14654	0.479045	0.454289	0.177518	0.297768	0.807912	0.486556	3.0496	1.84825	2.18341	0.204779	0.502655	1.05051	7.6961	7.31089	5.9481
1	Potri.001G292900	21.2977	14.04	19.9445	18.3071	20.2135	25.8714	16.7176	9.38182	14.1113	38.7132	34.8917	40.5766	17.3934	14.444	13.7927	13.2995	17.1374	21.671	44.0698	40.804	37.7418	11.3241	12.086	8.41459	187.571	162.879	138.964
1	Potri.001G293150	0.223411	0.147422	0	0	0.132931	0.096452	0	0	0	0	0	0	1.19542	0.367249	1.09983	1.8158	0.580483	0.802387	1.10586	0.82181	0.752783	0.057449	0	0.112382	7.59024	6.80395	4.75716
1	Potri.001G293900	19.4897	22.6651	19.1962	24.3475	23.0768	21.4378	20.9556	24.1552	23.9198	21.0558	22.3515	19.7487	36.5036	36.8311	40.6414	40.9577	42.5001	43.9231	26.9183	28.5138	27.497	45.5439	42.3587	40.6724	34.7823	45.4864	45.2131
1	Potri.001G294600	0	0	0	0	0	0	0	0	0	0	0	0	0.681824	0.327914	0.147741	0.408305	0.5222	0.427593	0.308551	0.311335	0.505175	0.430404	0.727433	0.419147	1.79737	0.914141	1.48076
1	Potri.001G294700	0	0	0	0	0	0	0	0	0	0	0	0	0.157112	0.09365	0.049144	0.087628	0.079657	0.321465	1.08275	0.466148	0.563841	1.36452	1.77026	1.01838	1.23085	0.365314	0.5218
1	Potri.001G298700	56.8233	55.3873	57.5785	41.8744	58.9309	51.0304	45.9263	30.792	35.5996	43.2795	38.8021	40.6938	28.9114	30.1457	36.2635	31.9475	35.5554	43.5779	35.7255	24.6597	29.296	42.51	59.5825	55.8033	95.8994	75.5014	65.3624
1	Potri.001G298900	0.668104	1.12719	1.06622	0.796607	1.18837	1.2316	1.21654	1.49673	1.2108	0.690221	0.252989	0.701165	0.292096	0.244021	0.441918	0.723177	0.593486	0.513479	0.333783	0.278465	0.322406	0.804595	1.17464	1.0312	3.8959	4.04904	2.79824
1	Potri.001G299400	1.88403	1.72898	3.46078	12.1198	8.89146	8.1132	10.5006	7.64792	15.3061	4.14268	3.59375	2.14585	12.1141	16.8958	14.8411	15.1784	16.2636	14.0185	2.33345	3.38382	2.75999	12.8021	10.6503	12.5147	27.7142	22.8661	23.2104
1	Potri.001G301800	31.5439	36.0152	33.9371	15.5732	22.9049	17.7437	27.2615	22.6344	20.4181	61.9275	57.064	50.8114	6.19932	4.5372	6.58459	6.18106	6.35899	4.36104	23.3373	29.3958	25.6242	24.7424	22.2305	24.2057	111.734	89.6198	102.2
1	Potri.001G303000	2.5763	1.32251	1.70387	5.01844	4.09443	5.20688	1.62368	1.69178	1.161	3.61786	5.37587	8.63134	3.82675	5.40399	4.81252	5.26083	3.76978	2.84768	14.9197	13.3311	9.80636	30.9039	29.6087	34.2217	9.82917	14.395	15.9372
1	Potri.001G303900	16.471	15.4022	15.2615	9.02947	12.5548	11.1649	8.08071	9.02349	9.35648	22.8622	26.1415	25.1294	23.556	27.0081	21.6036	28.0305	23.9716	22.0786	31.1916	29.2662	30.0068	55.3272	50.5277	60.7398	30.8544	28.326	28.7543
1	Potri.001G304000	159.688	187.727	159.962	179.162	192.986	183.104	193.204	184.418	183.214	156.016	135.666	159.896	159.978	148.938	159.605	202.901	170.669	178.167	178.193	155.399	171.637	153.204	160.53	150.835	301.037	324.406	326.872
1	Potri.001G306000	19.6213	16.076	22.1492	33.2054	37.361	29.6445	23.931	21.519	26.113	25.4193	20.0888	19.7616	31.4126	30.5561	27.4007	27.9464	24.1484	32.9853	52.13	47.7452	38.3251	56.5636	60.0283	56.3024	50.4535	39.466	43.6063
1	Potri.001G307700	2.04891	1.73459	1.8652	1.4476	1.96441	1.7146	2.37839	1.27826	1.49778	1.94549	1.46572	3.43753	1.54099	1.64463	1.47385	2.85502	1.64784	2.06548	2.87923	2.5125	2.89048	1.34443	1.4267	1.11887	3.32019	3.95831	3.29707
1	Potri.001G309700	7.31168	12.7606	6.35385	16.6292	11.6003	12.6253	5.54832	4.30613	4.95376	7.77105	8.59513	5.55714	4.08928	6.74678	4.45826	15.289	9.40695	5.25137	22.2866	19.1886	20.6994	3.86302	6.21065	4.3061	37.1877	20.0171	30.4175
1	Potri.001G310800	0.39438	0.269495	0	0	0	0.47614	0	0	0	0	0	0.232734	1.02743	0.40062	1.57076	1.22025	1.12259	1.7643	5.13596	2.82389	2.99708	3.94738	2.27609	2.63053	1.69477	1.19079	0.874498
1	Potri.001G310900	44.4807	48.2119	43.8082	41.3344	40.7761	41.6692	44.0765	40.5964	47.0261	40.0659	42.8463	42.1494	29.5937	31.9536	33.0693	37.879	34.2939	29.7688	26.0262	21.8859	23.8245	31.2172	33.6007	30.2231	52.3617	52.49	48.1061
1	Potri.001G311600	36.9551	39.765	34.98	57.5778	65.2552	55.3155	66.0678	62.715	61.2858	62.0709	61.9199	49.0688	57.8512	49.7531	46.5357	50.0323	57.9094	62.0442	72.3611	79.2846	73.4773	93.5765	100.575	83.3037	123.853	134.341	112.571
1	Potri.001G312366	8.69149	8.60904	7.27395	11.2569	14.6123	22.1949	12.5415	13.2314	13.4795	12.7347	12.8946	9.26657	7.17129	7.31952	7.41849	5.07484	5.96656	6.91166	11.854	16.9561	17.8174	17.032	18.2319	14.4951	22.0309	26.988	18.6064
1	Potri.001G314500	179.62	213.974	190.004	266.643	229.906	263.835	297.406	309.895	251.12	216.85	199.587	261.449	190.854	196.423	177.489	240.305	210.748	240.114	180.447	187.808	174.747	140.004	114.187	129.424	407.014	441.014	349.523
1	Potri.001G317300	61.3751	63.4428	65.5445	49.1258	52.6379	51.0426	64.1122	64.4633	62.2628	62.8797	62.2025	61.2444	38.7607	35.5251	36.01	41.1952	37.8909	46.5826	32.7837	37.3005	34.4878	55.7527	51.6229	56.7688	160.447	164.511	146.994
1	Potri.001G317700	4.58207	5.44881	5.68876	8.84516	9.74951	11.6935	11.0125	10.6174	11.0421	5.61072	4.55748	7.39857	3.45971	3.38954	3.88533	5.25747	4.72767	3.35339	7.24889	4.95697	5.74368	6.31271	5.43652	5.52985	21.1287	23.3012	23.4205
1	Potri.001G317900	37.3151	40.3623	43.3175	45.947	48.3055	40.623	49.6336	49.8205	48.5768	35.2057	36.4629	47.3178	45.3347	45.0285	43.6927	53.6292	50.1251	44.4322	32.7295	37.7665	32.9319	23.1139	25.7286	20.8645	108.837	87.9201	96.6275
1	Potri.001G318000	7.78498	8.26699	18.953	17.3232	22.2295	19.1707	11.8117	14.8391	16.7957	18.9878	19.5361	22.0093	27.311	30.0132	25.546	24.4758	20.6356	27.149	28.533	39.7119	37.4807	23.4328	20.0719	19.0911	42.2502	39.4622	39.8085
1	Potri.001G318200	4.50213	2.11508	3.63257	1.5172	1.77383	2.02709	1.19595	0	0	1.32645	0	1.79444	1.78241	1.2054	1.36172	0	0.993579	0.996391	1.86518	2.52556	1.7223	1.82036	2.05553	2.23536	3.83327	4.73869	5.24979
1	Potri.001G319800	20.4944	32.6817	27.9404	17.318	18.1008	25.103	17.8581	20.2158	16.9192	16.522	14.5885	23.5992	7.65279	3.13437	4.61171	6.07685	6.28984	7.48017	20.1574	17.6902	22.2136	15.3716	23.4326	22.0098	37.676	46.6549	33.6972
1	Potri.001G325100	95.0983	78.9275	96.6517	74.1528	77.1367	92.7264	97.1109	93.0844	81.9912	78.9152	84.8802	65.9258	63.2214	55.3445	67.7715	35.7232	40.1389	41.9551	44.192	51.4668	42.6186	64.979	53.7423	66.0786	126.868	116.952	175.577
1	Potri.001G325500	10.1266	11.4292	15.3864	13.4612	13.1624	12.1954	10.6577	10.3916	10.5464	9.46982	8.07043	9.34621	8.66683	10.5895	9.27315	10.6642	9.86392	10.5037	10.8966	9.64066	9.52787	9.03885	9.48023	8.09083	24.1718	20.639	20.1788
1	Potri.001G327100	98.9919	103.905	107.341	97.3353	108.987	109.265	90.0492	97.328	90.5849	95.2762	91.2961	89.1983	78.3395	75.0879	80.6987	69.6569	71.8001	64.9239	75.9858	63.9771	73.3604	99.4505	92.0371	81.1657	158.783	149.497	144.919
1	Potri.001G327400	1.43289	1.69121	0.619312	7.21881	10.4694	8.79512	8.61405	8.99962	5.94608	3.50839	3.86887	2.43879	0.157908	0	0	1.15918	0	0	26.6719	21.0483	26.5495	22.3422	23.1013	25.527	5.82765	8.03672	8.28183
1	Potri.001G327500	0.483433	0.604073	0.4154	2.20673	3.92045	3.66572	2.90035	2.38976	3.83714	1.12755	0.935157	1.41562	2.27463	1.28129	1.17783	2.19807	2.11223	2.01895	6.68012	5.16892	5.00865	12.5475	17.0464	12.7122	7.01262	4.97499	4.19831
1	Potri.001G327600	0	0	0.208861	0.492432	0.553759	1.74796	0	0	0.761702	1.37149	0	0.843687	0.969652	1.79663	1.96985	0.969301	1.06424	1.70381	12.0912	12.922	14.9113	10.8415	9.06298	8.90116	0	0.316527	0
1	Potri.001G327800	9.20755	12.9557	11.0945	6.52499	5.71786	5.60457	6.91266	6.99621	5.40797	6.26562	8.19521	12.7541	0.501627	1.65504	1.44413	1.09054	1.02589	0.944728	3.82072	3.28842	3.47116	3.30823	6.00393	8.44145	19.1149	22.1228	19.692
1	Potri.001G327900	0.731739	0.248225	0.793537	0.952786	0	0	0.023458	0	0.259596	0.388568	0.329951	0.330494	0	0	0.073408	0	0	0	0.869243	0.176417	0.006045	0	0.346546	0.248376	1.80961	1.04508	0.356252
1	Potri.001G328000	3.79263	1.61518	1.59009	7.59076	3.89471	10.8046	6.38314	5.71103	5.1089	2.42248	0.881201	1.7355	0.58181	0.991651	0.862098	1.07636	1.65723	1.71073	7.80876	6.543	6.32373	5.74091	3.04691	13.8413	16.7239	21.147	22.9144
1	Potri.001G328300	3.69271	3.31497	2.08741	0.974265	0.605952	0.700558	1.21669	2.01064	1.91021	0.696064	0.404077	0.827421	11.8956	13.4504	13.0633	16.5779	10.9395	15.5811	8.31606	10.5918	8.63129	3.38292	5.98377	2.03043	37.028	30.5263	25.4377
1	Potri.001G328900	7.25348	5.02603	7.13349	2.21419	3.58889	2.47815	2.85241	2.87384	3.25398	1.53353	1.44307	1.39499	4.16876	3.35022	2.80492	3.02777	2.6882	3.01239	1.27749	1.46341	1.01075	0	0.168874	0.28433	16.067	17.0506	12.7268
1	Potri.001G332100	20.1499	21.7207	20.8049	20.1626	22.047	22.9847	18.7681	13.1977	15.4368	23.0226	17.0404	29.1593	5.85036	6.43699	4.8401	8.37018	5.29756	7.42242	11.2361	8.14935	7.91096	7.52131	9.08364	8.87393	26.7525	28.4198	24.9307
1	Potri.001G334600	76.8434	73.0409	72.9598	90.968	76.159	78.8525	68.8627	80.5128	57.3422	71.6739	63.3878	74.6781	0	0	0	0.15537	0.151945	0	71.1084	81.7774	70.617	46.1819	44.2596	52.9808	119.25	128.697	126.427
1	Potri.001G334700	28.4213	26.98	31.6508	28.6782	35.1436	26.9367	28.627	32.9496	29.0714	19.6553	22.6177	15.9593	14.7069	17.2284	18.4652	13.7817	15.0035	12.0378	22.4678	20.9633	23.8045	58.7443	50.0653	45.206	28.0981	29.8797	29.7697
1	Potri.001G335800	0.958854	1.30559	0.990459	0.987308	0.700079	1.1993	2.71848	1.91535	0.978629	2.03913	2.22662	2.52641	2.51019	1.71076	2.40147	1.80113	1.94806	3.33218	4.48185	3.75217	3.34274	1.94551	3.0821	2.6558	6.41477	4.11038	4.79779
1	Potri.001G337400	269.017	258.177	274.965	293.381	325.034	309.19	346.665	341.82	355.949	309.675	302.618	292.294	149.671	140.722	145.833	194.875	178.98	172.256	233.172	222.685	217.031	291.281	285.89	284.624	669.99	669.677	560.458
1	Potri.001G341100	127.3	147.043	129.305	134.488	138.374	139.039	171.726	151.726	158.673	174.501	147.526	181.148	137.003	134.046	143.553	179.335	162.525	170.84	165.331	135.646	143.02	197.03	194.442	168.35	294.638	302.015	272.033
1	Potri.001G341300	13.7863	19.8817	13.2711	14.8158	12.0665	16.8025	13.7332	15.1719	14.2429	14.9584	18.4444	15.66	11.4116	19.0242	14.0973	18.2304	16.0773	18.4063	18.3577	16.9897	17.8329	17.5205	17.8869	16.3613	31.2058	32.1562	28.6521
1	Potri.001G341400	22.2991	25.9307	26.8045	25.3985	23.6044	20.9093	28.8094	22.5528	25.9081	29.5397	28.0005	34.01	22.8089	22.2474	21.3934	32.9106	25.5759	26.3584	21.7876	20.534	24.9104	46.187	46.6658	42.8654	51.4133	61.1415	54.3353
1	Potri.001G341500	0	0.633555	0.160086	0.432427	0.204579	0	0.268717	0.491784	0.316675	0	0	0	0	0	0	0.269286	0.167846	0.48481	0.384195	0.34965	0.579124	0	0.397046	0.286652	1.76715	1.69725	1.94394
1	Potri.001G341900	6.87978	9.65532	8.65451	7.68848	6.54462	8.54276	6.02965	7.2666	6.76587	11.2816	8.30466	11.4027	10.9698	10.3318	12.7786	17.2587	13.0764	11.4293	10.3599	6.29548	8.48354	10.0361	9.93826	9.68852	14.373	15.1319	15.5858
1	Potri.001G342600	9.17504	9.20408	10.2807	12.0298	19.8277	14.5294	15.2285	13.0406	12.6848	18.4024	18.2084	18.4123	8.24746	4.83468	9.54991	11.1857	15.5137	12.5007	7.32678	7.8516	6.24026	78.3071	73.5746	55.714	100.675	75.2843	50.456
1	Potri.001G342700	61.0829	54.6164	50.8208	50.2176	50.179	42.4407	50.9079	45.0306	49.3307	57.832	52.7101	46.0308	42.7413	52.113	47.0124	42.4548	41.5184	48.7627	39.7079	45.0637	46.7814	53.0229	59.4728	63.0531	102.8	90.0565	91.8085
1	Potri.001G343400	22.3241	20.7005	24.7071	17.1675	14.7183	24.5929	40.9525	37.037	37.7901	43.7108	39.3359	38.8495	20.9893	17.6399	21.1032	15.763	26.204	20.9198	20.6262	17.1902	19.7677	30.8991	25.1599	35.8871	54.5214	45.4974	53.4704
1	Potri.001G344100	38.6924	52.0371	36.9714	79.2238	75.9264	76.9327	57.5403	46.3639	54.7609	36.5275	41.1699	46.6186	37.9313	41.6703	39.9134	41.0597	48.0936	47.9547	55.0941	56.3635	53.0831	105.305	104.231	80.8917	78.329	92.6988	86.7516
1	Potri.001G346900	7.9033	9.83022	6.45678	9.83491	9.82708	10.1719	9.10658	12.4273	13.6502	6.48299	6.95693	6.55665	4.89821	4.3629	3.4785	2.5932	2.35354	3.66373	2.87862	5.43006	4.84698	7.69454	8.76567	10.1345	10.267	10.2888	10.2567
1	Potri.001G348300	0.494104	0.945743	1.18283	0	0	0	0	0	0	0.235042	0.114949	0.361306	0.515079	0	0	0.323281	0.109544	0.062017	0	0.095391	0	0	0	0	0.946015	1.60449	1.85161
1	Potri.001G348700	27.239	30.5245	35.2738	31.0959	37.5498	36.8387	35.4436	31.3548	35.8564	30.4283	29.5242	31.7902	18.7909	17.0053	20.2787	21.3131	17.5658	21.2406	10.3968	10.0548	11.9247	22.799	20.5864	19.5667	39.6692	38.9685	37.9476
1	Potri.001G350100	1.93749	1.91507	2.17843	1.01383	1.13109	0.879399	1.23674	0.451898	0.754289	2.10345	0.582236	1.29889	0.533825	0.30268	0.102898	0	0.31858	0.167178	3.00102	3.82312	3.30045	3.58699	2.86011	2.303	7.54577	8.80416	8.39265
1	Potri.001G350300	12.8748	16.7111	17.3186	11.2857	9.53165	8.95125	10.9962	10.3996	10.6748	16.886	16.7115	16.0662	9.07559	9.55951	9.81912	10.9283	10.4811	11.3513	12.9637	9.41862	12.5664	7.75071	7.71315	8.63341	23.0163	19.4799	18.1386
1	Potri.001G352100	0.851373	0.995354	1.12848	2.95929	4.06829	3.75538	2.29018	2.79606	2.59276	0.937634	1.04714	0.167009	0.232707	0.230377	0.296596	0.362529	1.02274	0.706699	0.038648	0.513566	0.039811	7.18082	9.56574	6.62285	12.1912	10.8546	5.59857
1	Potri.001G352800	12.7252	15.5882	12.3572	11.8962	14.1929	15.4988	13.7327	16.2646	15.3398	13.7022	12.001	12.4232	12.6605	14.9759	13.1425	14.4079	17.1418	14.6542	11.3362	14.5983	9.80869	15.6741	15.9983	12.9757	29.787	30.9095	27.6987
1	Potri.001G352900	15.627	15.1458	19.2044	13.5033	14.0503	15.9053	16.4655	15.6037	15.529	17.2891	17.6591	14.3663	26.4733	24.7511	24.1842	26.2924	23.0192	30.3718	16.149	21.636	20.6537	31.602	32.3661	30.6996	29.4073	28.2872	27.9736
1	Potri.001G354100	0.033878	0	0	0	0	0	0	0	0	0	0	0	0.055477	0.121119	0.101666	0.113794	0.071043	0	1.06196	0.929051	1.32456	0.465638	0.682844	0.545843	0	0	0.085644
1	Potri.001G355300	45.8664	44.0392	40.5048	60.2506	58.6696	58.1141	57.4341	56.2282	58.8683	42.3982	40.0429	34.3739	34.0381	38.8314	35.338	43.682	33.5097	43.9901	35.9824	40.0853	36.4153	37.0113	34.9505	37.7429	116.219	115.7	105.73
1	Potri.001G355900	3.62896	6.2134	2.26559	1.88992	5.52899	3.92988	2.2432	2.4367	4.80368	2.52291	2.70338	1.27853	0.157568	0	0	0	0.170246	0	0	0	0	0	0	0	14.7806	14.1541	13.4911
1	Potri.001G356400	16.7828	13.6974	20.4814	17.8023	19.1455	16.7908	20.9646	21.551	22.9705	20.7621	20.3955	18.8479	24.0054	24.4252	30.7291	25.9112	27.1908	32.5279	41.6052	35.4526	46.6954	54.1076	61.5632	48.8377	98.2951	101.084	92.7016
1	Potri.001G358500	15.7562	19.5925	20.3571	14.7741	17.5464	18.2729	21.7237	15.3132	17.7305	24.366	23.3314	29.5019	7.13792	5.44743	10.0221	9.21162	9.66478	7.77605	26.0805	17.7313	17.1795	26.5218	24.8784	21.1898	24.8949	21.6762	21.6895
1	Potri.001G360100	5.6049	4.88603	7.24339	5.24178	4.78718	4.17333	4.5819	5.3318	4.24361	8.21917	8.05826	12.2771	2.9308	2.19475	2.46424	2.6947	4.47294	2.96513	2.78612	1.50514	2.61101	6.32484	7.32873	6.07471	9.32475	9.64478	11.1247
1	Potri.001G361200	12.0407	14.6175	12.367	8.7649	7.16422	8.60457	8.97796	6.95176	6.7803	9.9286	10.9155	10.8687	6.87308	5.64674	8.03523	6.72498	7.00149	4.80535	12.6671	8.7097	7.34891	13.5079	11.7325	10.2256	16.3561	18.1607	18.0386
1	Potri.001G362000	5.12108	5.98199	6.05586	5.065	4.13622	5.14399	5.80093	5.82371	6.13458	6.52414	7.09512	6.72863	7.80112	8.32132	6.72205	8.10393	6.46251	7.75146	4.31047	6.79546	5.97534	5.11049	3.40827	4.04985	16.1106	15.0187	13.3137
1	Potri.001G364500	28.4225	33.3921	28.9626	32.6744	38.0122	35.1379	45.002	38.0219	38.1699	37.8332	30.3783	28.2793	12.5593	12.5228	10.7738	14.5404	9.2022	11.2753	11.8795	13.6343	11.1891	11.8873	17.2068	15.7043	50.2019	43.9286	42.6756
1	Potri.001G366800	13.7238	13.3781	12.4375	11.9557	12.8963	12.2126	12.1338	13.9248	13.6258	10.38	9.7649	9.21074	11.5962	12.1696	11.8372	11.1347	11.1591	10.4854	9.68539	8.57021	7.37508	14.236	10.8213	9.1736	31.6407	27.0061	30.5016
1	Potri.001G368400	2.27864	2.71316	3.17652	2.78275	2.25742	1.74663	3.10541	2.55233	2.25558	2.40113	3.2089	2.66502	1.38762	1.41373	1.39909	2.49952	1.61822	0.887492	2.47004	2.23878	2.68067	1.97867	1.36217	1.66987	3.69011	4.43013	4.00188
1	Potri.001G369500	10.8367	12.7093	11.2365	7.61963	5.90065	6.74176	8.37117	6.69291	7.02401	8.56005	11.6138	13.1106	7.12513	5.96138	8.41778	10.5875	9.46056	9.96354	13.4874	10.6687	13.2777	7.7273	7.86857	9.69839	16.5241	18.9802	19.1346
1	Potri.001G369900	2.60751	2.97298	3.92649	3.31813	1.80304	1.42688	3.80187	3.16377	2.83519	4.23462	2.29362	4.02622	1.50603	2.43913	1.40445	2.03055	0.923863	1.42172	2.33541	1.49138	2.70264	4.17471	2.09155	2.98835	6.36783	5.60796	7.36346
1	Potri.001G375500	23.643	28.0518	23.1339	38.953	33.1277	38.8692	31.5213	24.0117	29.7944	21.9934	23.9064	35.9574	52.6622	48.2967	37.6923	63.1484	39.8498	55.6499	40.3998	40.0637	42.4087	25.9752	29.4976	27.6592	81.1483	72.0824	105.34
1	Potri.001G376900	1.29474	1.50422	1.54874	1.1291	1.35314	1.25938	0.857065	1.3101	1.07318	2.11528	1.76121	2.32306	0.260058	0.585926	0.285268	1.19501	0.510345	0.623728	1.69262	2.5574	1.30516	1.02979	0.713249	0.503539	4.99196	2.47118	3.87126
1	Potri.001G377400	123.14	132.324	110.029	135.679	159.843	135.085	166.344	175.046	172.235	109.69	112.325	105.317	96.5051	106	95.8451	123.209	120.528	93.2191	102.756	87.7203	92.7183	161.665	146.9	133.92	267.931	314.368	273.501
1	Potri.001G379700	9.18128	9.60315	9.37451	8.12105	9.96867	9.34424	7.09226	8.33703	8.37763	5.85786	6.85347	7.24046	6.39545	4.81731	5.67705	7.27218	5.60264	5.50087	5.61265	4.96892	5.23855	5.6665	6.29916	5.44943	13.2995	13.7457	12.9673
1	Potri.001G380500	1.4923	1.51905	2.20778	2.35357	3.12635	2.59288	2.2142	2.4468	2.50452	3.78623	2.47347	2.92385	1.02182	1.49177	1.25253	1.80327	1.49615	2.27389	1.64376	1.60901	2.13993	1.4359	2.0425	1.15382	3.3243	5.2635	4.26689
1	Potri.001G383000	10.3714	10.1204	10.7523	18.0426	15.0745	22.1548	26.0143	21.8354	24.3786	4.72539	4.92394	4.60813	40.1648	37.8122	37.5572	53.7969	57.8629	58.6743	33.8382	33.8959	37.5853	39.0146	57.8062	42.3062	59.3607	47.9235	51.4391
1	Potri.001G385100	1.69385	0.960238	2.5138	1.71858	1.12037	0.682909	2.27873	1.91341	1.73162	2.251	2.9526	1.93961	2.858	3.8651	3.00012	3.32672	2.77046	2.68364	2.38928	2.03542	3.38031	1.53493	2.82126	1.50625	8.48091	10.2763	8.60695
1	Potri.001G385400	1.464	0.812046	0.485997	2.11606	2.45487	3.35006	1.35949	1.35583	1.25328	0.732143	0.573822	1.19778	1.9587	2.36567	2.38641	2.02553	2.65349	2.27679	6.6421	7.70999	7.63267	3.46927	4.03627	5.08321	5.33486	8.9658	7.56459
1	Potri.001G385600	2.35802	1.28873	1.57248	5.2093	4.74677	5.68089	2.25564	2.4531	2.18646	1.73788	1.02927	1.47418	2.68091	2.37216	3.13591	2.6495	2.9922	2.5025	11.6313	8.31273	8.4022	9.51024	7.67159	13.6322	15.8282	14.0686	13.3788
1	Potri.001G387300	7.07229	6.79366	10.9344	6.07387	6.1872	7.81366	9.13105	7.6932	7.85956	6.61026	8.41385	7.38892	15.2565	15.9212	17.3062	18.0975	16.9349	22.0118	9.28494	10.36	8.78786	13.2429	12.4631	12.0287	23.7652	21.8653	24.4491
1	Potri.001G390200	75.8284	75.0065	69.6585	86.0485	78.4545	85.4893	84.8147	90.1292	92.9065	68.2605	64.96	60.7243	121.849	124.363	113.59	123.193	131.665	127.813	58.846	61.689	64.6618	98.8942	94.4982	93.1426	300.883	301.064	303.19
1	Potri.001G392901	0	0	0	0	0	0	0	0	0	0	0	0	0.730049	1.21187	0.961841	1.71147	0.868062	0.732412	4.33568	5.71007	5.65271	6.67932	7.37064	6.49263	0	0	0.134483
1	Potri.001G393400	39.4558	42.2392	42.1351	41.6008	37.5628	46.5437	34.773	38.4696	38.7641	48.5152	43.6568	52.2811	17.9406	16.614	15.9381	17.591	16.5919	16.7489	23.3572	24.107	23.8223	25.0239	23.9106	24.5823	41.7332	46.8763	40.6596
1	Potri.001G394400	0.706644	0.567687	0.28713	0.800553	0.646659	1.03975	0	0.167513	0.972514	0.683129	0.766712	0.897208	0.250533	0.365099	0.474384	0.843073	0.470294	0.634462	2.77188	1.47556	3.85086	3.02147	3.16742	1.92267	5.08492	4.98108	5.6183
1	Potri.001G395100	1.29562	1.78421	1.41697	0.56719	0.330716	1.21061	0.609036	0.389599	0.271921	0.55703	1.95134	0.581838	1.98047	1.08298	1.67798	0.829368	0.681743	3.682	2.18904	2.06909	2.61616	1.8092	3.8902	2.60028	5.93499	8.17545	9.04429
1	Potri.001G396700	0.116511	0.752521	0.904513	0	0	0.531633	0.74935	0.227129	0	0.702692	1.49304	0.853557	2.54612	1.54299	1.62513	2.17882	0.827647	2.32147	2.67705	2.7639	3.08766	1.66295	0.311262	0.369545	6.80183	5.55705	7.3196
1	Potri.001G396900	6.91709	8.4065	8.31969	6.85757	7.27752	9.50125	8.11707	5.76156	5.98625	10.8307	10.2468	12.3414	8.06084	5.375	5.16382	5.59652	3.70567	8.36376	7.38019	9.57114	10.6091	5.81579	4.41696	5.95348	13.6885	13.6843	12.9991
1	Potri.001G398600	64.1458	59.9813	61.1424	73.2034	62.6804	60.0278	53.4609	53.8084	55.841	51.7022	42.7643	36.4302	38.9442	37.6285	39.4837	51.5856	51.0066	53.7007	50.704	51.8436	50.7083	64.9477	61.2145	60.1229	255.284	270.974	250.123
1	Potri.001G398700	16.799	8.95219	0	7.05455	19.6129	8.94281	13.8199	4.16508	3.7744	19.9512	23.6622	29.7874	14.7172	10.6443	19.1835	7.34286	16.8394	18.3073	76.1117	86.2911	72.8142	65.9858	61.4064	44.0401	44.7045	63.1964	49.7478
1	Potri.001G398900	11.2852	9.98264	10.106	4.00773	5.51069	4.35161	7.31259	7.04077	5.9388	12.2641	10.6807	10.8505	2.98027	3.94218	4.86037	6.0111	4.22828	4.07025	0	0.267585	0.13088	14.2592	11.0795	11.1729	14.5098	16.9246	15.3762
1	Potri.001G399400	63.9199	63.8608	56.0982	57.1192	58.7719	61.4444	58.2374	56.047	58.7726	58.8666	60.2181	66.1678	55.0847	57.0278	62.3089	74.6494	59.6274	65.4765	104.779	88.9319	95.9327	55.8399	59.7747	57.4579	182.52	194.394	182.444
1	Potri.001G399500	11.6612	13.2887	9.42154	8.85501	6.35139	7.02993	9.88492	11.7276	11.31	7.47117	7.89582	6.22009	7.40389	6.2052	5.42159	8.93461	7.40712	7.66839	6.75348	6.23889	6.76606	11.269	16.0591	17.7908	14.3834	18.0799	16.2245
1	Potri.001G399700	25.5154	25.7583	23.1786	19.9618	17.5748	19.3692	22.3174	20.7742	21.4666	21.3749	20.7468	27.4994	22.4035	21.2773	21.3476	21.6253	24.1744	21.8177	26.4673	22.4004	22.6198	56.2751	48.1694	44.7192	41.5654	35.3066	37.7349
1	Potri.001G400900	20.9835	22.8326	27.1078	21.8339	24.382	18.4053	15.7493	20.0359	22.7394	21.3319	23.4051	18.6664	21.8817	29.4088	24.2759	30.9563	23.1801	25.06	17.2783	20.3242	19.2175	12.5745	16.5114	13.5154	46.383	43.3533	33.5467
1	Potri.001G402100	0	0	0	0	0	0	0	0	0	0	0	0	0	0.054733	0	0	0	0.544626	0	0	0	0	0	0	0.927027	0.5443	0.405002
1	Potri.001G403100	39.5073	39.0252	42.6107	40.0572	37.6754	38.6196	53.054	48.3	47.5378	40.6631	34.0765	34.2486	43.3115	51.0928	52.7453	62.6843	55.0027	52.9519	55.413	52.1486	51.8492	56.5314	51.8738	54.7289	94.3101	86.8981	83.4263
1	Potri.001G406100	0.458929	0.053037	0.489301	0.012103	0.074708	0.231154	0.540839	0.557195	1.55093	0.082877	0.078745	0.088054	1.24893	1.10356	1.70352	1.89188	2.11295	1.79662	0.495276	0	0.089299	0.417211	0.463828	0.434087	2.98128	5.15891	2.80232
1	Potri.001G406300	57.598	73.222	62.1834	63.4327	74.2487	67.5206	71.9942	76.6012	85.983	67.5588	70.2479	64.1062	104.059	108.604	104.002	162.524	122.824	133.708	66.6376	63.781	67.5936	134.454	122.903	114.548	206.806	202.861	197.698
1	Potri.001G407300	9.81522	10.3064	7.79648	6.37115	6.67441	7.19477	6.04422	6.17482	8.19224	11.2824	10.5966	8.55336	9.23994	8.28163	10.9276	10.9848	9.68119	10.8396	17.1089	16.8568	16.7427	19.8247	18.447	17.1832	18.4754	15.2788	16.3196
1	Potri.001G410800	2.6285	1.62411	1.51496	0.783521	1.01142	0.797224	0.314763	0.288137	0.440327	2.44856	1.80771	2.48593	0.616385	0.435119	0.523147	0.391237	1.18024	0.807251	0.164896	0.476466	0.290378	2.30403	3.4132	2.7746	1.58906	1.0554	2.18486
1	Potri.001G412500	2.75147	4.51517	2.90918	1.58523	1.49362	2.3648	1.14169	1.44077	0.980749	1.64457	9.15157	1.23954	2.68346	1.96553	2.11316	1.27393	1.00082	2.73222	2.49818	1.26848	1.16536	2.3986	1.93447	2.4262	15.7069	19.2903	17.6792
1	Potri.001G412800	7.11451	8.73278	9.84934	11.2305	10.5848	12.0525	13.3254	13.2633	11.4365	8.45093	7.16676	7.35146	11.3756	10.9342	11.2437	13.3222	10.0786	12.8978	11.6967	13.3292	10.9357	12.6026	12.4854	12.8461	23.3183	16.0866	19.218
1	Potri.001G415100	0	0	0	0	0	0	0	0	0	0	0	0	0.040789	0	0	0	0	0.0369	0	0	0	0	0	0	0.556913	0.313376	0
1	Potri.001G416400	0.220152	0.921391	0.110904	0.736513	1.30558	0.781195	0.793717	0.943273	1.42632	0.363539	0.274766	0.289784	1.12068	3.23549	2.30487	1.67937	2.00056	1.29977	2.56447	4.98119	4.92585	6.85595	8.28301	9.95373	25.573	18.5598	18.9667
1	Potri.001G417400	5.59809	4.27978	4.98534	3.26139	3.83206	5.03094	9.24073	5.22178	4.74055	3.57522	4.48111	4.67198	3.03545	3.83899	3.97122	4.92967	3.65958	5.60956	3.61696	2.93282	3.58984	3.91841	2.76733	2.15945	9.86924	7.79103	9.99946
1	Potri.001G418100	0.862033	0.942746	1.01051	1.18523	1.56793	0.713409	0.971511	0.728284	0.92916	2.06979	1.55482	1.5185	0.663821	0.610643	1.43809	1.19389	0.973804	1.01017	0.191301	0.109268	0.229262	3.80238	2.77287	3.20876	12.1446	10.9557	7.01641
1	Potri.001G418600	109.249	107.421	116.384	106.417	108.574	102.407	100.739	109.853	108.195	107.865	120.824	107.305	60.2324	59.1854	62.6844	62.4502	52.2704	59.8047	69.8501	76.3366	77.9557	71.8207	73.7598	78.1686	201.971	211.276	186.23
1	Potri.001G419300	18.2501	21.4109	22.8353	28.7618	23.7118	26.0508	24.4482	23.2633	24.7624	31.5934	26.0328	36.3137	19.8222	18.3672	17.6259	19.6112	16.1763	15.98	28.4579	22.2088	24.8773	23.4092	23.8527	21.0106	37.408	37.3142	33.1083
1	Potri.001G422500	11.4587	11.903	9.32571	21.6002	17.2372	16.5211	11.1139	14.0544	14.0617	19.0237	20.5859	11.5589	15.6912	15.0657	12.5914	9.62173	8.44731	10.8451	3.01941	4.52256	4.50087	14.2595	9.51296	12.4904	21.3142	23.6029	25.9764
1	Potri.001G423500	250.38	245.17	307.147	256.275	252.246	219.155	156.824	157.82	155.942	146.224	190.085	150.677	227.084	236.664	229.267	236.349	214.845	300.311	165.214	165.245	173.748	188.268	191.361	155.32	475.242	560.048	523.514
1	Potri.001G423600	5.13212	6.07531	5.77027	4.68033	5.08281	4.85114	6.28665	5.21673	5.96793	4.83899	4.19183	6.44603	4.71175	4.02521	4.92553	8.28055	5.44054	4.70281	4.62853	3.43215	3.58426	4.86158	4.92215	4.21137	14.4906	13.9992	13.0857
1	Potri.001G423700	29.0951	33.4051	37.0699	18.2313	20.2896	16.0536	14.7985	13.6464	13.8613	37.7324	38.586	29.1996	16.8454	12.918	17.2661	13.7663	16.3774	17.8016	20.3187	16.5298	17.6858	33.4334	40.4243	27.3477	39.6265	30.3948	26.7343
1	Potri.001G424600	14.2056	11.9271	12.6494	16.3623	16.0726	13.9776	16.7128	15.6283	13.4549	14.0125	18.5762	13.4604	13.8772	14.5716	16.5347	14.3213	17.1188	16.8627	12.6818	16.2073	10.9892	9.32657	10.9602	11.0992	36.3523	30.821	31.9069
1	Potri.001G424950	89.0548	98.8717	103.972	94.7557	101.901	110.257	149.214	159.589	157.094	122.608	109.609	100.531	136.684	156.933	134.279	196.762	172.199	201.391	165.921	180.357	166.898	246.211	222.215	195.704	540.694	605.438	521.339
1	Potri.001G426200	0.606923	0.601551	0.578121	0.562741	0.451657	0.439459	0	0.193034	0.413449	0.173525	0.112327	0.119803	0.5871	0.693499	0.62688	0.669293	0.842453	0.628494	31.201	26.1409	26.3877	19.8597	18.8836	19.3555	0.517199	0.223134	0.867944
1	Potri.001G431000	0	0	0	0.142088	0.718916	0	0.423452	0	0	0	0	0.555179	0	0	0	0	0	0	0.597307	0.582268	1.28083	0.625754	0.81812	0.522892	1.77193	0.821943	1.39714
1	Potri.001G431300	77.3401	83.6735	89.3457	54.4341	47.7788	57.1348	80.0216	88.0985	109.494	107.855	145.011	179.366	12.3826	11.5591	14.2382	25.3232	16.5459	10.9626	34.2242	38.3587	42.1061	67.6875	73.2813	64.9821	80.9184	123.736	106.133
1	Potri.001G431700	211.59	227.065	218.615	279.384	220.403	215.128	187.627	186.887	191.685	166.039	172.993	176.695	364.314	394.636	352.851	449.511	479.012	390.366	78.4547	90.7725	75.0687	297.04	235.545	256.302	620.21	814.988	690.597
1	Potri.001G436100	3.74196	3.24201	1.55361	4.17127	3.08099	3.99199	2.90912	1.71979	4.66102	0.794796	2.1692	2.84619	5.12185	4.1646	4.31953	6.11728	4.06172	3.34698	6.35404	8.40721	7.14678	7.58143	8.32981	9.47752	6.57151	5.38509	7.5485
1	Potri.001G436400	0	0	0	0.627421	0.429746	0.657142	0.673851	0.159577	0.473587	0.228622	0	0	0	0	0	0	0	0	0	0	0	0.189077	0.423014	0.150846	0.420747	1.15287	1.37181
1	Potri.001G439550	0	0	0	0.072172	0	0	0	0.339304	0.065939	0	0	0	0.902124	1.38538	0.987851	1.68812	0.93177	1.1526	6.16127	6.79845	5.45338	4.06637	5.76133	6.73084	0.598638	0.734065	0.363415
1	Potri.001G439950	0.044351	0	0	0	0	0	0	0.202328	0.046365	0	0.199087	0	0.414945	0.732908	0.317771	0.801902	0.411666	0.462814	4.68103	6.23699	4.81259	3.27452	4.45395	4.62449	0.538343	0.711881	0.082919
1	Potri.001G443400	0.409739	0.480334	0.454271	0.096271	0.05593	0.03277	0.990439	1.09309	1.03381	0.110703	0	0	0.214898	0.088001	0.206947	0.203871	0.216026	0.076602	0.114535	0.150648	0.212711	0.256992	0.369637	0.14679	7.06043	5.72618	6.37438
1	Potri.001G443600	0	0	0	0	0	0	0	0	0	0	0	0	2.81808	0.898079	0	1.24553	5.21606	0	2.13875	0	1.39285	2.70694	3.21382	4.09591	44.4644	34.3468	22.3223
1	Potri.001G443700	0.64626	0.316374	0.458446	0.029395	0.154277	0.125157	0.214006	0.171576	0.153247	0	0	0.03926	0.170017	0.106292	0.312988	0.131383	0.34345	0.336636	0.227416	0.134031	0	0	0	0	1.0697	0.642578	1.13769
1	Potri.001G444000	1.89525	1.97355	1.96723	0.443239	0.61156	0.313585	2.58036	1.87036	2.20472	0	0.053114	0.11423	0.673153	0.622239	0.608886	0.929354	0.593176	0.933535	3.75897	2.08659	3.04333	0.612146	0.737726	0.549686	9.1161	8.66194	6.47452
1	Potri.001G444300	1.29126	1.30214	1.68077	0	0	0.034457	0.173406	0.03737	0.056704	0	0.106665	0	0.108037	0.407093	0.451501	0.088995	0.296904	0.035303	0.393275	0.25398	0.559132	1.34132	1.79607	1.87752	37.4561	33.5768	23.221
1	Potri.001G444701	0.18883	0.23281	0.13123	0	0	0	0	0	0	0	0	0	0.256778	0.118404	0.062347	0.136746	0.111746	0	0.85164	0.576643	0.483878	0	0	0	0.821173	0.679816	0.654092
1	Potri.001G445000	0.072617	0.024677	0.032102	0.082471	0.133266	0.081884	0.021613	0.023988	0.011547	0	0	0	0.088988	0.017393	0.019958	0.051285	0.073275	0.103418	0.336762	0.07823	0.036165	0	0	0	0.405345	0.404609	0.176064
1	Potri.001G445300	0.241416	0.279199	0.149796	0.076335	0.018276	0.004915	0.313908	0.229382	0.700598	0.035857	0.053615	0.018313	0.633905	1.38921	1.13623	1.18115	1.2257	0.8533	0.059363	0.163592	0.144064	0.951831	0.885539	0.832509	3.67366	2.61145	2.22392
1	Potri.001G445600	2.45048	3.72561	3.42895	0.898474	0.590973	0.965077	0.143376	0	0	0.810386	0.534837	1.20957	0.410161	0.297886	0.344642	0.672668	0.473284	0.567292	15.2761	9.75367	9.88387	0	0.383254	0.414146	13.3363	10.9893	8.97823
1	Potri.001G445800	0.543031	0.665185	0.1769	0	0	0	0.786841	1.53064	1.62524	0	0	0	0.032357	0.044862	0	0.069442	0	0.204501	8.37822	8.65844	7.91246	0	0	0	8.84425	8.312	7.08926
1	Potri.001G446650	0.048289	0.099466	0	0.318604	0.251445	0.279592	0.549394	0.382995	0.461427	0	0	0	0.506313	0.496219	0.374591	0.637298	0.360196	0.634928	2.83455	2.95667	2.98073	2.7707	2.70567	2.51373	0.909036	0.586367	0.550194
1	Potri.001G449600	5.28496	5.71237	6.96742	2.74143	2.26141	3.78729	1.31986	2.08401	1.81126	5.41288	4.04451	5.7973	3.70196	3.14799	3.0446	2.66722	2.97441	2.98945	9.42684	10.6298	11.3255	7.24433	7.11673	6.36387	6.68321	6.28083	7.78866
1	Potri.001G453700	0.173794	0	0.631545	0	0	0	0	0	0	0	0.085873	0	0	0	0	0	0	0	0	0.155254	0.078333	0	0	0.136526	0.232217	0.875897	0.589587
1	Potri.001G453800	30.09	38.2248	33.4429	18.1459	37.8227	29.7363	21.3883	19.7951	27.0534	38.0587	25.2978	23.7587	21.4279	17.9168	26.324	17.6964	24.2989	43.1316	14.0242	12.1039	16.8386	24.6051	31.3451	21.5779	110.585	87.6933	80.3348
1	Potri.001G454100	113.628	126.157	91.5262	83.6945	87.1682	103.09	96.919	101.505	85.5454	98.3723	81.9113	95.5099	81.8459	90.9505	90.6821	102.135	98.968	105.072	97.685	92.0451	83.8204	80.0512	82.6733	86.1125	241.108	261.111	236.933
1	Potri.001G454400	35.3174	41.6876	37.8976	41.276	47.3695	49.424	41.7922	47.5695	45.5359	34.78	32.3668	34.964	42.0982	48.0212	44.3138	60.4057	51.0014	52.4204	48.4043	51.7884	52.7672	53.7787	50.7086	48.3938	80.009	80.1097	78.5554
1	Potri.001G454900	8.35897	8.48403	12.3413	2.89111	2.07446	3.15628	2.88307	3.57413	3.47426	4.65419	5.4285	7.26093	1.56146	1.11742	3.5172	2.97703	3.28102	3.57605	7.99174	6.96074	9.79635	13.3638	10.0529	7.00091	23.8567	19.4199	18.7334
1	Potri.001G455500	5.43605	6.69611	5.17219	5.68149	6.85545	7.86726	8.37897	6.91315	6.80227	6.14886	6.94705	10.6835	7.98038	8.6577	9.40137	7.51286	7.91453	6.78747	30.7723	28.8966	32.668	44.683	26.3572	34.748	9.94542	10.5455	15.5994
1	Potri.001G459100	12.5923	0	0	0.750927	0.88109	3.3132	4.35314	1.01392	0.677312	6.74631	1.19249	7.84535	1.99423	2.47075	4.95481	3.37892	24.141	6.63406	49.8309	17.152	3.05502	3.56986	8.95238	7.53566	173.622	146.157	78.3945
1	Potri.001G459700	75.2992	70.2133	85.1792	61.1423	70.9435	74.9213	56.5782	58.4129	57.6055	78.0188	79.0414	73.1094	67.0365	70.2012	74.3112	80.8075	66.4419	87.1107	24.3587	23.4956	24.8213	89.4919	99.9389	81.932	175.618	179.585	124.636
1	Potri.001G459900	7.77482	10.1715	8.56204	2.61541	3.4243	3.43491	4.70964	5.24701	6.54993	6	6.61937	6.81079	5.24297	4.87333	4.69763	7.37243	5.99592	5.18271	4.27772	5.02135	4.97652	8.94419	7.91202	9.62526	12.5485	11.3876	10.6208
1	Potri.001G460400	107.578	110.425	140.042	50.6011	95.5283	71.267	75.0874	70.4331	72.6417	135.853	141.582	103.862	173.85	165.345	192.372	174.283	159.222	225.171	252.459	256.577	264.44	309.531	308.981	303.898	260.178	221.362	232.819
1	Potri.001G461100	7.61794	6.28442	8.77681	6.4469	7.49384	7.0991	7.24782	6.18275	5.5607	8.466	7.65174	11.7085	4.87572	7.06322	6.74507	7.62117	6.18731	7.19111	6.58463	5.63216	5.88339	8.78342	5.06358	8.64331	17.4255	16.4747	16.9065
1	Potri.001G461200	9.46441	8.85578	10.3077	12.4473	18.077	11.9667	11.4363	11.8633	10.9312	6.23465	5.32878	7.09942	12.2511	13.9163	13.1628	14.98	14.0134	11.4729	13.0531	9.06605	11.2722	29.0166	25.684	24.1513	24.8675	24.6263	21.6445
1	Potri.001G461600	0	0	0	0	0	0	0	0	0	0	0	0	0	0	0	0	0	0	0	0	0	0	0	0	0.635887	1.12128	0.999852
1	Potri.001G462800	22.7333	25.2201	23.3372	20.7907	17.317	20.6406	24.6542	27.4334	30.7386	15.0828	19.2185	18.0976	22.6386	18.4233	21.3434	9.25277	10.5675	10.0837	7.57224	3.51465	4.79653	7.94174	12.3751	8.99639	92.8366	82.7103	85.0702
1	Potri.001G463300	62.0883	61.7462	71.2401	57.3525	27.3582	43.759	74.9054	65.7689	71.575	36.8082	68.6849	68.1634	140.982	161.529	126.738	295.838	307.096	200.061	14.8776	16.9109	13.0635	27.4646	31.4809	55.6061	462.935	473.764	493.627
1	Potri.001G464100	0	0	0	0	0	0	0	0	0	0	0	0	1.27035	1.93199	2.85441	1.05642	1.72671	0.791025	0.733839	0.42466	1.11535	0.177071	0.138071	0	4.67644	2.60239	4.1005
1	Potri.001G464400	103.095	116.074	99.0078	204.952	208.855	210.586	169.387	165.202	162.736	101.84	92.1978	107.771	165.43	173.873	162.724	191.15	176.39	199.236	172.826	161.812	181.596	210.706	207.412	194.103	395.725	384.284	389.945
1	Potri.001G464700	0.905241	0.824968	0.571981	0.561572	0.548926	0.223875	0.959135	0.784545	0.291129	0.09364	0	0	0	0.125579	0	0.231562	0	0	17.8742	24.4555	22.9984	7.15064	14.9773	15.6159	0.308837	0.470609	0
1	Potri.001G465500	3.81713	5.03255	5.07441	2.79704	2.18571	3.36077	4.33713	2.37378	3.31257	3.63156	3.57376	4.63572	7.04707	4.12148	5.24446	5.32585	4.74228	5.08267	7.57785	6.40672	5.93723	4.94623	4.30452	5.76473	9.51449	10.1193	8.02617
1	Potri.001G466400	31.514	25.7147	18.5289	1.60751	2.39945	3.48182	4.21445	7.19978	4.04995	15.1113	22.958	21.2437	0.298854	0.031991	0.699515	0.647152	5.72537	0.375255	0.3965	0.10291	0.331295	5.60152	11.2913	7.43934	29.7367	32.3234	38.2434
1	Potri.001G467800	33.7942	36.3267	33.2689	58.2038	59.7307	68.9943	72.523	63.7491	75.9629	43.4483	47.6762	51.1976	45.3671	40.4033	49.6073	48.569	47.1452	47.8563	33.5013	28.4414	29.4373	52.68	57.8811	55.5075	102.008	91.2779	77.6879
1	Potri.001G471100	78.0546	74.1698	71.2445	83.9745	79.6116	79.2935	97.6997	96.9966	103.589	76.3537	80.1722	59.4482	16.1405	12.1303	18.2582	13.3881	13.4936	12.2198	55.2558	53.4964	54.739	141.773	135.292	129.503	46.1885	41.8771	63.8535
1	Potri.002G000800	42.7147	50.8483	37.2328	61.9504	62.329	66.1783	65.3345	61.7899	65.3828	46.3516	39.7829	48.9237	48.1486	49.6316	46.1855	72.0558	57.4317	53.0138	50.407	45.4926	49.6171	57.3848	55.981	52.0889	149.645	134.366	130.828
1	Potri.002G000900	0.173851	0	0.377707	0	0.206603	0.199618	0.400938	0.19484	0.052112	0.385054	0.179321	0.205801	0.064702	0.07715	0.182089	0	0	0.067133	0	0	0.13053	1.17278	0	0	4.62795	5.42972	2.15301
1	Potri.002G004800	16.3335	17.3555	17.602	16.7736	18.2794	16.66	18.1258	16.8452	18.073	16.9674	16.7525	16.8513	13.6733	15.0173	15.5564	16.107	14.6662	14.6229	15.6903	13.4535	14.7634	15.3953	14.9984	13.0756	38.8447	44.5436	40.727
1	Potri.002G006200	57.0208	60.6809	60.889	41.103	42.2188	40.3315	39.3421	39.1781	35.6904	46.3788	44.7754	46.9615	28.661	32.7378	30.2584	37.4179	29.8742	29.1001	23.416	19.7086	22.4091	33.9551	37.7195	28.2572	112.125	127.906	107.299
1	Potri.002G006300	3.57879	3.33389	3.24231	3.01777	3.15564	3.25122	1.08598	0.929192	1.13186	4.08735	5.48829	4.03016	8.32232	8.56333	9.64311	11.5917	9.77016	8.98255	3.47407	3.53527	2.4924	6.755	6.90839	6.76739	15.1636	12.8396	14.416
1	Potri.002G008700	0.55612	0.512258	0.679058	0.722735	0.414466	0.557085	0.737813	0.627457	0.989447	0.519409	0.855411	0.835503	0.554276	0.516008	0.391096	0.444891	0.586642	0.392246	0.345183	0.292553	0.345065	1.38164	0.649206	0.54686	4.31407	6.36985	5.18673
1	Potri.002G010200	33.3662	38.5423	35.1652	37.9058	34.118	30.1214	29.1088	42.7164	31.1577	55.8541	48.6268	40.1151	36.5799	45.8275	40.3161	33.2201	41.9909	43.0399	47.3175	47.7169	47.8627	40.2312	36.0355	40.8986	54.7578	66.3486	57.5382
1	Potri.002G010300	14.4157	19.1386	19.8479	18.1138	17.6832	13.3306	15.7706	14.3045	14.447	18.8288	17.8081	13.2098	28.2832	32.2239	30.6662	34.7077	27.676	32.4574	21.5715	23.847	22.7321	19.8886	18.4862	19.5868	34.0629	38.3547	35.727
1	Potri.002G011100	3.52248	3.8747	4.12272	4.34376	3.57129	3.63443	2.59424	1.51503	2.77105	3.78229	3.31442	5.17297	3.23638	2.24541	2.87345	3.04426	2.73563	2.35772	4.64959	4.0986	4.67444	2.54321	3.18954	2.13433	9.19689	9.75385	9.07078
1	Potri.002G011300	5.44632	3.31867	3.02955	3.63176	4.29261	4.77105	5.4773	4.26927	4.5158	2.66917	1.61549	3.03675	1.74091	2.09486	2.72216	0.646429	2.11212	2.5118	0.786533	1.12985	1.10918	4.86564	4.8245	3.39541	4.86263	6.95463	6.01463
1	Potri.002G012800	0	0	0	0.25148	1.08108	0.724122	0	0	0	0	0	0	2.52095	1.88043	2.23023	1.39193	2.12723	1.82503	0.82973	0.694768	0.673695	0	0.254662	0.110533	8.74178	7.25186	7.10895
1	Potri.002G013601	2.72645	3.14015	3.27408	4.29141	3.35599	3.54023	3.68318	3.3907	4.02377	6.21383	4.96799	7.4538	6.85399	2.94774	2.82219	2.61205	3.39798	3.44061	3.68979	3.60757	2.67921	3.65383	3.68512	3.79313	7.0632	6.34476	6.01253
1	Potri.002G016500	4.18975	0.961967	1.0643	3.28631	1.51433	5.51679	4.17667	3.05157	1.72813	1.78627	1.96243	1.97306	3.35013	4.23239	3.27649	3.87191	5.71088	2.4382	5.17096	7.52658	7.22137	5.28105	7.0351	8.76933	5.48882	8.5005	9.98544
1	Potri.002G016600	7.59374	6.16757	4.41589	6.29153	4.91849	3.84141	4.51382	5.368	4.94057	5.3134	7.04966	6.22092	2.15171	2.47992	2.15695	2.18868	2.72409	2.95441	5.19978	5.56504	5.88186	3.69005	5.16177	6.95411	6.71261	8.82483	7.58297
1	Potri.002G018100	27.7713	32.3579	31.4268	25.5351	26.3325	26.0933	27.7605	23.643	29.8786	30.9139	28.2091	27.4146	32.686	34.7714	29.1994	35.033	30.7469	41.5639	45.6683	47.2214	43.5528	46.0624	42.7148	41.3936	141.51	124.399	128.379
1	Potri.002G018200	1.21879	0.540068	0.965484	1.55112	0.512698	0.89473	0.759744	1.45787	1.56674	0.844594	2.0373	1.18301	0.267943	0.277646	0.389595	0.788652	0.398253	0.900434	1.05574	1.1737	0.358212	0.689183	0.556726	0.21633	7.03969	5.6654	5.12328
1	Potri.002G018400	75.2256	88.8314	79.1639	206.43	259.088	213.863	171.564	178.272	175.429	78.0291	81.1148	68.8911	246.984	258.905	250.169	280.722	249.346	308.542	135.761	139.606	129.069	371.575	315.732	311.898	508.425	571.242	497.249
1	Potri.002G019350	26.508	28.3234	28.5456	32.4929	24.3311	42.233	36.0613	26.0883	43.2659	23.4877	18.8219	28.3945	31.4817	26.2739	24.6139	38.4735	32.2879	31.5335	18.3029	13.6709	15.9145	30.4821	27.5847	27.5822	56.4997	52.3795	47.1692
1	Potri.002G019400	40.6446	38.5118	47.1562	43.8243	49.8117	48.3119	48.0512	46.2145	49.5611	40.6063	37.543	37.5516	36.7525	30.2992	37.8595	40.7016	38.6731	41.5199	27.2023	22.2869	20.5989	39.7788	42.6449	43.6179	83.5445	83.4505	65.4637
1	Potri.002G020201	15.2357	14.0603	10.9866	15.6282	20.6985	12.9737	16.1038	18.3775	13.1162	8.61241	8.4134	6.49279	37.7076	47.1967	33.5769	50.1804	46.7827	53.9818	16.3303	20.5802	21.1853	33.4773	31.645	29.8659	62.7944	68.5412	55.1839
1	Potri.002G020700	133.735	117.431	123.339	107.569	144.778	108.962	75.9123	71.48	85.2827	72.7786	53.3222	41.5884	245.196	216.677	238.608	253.793	248.188	322.785	79.3939	83.7313	89.1553	182.267	299.982	242.012	475.502	299.933	294.783
1	Potri.002G021300	3.10146	4.01135	3.0424	2.35671	2.27377	1.70343	3.01893	2.24232	2.96046	2.69651	2.83235	2.82749	1.95091	2.61896	2.22837	3.07883	2.26487	2.02906	4.25293	3.14609	3.42315	2.03298	2.63882	2.10052	4.81862	6.52059	6.15639
1	Potri.002G021900	0.620338	0.443752	0.663365	0.26618	0.227537	0.406387	0.719468	0.389805	0.286441	0.670373	1.19131	1.00999	0.159482	0.069857	0.543667	0.117298	0.110774	0	0.069414	0.412641	0.282917	0.392814	0.404537	0.990799	2.72621	3.23217	4.35397
1	Potri.002G023400	0.894208	0.74894	1.40403	0.653068	0.352657	0.608482	0.657205	0.428362	0.862643	1.0851	1.12905	1.70885	0.400925	0.519635	0.641346	0.447212	0.616335	0.576704	1.10158	1.01738	1.44842	1.87068	1.5595	2.37561	0.839469	1.92497	1.68396
1	Potri.002G025200	26.9537	36.4521	29.6544	23.8907	30.8638	26.5613	27.7283	23.2263	26.7301	33.3173	34.9216	48.0455	17.2619	13.6793	18.9883	16.5457	16.8302	15.1988	55.4718	49.0458	55.543	36.6132	42.1995	28.8054	61.0623	52.7846	54.5505
1	Potri.002G029800	0	0	0	0	0.19158	0	0	0	0	0	0	0	0.415814	0.610532	0.527194	0.369844	0.452497	0.449069	3.39628	2.77683	4.3385	4.10634	4.30421	5.3872	0	0	0
1	Potri.002G030500	2.57575	1.37001	1.63172	1.78062	1.05358	1.25513	2.18915	1.51276	1.64215	2.43343	2.3076	2.36776	1.29299	1.88047	1.74782	1.59887	1.15829	1.24975	13.8147	11.1367	10.0856	1.76301	1.32521	1.02113	11.4862	10.7208	11.5174
1	Potri.002G031800	21.5565	24.3774	24.1556	16.9768	19.8924	18.3036	20.3004	19.3309	19.3016	24.468	21.2202	21.4756	16.5905	17.064	20.6253	20.1824	17.6285	20.7898	23.6013	25.3187	24.2554	24.3495	22.1836	22.1231	40.1299	34.8643	31.3066
1	Potri.002G033300	27.6662	25.2488	27.9334	32.6737	39.5216	35.7486	35.5238	44.4792	38.7756	61.3085	48.4865	50.2318	31.1856	35.8535	36.3612	26.9992	41.4764	37.7697	17.3906	17.1295	17.5565	30.7926	38.2275	32.1244	150.005	156.313	121.675
1	Potri.002G035700	105.845	131.083	107.376	130.42	104.884	136.017	126.834	128.075	121.589	144.29	134.197	146.533	98.9113	91.9385	93.1728	79.3922	104.019	94.0315	124.754	129.216	134.046	95.9883	87.386	92.8375	164.913	207.023	192.418
1	Potri.002G036500	43.119	51.3938	46.8254	35.049	37.226	33.6654	49.7693	42.8133	44.4364	63.2369	59.262	56.9173	32.2553	31.8477	33.5512	32.1928	31.6801	30.31	50.6832	53.209	52.2938	28.3879	27.7597	32.3335	138.645	148.291	154.995
1	Potri.002G036666	9.98345	9.45819	9.50462	6.82937	7.46505	10.7217	8.60773	3.98424	6.82487	11.239	11.0474	17.2157	3.75757	3.37947	5.26661	4.16512	1.79872	3.81227	4.47983	3.6294	4.79908	5.31758	5.28608	4.82171	18.2459	12.1184	13.5222
1	Potri.002G039000	11.1075	10.179	9.2797	6.2358	5.31122	4.25096	4.88507	6.1932	4.62858	8.14552	11.5135	7.67035	10.1798	12.0319	10.7884	9.12588	8.7763	9.24183	9.886	8.24834	10.901	14.0177	11.3088	13.2688	13.1435	17.3168	20.0654
1	Potri.002G042100	1.05013	2.06667	1.17696	0.69873	0.914526	0.501458	0	0	0	0	0	0	0.980792	1.24477	0.613463	1.22349	1.09041	1.22938	1.21684	2.81723	1.72005	2.60004	3.43688	3.53246	4.07301	1.91477	2.16139
1	Potri.002G042200	0.653069	1.14284	0.59915	0.268489	0.621284	0.429548	0.118973	0.119468	0.12649	1.29499	0.560055	0.854569	0.335581	0.4406	0.098182	0.509583	0.331656	0.490914	0.821979	1.0922	0.770674	0.247296	0.459446	0.697041	39.2171	23.3673	31.7476
1	Potri.002G042600	13.6066	15.874	16.6958	12.4931	14.9737	14.1713	10.303	11.2712	13.582	16.9588	12.4728	16.9945	11.8805	9.8901	11.1843	9.81278	13.5699	7.91278	12.234	12.7403	11.9112	9.25083	9.48277	10.279	31.7425	38.1338	28.1629
1	Potri.002G042700	2.50854	2.86645	2.80907	9.06891	6.19402	9.23805	5.70458	7.28738	5.94816	7.57899	8.41446	14.9881	3.66838	5.01237	5.78731	4.48783	3.90033	4.46169	9.89278	6.95449	8.08283	7.69809	8.31572	7.79264	15.2828	13.437	13.369
1	Potri.002G045100	3.08495	2.84276	3.66178	0.18959	0.48464	0.679343	1.57909	1.34675	2.35082	2.95833	2.74345	2.50993	3.17552	1.38468	2.61354	3.03648	1.64596	2.42618	6.80996	5.26108	7.29298	5.09567	5.10871	4.7962	4.02321	4.48949	5.39147
1	Potri.002G045500	40.2481	31.4129	31.9935	39.2983	44.7899	37.4593	34.6889	33.5942	36.5067	28.5514	30.7809	30.3809	17.4824	13.7991	15.7855	21.8061	15.8082	18.1043	50.3476	48.5408	42.5613	46.7727	47.939	48.078	40.4344	43.333	40.6186
1	Potri.002G045600	3.66757	3.5355	5.09868	4.62887	3.06239	2.48108	3.24207	1.8115	1.779	3.49979	3.30498	3.18173	2.86724	3.38395	3.30254	4.38419	3.81417	2.11268	2.99963	2.73583	3.53273	3.90644	8.49291	6.63194	7.17257	7.20838	7.83947
1	Potri.002G046800	8.16902	9.39655	8.22552	7.41901	6.91804	7.09364	6.85879	6.02564	5.5942	19.9835	16.9015	14.9161	7.6459	6.82593	8.92811	9.39509	7.44137	7.51458	11.4236	12.0019	12.0625	24.5065	21.0102	22.699	26.2228	29.3931	29.1173
1	Potri.002G049900	17.7569	17.8056	17.3566	18.9426	25.4791	22.5821	20.333	21.6626	23.5853	22.4071	19.5499	14.4768	11.9793	11.763	13.1825	11.7089	13.3129	19.1168	24.79	22.8837	25.0497	27.2717	26.1236	26.5393	37.9844	40.5364	35.0079
1	Potri.002G051100	0.239915	0.72439	0.65563	0	0	0.455746	0	0	0.179389	0.988968	1.02472	1.0656	2.69343	2.56837	4.14029	2.54382	2.25477	3.5469	0.511869	0	0.218433	0.591543	0.700795	1.16236	3.30811	5.9474	6.01704
1	Potri.002G051200	2.15597	1.35818	2.32071	2.71537	2.63172	2.41525	2.94428	1.50371	4.74976	2.30598	1.36907	2.18006	4.09964	2.96217	3.88697	4.69499	3.99228	3.99972	1.68859	1.86183	1.51418	2.30416	4.19077	4.5059	12.6501	12.2767	9.66946
1	Potri.002G052000	0	0	0	0	0	0	0.093878	0	0.20423	0.202162	0.274682	0.180164	0.726627	1.44486	2.25346	2.50728	1.34669	1.4825	19.8897	21.1575	21.9169	16.8701	16.635	18.758	1.51956	0.13953	3.26074
1	Potri.002G053000	6.50685	6.06337	6.25637	8.24688	10.2975	8.13746	13.1419	12.1998	13.9618	5.95362	6.39608	6.14332	1.68159	0.919933	1.7087	1.67331	1.61827	1.14878	9.95596	6.23557	7.77116	10.9998	10.8034	8.7767	11.6564	13.1603	10.8448
1	Potri.002G053200	0	0.2395	0	0	0	0.104143	0.196567	0	0	0.288616	0.11222	0.301753	0.07779	0.168254	0.245364	0.291546	0	0	0.685411	1.04416	0.807595	1.31985	1.72312	2.02153	1.71516	1.65713	0.972457
1	Potri.002G053900	15.5167	18.2902	17.3654	19.7812	20.868	26.0733	27.5502	25.2874	27.8191	18.7124	15.7402	22.3428	28.6109	25.5993	33.2355	46.7713	33.9258	35.6127	17.3005	15.256	17.1002	27.8598	28.4507	25.9641	42.5989	37.1497	37.512
1	Potri.002G055400	3.02321	3.52628	2.17389	4.76986	3.95761	6.21585	1.92194	1.53237	2.92658	3.65944	2.02492	2.87027	1.92855	2.17572	3.61561	1.95266	3.98462	3.5636	5.25691	3.56131	4.04789	5.26552	5.67391	5.62312	8.3524	9.59263	7.45507
1	Potri.002G055500	0.304209	0.114998	0.590388	0.307164	1.18083	0.380278	0.252608	0.359761	0.088137	1.06679	0.42953	1.0014	0.077387	0	0.057274	0	0.040971	0	0.61011	0.018167	0.128243	0.397602	0.071602	0	1.40514	2.09642	1.30523
1	Potri.002G056600	14.1729	16.0157	14.6072	16.9628	16.7154	12.7858	13.7904	16.1987	13.0212	19.2549	19.0094	17.7834	27.4767	22.9612	26.8831	23.13	23.276	23.3498	14.4923	13.9489	15.6854	20.2862	17.9421	16.7176	42.5162	35.047	31.6082
1	Potri.002G059700	25.2876	35.7428	34.8696	26.3378	22.1238	23.9174	24.269	21.6076	21.8848	41.2536	37.6408	48.392	21.2916	19.6653	22.9433	22.4195	22.0878	20.4852	45.8826	33.1334	37.188	36.1985	38.2085	35.35	81.6264	73.9353	74.6184
1	Potri.002G060500	12.362	8.65897	5.88358	13.0092	12.8906	21.1356	12.5718	10.329	18.0506	7.07951	12.8698	9.59143	3.33431	2.09599	6.11065	3.50955	4.53269	2.1446	2.25378	4.31813	4.28001	13.2039	10.0962	10.6435	32.1237	20.4493	46.0802
1	Potri.002G061200	33.958	35.5028	33.8384	37.6988	34.4226	34.9153	36.8969	42.1878	40.2629	33.3147	29.8773	31.8974	24.1187	23.9536	21.8877	22.0535	22.7852	23.7777	37.6138	34.2222	34.0342	29.1928	29.9215	27.0155	56.3905	55.8454	54.0916
1	Potri.002G062100	0	0	0	0	0	0	0	0	0	0	0	0	0	0	0	0.31772	0	0	1.28369	0.895399	1.12833	1.50803	0.925699	0.6417	0	0	0
1	Potri.002G065300	82.9633	72.8608	79.3183	126.976	104.864	128.387	165.942	122.504	184.508	83.4021	87.6919	124.922	12.2797	7.40592	15.3368	18.0787	15.555	7.82745	265.261	198.959	186.491	99.3118	108.672	154.782	257.129	235.617	242.177
1	Potri.002G066100	11.2246	14.6287	11.1374	10.5541	8.89667	13.4351	11.0944	12.792	9.25071	11.4603	10.7654	11.739	7.80773	12.5153	12.1242	11.4592	9.58615	9.82294	16.0531	14.6875	13.1741	22.8883	14.5372	20.2364	19.5874	24.1766	19.3416
1	Potri.002G066900	12.7608	12.2567	12.2713	9.12614	8.74428	9.97915	6.02741	7.14584	3.31297	8.27851	9.0541	10.1059	9.62486	8.02066	7.95937	9.09111	8.65848	6.25626	14.007	15.5715	14.854	12.6053	13.5224	12.6276	20.1418	19.0023	17.1985
1	Potri.002G067700	0.126911	0.233134	0	0	0.172984	0.253926	0.135405	0	0	0.312555	0.544241	0.399352	2.77455	1.13652	0.897913	2.21245	1.86861	2.60188	1.61715	0.999273	1.18068	0.622616	1.82779	1.00471	3.03862	2.79773	1.9734
1	Potri.002G068800	35.2239	33.3155	31.3579	26.8403	22.9443	26.283	24.2109	21.5917	18.0924	26.482	24.5086	27.3312	20.1246	20.3295	14.5851	17.4	18.0506	15.941	34.8413	39.7381	38.7897	21.0128	16.0485	15.9692	46.9115	54.1696	46.4519
1	Potri.002G071000	5.32408	6.45785	6.04179	4.5055	4.91965	4.01919	3.81779	5.19727	3.22088	6.71342	6.82904	6.01717	2.58115	2.84169	4.19208	3.54746	2.93281	2.81183	9.82788	9.28651	8.96811	2.66616	2.10995	3.17927	10.7535	8.65297	7.76935
1	Potri.002G071100	17.4997	16.2207	15.597	23.8381	18.2503	21.8627	19.9519	25.4359	27.3906	18.9867	19.9465	14.9702	25.5832	23.1131	25.3849	21.9536	19.0604	22.5189	14.6241	8.12907	12.4161	20.762	21.626	24.1521	71.774	76.9989	68.7529
1	Potri.002G072300	15.1698	18.0393	17.15	15.2749	19.0047	20.5392	21.1182	17.005	16.7771	19.2755	21.0525	21.5436	14.5638	14.3665	15.3902	13.7395	13.768	11.8316	13.9159	12.6908	14.3572	21.3349	21.7767	20.5176	29.8752	38.2733	31.3738
1	Potri.002G073200	52.5278	49.6429	54.7658	55.2583	67.8208	62.011	56.9496	58.3537	57.1667	39.5271	35.0677	31.4668	36.8777	36.4715	39.8852	31.4843	32.2007	43.072	50.4583	51.9325	50.5282	49.4901	48.3431	47.2916	75.0973	81.9597	74.0469
1	Potri.002G074200	9.04275	8.82522	6.51433	23.0423	16.0158	19.2839	20.2619	21.6307	20.3184	9.72921	13.6478	16.6878	2.51208	2.64094	3.3887	3.64509	4.03548	2.18665	47.2727	62.1803	49.6623	21.0825	25.32	42.5693	36.3124	42.9422	50.1032
1	Potri.002G074300	1.0242	0.830506	0.717685	1.84178	2.38318	1.82682	2.3518	2.64439	2.0559	1.21074	1.9554	2.31659	0.467701	0	0	0.518989	0.745448	0	2.11071	2.90604	1.51817	7.14175	9.9613	13.9605	21.11	26.9911	32.0597
1	Potri.002G077400	31.6844	36.8248	29.4825	30.4406	30.5424	35.7045	33.0249	27.0273	27.9702	50.1871	50.2379	69.3145	37.9458	31.091	37.0006	51.7306	45.7983	46.949	55.9424	53.3183	57.389	112.078	115.386	95.1403	81.9604	69.1754	68.8644
1	Potri.002G079200	31.4077	31.0453	36.6468	22.0399	20.2134	24.3638	25.0894	25.4109	23.9955	43.8652	43.75	45.1646	33.7802	26.2556	34.9496	27.7608	28.8388	32.9941	17.7509	18.3447	16.4681	24.5085	23.1893	23.3291	56.4913	61.5238	55.9254
1	Potri.002G080101	0	0	0	0	0	0	0	0	0	1.50679	0.672123	0.488832	0	0	0	0	0	0	1.75164	1.81717	2.96736	3.24315	3.10802	1.65984	0	0	0.196786
1	Potri.002G080300	2.56603	2.02728	2.86495	1.91773	2.07396	2.03428	1.59456	1.07821	1.78605	1.27502	1.81863	1.60505	1.59438	1.75792	1.72475	1.41501	1.72888	1.90292	1.73718	1.93323	1.84994	1.4556	0.323408	0.941275	3.4667	2.89802	4.60167
1	Potri.002G081200	32.2612	34.1466	32.164	38.2709	48.071	43.9348	46.336	46.6047	42.4284	33.0138	35.5884	34.164	17.4622	16.1076	20.2836	23.1057	19.3079	19.9514	14.3865	15.4576	14.9934	22.4548	18.816	18.8168	54.9587	54.6534	53.1215
1	Potri.002G081500	3.06986	1.65204	2.55192	1.39705	1.25484	1.98309	2.06845	2.05131	3.13808	0.848564	1.43299	0.850655	4.61074	3.5546	4.24994	3.53415	4.33488	3.20398	3.00887	3.73656	3.35356	3.73276	4.70821	3.37406	3.36783	7.52764	7.80404
1	Potri.002G082300	89.8547	90.7813	87.1737	114.341	112.189	106.382	117.043	123.527	115.704	87.5377	75.3782	79.6905	89.2066	91.6824	90.2931	105.604	96.3453	105.719	73.268	69.7565	69.778	80.6771	83.8964	75.4625	156.514	147.584	142.924
1	Potri.002G082500	26.6229	24.4897	24.9411	34.2437	36.2596	30.3063	32.471	35.281	33.2621	30.3048	27.7084	30.3567	48.9273	52.4301	51.9798	44.8188	50.9946	43.9812	53.0364	59.9007	60.1197	51.4218	54.4129	55.7118	87.15	95.8392	84.3152
1	Potri.002G083200	6.59187	5.64677	6.42181	18.4477	15.5392	16.8131	11.1219	15.2558	12.4587	2.93865	5.06077	2.65602	8.22758	8.38638	7.58218	8.69154	8.87553	9.60431	12.673	12.4022	11.6453	10.5739	11.4491	9.36875	41.8901	41.67	40.5358
1	Potri.002G084100	29.945	36.1554	34.5601	25.2226	22.6639	25.3741	25.5423	23.8141	27.5216	32.2375	27.8677	33.3654	15.1419	15.5572	16.8436	18.4024	18.5141	14.5919	28.661	22.9564	26.7227	23.0631	22.1016	23.2377	58.4339	63.255	60.5149
1	Potri.002G084700	6.07371	4.82801	5.54048	5.34917	4.27311	5.0586	4.55613	3.20589	3.89241	3.15893	3.50344	5.18533	7.26503	4.73299	5.0287	6.38314	5.39112	6.04209	10.9623	9.89389	8.80491	10.1446	9.09891	8.16385	6.02105	7.05873	7.79675
1	Potri.002G088400	18.7861	18.332	24.72	26.3411	16.4479	24.0307	35.05	31.0714	29.7891	31.1918	29.9291	31.279	23.0739	27.2848	22.3462	29.4852	23.8488	31.733	24.9322	24.0704	23.6386	24.145	20.9857	25.7281	65.6507	66.3598	60.6348
1	Potri.002G089700	0	0	0	0	0	0	0	0	0	0	0	0.184467	0	0	0	0	0	0	0	0	0	0	0	0	2.22875	3.02126	2.52278
1	Potri.002G090200	13.5482	18.1288	15.103	14.376	12.6691	13.518	13.8998	13.8949	12.7315	16.2523	14.1253	19.6762	18.2841	17.9484	17.1697	18.337	19.9608	15.1207	27.2452	21.3164	22.72	34.4737	29.6202	33.4127	17.7433	18.9399	20.1468
1	Potri.002G090600	8.93065	13.4337	8.24398	12.1352	12.2643	11.8593	10.1542	10.0834	11.855	11.6463	12.1359	7.75457	21.204	16.3147	18.2318	12.0508	12.0851	18.5727	10.313	12.4633	12.0798	17.233	16.3466	20.5443	21.8102	24.1987	22.5621
1	Potri.002G091900	35.1167	31.8003	33.6579	36.0662	31.3066	31.2717	33.151	31.8777	27.4592	38.1066	32.7526	36.7031	35.7607	40.2313	35.4947	36.0067	43.2184	41.867	37.6761	35.9765	39.8137	33.7696	35.4758	37.1914	57.1575	54.3997	68.7186
1	Potri.002G092400	1.7133	3.26627	3.74716	4.03831	6.6194	4.81854	10.3907	5.03517	7.708	7.24587	7.31825	10.5685	7.16464	6.83357	7.50058	7.57707	11.2087	9.4105	3.13021	2.55102	2.34522	8.91851	13.1674	7.75639	21.9659	32.4504	30.2772
1	Potri.002G092600	7.79243	7.35398	9.65636	7.26617	5.40279	4.5527	7.31302	6.55689	4.15163	7.72525	5.30115	7.52189	8.81402	5.51976	8.39642	8.83313	7.91452	6.74711	11.0822	11.4672	10.0818	6.1077	5.33592	6.10408	11.7772	14.6827	12.6617
1	Potri.002G093700	1.03343	0.438598	0.646897	0.63453	0.319958	0.523846	0.313801	1.07261	0.409777	0.387938	1.52531	0.730852	0.082471	0	0	0	0.256735	0	0	0.097334	0.312655	0	0	0	2.79457	2.46424	3.35351
1	Potri.002G093900	2.09329	3.55347	3.67183	2.30691	2.01277	4.0451	4.24064	3.53993	3.39751	4.82201	4.72746	7.9912	12.8998	12.9824	13.6019	19.5245	19.1239	18.5066	11.7063	7.114	9.19018	20.1814	24.9035	16.6644	81.4144	76.1358	67.1089
1	Potri.002G095100	24.7128	23.2122	25.7804	22.088	13.3334	22.5981	19.8371	23.4507	17.251	26.5674	42.8906	53.5226	41.6711	35.0686	41.1678	34.7817	33.3826	29.882	64.3877	59.8655	59.8482	22.7313	20.524	21.0465	56.6626	64.5986	68.6689
1	Potri.002G096600	50.6886	57.7936	61.5562	63.4254	65.721	53.8364	55.2068	55.936	61.4789	54.4068	45.4633	42.296	69.9053	72.4955	61.0985	87.5715	75.8881	97.0409	53.3807	57.6277	58.0919	72.9755	79.8297	75.731	105.287	118.248	112.818
1	Potri.002G097900	6.85617	6.4679	5.72241	3.51988	4.29065	4.13004	4.9155	5.39052	5.95151	4.05481	2.86936	4.57292	3.11669	2.07735	2.2786	2.21678	2.1198	2.68888	8.17818	5.96202	7.30656	3.35297	3.73587	3.16573	7.73798	10.4117	6.95253
1	Potri.002G099000	17.3072	17.5772	17.1952	22.9682	21.4912	18.6331	24.3848	25.4307	26.2517	17.8443	15.6823	19.3846	15.1159	15.0816	12.8349	24.7902	16.8423	19.9748	16.4248	14.0802	14.7772	21.6319	21.3677	19.6227	60.136	55.2535	55.5558
1	Potri.002G099400	9.34495	11.2242	8.99157	11.8376	11.9243	16.3005	16.9852	17.5393	19.7084	10.4362	11.8566	13.0096	8.57973	9.34911	10.3723	11.88	8.38543	8.04965	8.38784	10.2434	9.08499	6.52975	6.22998	6.59335	32.2114	29.4378	34.1012
1	Potri.002G099500	130.494	163.351	139.578	156.161	160.383	173.199	217.651	237.464	232.872	248.84	226.396	210.88	201.711	214.953	202.169	216.814	242.347	216.687	174.255	164.366	157.604	264.339	252.787	216.227	656.945	799.207	710.759
1	Potri.002G100200	10.065	10.8412	13.0403	8.13357	9.38291	8.66275	14.9339	9.96051	14.7122	73.3752	56.7494	52.0727	33.6831	26.2528	28.4038	33.2673	38.1777	45.0284	19.9659	17.4483	14.7484	46.4176	55.7993	45.0363	388.897	478.173	394
1	Potri.002G105000	0.48407	0.34973	0.60575	1.27878	1.33445	2.11796	1.15276	0.780553	2.11775	0.26123	0.186468	0.820573	0.481493	0.806476	0.435848	1.0836	0.879076	0.658582	3.14007	1.46796	2.19698	5.92246	4.21408	7.858	8.53507	6.13635	6.7748
1	Potri.002G107200	4.68529	3.09483	3.1096	19.3591	10.9233	13.2012	6.88695	6.23196	14.8505	2.24639	2.34275	3.68745	2.47264	2.40749	2.43133	2.95299	1.02831	1.76169	0.630224	0.854694	0.548835	1.33249	2.72302	1.61829	15.5514	12.5194	19.5193
1	Potri.002G107600	56.8007	57.8453	53.5705	82.6009	76.4386	73.8468	72.7395	67.7888	65.4988	65.0376	64.7371	65.9113	49.8689	49.9531	41.1163	45.2326	50.595	47.4752	66.2846	56.5012	68.8627	64.0268	66.5533	60.1407	107.93	107.264	116.673
1	Potri.002G107700	308.692	367.402	327.641	531.767	485.876	510.321	425.15	346.674	463.052	282.831	250.692	220.158	456.17	523.444	494.307	528.446	573.612	466.809	274.023	280.76	280.958	339.535	377.715	400.854	865.082	783.308	685.698
[truncated: 28,341 more rows]

## Sheet: Fig. 3
Fig. 3A									Fig. 3C				Fig. 3D								Fig. 3E					Fig. 3F
[truncated: 458 more rows]

## Sheet: Fig. 4
Fig. 4B					Fig. 4D							Fig. 4F					Fig. 4I
[truncated: 99 more rows]

[truncated: 13 more sheets: Fig. 5, Fig. 6, Fig. S1, Fig. S2, Fig. S3, Fig. S4, Fig. S5, Fig. S6, Fig. S7, Fig. S8, Fig. S10, Fig. S11, Fig. S12]
